# Supplementary material for: A reference floral transcriptome of sexual and apomictic Paspalum notatum
Source: BMC Genomics. 2017 Apr 21;18:318. doi: 10.1186/s12864-017-3700-z (PMC5399859; doi:10.1186/s12864-017-3700-z)
Supplement: Supplementary file 3 — Comparison of mRNA sequences of P. notatum deposited at Genbank (July 2016) with the assembled isotigs of the 454/Roche sexual and apomictic libraries. (XLSX 36 kb) [file 12864_2017_3700_MOESM3_ESM.xlsx]

## Sheet: Table S1
BLAST search of mRNA sequences of P. notatum deposited at Genbank (July 2016) against the assembled isotigs of the 454/Roche sexual library
Query id	Subject id	Subject star	Subject end	Percentajes %ID	Mismatches	Gaps	Alignment Length	Query Length	Query Coverage	E-value	Score
gi|18071144|gb|AF242539.1|	isotig14058	2730	3008	91.459	6	14	281	417	0.673861	6.04e-102	370
gi|18071142|gb|AF242538.1|	isotig14058	2730	3008	95.406	3	9	283	398	0.711055	1.20e-123	442
gi|18071140|gb|AF242537.1|	isotig14058	2730	3008	95.73	4	6	281	396	0.709596	9.23e-125	446
gi|290755951|gb|GQ385205.1|	isotig23450	528	905	99.735	1	0	378	384	0.984375	0.0	693
gi|290755949|gb|GQ385204.1|	isotig23450	651	905	100	0	0	255	261	0.977011	9.70e-133	472
gi|290755947|gb|GQ385203.1|	isotig23450	528	971	99.775	1	0	444	473	0.938689	0.0	815
gi|290755945|gb|GQ385202.1|	isotig23450	528	1039	99.414	1	2	512	545	0.93945	0.0	928
gi|290755943|gb|GQ385201.1|	isotig23450	528	1031	97.822	10	1	505	553	0.913201	0.0	870
gi|290755941|gb|GQ385200.1|	isotig23450	528	1020	98.986	5	0	493	524	0.94084	0.0	883
gi|290755939|gb|GQ385199.1|	isotig23450	528	972	99.551	2	0	445	470	0.946809	0.0	811
gi|290755937|gb|GQ385198.1|	isotig23450	528	1039	98.242	7	2	512	548	0.934307	0.0	894
gi|290755935|gb|GQ385197.1|	isotig23450	528	1039	98.828	4	2	512	550	0.930909	0.0	911
gi|290755933|gb|GQ385196.1|	isotig23450	233	905	97.774	14	1	674	680	0.991176	0.0	1160
gi|168419913|gb|EU327342.1|	isotig10390	99	1144	99.331	6	1	1047	1095	0.956164	0.0	1893
gi|694226321|gb|KM114905.1|	isotig23185	1	1059	99.061	4	1	1065	2193	0.485636	0.0	1906
gi|694226319|gb|KM114904.1|	isotig23185	1	1059	95.184	39	9	1059	2147	0.493246	0.0	1663
gi|338930685|emb|FN908194.1|	isotig18503	736	1	99.864	0	1	737	824	0.894417	0.0	1354
gi|338930683|emb|FN908193.1|	isotig17295	927	44	98.982	9	0	884	903	0.978959	0.0	1585
gi|338930681|emb|FN908192.1|	isotig18690	809	1508	99.857	1	0	700	780	0.897436	0.0	1288
gi|338930679|emb|FN908191.1|	isotig18690	811	1508	99.57	3	0	698	881	0.792281	0.0	1273
gi|338930677|emb|FN908190.1|	isotig17295	1721	504	99.425	7	0	1218	1275	0.955294	0.0	2211
gi|338930675|emb|FN908189.1|	isotig17295	1721	504	99.589	5	0	1218	1275	0.955294	0.0	2222
gi|338930673|emb|FN908188.1|	isotig18503	1532	313	99.016	0	1	1220	1277	0.955364	0.0	2176
gi|338930671|emb|FN908187.1|	isotig18503	1532	313	100	0	0	1220	1288	0.947205	0.0	2254
BLAST search of EST sequences of P. notatum deposited at Genbank (July 2016) against the assembled isotigs of the 454/Roche sexual library
Query id	Subject id	Subject star	Subject end	Percentajes %ID	Miss match	Gaps	Align Length	Query length	Query coverage	E-value	Score
gi|742528539|gb|JZ515917.1|JZ515917	isotig04011	539	646	98.148	0	2	108	120	0.9	1.61e-47	187
gi|742528538|gb|JZ515916.1|JZ515916	isotig35693	134	153	100	0	0	20	303	0.0660066	0.012	40.1
gi|742528537|gb|JZ515915.1|JZ515915	isotig17338	622	606	100	0	0	17	162	0.104938	0.37	34.2
gi|742528536|gb|JZ515914.1|JZ515914	isotig15137	2110	2091	100	0	0	20	210	0.0952381	0.008	40.1
gi|742528535|gb|JZ515913.1|JZ515913	isotig18416	1283	1398	97.436	2	1	117	223	0.524664	1.53e-50	198
gi|742528534|gb|JZ515912.1|JZ515912	isotig26226	630	781	91.558	9	4	154	161	0.956522	4.89e-54	209
gi|742528533|gb|JZ515911.1|JZ515911	isotig26226	623	783	95.706	5	2	163	166	0.981928	1.38e-69	261
gi|742528532|gb|JZ515910.1|JZ515910	isotig03392	136	198	93.65	4	0	63	126	0.5	4.0E-19	93.7
gi|742528532|gb|JZ515910.1|JZ515910	isotig03391	136	198	93.65	4	0	63	126	0.5	4.00E-19	93.7
gi|742528532|gb|JZ515910.1|JZ515910	isotig03390	136	198	93.65	4	0	63	126	0.5	4.00E-19	93.7
gi|742528532|gb|JZ515910.1|JZ515910	isotig03389	136	198	93.65	4	0	63	126	0.5	4.0E-19	93.7
gi|742528531|gb|JZ515909.1|JZ515909	isotig16709	1448	1352	94.845	3	2	97	121	0.801653	2.14e-36	150
gi|742528530|gb|JZ515908.1|JZ515908	isotig15479	1294	1209	100	0	0	86	165	0.521212	5.14e-39	159
gi|742528529|gb|JZ515907.1|JZ515907	isotig20077	239	154	93.02	5	1	86	158	0.544304	1.0E-25	115
gi|742528528|gb|JZ515906.1|JZ515906	isotig20077	245	154	93.48	5	1	92	156	0.589744	3.0-29	127
gi|742528527|gb|JZ515905.1|JZ515905	isotig10390	715	616	93.069	5	2	101	138	0.731884	3.24e-35	147
gi|742528526|gb|JZ515904.1|JZ515904	isotig05621	388	153	96.61	7	1	236	246	0.95935	2.62e-108	390
gi|742528525|gb|JZ515903.1|JZ515903	isotig15734	293	579	99.652	1	0	287	287	1	8.15e-149	525
gi|742528524|gb|JZ515902.1|JZ515902	isotig21324	69	245	96.045	7	0	177	180	0.983333	6.95e-78	289
gi|742528523|gb|JZ515901.1|JZ515901	isotig17335	1572	1460	98.23	2	0	113	113	1	6.91e-51	198
gi|742528522|gb|JZ515900.1|JZ515900	isotig01704	950	1074	99.2	1	0	125	125	1	3.59e-59	226
gi|742528521|gb|JZ515899.1|JZ515899	isotig30109	545	528	100	0	0	18	124	0.145161	0.071	36.2
gi|742528520|gb|JZ515898.1|JZ515898	isotig34101	82	97	100	0	0	16	165	0.0969697	1.5	32.2
gi|742528519|gb|JZ515897.1|JZ515897	isotig17346	1395	1518	96.825	0	4	126	145	0.868966	1.56e-53	207
gi|742528518|gb|JZ515896.1|JZ515896	isotig17338	622	606	100	0	0	17	160	0.10625	0.37	34.2
gi|742528517|gb|JZ515895.1|JZ515895	isotig16721	1631	1615	100	0	0	17	158	0.107595	0.36	34.2
gi|742528516|gb|JZ515894.1|JZ515894	isotig16071	870	1038	98.817	1	1	169	289	0.584775	5.42e-81	300
gi|742528515|gb|JZ515893.1|JZ515893	isotig22083	190	26	94.643	6	3	168	372	0.451613	4.34e-68	257
gi|742528514|gb|JZ515892.1|JZ515892	isotig25365	224	508	98.955	1	2	287	421	0.68171	9.57e-145	512
gi|742528513|gb|JZ515891.1|JZ515891	isotig07690	793	985	94.301	11	0	193	553	0.349005	1.39e-79	296
gi|742528512|gb|JZ515970.1|JZ515970	isotig15848	437	532	98.958	1	0	96	108	0.888889	3.96e-43	172
gi|742528511|gb|JZ515969.1|JZ515969	isotig15267	405	306	100	0	0	100	107	0.934579	5.02e-47	185
gi|742528510|gb|JZ515968.1|JZ515968	isotig33469	91	370	94.306	12	4	281	285	0.985965	2.35e-119	427
gi|742528509|gb|JZ515967.1|JZ515967	isotig15097	1885	2006	100	0	0	122	122	1	3.49e-59	226
gi|742528508|gb|JZ515966.1|JZ515966	isotig16910	1588	1546	100	0	0	43	304	0.141447	8.12e-15	80.5
gi|742528507|gb|JZ515965.1|JZ515965	isotig07136	1620	1294	99.694	1	0	327	327	1	5.45e-171	599
gi|742528506|gb|JZ515964.1|JZ515964	isotig06005	968	915	100	0	0	54	116	0.465517	2.07e-21	100
gi|742528505|gb|JZ515963.1|JZ515963	isotig34348	265	356	97.826	2	0	92	194	0.474227	6.19e-39	159
gi|742528504|gb|JZ515962.1|JZ515962	isotig19214	972	1074	96.117	4	0	103	168	0.613095	8.73e-42	169
gi|742528503|gb|JZ515961.1|JZ515961	isotig11953	100	235	100	0	0	136	136	1	6.57e-67	252
gi|742528502|gb|JZ515960.1|JZ515960	isotig17715	865	881	100	0	0	17	119	0.142857	0.27	34.2
gi|742528501|gb|JZ515959.1|JZ515959	isotig24782	587	460	98.438	2	0	128	167	0.766467	5.07e-59	226
gi|742528500|gb|JZ515958.1|JZ515958	isotig11953	155	235	98.765	1	0	81	127	0.637795	1.05e-34	145
gi|742528499|gb|JZ515957.1|JZ515957	isotig19342	926	1041	88.889	12	1	117	130	0.9	3.90e-34	143
gi|742528498|gb|JZ515956.1|JZ515956	isotig36435	389	256	94.074	7	1	135	156	0.865385	2.19e-52	204
gi|742528497|gb|JZ515955.1|JZ515955	isotig24782	586	457	95.385	6	0	130	370	0.351351	4.41e-53	207
gi|742528496|gb|JZ515954.1|JZ515954	isotig08532	1142	1169	96.43	1	0	28	220	0.127273	3.0e-5	48.1
gi|742528495|gb|JZ515953.1|JZ515953	isotig19209	590	807	90.991	12	8	222	604	0.36755	1.98e-78	292
gi|742528494|gb|JZ515952.1|JZ515952	isotig19209	590	807	90.991	12	8	222	316	0.702532	9.99e-79	292
gi|742528493|gb|JZ515951.1|JZ515951	isotig18657	179	137	97.674	1	0	43	104	0.413462	1.58e-13	75.0
gi|742528492|gb|JZ515950.1|JZ515950	isotig15814	385	425	90.244	4	0	41	156	0.262821	2.34e-07	54.7
gi|742528491|gb|JZ515949.1|JZ515949	isotig25321	516	292	98.667	2	1	225	252	0.892857	1.61e-110	398
gi|742528490|gb|JZ515948.1|JZ515948	isotig28872	587	462	91.729	3	8	133	143	0.93007	1.20e-44	178
gi|742528489|gb|JZ515947.1|JZ515947	isotig31930	277	371	94.737	3	2	95	122	0.778689	2.79e-35	147
gi|742528488|gb|JZ515946.1|JZ515946	isotig22323	159	335	93.37	8	4	181	198	0.914141	1.31e-70	265
gi|742528487|gb|JZ515945.1|JZ515945	isotig12524	323	36	99.306	2	0	288	305	0.944262	1.13e-147	521
gi|742528486|gb|JZ515944.1|JZ515944	isotig17185	1165	825	98.827	4	0	341	359	0.949861	1.00e-173	608
gi|742528485|gb|JZ515943.1|JZ515943	isotig17321	309	284	92.31	2	0	26	163	0.159509	0.096	32.2
gi|742528484|gb|JZ515942.1|JZ515942	isotig17954	310	156	93.711	5	2	159	170	0.935294	3.09e-61	233
gi|742528483|gb|JZ515941.1|JZ515941	isotig20659	819	657	99.39	0	1	164	181	0.906077	4.18e-80	296
gi|742528482|gb|JZ515940.1|JZ515940	isotig14549	956	1203	98.387	2	2	248	247	1.00405	1.20e-121	435
gi|742528481|gb|JZ515939.1|JZ515939	isotig38275	236	253	100	0	0	18	227	0.0792952	0.14	36.2
gi|742528480|gb|JZ515938.1|JZ515938	isotig07978	290	137	97.403	3	1	154	166	0.927711	1.38e-69	261
gi|742528479|gb|JZ515937.1|JZ515937	isotig03631	1591	1464	93.893	5	1	131	153	0.856209	1.29e-49	195
gi|742528478|gb|JZ515936.1|JZ515936	isotig07226	2210	1906	99.344	2	0	305	305	1	3.99e-157	553
gi|742528477|gb|JZ515935.1|JZ515935	isotig19966	872	1022	96.026	4	2	151	158	0.955696	1.31e-64	244
gi|742528476|gb|JZ515934.1|JZ515934	isotig15624	805	955	98.013	0	3	151	156	0.967949	4.62e-69	259
gi|742528475|gb|JZ515933.1|JZ515933	isotig14523	2216	2541	96.037	10	3	328	370	0.886486	2.30e-150	531
gi|742528474|gb|JZ515932.1|JZ515932	isotig23130	158	339	96.703	6	0	182	273	0.666667	3.11e-82	303
gi|742528473|gb|JZ515931.1|JZ515931	isotig12196	486	661	100	0	0	176	227	0.77533	5.60e-89	326
gi|742528472|gb|JZ515930.1|JZ515930	isotig23812	597	773	98.87	1	1	177	189	0.936508	1.22e-85	315
gi|742528471|gb|JZ515929.1|JZ515929	isotig15624	802	955	96.753	1	4	154	190	0.810526	2.12e-67	254
gi|742528470|gb|JZ515928.1|JZ515928	isotig06473	180	164	100	0	0	17	103	0.165049	0.23	34.2
gi|742528469|gb|JZ515927.1|JZ515927	isotig18660	1401	1328	87.84	9	0	74	136	0.544118	9.0e-14	75.8
gi|742528468|gb|JZ515926.1|JZ515926	isotig17030	1337	1322	100	0	0	16	147	0.108844	1.3	32.2
gi|742528467|gb|JZ515925.1|JZ515925	isotig16099	443	716	100	0	0	274	154	1.77922	3.96e-143	507
gi|742528466|gb|JZ515924.1|JZ515924	isotig29527	401	419	100	0	0	18	192	0.09375	0.11	36.2
gi|742528465|gb|JZ515923.1|JZ515923	isotig21239	1140	1088	96.226	2	0	53	377	0.140584	1.82e-17	87.9
gi|742528464|gb|JZ515922.1|JZ515922	isotig16721	1704	1599	96.226	3	1	106	128	0.828125	4.75e-43	172
gi|742528463|gb|JZ515921.1|JZ515921	isotig42299	37	127	94.681	2	3	94	125	0.752	5.29e-34	143
gi|742528462|gb|JZ515920.1|JZ515920	isotig14081	2798	2814	100	0	0	17	223	0.0762332	0.54	34.2
gi|742528461|gb|JZ515919.1|JZ515919	isotig11949	143	244	98.058	1	1	103	168	0.613095	8.90e-45	178
gi|742528460|gb|JZ515918.1|JZ515918	isotig11949	147	244	98.98	1	0	98	112	0.875	3.0e-47	186

## Sheet: Hoja1
BLAST search of mRNA sequences of P. notatum deposited at Genbank (July 2016) against the assembled isotigs of the 454/Roche apomictic library
Query id	Subject id	Subject star	Subject end	Percentajes %ID	Mismatches	Gaps	Alignment Length	Query Length	Query Coverage	E-value	Score
gi|18071144|gb|AF242539.1|	isotig29024	569	863	94.932	4	11	296	417	0.709832	6.43e-127	453
gi|18071142|gb|AF242538.1|	isotig29024	569	863	94.408	2	10	304	398	0.763819	6.12e-127	453
gi|18071140|gb|AF242537.1|	isotig29024	569	863	97.987	1	4	298	396	0.752525	9.91e-145	512
gi|290755951|gb|GQ385205.1|	isotig25482	583	960	99.735	1	0	378	384	0.984375	0.0	693
gi|290755949|gb|GQ385204.1|	isotig25482	706	960	100	0	0	255	261	0.977011	1.07e-132	472
gi|290755947|gb|GQ385203.1|	isotig25482	583	1026	99.775	1	0	444	473	0.938689	0.0	815
gi|290755945|gb|GQ385202.1|	isotig25482	583	1096	99.805	1	0	514	545	0.943119	0.0	944
gi|290755943|gb|GQ385201.1|	isotig25482	583	1101	97.495	13	0	519	553	0.938517	0.0	887
gi|290755941|gb|GQ385200.1|	isotig25482	583	1075	98.986	5	0	493	524	0.94084	0.0	883
gi|290755939|gb|GQ385199.1|	isotig25482	583	1027	99.551	2	0	445	470	0.946809	0.0	811
gi|290755937|gb|GQ385198.1|	isotig25482	583	1101	98.651	7	0	519	548	0.94708	0.0	920
gi|290755935|gb|GQ385197.1|	isotig25482	583	1101	99.037	5	0	519	550	0.943636	0.0	931
gi|290755933|gb|GQ385196.1|	isotig25482	288	960	98.071	12	1	674	680	0.991176	0.0	1171
gi|168419913|gb|EU327342.1|	isotig08668	1	1063	99.061	8	2	1065	1095	0.972603	0.0	1910
gi|694226321|gb|KM114905.1|	isotig27944	932	1	96.677	30	1	933	2193	0.425445	0.0	1550
gi|694226319|gb|KM114904.1|	isotig27944	932	1	99.356	4	2	932	2147	0.434094	0.0	1687
gi|338930685|emb|FN908194.1|	isotig05256	1700	956	98.024	1	3	759	824	0.921117	0.0	1306
gi|338930683|emb|FN908193.1|	isotig05258	1050	168	99.208	6	1	884	903	0.978959	0.0	1594
gi|338930681|emb|FN908192.1|	isotig20662	809	1563	100	0	0	755	780	0.967949	0.0	1395
gi|338930679|emb|FN908191.1|	isotig20662	809	1657	99.412	4	1	850	881	0.964813	0.0	1541
gi|338930677|emb|FN908190.1|	isotig05258	1847	628	99.263	8	1	1221	1275	0.957647	0.0	2204
gi|338930675|emb|FN908189.1|	isotig05258	1847	628	98.608	16	1	1221	1275	0.957647	0.0	2159
gi|338930673|emb|FN908188.1|	isotig05257	1871	628	98.715	0	3	1245	1277	0.974941	0.0	2196
gi|338930671|emb|FN908187.1|	isotig05257	1871	628	99.679	0	2	1245	1288	0.966615	0.0	2274
BLAST search of EST sequences of P. notatum deposited at Genbank (July 2016) against the assembled isotigs of the 454/Roche apomictic library
Query id	Subject id	Subject star	Subject end	Percentajes %ID	Mismatches	Gaps	Align Length	Query length	Query coverage	E-value	Score
gi|742528539|gb|JZ515917.1|JZ515917	isotig24487	1	104	98.077	0	2	104	120	0.866667	2.98e-45	180
gi|742528539|gb|JZ515917.1|JZ515917	isotig17615	283	341	89.83	6	0	59	120	0.491667	5e-12	70
gi|742528538|gb|JZ515916.1|JZ515916	isotig41693	195	477	99.647	0	1	283	303	0.933993	5.74e-146	516
gi|742528537|gb|JZ515915.1|JZ515915	isotig20089	1137	1153	100	0	0	17	162	0.104938	0.41	34
gi|742528536|gb|JZ515914.1|JZ515914	isotig40971	336	355	100	0	0	20	210	0.0952381	0.009	40.1
gi|742528535|gb|JZ515913.1|JZ515913	isotig23669	1181	1248	97.101	1	1	69	223	0.309417	1.75e-25	115
gi|742528534|gb|JZ515912.1|JZ515912	isotig29334	604	755	91.558	9	4	154	161	0.956522	5.40e-54	209
gi|742528533|gb|JZ515911.1|JZ515911	isotig29334	597	757	95.706	5	2	163	166	0.981928	1.52e-69	261
gi|742528532|gb|JZ515910.1|JZ515910	isotig14728	802	766	94.89	2	0	37	126	0.293651	2e-08	58
gi|742528531|gb|JZ515909.1|JZ515909	isotig19853	1429	1333	94.845	3	2	97	121	0.801653	2.36e-36	150
gi|742528530|gb|JZ515908.1|JZ515908	isotig18298	1304	1219	100	0	0	86	530	0.162264	5.68e-39	159
gi|742528529|gb|JZ515907.1|JZ515907	isotig22660	255	170	92.2	5	1	86	158	0.544304	1e-25	115
gi|742528528|gb|JZ515906.1|JZ515906	isotig22660	261	170	93.48	5	1	92	156	0.589744	4e-29	127
gi|742528527|gb|JZ515905.1|JZ515905	isotig08669	621	522	93.069	5	2	101	138	0.731884	3.58e-35	147
gi|742528526|gb|JZ515904.1|JZ515904	isotig08902	336	568	97.425	5	1	233	246	0.947154	6.21e-110	396
gi|742528525|gb|JZ515903.1|JZ515903	isotig18653	410	696	99.652	1	0	287	287	1	9.00e-149	525
gi|742528524|gb|JZ515902.1|JZ515902	isotig22286	156	332	96.045	7	0	177	180	0.983333	7.68e-78	289
gi|742528523|gb|JZ515901.1|JZ515901	isotig11007	1535	1423	98.23	2	0	113	113	1	7.63e-51	198
gi|742528522|gb|JZ515900.1|JZ515900	isotig21641	550	426	99.2	1	0	125	125	1	3.97e-59	226
gi|742528521|gb|JZ515899.1|JZ515899	isotig38228	289	304	100	0	0	16	124	0.129032	1.2	32.2
gi|742528520|gb|JZ515898.1|JZ515898	isotig41197	208	223	100	0	0	16	165	0.0969697	1.7	32.2
gi|742528519|gb|JZ515897.1|JZ515897	isotig20355	1402	1525	96.825	0	4	126	145	0.868966	1.72e-53	207
gi|742528518|gb|JZ515896.1|JZ515896	isotig20089	1137	1153	100	0	0	17	160	0.10625	0.41	34.2
gi|742528517|gb|JZ515895.1|JZ515895	isotig20142	175	191	100	0	0	17	158	0.107595	0.4	34.2
gi|742528516|gb|JZ515894.1|JZ515894	isotig19047	851	1019	98.817	1	1	169	289	0.584775	5.98e-81	300
gi|742528515|gb|JZ515893.1|JZ515893	isotig29028	147	1	94.667	5	3	150	372	0.403226	1.05e-59	230
gi|742528514|gb|JZ515892.1|JZ515892	isotig28298	215	499	98.606	2	2	287	421	0.68171	4.90e-143	507
gi|742528513|gb|JZ515891.1|JZ515891	isotig09838	1476	1284	94.301	11	0	193	553	0.349005	1.54e-79	296
gi|742528512|gb|JZ515970.1|JZ515970	isotig19069	401	496	100	0	0	96	108	0.888889	9.39e-45	178
gi|742528511|gb|JZ515969.1|JZ515969	isotig17316	1051	952	100	0	0	100	107	0.934579	5.54e-47	185
gi|742528510|gb|JZ515968.1|JZ515968	isotig37500	503	230	93.165	12	5	278	285	0.975439	1.57e-111	401
gi|742528509|gb|JZ515967.1|JZ515967	isotig16957	1861	1982	100	0	0	122	122	1	3.85e-59	226
gi|742528508|gb|JZ515966.1|JZ515966	isotig05430	930	905	92.31	2	0	26	304	0.0855263	0.21	36.2
gi|742528507|gb|JZ515965.1|JZ515965	isotig09551	1873	2199	99.694	1	0	327	327	1	6.02e-171	599
gi|742528506|gb|JZ515964.1|JZ515964	isotig03218	445	498	100	0	0	54	116	0.465517	2.29e-21	100
gi|742528505|gb|JZ515963.1|JZ515963	isotig09518	106	191	88.37	10	0	86	194	0.443299	2e-18	91.7
gi|742528504|gb|JZ515962.1|JZ515962	isotig11235	862	760	97.087	3	0	103	168	0.613095	2.07e-43	174
gi|742528503|gb|JZ515961.1|JZ515961	isotig29208	768	633	99.265	1	0	136	136	1	3.37e-65	246
gi|742528502|gb|JZ515960.1|JZ515960	isotig20754	291	177	95.726	2	3	117	119	0.983193	6.34e-47	185
gi|742528501|gb|JZ515959.1|JZ515959	isotig28752	315	442	99.219	1	0	128	167	0.766467	1.20e-60	231
gi|742528500|gb|JZ515958.1|JZ515958	isotig29208	713	633	97.531	2	0	81	127	0.637795	5.42e-33	139
gi|742528499|gb|JZ515957.1|JZ515957	isotig22309	459	344	88.889	12	1	117	130	0.9	4.31e-34	143
gi|742528498|gb|JZ515956.1|JZ515956	isotig16342	116	249	93.333	8	1	135	156	0.865385	1.13e-50	198
gi|742528497|gb|JZ515955.1|JZ515955	isotig28752	316	445	96.154	5	0	130	370	0.351351	1.05e-54	213
gi|742528496|gb|JZ515954.1|JZ515954	isotig12720	652	625	96.43	1	0	28	220	0.127273	4e-05	48.1
gi|742528495|gb|JZ515953.1|JZ515953	isotig22748	722	939	90.991	12	8	222	604	0.36755	2.19e-78	292
gi|742528494|gb|JZ515952.1|JZ515952	isotig22748	722	939	90.991	12	8	222	316	0.702532	1.10e-78	292
gi|742528493|gb|JZ515951.1|JZ515951	isotig21939	157	115	97.674	1	0	43	140	0.307143	1.74e-13	75.0
gi|742528492|gb|JZ515950.1|JZ515950	isotig10062	1646	1606	90.244	4	0	41	156	0.262821	2.58e-07	54.7
gi|742528491|gb|JZ515949.1|JZ515949	isotig14435	527	303	99.111	1	1	225	252	0.892857	3.81e-112	403
gi|742528490|gb|JZ515948.1|JZ515948	isotig29745	625	500	90.977	4	8	133	143	0.93007	6.17e-43	172
gi|742528489|gb|JZ515947.1|JZ515947	isotig35346	275	369	94.737	3	2	95	122	0.778689	3.08e-35	147
gi|742528488|gb|JZ515946.1|JZ515946	isotig13392	940	763	98.324	2	1	179	198	0.90404	5.04e-85	313
gi|742528487|gb|JZ515945.1|JZ515945	isotig08946	296	583	100	0	0	288	305	0.944262	5.74e-151	532
gi|742528486|gb|JZ515944.1|JZ515944	isotig20362	540	880	98.827	4	0	341	359	0.949861	1.11e-173	608
gi|742528485|gb|JZ515943.1|JZ515943	isotig10408	641	662	95.45	1	0	22	163	0.134969	0.11	36.2
gi|742528484|gb|JZ515942.1|JZ515942	isotig20897	313	159	93.711	5	2	159	170	0.935294	3.42e-61	233
gi|742528483|gb|JZ515941.1|JZ515941	isotig12738	758	596	98.78	1	1	164	181	0.906077	2.15e-78	291
gi|742528482|gb|JZ515940.1|JZ515940	isotig17553	1687	1440	98.387	2	2	248	247	1.00405	1.32e-121	435
gi|742528481|gb|JZ515939.1|JZ515939	isotig30968	526	510	100	0	0	17	227	0.0748899	0.6	34.2
gi|742528480|gb|JZ515938.1|JZ515938	isotig18750	1723	1877	97.419	2	2	155	166	0.933735	4.24e-70	263
gi|742528479|gb|JZ515937.1|JZ515937	isotig05662	855	997	100	0	0	143	153	0.934641	1.07e-70	265
gi|742528478|gb|JZ515936.1|JZ515936	isotig20059	1013	709	99.344	2	0	305	305	1	4.41e-157	553
gi|742528477|gb|JZ515935.1|JZ515935	isotig23628	797	947	96.026	4	2	151	158	0.955696	1.45e-64	244
gi|742528476|gb|JZ515934.1|JZ515934	isotig18755	1319	1169	98.013	0	3	151	156	0.967949	5.10e-69	259
gi|742528475|gb|JZ515933.1|JZ515933	isotig04504	367	42	96.341	9	3	328	370	0.886486	5.47e-152	536
gi|742528474|gb|JZ515932.1|JZ515932	isotig34866	414	398	100	0	0	17	237	0.07173	0.63	42.2
gi|742528473|gb|JZ515931.1|JZ515931	isotig04609	858	677	96.703	6	0	182	221	0.823529	3.44e-82	303
gi|742528472|gb|JZ515930.1|JZ515930	isotig03343	329	154	100	0	0	176	189	0.931217	6.19e-89	326
gi|742528471|gb|JZ515929.1|JZ515929	isotig12461	1465	1641	98.87	1	1	177	190	0.931579	1.35e-85	315
gi|742528470|gb|JZ515928.1|JZ515928	isotig10570	119	103	100	0	0	17	103	0.165049	0.25	34.2
gi|742528469|gb|JZ515927.1|JZ515927	isotig19448	1428	1355	87.84	9	0	74	136	0.544118	1e-13	34.2
gi|742528468|gb|JZ515926.1|JZ515926	isotig14474	355	220	92.647	8	2	136	147	0.92517	1.36e-49	195
gi|742528467|gb|JZ515925.1|JZ515925	isotig18755	1322	1169	96.753	1	4	154	154	1	2.34e-67	254
gi|742528466|gb|JZ515924.1|JZ515924	isotig27420	802	819	100	0	0	18	192	0.09375	0.13	36.2
gi|742528465|gb|JZ515923.1|JZ515923	isotig18860	1612	1339	100	0	0	274	377	0.72679	4.37e-143	507
gi|742528464|gb|JZ515922.1|JZ515922	isotig08576	1135	1083	98.113	1	0	53	128	0.414062	4.32e-19	93.5
gi|742528463|gb|JZ515921.1|JZ515921	isotig20142	96	207	93.805	4	3	113	125	0.904	2.44e-41	167
gi|742528461|gb|JZ515919.1|JZ515919	isotig02739	674	764	94.681	2	3	94	168	0.559524	5.84e-34	143
gi|742528460|gb|JZ515918.1|JZ515918	isotig23623	361	462	99.029	0	1	103	112	0.919643	2.11e-46	183
