# Supplementary material for: A reference floral transcriptome of sexual and apomictic Paspalum notatum
Source: BMC Genomics. 2017 Apr 21;18:318. doi: 10.1186/s12864-017-3700-z (PMC5399859; doi:10.1186/s12864-017-3700-z)
Supplement: Supplementary file 4 — Annotation of isotigs originated from the global assembly. (XLSX 7203 kb) [file 12864_2017_3700_MOESM4_ESM.xlsx]

## Sheet: Hoja1
Annotation of isotigs originated from the global assembly
genes	Top_BLASTX_hit	RNAMMER	Top_BLASTP_hit	Pfam	SignalP	TmHMM	eggnog	gene_ontology
isotig00012	.	.	.	.	.	.	.	.
isotig00014	.	.	.	.	.	.	.	.
isotig00037	sp|Q9LSM9|SCP33_ARATH^Q9LSM9^Q:1675-1800,H:410-452^60.47%ID^E:1e-11^RecName: Full=Serine carboxypeptidase-like 33;^Eukaryota; Viridiplantae; Streptophyta; Embryophyta; Tracheophyta; Spermatophyta; Magnoliophyta; eudicotyledons; core eudicotyledons; rosids; malvids; Brassicales; Brassicaceae; Camelineae; Arabidopsis`sp|Q9LSM9|SCP33_ARATH^Q9LSM9^Q:1800-1874,H:453-477^52%ID^E:1e-11^RecName: Full=Ser…	.	.	.	.	.	COG2939^Carboxypeptidase C (cathepsin A)	GO:0005576^cellular_component^extracellular region`GO:0004185^molecular_function^serine-type carboxypeptidase activity`GO:0006508^biological_process^proteolysis
isotig00039	sp|Q9LSM9|SCP33_ARATH^Q9LSM9^Q:1670-1795,H:410-452^60.47%ID^E:1e-11^RecName: Full=Serine carboxypeptidase-like 33;^Eukaryota; Viridiplantae; Streptophyta; Embryophyta; Tracheophyta; Spermatophyta; Magnoliophyta; eudicotyledons; core eudicotyledons; rosids; malvids; Brassicales; Brassicaceae; Camelineae; Arabidopsis`sp|Q9LSM9|SCP33_ARATH^Q9LSM9^Q:1795-1869,H:453-477^52%ID^E:1e-11^RecName: Full=Ser…	.	.	.	.	.	COG2939^Carboxypeptidase C (cathepsin A)	GO:0005576^cellular_component^extracellular region`GO:0004185^molecular_function^serine-type carboxypeptidase activity`GO:0006508^biological_process^proteolysis
isotig00040	sp|Q9LSM9|SCP33_ARATH^Q9LSM9^Q:683-1858,H:92-463^46.4%ID^E:1e-104^RecName: Full=Serine carboxypeptidase-like 33;^Eukaryota; Viridiplantae; Streptophyta; Embryophyta; Tracheophyta; Spermatophyta; Magnoliophyta; eudicotyledons; core eudicotyledons; rosids; malvids; Brassicales; Brassicaceae; Camelineae; Arabidopsis	.	sp|Q9LSM9|SCP33_ARATH^Q9LSM9^Q:1-99,H:272-365^42.16%ID^E:6e-18^RecName: Full=Serine carboxypeptidase-like 33;^Eukaryota; Viridiplantae; Streptophyta; Embryophyta; Tracheophyta; Spermatophyta; Magnoliophyta; eudicotyledons; core eudicotyledons; rosids; malvids; Brassicales; Brassicaceae; Camelineae; Arabidopsis	PF00450.17^Peptidase_S10^Serine carboxypeptidase^5-94^E:6.1e-08	.	.	COG2939^Carboxypeptidase C (cathepsin A)	GO:0005576^cellular_component^extracellular region`GO:0004185^molecular_function^serine-type carboxypeptidase activity`GO:0006508^biological_process^proteolysis
isotig00041	.	.	.	.	.	.	.	.
isotig00049	sp|Q9LSM9|SCP33_ARATH^Q9LSM9^Q:683-1498,H:92-365^53.55%ID^E:3e-93^RecName: Full=Serine carboxypeptidase-like 33;^Eukaryota; Viridiplantae; Streptophyta; Embryophyta; Tracheophyta; Spermatophyta; Magnoliophyta; eudicotyledons; core eudicotyledons; rosids; malvids; Brassicales; Brassicaceae; Camelineae; Arabidopsis	.	sp|Q9LSM9|SCP33_ARATH^Q9LSM9^Q:1-99,H:272-365^42.16%ID^E:6e-18^RecName: Full=Serine carboxypeptidase-like 33;^Eukaryota; Viridiplantae; Streptophyta; Embryophyta; Tracheophyta; Spermatophyta; Magnoliophyta; eudicotyledons; core eudicotyledons; rosids; malvids; Brassicales; Brassicaceae; Camelineae; Arabidopsis	PF00450.17^Peptidase_S10^Serine carboxypeptidase^5-94^E:6.1e-08	.	.	COG2939^Carboxypeptidase C (cathepsin A)	GO:0005576^cellular_component^extracellular region`GO:0004185^molecular_function^serine-type carboxypeptidase activity`GO:0006508^biological_process^proteolysis
isotig00054	.	.	.	.	.	.	.	.
isotig00055	.	.	.	.	.	.	.	.
isotig00057	sp|Q9SYI3|AB5B_ARATH^Q9SYI3^Q:3-191,H:93-155^63.49%ID^E:4e-19^RecName: Full=ABC transporter B family member 5;^Eukaryota; Viridiplantae; Streptophyta; Embryophyta; Tracheophyta; Spermatophyta; Magnoliophyta; eudicotyledons; core eudicotyledons; rosids; malvids; Brassicales; Brassicaceae; Camelineae; Arabidopsis	.	.	.	.	.	COG1132^ABC-type multidrug transport system, ATPase and permease components	GO:0016021^cellular_component^integral to membrane`GO:0005524^molecular_function^ATP binding`GO:0042626^molecular_function^ATPase activity, coupled to transmembrane movement of substances`GO:0006200^biological_process^ATP catabolic process
isotig00061	sp|Q9LSM9|SCP33_ARATH^Q9LSM9^Q:683-895,H:92-162^70.42%ID^E:1e-29^RecName: Full=Serine carboxypeptidase-like 33;^Eukaryota; Viridiplantae; Streptophyta; Embryophyta; Tracheophyta; Spermatophyta; Magnoliophyta; eudicotyledons; core eudicotyledons; rosids; malvids; Brassicales; Brassicaceae; Camelineae; Arabidopsis`sp|Q9LSM9|SCP33_ARATH^Q9LSM9^Q:973-1071,H:159-191^66.67%ID^E:1e-29^RecName: Full=Seri…	.	.	.	.	.	COG2939^Carboxypeptidase C (cathepsin A)	GO:0005576^cellular_component^extracellular region`GO:0004185^molecular_function^serine-type carboxypeptidase activity`GO:0006508^biological_process^proteolysis
isotig00064	.	.	.	.	.	.	.	.
isotig00067	sp|Q9T009|LACS5_ARATH^Q9T009^Q:2-253,H:465-548^75%ID^E:1e-27^RecName: Full=Long chain acyl-CoA synthetase 5;^Eukaryota; Viridiplantae; Streptophyta; Embryophyta; Tracheophyta; Spermatophyta; Magnoliophyta; eudicotyledons; core eudicotyledons; rosids; malvids; Brassicales; Brassicaceae; Camelineae; Arabidopsis	.	.	.	.	.	COG1022^Long-chain acyl-CoA synthetases (AMP-forming)	GO:0005524^molecular_function^ATP binding`GO:0004467^molecular_function^long-chain fatty acid-CoA ligase activity
isotig00069	.	.	.	.	.	.	.	.
isotig00072	sp|C5Y7C8|CSPLF_SORBI^C5Y7C8^Q:591-1022,H:7-152^69.18%ID^E:3e-30^RecName: Full=CASP-like protein Sb05g025810;^Eukaryota; Viridiplantae; Streptophyta; Embryophyta; Tracheophyta; Spermatophyta; Magnoliophyta; Liliopsida; Poales; Poaceae; PACMAD clade; Panicoideae; Andropogoneae; Sorghum	.	sp|C5Y7C8|CSPLF_SORBI^C5Y7C8^Q:195-392,H:5-202^67.66%ID^E:1e-62^RecName: Full=CASP-like protein Sb05g025810;^Eukaryota; Viridiplantae; Streptophyta; Embryophyta; Tracheophyta; Spermatophyta; Magnoliophyta; Liliopsida; Poales; Poaceae; PACMAD clade; Panicoideae; Andropogoneae; Sorghum	PF04535.7^DUF588^Domain of unknown function (DUF588)^201-348^E:7.6e-18	.	ExpAA=89.61^PredHel=4^Topology=i201-223o247-269i282-304o335-357i	.	GO:0016021^cellular_component^integral to membrane`GO:0005886^cellular_component^plasma membrane
isotig00076	sp|Q9LSM9|SCP33_ARATH^Q9LSM9^Q:713-838,H:410-452^60.47%ID^E:7e-12^RecName: Full=Serine carboxypeptidase-like 33;^Eukaryota; Viridiplantae; Streptophyta; Embryophyta; Tracheophyta; Spermatophyta; Magnoliophyta; eudicotyledons; core eudicotyledons; rosids; malvids; Brassicales; Brassicaceae; Camelineae; Arabidopsis`sp|Q9LSM9|SCP33_ARATH^Q9LSM9^Q:838-912,H:453-477^52%ID^E:7e-12^RecName: Full=Serine …	.	.	.	.	.	COG2939^Carboxypeptidase C (cathepsin A)	GO:0005576^cellular_component^extracellular region`GO:0004185^molecular_function^serine-type carboxypeptidase activity`GO:0006508^biological_process^proteolysis
isotig00077	sp|Q9SYI3|AB5B_ARATH^Q9SYI3^Q:3-191,H:93-155^63.49%ID^E:8e-20^RecName: Full=ABC transporter B family member 5;^Eukaryota; Viridiplantae; Streptophyta; Embryophyta; Tracheophyta; Spermatophyta; Magnoliophyta; eudicotyledons; core eudicotyledons; rosids; malvids; Brassicales; Brassicaceae; Camelineae; Arabidopsis	.	.	.	.	.	COG1132^ABC-type multidrug transport system, ATPase and permease components	GO:0016021^cellular_component^integral to membrane`GO:0005524^molecular_function^ATP binding`GO:0042626^molecular_function^ATPase activity, coupled to transmembrane movement of substances`GO:0006200^biological_process^ATP catabolic process
isotig00078	sp|Q9T009|LACS5_ARATH^Q9T009^Q:2-253,H:465-548^75%ID^E:4e-28^RecName: Full=Long chain acyl-CoA synthetase 5;^Eukaryota; Viridiplantae; Streptophyta; Embryophyta; Tracheophyta; Spermatophyta; Magnoliophyta; eudicotyledons; core eudicotyledons; rosids; malvids; Brassicales; Brassicaceae; Camelineae; Arabidopsis	.	.	.	.	.	COG1022^Long-chain acyl-CoA synthetases (AMP-forming)	GO:0005524^molecular_function^ATP binding`GO:0004467^molecular_function^long-chain fatty acid-CoA ligase activity
isotig00079	.	.	.	.	.	.	.	.
isotig00080	.	.	.	.	.	.	.	.
isotig00081	sp|O04084|SCP31_ARATH^O04084^Q:683-790,H:102-137^66.67%ID^E:5e-07^RecName: Full=Serine carboxypeptidase-like 31;^Eukaryota; Viridiplantae; Streptophyta; Embryophyta; Tracheophyta; Spermatophyta; Magnoliophyta; eudicotyledons; core eudicotyledons; rosids; malvids; Brassicales; Brassicaceae; Camelineae; Arabidopsis	.	.	.	.	.	COG2939^Carboxypeptidase C (cathepsin A)	GO:0005576^cellular_component^extracellular region`GO:0004185^molecular_function^serine-type carboxypeptidase activity`GO:0006508^biological_process^proteolysis
isotig00084	sp|C5Y7C8|CSPLF_SORBI^C5Y7C8^Q:265-444,H:90-152^74.6%ID^E:2e-13^RecName: Full=CASP-like protein Sb05g025810;^Eukaryota; Viridiplantae; Streptophyta; Embryophyta; Tracheophyta; Spermatophyta; Magnoliophyta; Liliopsida; Poales; Poaceae; PACMAD clade; Panicoideae; Andropogoneae; Sorghum	.	sp|C5Y7C8|CSPLF_SORBI^C5Y7C8^Q:55-200,H:57-202^68.46%ID^E:1e-37^RecName: Full=CASP-like protein Sb05g025810;^Eukaryota; Viridiplantae; Streptophyta; Embryophyta; Tracheophyta; Spermatophyta; Magnoliophyta; Liliopsida; Poales; Poaceae; PACMAD clade; Panicoideae; Andropogoneae; Sorghum	PF04535.7^DUF588^Domain of unknown function (DUF588)^55-156^E:7.5e-08	.	ExpAA=74.55^PredHel=3^Topology=o55-77i90-112o143-165i	.	GO:0016021^cellular_component^integral to membrane`GO:0005886^cellular_component^plasma membrane
isotig00086	.	.	.	.	.	.	.	.
isotig00087	.	.	.	.	.	.	.	.
isotig00088	.	.	.	.	.	.	.	.
isotig00089	.	.	.	.	.	.	.	.
isotig00090	.	.	.	.	.	.	.	.
isotig00093	.	.	.	.	.	.	.	.
isotig00115	sp|F4HVY0|CER1_ARATH^F4HVY0^Q:2207-2398,H:172-235^60.94%ID^E:5e-15^RecName: Full=Protein ECERIFERUM 1;^Eukaryota; Viridiplantae; Streptophyta; Embryophyta; Tracheophyta; Spermatophyta; Magnoliophyta; eudicotyledons; core eudicotyledons; rosids; malvids; Brassicales; Brassicaceae; Camelineae; Arabidopsis	.	.	.	.	.	.	.
isotig00126	sp|Q8GSM7|HST_TOBAC^Q8GSM7^Q:79-486,H:1-118^44.85%ID^E:3e-23^RecName: Full=Shikimate O-hydroxycinnamoyltransferase;^Eukaryota; Viridiplantae; Streptophyta; Embryophyta; Tracheophyta; Spermatophyta; Magnoliophyta; eudicotyledons; core eudicotyledons; asterids; lamiids; Solanales; Solanaceae; Nicotianoideae; Nicotianeae; Nicotiana	.	sp|Q8GSM7|HST_TOBAC^Q8GSM7^Q:1-158,H:1-142^41.25%ID^E:2e-30^RecName: Full=Shikimate O-hydroxycinnamoyltransferase;^Eukaryota; Viridiplantae; Streptophyta; Embryophyta; Tracheophyta; Spermatophyta; Magnoliophyta; eudicotyledons; core eudicotyledons; asterids; lamiids; Solanales; Solanaceae; Nicotianoideae; Nicotianeae; Nicotiana	PF02458.10^Transferase^Transferase family^1-154^E:2.3e-28	.	.	.	GO:0047172^molecular_function^shikimate O-hydroxycinnamoyltransferase activity
isotig00127	.	.	.	.	.	.	.	.
isotig00129	sp|O80437|GPAT6_ARATH^O80437^Q:103-1557,H:8-495^72.75%ID^E:0^RecName: Full=Glycerol-3-phosphate 2-O-acyltransferase 6;^Eukaryota; Viridiplantae; Streptophyta; Embryophyta; Tracheophyta; Spermatophyta; Magnoliophyta; eudicotyledons; core eudicotyledons; rosids; malvids; Brassicales; Brassicaceae; Camelineae; Arabidopsis	.	sp|O80437|GPAT6_ARATH^O80437^Q:35-524,H:8-500^72.21%ID^E:0^RecName: Full=Glycerol-3-phosphate 2-O-acyltransferase 6;^Eukaryota; Viridiplantae; Streptophyta; Embryophyta; Tracheophyta; Spermatophyta; Magnoliophyta; eudicotyledons; core eudicotyledons; rosids; malvids; Brassicales; Brassicaceae; Camelineae; Arabidopsis	PF12710.2^HAD^haloacid dehalogenase-like hydrolase^54-232^E:3.1e-10`PF01553.16^Acyltransferase^Acyltransferase^328-428^E:6e-07	sigP:1^16^0.641^YES	ExpAA=52.18^PredHel=2^Topology=o93-115i272-294o	.	GO:0016021^cellular_component^integral to membrane`GO:0090447^molecular_function^glycerol-3-phosphate 2-O-acyltransferase activity`GO:0016791^molecular_function^phosphatase activity`GO:0010143^biological_process^cutin biosynthetic process`GO:0009908^biological_process^flower development`GO:0008654^biological_process^phospholipid biosynthetic process
isotig00132	sp|Q8GSM7|HST_TOBAC^Q8GSM7^Q:79-1389,H:1-435^37.75%ID^E:7e-92^RecName: Full=Shikimate O-hydroxycinnamoyltransferase;^Eukaryota; Viridiplantae; Streptophyta; Embryophyta; Tracheophyta; Spermatophyta; Magnoliophyta; eudicotyledons; core eudicotyledons; asterids; lamiids; Solanales; Solanaceae; Nicotianoideae; Nicotianeae; Nicotiana	.	sp|Q8GSM7|HST_TOBAC^Q8GSM7^Q:1-435,H:1-433^38.36%ID^E:4e-98^RecName: Full=Shikimate O-hydroxycinnamoyltransferase;^Eukaryota; Viridiplantae; Streptophyta; Embryophyta; Tracheophyta; Spermatophyta; Magnoliophyta; eudicotyledons; core eudicotyledons; asterids; lamiids; Solanales; Solanaceae; Nicotianoideae; Nicotianeae; Nicotiana	PF02458.10^Transferase^Transferase family^1-437^E:3.8e-87	.	.	.	GO:0047172^molecular_function^shikimate O-hydroxycinnamoyltransferase activity
isotig00134	.	.	.	.	.	.	.	.
isotig00140	sp|Q8GSM7|HST_TOBAC^Q8GSM7^Q:79-486,H:1-118^44.85%ID^E:2e-23^RecName: Full=Shikimate O-hydroxycinnamoyltransferase;^Eukaryota; Viridiplantae; Streptophyta; Embryophyta; Tracheophyta; Spermatophyta; Magnoliophyta; eudicotyledons; core eudicotyledons; asterids; lamiids; Solanales; Solanaceae; Nicotianoideae; Nicotianeae; Nicotiana	.	sp|Q8GSM7|HST_TOBAC^Q8GSM7^Q:1-158,H:1-142^41.25%ID^E:2e-30^RecName: Full=Shikimate O-hydroxycinnamoyltransferase;^Eukaryota; Viridiplantae; Streptophyta; Embryophyta; Tracheophyta; Spermatophyta; Magnoliophyta; eudicotyledons; core eudicotyledons; asterids; lamiids; Solanales; Solanaceae; Nicotianoideae; Nicotianeae; Nicotiana	PF02458.10^Transferase^Transferase family^1-154^E:2.3e-28	.	.	.	GO:0047172^molecular_function^shikimate O-hydroxycinnamoyltransferase activity
isotig00141	sp|O80437|GPAT6_ARATH^O80437^Q:103-708,H:8-212^67.8%ID^E:5e-83^RecName: Full=Glycerol-3-phosphate 2-O-acyltransferase 6;^Eukaryota; Viridiplantae; Streptophyta; Embryophyta; Tracheophyta; Spermatophyta; Magnoliophyta; eudicotyledons; core eudicotyledons; rosids; malvids; Brassicales; Brassicaceae; Camelineae; Arabidopsis	.	.	.	.	.	.	.
isotig00147	sp|O80437|GPAT6_ARATH^O80437^Q:103-708,H:8-212^67.8%ID^E:3e-83^RecName: Full=Glycerol-3-phosphate 2-O-acyltransferase 6;^Eukaryota; Viridiplantae; Streptophyta; Embryophyta; Tracheophyta; Spermatophyta; Magnoliophyta; eudicotyledons; core eudicotyledons; rosids; malvids; Brassicales; Brassicaceae; Camelineae; Arabidopsis	.	sp|O80437|GPAT6_ARATH^O80437^Q:35-236,H:8-212^67.8%ID^E:1e-94^RecName: Full=Glycerol-3-phosphate 2-O-acyltransferase 6;^Eukaryota; Viridiplantae; Streptophyta; Embryophyta; Tracheophyta; Spermatophyta; Magnoliophyta; eudicotyledons; core eudicotyledons; rosids; malvids; Brassicales; Brassicaceae; Camelineae; Arabidopsis	PF12710.2^HAD^haloacid dehalogenase-like hydrolase^54-232^E:6.8e-11	sigP:1^16^0.641^YES	ExpAA=41.28^PredHel=2^Topology=o67-89i94-116o	.	GO:0016021^cellular_component^integral to membrane`GO:0090447^molecular_function^glycerol-3-phosphate 2-O-acyltransferase activity`GO:0016791^molecular_function^phosphatase activity`GO:0010143^biological_process^cutin biosynthetic process`GO:0009908^biological_process^flower development`GO:0008654^biological_process^phospholipid biosynthetic process
isotig00160	sp|O80437|GPAT6_ARATH^O80437^Q:103-708,H:8-212^67.8%ID^E:4e-84^RecName: Full=Glycerol-3-phosphate 2-O-acyltransferase 6;^Eukaryota; Viridiplantae; Streptophyta; Embryophyta; Tracheophyta; Spermatophyta; Magnoliophyta; eudicotyledons; core eudicotyledons; rosids; malvids; Brassicales; Brassicaceae; Camelineae; Arabidopsis	.	sp|O80437|GPAT6_ARATH^O80437^Q:35-236,H:8-212^67.8%ID^E:1e-94^RecName: Full=Glycerol-3-phosphate 2-O-acyltransferase 6;^Eukaryota; Viridiplantae; Streptophyta; Embryophyta; Tracheophyta; Spermatophyta; Magnoliophyta; eudicotyledons; core eudicotyledons; rosids; malvids; Brassicales; Brassicaceae; Camelineae; Arabidopsis	PF12710.2^HAD^haloacid dehalogenase-like hydrolase^54-232^E:6.8e-11	sigP:1^16^0.641^YES	ExpAA=41.28^PredHel=2^Topology=o67-89i94-116o	.	GO:0016021^cellular_component^integral to membrane`GO:0090447^molecular_function^glycerol-3-phosphate 2-O-acyltransferase activity`GO:0016791^molecular_function^phosphatase activity`GO:0010143^biological_process^cutin biosynthetic process`GO:0009908^biological_process^flower development`GO:0008654^biological_process^phospholipid biosynthetic process
isotig00164	.	.	.	.	.	.	.	.
isotig00170	.	.	.	PF07059.7^DUF1336^Protein of unknown function (DUF1336)^67-287^E:2.4e-61	.	.	.	.
isotig00172	sp|F4HVY0|CER1_ARATH^F4HVY0^Q:1068-1259,H:172-235^60.94%ID^E:1e-15^RecName: Full=Protein ECERIFERUM 1;^Eukaryota; Viridiplantae; Streptophyta; Embryophyta; Tracheophyta; Spermatophyta; Magnoliophyta; eudicotyledons; core eudicotyledons; rosids; malvids; Brassicales; Brassicaceae; Camelineae; Arabidopsis	.	.	.	.	.	NOG247082^Neurogenic differentiation 4 protein	GO:0005789^cellular_component^endoplasmic reticulum membrane`GO:0016021^cellular_component^integral to membrane`GO:0005506^molecular_function^iron ion binding`GO:0016491^molecular_function^oxidoreductase activity`GO:0006633^biological_process^fatty acid biosynthetic process
isotig00185	.	.	.	.	.	.	.	.
isotig00189	sp|P10978|POLX_TOBAC^P10978^Q:2331-1735,H:481-679^41.71%ID^E:5e-51^RecName: Full=Retrovirus-related Pol polyprotein from transposon TNT 1-94;^Eukaryota; Viridiplantae; Streptophyta; Embryophyta; Tracheophyta; Spermatophyta; Magnoliophyta; eudicotyledons; core eudicotyledons; asterids; lamiids; Solanales; Solanaceae; Nicotianoideae; Nicotianeae; Nicotiana`sp|P10978|POLX_TOBAC^P10978^Q:2827-2363,H:…	.	sp|P10978|POLX_TOBAC^P10978^Q:4-184,H:499-679^41.99%ID^E:2e-41^RecName: Full=Retrovirus-related Pol polyprotein from transposon TNT 1-94;^Eukaryota; Viridiplantae; Streptophyta; Embryophyta; Tracheophyta; Spermatophyta; Magnoliophyta; eudicotyledons; core eudicotyledons; asterids; lamiids; Solanales; Solanaceae; Nicotianoideae; Nicotianeae; Nicotiana`sp|P10978|POLX_TOBAC^P10978^Q:219-387,H:1051-1…	PF00665.21^rve^Integrase core domain^2-97^E:4e-22	.	.	.	GO:0004190^molecular_function^aspartic-type endopeptidase activity`GO:0004519^molecular_function^endonuclease activity`GO:0046872^molecular_function^metal ion binding`GO:0003676^molecular_function^nucleic acid binding`GO:0003964^molecular_function^RNA-directed DNA polymerase activity`GO:0008270^molecular_function^zinc ion binding`GO:0015074^biological_process^DNA integration`GO:0090305^biological…
isotig00190	sp|P10978|POLX_TOBAC^P10978^Q:995-2449,H:836-1325^41.62%ID^E:8e-110^RecName: Full=Retrovirus-related Pol polyprotein from transposon TNT 1-94;^Eukaryota; Viridiplantae; Streptophyta; Embryophyta; Tracheophyta; Spermatophyta; Magnoliophyta; eudicotyledons; core eudicotyledons; asterids; lamiids; Solanales; Solanaceae; Nicotianoideae; Nicotianeae; Nicotiana`sp|P10978|POLX_TOBAC^P10978^Q:3755-5257,H…	.	sp|P10978|POLX_TOBAC^P10978^Q:22-494,H:179-609^31.59%ID^E:3e-59^RecName: Full=Retrovirus-related Pol polyprotein from transposon TNT 1-94;^Eukaryota; Viridiplantae; Streptophyta; Embryophyta; Tracheophyta; Spermatophyta; Magnoliophyta; eudicotyledons; core eudicotyledons; asterids; lamiids; Solanales; Solanaceae; Nicotianoideae; Nicotianeae; Nicotiana	PF13917.1^zf-CCHC_3^Zinc knuckle^90-115^E:1.3e-05`PF00098.18^zf-CCHC^Zinc knuckle^93-108^E:3.8e-06`PF13976.1^gag_pre-integrs^GAG-pre-integrase domain^283-349^E:1.5e-15`PF00665.21^rve^Integrase core domain^366-477^E:3.1e-28	.	.	.	GO:0004190^molecular_function^aspartic-type endopeptidase activity`GO:0004519^molecular_function^endonuclease activity`GO:0046872^molecular_function^metal ion binding`GO:0003676^molecular_function^nucleic acid binding`GO:0003964^molecular_function^RNA-directed DNA polymerase activity`GO:0008270^molecular_function^zinc ion binding`GO:0015074^biological_process^DNA integration`GO:0090305^biological…
isotig00191	sp|P10978|POLX_TOBAC^P10978^Q:2331-1735,H:481-679^41.71%ID^E:4e-51^RecName: Full=Retrovirus-related Pol polyprotein from transposon TNT 1-94;^Eukaryota; Viridiplantae; Streptophyta; Embryophyta; Tracheophyta; Spermatophyta; Magnoliophyta; eudicotyledons; core eudicotyledons; asterids; lamiids; Solanales; Solanaceae; Nicotianoideae; Nicotianeae; Nicotiana`sp|P10978|POLX_TOBAC^P10978^Q:2827-2363,H:…	.	sp|P10978|POLX_TOBAC^P10978^Q:36-99,H:1223-1285^40.62%ID^E:4e-10^RecName: Full=Retrovirus-related Pol polyprotein from transposon TNT 1-94;^Eukaryota; Viridiplantae; Streptophyta; Embryophyta; Tracheophyta; Spermatophyta; Magnoliophyta; eudicotyledons; core eudicotyledons; asterids; lamiids; Solanales; Solanaceae; Nicotianoideae; Nicotianeae; Nicotiana	.	.	.	.	GO:0004190^molecular_function^aspartic-type endopeptidase activity`GO:0004519^molecular_function^endonuclease activity`GO:0046872^molecular_function^metal ion binding`GO:0003676^molecular_function^nucleic acid binding`GO:0003964^molecular_function^RNA-directed DNA polymerase activity`GO:0008270^molecular_function^zinc ion binding`GO:0015074^biological_process^DNA integration`GO:0090305^biological…
isotig00193	sp|P10978|POLX_TOBAC^P10978^Q:3070-4572,H:219-704^32.88%ID^E:2e-70^RecName: Full=Retrovirus-related Pol polyprotein from transposon TNT 1-94;^Eukaryota; Viridiplantae; Streptophyta; Embryophyta; Tracheophyta; Spermatophyta; Magnoliophyta; eudicotyledons; core eudicotyledons; asterids; lamiids; Solanales; Solanaceae; Nicotianoideae; Nicotianeae; Nicotiana`sp|P10978|POLX_TOBAC^P10978^Q:4975-5664,H:…	.	.	.	.	.	.	.
isotig00194	sp|P10978|POLX_TOBAC^P10978^Q:3118-4620,H:219-704^32.88%ID^E:2e-70^RecName: Full=Retrovirus-related Pol polyprotein from transposon TNT 1-94;^Eukaryota; Viridiplantae; Streptophyta; Embryophyta; Tracheophyta; Spermatophyta; Magnoliophyta; eudicotyledons; core eudicotyledons; asterids; lamiids; Solanales; Solanaceae; Nicotianoideae; Nicotianeae; Nicotiana`sp|P10978|POLX_TOBAC^P10978^Q:5023-5670,H:…	.	.	.	.	.	.	.
isotig00200	sp|P10978|POLX_TOBAC^P10978^Q:3928-4605,H:481-706^42.04%ID^E:2e-57^RecName: Full=Retrovirus-related Pol polyprotein from transposon TNT 1-94;^Eukaryota; Viridiplantae; Streptophyta; Embryophyta; Tracheophyta; Spermatophyta; Magnoliophyta; eudicotyledons; core eudicotyledons; asterids; lamiids; Solanales; Solanaceae; Nicotianoideae; Nicotianeae; Nicotiana`sp|P10978|POLX_TOBAC^P10978^Q:3432-3896,H:…	.	.	.	.	.	.	.
isotig00201	sp|P10978|POLX_TOBAC^P10978^Q:3928-4605,H:481-706^42.04%ID^E:2e-57^RecName: Full=Retrovirus-related Pol polyprotein from transposon TNT 1-94;^Eukaryota; Viridiplantae; Streptophyta; Embryophyta; Tracheophyta; Spermatophyta; Magnoliophyta; eudicotyledons; core eudicotyledons; asterids; lamiids; Solanales; Solanaceae; Nicotianoideae; Nicotianeae; Nicotiana`sp|P10978|POLX_TOBAC^P10978^Q:3432-3896,H:…	.	.	.	.	.	.	.
isotig00204	sp|P10978|POLX_TOBAC^P10978^Q:995-2449,H:836-1325^41.62%ID^E:3e-111^RecName: Full=Retrovirus-related Pol polyprotein from transposon TNT 1-94;^Eukaryota; Viridiplantae; Streptophyta; Embryophyta; Tracheophyta; Spermatophyta; Magnoliophyta; eudicotyledons; core eudicotyledons; asterids; lamiids; Solanales; Solanaceae; Nicotianoideae; Nicotianeae; Nicotiana`sp|P10978|POLX_TOBAC^P10978^Q:2-511,H:537…	.	sp|P10978|POLX_TOBAC^P10978^Q:1-816,H:537-1325^37.86%ID^E:2e-171^RecName: Full=Retrovirus-related Pol polyprotein from transposon TNT 1-94;^Eukaryota; Viridiplantae; Streptophyta; Embryophyta; Tracheophyta; Spermatophyta; Magnoliophyta; eudicotyledons; core eudicotyledons; asterids; lamiids; Solanales; Solanaceae; Nicotianoideae; Nicotianeae; Nicotiana	PF00665.21^rve^Integrase core domain^5-56^E:4.4e-14`PF07727.9^RVT_2^Reverse transcriptase (RNA-dependent DNA polymerase)^336-580^E:2.2e-99	.	.	.	GO:0004190^molecular_function^aspartic-type endopeptidase activity`GO:0004519^molecular_function^endonuclease activity`GO:0046872^molecular_function^metal ion binding`GO:0003676^molecular_function^nucleic acid binding`GO:0003964^molecular_function^RNA-directed DNA polymerase activity`GO:0008270^molecular_function^zinc ion binding`GO:0015074^biological_process^DNA integration`GO:0090305^biological…
isotig00209	sp|Q9ZV88|BEH4_ARATH^Q9ZV88^Q:219-1229,H:5-325^53.91%ID^E:4e-61^RecName: Full=BES1/BZR1 homolog protein 4;^Eukaryota; Viridiplantae; Streptophyta; Embryophyta; Tracheophyta; Spermatophyta; Magnoliophyta; eudicotyledons; core eudicotyledons; rosids; malvids; Brassicales; Brassicaceae; Camelineae; Arabidopsis	.	sp|Q9ZV88|BEH4_ARATH^Q9ZV88^Q:72-409,H:4-325^60.52%ID^E:2e-99^RecName: Full=BES1/BZR1 homolog protein 4;^Eukaryota; Viridiplantae; Streptophyta; Embryophyta; Tracheophyta; Spermatophyta; Magnoliophyta; eudicotyledons; core eudicotyledons; rosids; malvids; Brassicales; Brassicaceae; Camelineae; Arabidopsis	PF05687.8^DUF822^Plant protein of unknown function (DUF822)^71-219^E:3.9e-62	.	.	NOG259864^Chloride channel	GO:0006355^biological_process^regulation of transcription, DNA-dependent
isotig00211	sp|P10978|POLX_TOBAC^P10978^Q:566-3,H:811-1001^43.98%ID^E:3e-42^RecName: Full=Retrovirus-related Pol polyprotein from transposon TNT 1-94;^Eukaryota; Viridiplantae; Streptophyta; Embryophyta; Tracheophyta; Spermatophyta; Magnoliophyta; eudicotyledons; core eudicotyledons; asterids; lamiids; Solanales; Solanaceae; Nicotianoideae; Nicotianeae; Nicotiana`sp|P10978|POLX_TOBAC^P10978^Q:1527-1225,H:608…	.	sp|P10978|POLX_TOBAC^P10978^Q:1-107,H:830-936^49.53%ID^E:1e-24^RecName: Full=Retrovirus-related Pol polyprotein from transposon TNT 1-94;^Eukaryota; Viridiplantae; Streptophyta; Embryophyta; Tracheophyta; Spermatophyta; Magnoliophyta; eudicotyledons; core eudicotyledons; asterids; lamiids; Solanales; Solanaceae; Nicotianoideae; Nicotianeae; Nicotiana	PF07727.9^RVT_2^Reverse transcriptase (RNA-dependent DNA polymerase)^11-107^E:9.7e-38	.	.	.	GO:0004190^molecular_function^aspartic-type endopeptidase activity`GO:0004519^molecular_function^endonuclease activity`GO:0046872^molecular_function^metal ion binding`GO:0003676^molecular_function^nucleic acid binding`GO:0003964^molecular_function^RNA-directed DNA polymerase activity`GO:0008270^molecular_function^zinc ion binding`GO:0015074^biological_process^DNA integration`GO:0090305^biological…
isotig00212	.	.	.	.	.	.	.	.
isotig00215	sp|P10978|POLX_TOBAC^P10978^Q:1165-863,H:608-708^36.63%ID^E:2e-19^RecName: Full=Retrovirus-related Pol polyprotein from transposon TNT 1-94;^Eukaryota; Viridiplantae; Streptophyta; Embryophyta; Tracheophyta; Spermatophyta; Magnoliophyta; eudicotyledons; core eudicotyledons; asterids; lamiids; Solanales; Solanaceae; Nicotianoideae; Nicotianeae; Nicotiana`sp|P10978|POLX_TOBAC^P10978^Q:1290-1150,H:5…	.	sp|P92520|M820_ARATH^P92520^Q:93-158,H:24-89^46.97%ID^E:1e-10^RecName: Full=Uncharacterized mitochondrial protein AtMg00820;^Eukaryota; Viridiplantae; Streptophyta; Embryophyta; Tracheophyta; Spermatophyta; Magnoliophyta; eudicotyledons; core eudicotyledons; rosids; malvids; Brassicales; Brassicaceae; Camelineae; Arabidopsis	PF07727.9^RVT_2^Reverse transcriptase (RNA-dependent DNA polymerase)^123-158^E:6.4e-06	.	.	KOG0017^FOG: Transposon-encoded proteins with TYA, reverse transcriptase, integrase domains in various combinations	GO:0005739^cellular_component^mitochondrion
isotig00216	sp|P10978|POLX_TOBAC^P10978^Q:1159-857,H:608-708^36.63%ID^E:2e-19^RecName: Full=Retrovirus-related Pol polyprotein from transposon TNT 1-94;^Eukaryota; Viridiplantae; Streptophyta; Embryophyta; Tracheophyta; Spermatophyta; Magnoliophyta; eudicotyledons; core eudicotyledons; asterids; lamiids; Solanales; Solanaceae; Nicotianoideae; Nicotianeae; Nicotiana`sp|P10978|POLX_TOBAC^P10978^Q:1284-1144,H:5…	.	.	.	.	.	.	GO:0004190^molecular_function^aspartic-type endopeptidase activity`GO:0004519^molecular_function^endonuclease activity`GO:0046872^molecular_function^metal ion binding`GO:0003676^molecular_function^nucleic acid binding`GO:0003964^molecular_function^RNA-directed DNA polymerase activity`GO:0008270^molecular_function^zinc ion binding`GO:0015074^biological_process^DNA integration`GO:0090305^biological…
isotig00217	sp|P10978|POLX_TOBAC^P10978^Q:700-1140,H:811-960^46.67%ID^E:1e-35^RecName: Full=Retrovirus-related Pol polyprotein from transposon TNT 1-94;^Eukaryota; Viridiplantae; Streptophyta; Embryophyta; Tracheophyta; Spermatophyta; Magnoliophyta; eudicotyledons; core eudicotyledons; asterids; lamiids; Solanales; Solanaceae; Nicotianoideae; Nicotianeae; Nicotiana`sp|P10978|POLX_TOBAC^P10978^Q:1133-1198,H:9…	.	.	.	.	.	.	.
isotig00218	sp|P10978|POLX_TOBAC^P10978^Q:700-1248,H:811-996^45.16%ID^E:2e-42^RecName: Full=Retrovirus-related Pol polyprotein from transposon TNT 1-94;^Eukaryota; Viridiplantae; Streptophyta; Embryophyta; Tracheophyta; Spermatophyta; Magnoliophyta; eudicotyledons; core eudicotyledons; asterids; lamiids; Solanales; Solanaceae; Nicotianoideae; Nicotianeae; Nicotiana	.	.	.	.	.	.	.
isotig00221	.	.	.	.	.	.	.	.
isotig00222	.	.	.	.	.	.	.	.
isotig00223	.	.	.	.	.	.	.	.
isotig00224	.	.	.	.	.	.	.	.
isotig00225	.	.	.	.	.	.	.	.
isotig00226	.	.	.	.	.	.	.	.
isotig00227	.	.	.	.	.	.	.	.
isotig00228	.	.	.	.	.	.	.	.
isotig00229	.	.	.	.	.	.	.	.
isotig00230	.	.	.	.	.	.	.	.
isotig00231	.	.	.	.	.	.	.	.
isotig00232	.	.	.	.	.	.	.	.
isotig00233	.	.	.	.	.	.	.	.
isotig00234	.	.	.	.	.	.	.	.
isotig00235	.	.	.	.	.	.	.	.
isotig00236	.	.	.	.	.	.	.	.
isotig00237	.	.	.	.	.	.	.	.
isotig00238	.	.	.	.	.	.	.	.
isotig00240	sp|A2X7F7|PAL2_ORYSI^A2X7F7^Q:3228-4010,H:132-392^94.64%ID^E:0^RecName: Full=Phenylalanine ammonia-lyase;^Eukaryota; Viridiplantae; Streptophyta; Embryophyta; Tracheophyta; Spermatophyta; Magnoliophyta; Liliopsida; Poales; Poaceae; BEP clade; Ehrhartoideae; Oryzeae; Oryza`sp|A2X7F7|PAL2_ORYSI^A2X7F7^Q:4012-4704,H:393-623^86.15%ID^E:0^RecName: Full=Phenylalanine ammonia-lyase;^Eukaryota; Viridipla…	.	sp|A2X7F7|PAL2_ORYSI^A2X7F7^Q:1-139,H:1-133^79.86%ID^E:1e-55^RecName: Full=Phenylalanine ammonia-lyase;^Eukaryota; Viridiplantae; Streptophyta; Embryophyta; Tracheophyta; Spermatophyta; Magnoliophyta; Liliopsida; Poales; Poaceae; BEP clade; Ehrhartoideae; Oryzeae; Oryza	PF00221.14^Lyase_aromatic^Aromatic amino acid lyase^59-139^E:4.1e-18	.	.	COG2986^Histidine ammonia-lyase	GO:0005737^cellular_component^cytoplasm`GO:0045548^molecular_function^phenylalanine ammonia-lyase activity`GO:0009800^biological_process^cinnamic acid biosynthetic process`GO:0006559^biological_process^L-phenylalanine catabolic process
isotig00241	sp|A2X7F7|PAL2_ORYSI^A2X7F7^Q:3175-3957,H:132-392^94.64%ID^E:0^RecName: Full=Phenylalanine ammonia-lyase;^Eukaryota; Viridiplantae; Streptophyta; Embryophyta; Tracheophyta; Spermatophyta; Magnoliophyta; Liliopsida; Poales; Poaceae; BEP clade; Ehrhartoideae; Oryzeae; Oryza`sp|A2X7F7|PAL2_ORYSI^A2X7F7^Q:3959-4651,H:393-623^86.15%ID^E:0^RecName: Full=Phenylalanine ammonia-lyase;^Eukaryota; Viridipla…	.	sp|Q43210|PALY_WHEAT^Q43210^Q:1-225,H:393-617^84.44%ID^E:2e-134^RecName: Full=Phenylalanine ammonia-lyase;^Eukaryota; Viridiplantae; Streptophyta; Embryophyta; Tracheophyta; Spermatophyta; Magnoliophyta; Liliopsida; Poales; Poaceae; BEP clade; Pooideae; Triticeae; Triticum	PF00221.14^Lyase_aromatic^Aromatic amino acid lyase^1-139^E:2.9e-43	.	.	.	GO:0005737^cellular_component^cytoplasm`GO:0045548^molecular_function^phenylalanine ammonia-lyase activity`GO:0009800^biological_process^cinnamic acid biosynthetic process`GO:0006559^biological_process^L-phenylalanine catabolic process
isotig00242	sp|A2X7F7|PAL2_ORYSI^A2X7F7^Q:3169-3951,H:132-392^94.64%ID^E:0^RecName: Full=Phenylalanine ammonia-lyase;^Eukaryota; Viridiplantae; Streptophyta; Embryophyta; Tracheophyta; Spermatophyta; Magnoliophyta; Liliopsida; Poales; Poaceae; BEP clade; Ehrhartoideae; Oryzeae; Oryza`sp|A2X7F7|PAL2_ORYSI^A2X7F7^Q:3953-4645,H:393-623^86.15%ID^E:0^RecName: Full=Phenylalanine ammonia-lyase;^Eukaryota; Viridipla…	.	sp|A2X7F7|PAL2_ORYSI^A2X7F7^Q:1-139,H:1-133^79.86%ID^E:1e-55^RecName: Full=Phenylalanine ammonia-lyase;^Eukaryota; Viridiplantae; Streptophyta; Embryophyta; Tracheophyta; Spermatophyta; Magnoliophyta; Liliopsida; Poales; Poaceae; BEP clade; Ehrhartoideae; Oryzeae; Oryza	PF00221.14^Lyase_aromatic^Aromatic amino acid lyase^59-139^E:4.1e-18	.	.	COG2986^Histidine ammonia-lyase	GO:0005737^cellular_component^cytoplasm`GO:0045548^molecular_function^phenylalanine ammonia-lyase activity`GO:0009800^biological_process^cinnamic acid biosynthetic process`GO:0006559^biological_process^L-phenylalanine catabolic process
isotig00243	sp|Q0DZE0|PAL2_ORYSJ^Q0DZE0^Q:1071-2270,H:1-392^87.5%ID^E:0^RecName: Full=Phenylalanine ammonia-lyase;^Eukaryota; Viridiplantae; Streptophyta; Embryophyta; Tracheophyta; Spermatophyta; Magnoliophyta; Liliopsida; Poales; Poaceae; BEP clade; Ehrhartoideae; Oryzeae; Oryza`sp|Q0DZE0|PAL2_ORYSJ^Q0DZE0^Q:2272-2964,H:393-623^85.71%ID^E:0^RecName: Full=Phenylalanine ammonia-lyase;^Eukaryota; Viridiplanta…	.	sp|Q0DZE0|PAL2_ORYSJ^Q0DZE0^Q:1-400,H:1-392^88.5%ID^E:0^RecName: Full=Phenylalanine ammonia-lyase;^Eukaryota; Viridiplantae; Streptophyta; Embryophyta; Tracheophyta; Spermatophyta; Magnoliophyta; Liliopsida; Poales; Poaceae; BEP clade; Ehrhartoideae; Oryzeae; Oryza	PF00221.14^Lyase_aromatic^Aromatic amino acid lyase^61-400^E:1.4e-116	.	.	COG2986^Histidine ammonia-lyase	GO:0005737^cellular_component^cytoplasm`GO:0045548^molecular_function^phenylalanine ammonia-lyase activity`GO:0009800^biological_process^cinnamic acid biosynthetic process`GO:0006559^biological_process^L-phenylalanine catabolic process
isotig00244	sp|Q0DZE0|PAL2_ORYSJ^Q0DZE0^Q:1071-2264,H:1-392^87.44%ID^E:0^RecName: Full=Phenylalanine ammonia-lyase;^Eukaryota; Viridiplantae; Streptophyta; Embryophyta; Tracheophyta; Spermatophyta; Magnoliophyta; Liliopsida; Poales; Poaceae; BEP clade; Ehrhartoideae; Oryzeae; Oryza`sp|Q0DZE0|PAL2_ORYSJ^Q0DZE0^Q:2266-2958,H:393-623^85.71%ID^E:0^RecName: Full=Phenylalanine ammonia-lyase;^Eukaryota; Viridiplant…	.	sp|Q43210|PALY_WHEAT^Q43210^Q:1-225,H:393-617^84.44%ID^E:2e-134^RecName: Full=Phenylalanine ammonia-lyase;^Eukaryota; Viridiplantae; Streptophyta; Embryophyta; Tracheophyta; Spermatophyta; Magnoliophyta; Liliopsida; Poales; Poaceae; BEP clade; Pooideae; Triticeae; Triticum	PF00221.14^Lyase_aromatic^Aromatic amino acid lyase^1-139^E:2.9e-43	.	.	.	GO:0005737^cellular_component^cytoplasm`GO:0045548^molecular_function^phenylalanine ammonia-lyase activity`GO:0009800^biological_process^cinnamic acid biosynthetic process`GO:0006559^biological_process^L-phenylalanine catabolic process
isotig00245	sp|A2X7F7|PAL2_ORYSI^A2X7F7^Q:1388-2170,H:132-392^94.64%ID^E:0^RecName: Full=Phenylalanine ammonia-lyase;^Eukaryota; Viridiplantae; Streptophyta; Embryophyta; Tracheophyta; Spermatophyta; Magnoliophyta; Liliopsida; Poales; Poaceae; BEP clade; Ehrhartoideae; Oryzeae; Oryza`sp|A2X7F7|PAL2_ORYSI^A2X7F7^Q:2172-2864,H:393-623^86.15%ID^E:0^RecName: Full=Phenylalanine ammonia-lyase;^Eukaryota; Viridipla…	.	sp|A2X7F7|PAL2_ORYSI^A2X7F7^Q:1-236,H:157-392^94.49%ID^E:7e-155^RecName: Full=Phenylalanine ammonia-lyase;^Eukaryota; Viridiplantae; Streptophyta; Embryophyta; Tracheophyta; Spermatophyta; Magnoliophyta; Liliopsida; Poales; Poaceae; BEP clade; Ehrhartoideae; Oryzeae; Oryza	PF00221.14^Lyase_aromatic^Aromatic amino acid lyase^1-236^E:1.1e-87	.	.	COG2986^Histidine ammonia-lyase	GO:0005737^cellular_component^cytoplasm`GO:0045548^molecular_function^phenylalanine ammonia-lyase activity`GO:0009800^biological_process^cinnamic acid biosynthetic process`GO:0006559^biological_process^L-phenylalanine catabolic process
isotig00246	sp|A2X7F7|PAL2_ORYSI^A2X7F7^Q:1329-2111,H:132-392^94.64%ID^E:0^RecName: Full=Phenylalanine ammonia-lyase;^Eukaryota; Viridiplantae; Streptophyta; Embryophyta; Tracheophyta; Spermatophyta; Magnoliophyta; Liliopsida; Poales; Poaceae; BEP clade; Ehrhartoideae; Oryzeae; Oryza`sp|A2X7F7|PAL2_ORYSI^A2X7F7^Q:2113-2805,H:393-623^86.15%ID^E:0^RecName: Full=Phenylalanine ammonia-lyase;^Eukaryota; Viridipla…	.	.	.	.	.	.	.
isotig00284	.	.	.	.	.	.	.	.
isotig00285	.	.	.	.	.	.	.	.
isotig00286	sp|Q99315|YG31B_YEAST^Q99315^Q:4382-5170,H:576-829^37.12%ID^E:1e-37^RecName: Full=Transposon Ty3-G Gag-Pol polyprotein;^Eukaryota; Fungi; Dikarya; Ascomycota; Saccharomycotina; Saccharomycetes; Saccharomycetales; Saccharomycetaceae; Saccharomyces`sp|Q99315|YG31B_YEAST^Q99315^Q:6791-7399,H:1110-1322^23.32%ID^E:2e-09^RecName: Full=Transposon Ty3-G Gag-Pol polyprotein;^Eukaryota; Fungi; Dikarya; Asc…	.	.	.	.	.	.	.
isotig00287	sp|Q99315|YG31B_YEAST^Q99315^Q:4690-5133,H:687-829^37.16%ID^E:2e-29^RecName: Full=Transposon Ty3-G Gag-Pol polyprotein;^Eukaryota; Fungi; Dikarya; Ascomycota; Saccharomycotina; Saccharomycetes; Saccharomycetales; Saccharomycetaceae; Saccharomyces`sp|Q99315|YG31B_YEAST^Q99315^Q:4382-4687,H:576-673^38.83%ID^E:2e-29^RecName: Full=Transposon Ty3-G Gag-Pol polyprotein;^Eukaryota; Fungi; Dikarya; Ascom…	.	.	.	.	.	.	.
isotig00292	sp|Q99315|YG31B_YEAST^Q99315^Q:4139-4927,H:576-829^37.12%ID^E:1e-37^RecName: Full=Transposon Ty3-G Gag-Pol polyprotein;^Eukaryota; Fungi; Dikarya; Ascomycota; Saccharomycotina; Saccharomycetes; Saccharomycetales; Saccharomycetaceae; Saccharomyces`sp|Q99315|YG31B_YEAST^Q99315^Q:6548-7156,H:1110-1322^23.32%ID^E:2e-09^RecName: Full=Transposon Ty3-G Gag-Pol polyprotein;^Eukaryota; Fungi; Dikarya; Asc…	.	.	.	.	.	.	.
isotig00293	sp|Q99315|YG31B_YEAST^Q99315^Q:4447-4890,H:687-829^37.16%ID^E:2e-29^RecName: Full=Transposon Ty3-G Gag-Pol polyprotein;^Eukaryota; Fungi; Dikarya; Ascomycota; Saccharomycotina; Saccharomycetes; Saccharomycetales; Saccharomycetaceae; Saccharomyces`sp|Q99315|YG31B_YEAST^Q99315^Q:4139-4444,H:576-673^38.83%ID^E:2e-29^RecName: Full=Transposon Ty3-G Gag-Pol polyprotein;^Eukaryota; Fungi; Dikarya; Ascom…	.	.	.	.	.	.	.
isotig00294	sp|Q99315|YG31B_YEAST^Q99315^Q:1343-2131,H:576-829^37.12%ID^E:9e-38^RecName: Full=Transposon Ty3-G Gag-Pol polyprotein;^Eukaryota; Fungi; Dikarya; Ascomycota; Saccharomycotina; Saccharomycetes; Saccharomycetales; Saccharomycetaceae; Saccharomyces`sp|Q99315|YG31B_YEAST^Q99315^Q:3752-4360,H:1110-1322^23.32%ID^E:1e-09^RecName: Full=Transposon Ty3-G Gag-Pol polyprotein;^Eukaryota; Fungi; Dikarya; Asc…	.	.	.	.	.	.	.
isotig00295	sp|Q99315|YG31B_YEAST^Q99315^Q:1651-2094,H:687-829^37.16%ID^E:2e-29^RecName: Full=Transposon Ty3-G Gag-Pol polyprotein;^Eukaryota; Fungi; Dikarya; Ascomycota; Saccharomycotina; Saccharomycetes; Saccharomycetales; Saccharomycetaceae; Saccharomyces`sp|Q99315|YG31B_YEAST^Q99315^Q:1343-1648,H:576-673^38.83%ID^E:2e-29^RecName: Full=Transposon Ty3-G Gag-Pol polyprotein;^Eukaryota; Fungi; Dikarya; Ascom…	.	.	.	.	.	.	.
isotig00306	.	.	.	.	.	.	.	.
isotig00307	.	.	.	PF03732.12^Retrotrans_gag^Retrotransposon gag protein^148-239^E:2.7e-17	.	.	.	.
isotig00308	sp|Q7Y208|GLPQ3_ARATH^Q7Y208^Q:866-621,H:566-648^45.78%ID^E:2e-10^RecName: Full=Probable glycerophosphoryl diester phosphodiesterase 3;^Eukaryota; Viridiplantae; Streptophyta; Embryophyta; Tracheophyta; Spermatophyta; Magnoliophyta; eudicotyledons; core eudicotyledons; rosids; malvids; Brassicales; Brassicaceae; Camelineae; Arabidopsis	.	sp|Q7Y208|GLPQ3_ARATH^Q7Y208^Q:2-83,H:566-648^45.78%ID^E:3e-13^RecName: Full=Probable glycerophosphoryl diester phosphodiesterase 3;^Eukaryota; Viridiplantae; Streptophyta; Embryophyta; Tracheophyta; Spermatophyta; Magnoliophyta; eudicotyledons; core eudicotyledons; rosids; malvids; Brassicales; Brassicaceae; Camelineae; Arabidopsis	.	.	.	COG0584^Glycerophosphoryl diester phosphodiesterase	GO:0031225^cellular_component^anchored to membrane`GO:0005886^cellular_component^plasma membrane`GO:0008889^molecular_function^glycerophosphodiester phosphodiesterase activity`GO:0006071^biological_process^glycerol metabolic process`GO:0006629^biological_process^lipid metabolic process
isotig00309	sp|Q7Y208|GLPQ3_ARATH^Q7Y208^Q:453-208,H:566-648^45.78%ID^E:2e-10^RecName: Full=Probable glycerophosphoryl diester phosphodiesterase 3;^Eukaryota; Viridiplantae; Streptophyta; Embryophyta; Tracheophyta; Spermatophyta; Magnoliophyta; eudicotyledons; core eudicotyledons; rosids; malvids; Brassicales; Brassicaceae; Camelineae; Arabidopsis	.	sp|Q7Y208|GLPQ3_ARATH^Q7Y208^Q:2-82,H:566-647^46.34%ID^E:3e-13^RecName: Full=Probable glycerophosphoryl diester phosphodiesterase 3;^Eukaryota; Viridiplantae; Streptophyta; Embryophyta; Tracheophyta; Spermatophyta; Magnoliophyta; eudicotyledons; core eudicotyledons; rosids; malvids; Brassicales; Brassicaceae; Camelineae; Arabidopsis	.	.	.	COG0584^Glycerophosphoryl diester phosphodiesterase	GO:0031225^cellular_component^anchored to membrane`GO:0005886^cellular_component^plasma membrane`GO:0008889^molecular_function^glycerophosphodiester phosphodiesterase activity`GO:0006071^biological_process^glycerol metabolic process`GO:0006629^biological_process^lipid metabolic process
isotig00311	sp|Q7Y208|GLPQ3_ARATH^Q7Y208^Q:453-208,H:566-648^45.78%ID^E:2e-10^RecName: Full=Probable glycerophosphoryl diester phosphodiesterase 3;^Eukaryota; Viridiplantae; Streptophyta; Embryophyta; Tracheophyta; Spermatophyta; Magnoliophyta; eudicotyledons; core eudicotyledons; rosids; malvids; Brassicales; Brassicaceae; Camelineae; Arabidopsis	.	sp|Q7Y208|GLPQ3_ARATH^Q7Y208^Q:2-82,H:566-647^46.34%ID^E:3e-13^RecName: Full=Probable glycerophosphoryl diester phosphodiesterase 3;^Eukaryota; Viridiplantae; Streptophyta; Embryophyta; Tracheophyta; Spermatophyta; Magnoliophyta; eudicotyledons; core eudicotyledons; rosids; malvids; Brassicales; Brassicaceae; Camelineae; Arabidopsis	.	.	.	COG0584^Glycerophosphoryl diester phosphodiesterase	GO:0031225^cellular_component^anchored to membrane`GO:0005886^cellular_component^plasma membrane`GO:0008889^molecular_function^glycerophosphodiester phosphodiesterase activity`GO:0006071^biological_process^glycerol metabolic process`GO:0006629^biological_process^lipid metabolic process
isotig00313	sp|Q7Y208|GLPQ3_ARATH^Q7Y208^Q:866-621,H:566-648^45.78%ID^E:1e-10^RecName: Full=Probable glycerophosphoryl diester phosphodiesterase 3;^Eukaryota; Viridiplantae; Streptophyta; Embryophyta; Tracheophyta; Spermatophyta; Magnoliophyta; eudicotyledons; core eudicotyledons; rosids; malvids; Brassicales; Brassicaceae; Camelineae; Arabidopsis	.	sp|Q7Y208|GLPQ3_ARATH^Q7Y208^Q:2-83,H:566-648^45.78%ID^E:3e-13^RecName: Full=Probable glycerophosphoryl diester phosphodiesterase 3;^Eukaryota; Viridiplantae; Streptophyta; Embryophyta; Tracheophyta; Spermatophyta; Magnoliophyta; eudicotyledons; core eudicotyledons; rosids; malvids; Brassicales; Brassicaceae; Camelineae; Arabidopsis	.	.	.	COG0584^Glycerophosphoryl diester phosphodiesterase	GO:0031225^cellular_component^anchored to membrane`GO:0005886^cellular_component^plasma membrane`GO:0008889^molecular_function^glycerophosphodiester phosphodiesterase activity`GO:0006071^biological_process^glycerol metabolic process`GO:0006629^biological_process^lipid metabolic process
isotig00315	sp|Q7Y208|GLPQ3_ARATH^Q7Y208^Q:866-621,H:566-648^45.78%ID^E:1e-10^RecName: Full=Probable glycerophosphoryl diester phosphodiesterase 3;^Eukaryota; Viridiplantae; Streptophyta; Embryophyta; Tracheophyta; Spermatophyta; Magnoliophyta; eudicotyledons; core eudicotyledons; rosids; malvids; Brassicales; Brassicaceae; Camelineae; Arabidopsis	.	sp|Q7Y208|GLPQ3_ARATH^Q7Y208^Q:2-83,H:566-648^45.78%ID^E:3e-13^RecName: Full=Probable glycerophosphoryl diester phosphodiesterase 3;^Eukaryota; Viridiplantae; Streptophyta; Embryophyta; Tracheophyta; Spermatophyta; Magnoliophyta; eudicotyledons; core eudicotyledons; rosids; malvids; Brassicales; Brassicaceae; Camelineae; Arabidopsis	.	.	.	COG0584^Glycerophosphoryl diester phosphodiesterase	GO:0031225^cellular_component^anchored to membrane`GO:0005886^cellular_component^plasma membrane`GO:0008889^molecular_function^glycerophosphodiester phosphodiesterase activity`GO:0006071^biological_process^glycerol metabolic process`GO:0006629^biological_process^lipid metabolic process
isotig00316	.	.	.	.	.	.	.	.
isotig00318	.	.	.	.	.	.	.	.
isotig00321	.	.	.	.	.	.	.	.
isotig00322	sp|Q7Y208|GLPQ3_ARATH^Q7Y208^Q:453-208,H:566-648^45.78%ID^E:3e-11^RecName: Full=Probable glycerophosphoryl diester phosphodiesterase 3;^Eukaryota; Viridiplantae; Streptophyta; Embryophyta; Tracheophyta; Spermatophyta; Magnoliophyta; eudicotyledons; core eudicotyledons; rosids; malvids; Brassicales; Brassicaceae; Camelineae; Arabidopsis	.	sp|Q7Y208|GLPQ3_ARATH^Q7Y208^Q:2-82,H:566-647^46.34%ID^E:3e-13^RecName: Full=Probable glycerophosphoryl diester phosphodiesterase 3;^Eukaryota; Viridiplantae; Streptophyta; Embryophyta; Tracheophyta; Spermatophyta; Magnoliophyta; eudicotyledons; core eudicotyledons; rosids; malvids; Brassicales; Brassicaceae; Camelineae; Arabidopsis	.	.	.	COG0584^Glycerophosphoryl diester phosphodiesterase	GO:0031225^cellular_component^anchored to membrane`GO:0005886^cellular_component^plasma membrane`GO:0008889^molecular_function^glycerophosphodiester phosphodiesterase activity`GO:0006071^biological_process^glycerol metabolic process`GO:0006629^biological_process^lipid metabolic process
isotig00323	.	.	.	.	.	.	.	.
isotig00324	sp|Q5RES6|TPPC2_PONAB^Q5RES6^Q:5134-4727,H:1-138^51.45%ID^E:1e-35^RecName: Full=Trafficking protein particle complex subunit 2;^Eukaryota; Metazoa; Chordata; Craniata; Vertebrata; Euteleostomi; Mammalia; Eutheria; Euarchontoglires; Primates; Haplorrhini; Catarrhini; Hominidae; Pongo	.	sp|Q5RES6|TPPC2_PONAB^Q5RES6^Q:1-136,H:1-138^51.45%ID^E:5e-41^RecName: Full=Trafficking protein particle complex subunit 2;^Eukaryota; Metazoa; Chordata; Craniata; Vertebrata; Euteleostomi; Mammalia; Eutheria; Euarchontoglires; Primates; Haplorrhini; Catarrhini; Hominidae; Pongo	PF04628.8^Sedlin_N^Sedlin, N-terminal conserved region^9-134^E:8.5e-41`PF04099.7^Sybindin^Sybindin-like family^67-133^E:2e-06	.	.	.	GO:0005783^cellular_component^endoplasmic reticulum`GO:0005794^cellular_component^Golgi apparatus`GO:0005634^cellular_component^nucleus`GO:0048471^cellular_component^perinuclear region of cytoplasm`GO:0006888^biological_process^ER to Golgi vesicle-mediated transport`GO:0006355^biological_process^regulation of transcription, DNA-dependent`GO:0001501^biological_process^skeletal system development`G…
isotig00325	sp|Q5RES6|TPPC2_PONAB^Q5RES6^Q:4115-3708,H:1-138^51.45%ID^E:7e-36^RecName: Full=Trafficking protein particle complex subunit 2;^Eukaryota; Metazoa; Chordata; Craniata; Vertebrata; Euteleostomi; Mammalia; Eutheria; Euarchontoglires; Primates; Haplorrhini; Catarrhini; Hominidae; Pongo	.	.	.	.	.	.	.
isotig00326	sp|Q05001|NCPR_CATRO^Q05001^Q:2071-2415,H:256-372^40.32%ID^E:4e-23^RecName: Full=NADPH--cytochrome P450 reductase;^Eukaryota; Viridiplantae; Streptophyta; Embryophyta; Tracheophyta; Spermatophyta; Magnoliophyta; eudicotyledons; core eudicotyledons; asterids; lamiids; Gentianales; Apocynaceae; Rauvolfioideae; Vinceae; Catharanthus`sp|Q05001|NCPR_CATRO^Q05001^Q:1926-2096,H:164-221^48.28%ID^E:4e-23^…	.	.	.	.	.	.	.
isotig00327	sp|Q500U8|TKPR1_ARATH^Q500U8^Q:213-1304,H:40-320^46.15%ID^E:2e-84^RecName: Full=Tetraketide alpha-pyrone reductase 1;^Eukaryota; Viridiplantae; Streptophyta; Embryophyta; Tracheophyta; Spermatophyta; Magnoliophyta; eudicotyledons; core eudicotyledons; rosids; malvids; Brassicales; Brassicaceae; Camelineae; Arabidopsis`sp|Q500U8|TKPR1_ARATH^Q500U8^Q:23-109,H:12-40^82.76%ID^E:4e-06^RecName: Full=Te…	.	sp|Q5RES6|TPPC2_PONAB^Q5RES6^Q:1-136,H:1-138^51.45%ID^E:5e-41^RecName: Full=Trafficking protein particle complex subunit 2;^Eukaryota; Metazoa; Chordata; Craniata; Vertebrata; Euteleostomi; Mammalia; Eutheria; Euarchontoglires; Primates; Haplorrhini; Catarrhini; Hominidae; Pongo	PF04628.8^Sedlin_N^Sedlin, N-terminal conserved region^9-134^E:8.5e-41`PF04099.7^Sybindin^Sybindin-like family^67-133^E:2e-06	.	.	.	GO:0005783^cellular_component^endoplasmic reticulum`GO:0005794^cellular_component^Golgi apparatus`GO:0005634^cellular_component^nucleus`GO:0048471^cellular_component^perinuclear region of cytoplasm`GO:0006888^biological_process^ER to Golgi vesicle-mediated transport`GO:0006355^biological_process^regulation of transcription, DNA-dependent`GO:0001501^biological_process^skeletal system development`G…
isotig00330	sp|Q500U8|TKPR1_ARATH^Q500U8^Q:102-506,H:4-139^75.74%ID^E:6e-93^RecName: Full=Tetraketide alpha-pyrone reductase 1;^Eukaryota; Viridiplantae; Streptophyta; Embryophyta; Tracheophyta; Spermatophyta; Magnoliophyta; eudicotyledons; core eudicotyledons; rosids; malvids; Brassicales; Brassicaceae; Camelineae; Arabidopsis`sp|Q500U8|TKPR1_ARATH^Q500U8^Q:511-1170,H:140-320^42.73%ID^E:6e-93^RecName: Full=…	.	sp|Q5RES6|TPPC2_PONAB^Q5RES6^Q:1-136,H:1-138^51.45%ID^E:5e-41^RecName: Full=Trafficking protein particle complex subunit 2;^Eukaryota; Metazoa; Chordata; Craniata; Vertebrata; Euteleostomi; Mammalia; Eutheria; Euarchontoglires; Primates; Haplorrhini; Catarrhini; Hominidae; Pongo	PF04628.8^Sedlin_N^Sedlin, N-terminal conserved region^9-134^E:8.5e-41`PF04099.7^Sybindin^Sybindin-like family^67-133^E:2e-06	.	.	.	GO:0005783^cellular_component^endoplasmic reticulum`GO:0005794^cellular_component^Golgi apparatus`GO:0005634^cellular_component^nucleus`GO:0048471^cellular_component^perinuclear region of cytoplasm`GO:0006888^biological_process^ER to Golgi vesicle-mediated transport`GO:0006355^biological_process^regulation of transcription, DNA-dependent`GO:0001501^biological_process^skeletal system development`G…
isotig00331	sp|Q500U8|TKPR1_ARATH^Q500U8^Q:213-1193,H:40-320^51.07%ID^E:4e-91^RecName: Full=Tetraketide alpha-pyrone reductase 1;^Eukaryota; Viridiplantae; Streptophyta; Embryophyta; Tracheophyta; Spermatophyta; Magnoliophyta; eudicotyledons; core eudicotyledons; rosids; malvids; Brassicales; Brassicaceae; Camelineae; Arabidopsis`sp|Q500U8|TKPR1_ARATH^Q500U8^Q:23-109,H:12-40^82.76%ID^E:3e-06^RecName: Full=Te…	.	sp|Q500U8|TKPR1_ARATH^Q500U8^Q:1-231,H:99-325^55.41%ID^E:4e-88^RecName: Full=Tetraketide alpha-pyrone reductase 1;^Eukaryota; Viridiplantae; Streptophyta; Embryophyta; Tracheophyta; Spermatophyta; Magnoliophyta; eudicotyledons; core eudicotyledons; rosids; malvids; Brassicales; Brassicaceae; Camelineae; Arabidopsis	PF07993.7^NAD_binding_4^Male sterility protein^2-108^E:5.8e-05`PF01370.16^Epimerase^NAD dependent epimerase/dehydratase family^3-149^E:4.8e-11	.	.	COG0451^Nucleoside-diphosphate-sugar epimerases	GO:0005783^cellular_component^endoplasmic reticulum`GO:0005634^cellular_component^nucleus`GO:0050662^molecular_function^coenzyme binding`GO:0000166^molecular_function^nucleotide binding`GO:0016491^molecular_function^oxidoreductase activity`GO:0048316^biological_process^seed development`GO:0080110^biological_process^sporopollenin biosynthetic process
isotig00332	sp|Q500U8|TKPR1_ARATH^Q500U8^Q:102-1061,H:4-320^61.06%ID^E:2e-122^RecName: Full=Tetraketide alpha-pyrone reductase 1;^Eukaryota; Viridiplantae; Streptophyta; Embryophyta; Tracheophyta; Spermatophyta; Magnoliophyta; eudicotyledons; core eudicotyledons; rosids; malvids; Brassicales; Brassicaceae; Camelineae; Arabidopsis	.	sp|Q500U8|TKPR1_ARATH^Q500U8^Q:5-325,H:4-321^61.18%ID^E:5e-145^RecName: Full=Tetraketide alpha-pyrone reductase 1;^Eukaryota; Viridiplantae; Streptophyta; Embryophyta; Tracheophyta; Spermatophyta; Magnoliophyta; eudicotyledons; core eudicotyledons; rosids; malvids; Brassicales; Brassicaceae; Camelineae; Arabidopsis	PF00106.20^adh_short^short chain dehydrogenase^8-132^E:2e-06`PF01370.16^Epimerase^NAD dependent epimerase/dehydratase family^9-247^E:1.8e-26`PF13460.1^NAD_binding_10^NADH(P)-binding^9-238^E:3e-12`PF01073.14^3Beta_HSD^3-beta hydroxysteroid dehydrogenase/isomerase family^11-243^E:5.3e-14`PF07993.7^NAD_binding_4^Male sterility protein^11-206^E:1.5e-13	.	.	COG0451^Nucleoside-diphosphate-sugar epimerases	GO:0005783^cellular_component^endoplasmic reticulum`GO:0005634^cellular_component^nucleus`GO:0050662^molecular_function^coenzyme binding`GO:0000166^molecular_function^nucleotide binding`GO:0016491^molecular_function^oxidoreductase activity`GO:0048316^biological_process^seed development`GO:0080110^biological_process^sporopollenin biosynthetic process
isotig00333	sp|Q5RES6|TPPC2_PONAB^Q5RES6^Q:2234-1827,H:1-138^51.45%ID^E:2e-36^RecName: Full=Trafficking protein particle complex subunit 2;^Eukaryota; Metazoa; Chordata; Craniata; Vertebrata; Euteleostomi; Mammalia; Eutheria; Euarchontoglires; Primates; Haplorrhini; Catarrhini; Hominidae; Pongo	.	sp|O22892|GSR2_ARATH^O22892^Q:1-262,H:1-241^42.03%ID^E:2e-53^RecName: Full=Uncharacterized protein At2g40430;^Eukaryota; Viridiplantae; Streptophyta; Embryophyta; Tracheophyta; Spermatophyta; Magnoliophyta; eudicotyledons; core eudicotyledons; rosids; malvids; Brassicales; Brassicaceae; Camelineae; Arabidopsis`sp|O22892|GSR2_ARATH^O22892^Q:197-378,H:258-439^49.46%ID^E:5e-44^RecName: Full=Uncharac…	PF07767.6^Nop53^Nop53 (60S ribosomal biogenesis)^8-366^E:1.8e-40	.	.	.	.
isotig00334	sp|Q8W3M6|UBCP_ARATH^Q8W3M6^Q:232-1188,H:24-339^66.46%ID^E:9e-139^RecName: Full=Ubiquitin-like domain-containing CTD phosphatase;^Eukaryota; Viridiplantae; Streptophyta; Embryophyta; Tracheophyta; Spermatophyta; Magnoliophyta; eudicotyledons; core eudicotyledons; rosids; malvids; Brassicales; Brassicaceae; Camelineae; Arabidopsis	.	sp|Q8W3M6|UBCP_ARATH^Q8W3M6^Q:76-396,H:22-339^66.67%ID^E:4e-153^RecName: Full=Ubiquitin-like domain-containing CTD phosphatase;^Eukaryota; Viridiplantae; Streptophyta; Embryophyta; Tracheophyta; Spermatophyta; Magnoliophyta; eudicotyledons; core eudicotyledons; rosids; malvids; Brassicales; Brassicaceae; Camelineae; Arabidopsis	PF03031.13^NIF^NLI interacting factor-like phosphatase^210-369^E:3.3e-25	.	.	.	GO:0005634^cellular_component^nucleus`GO:0004721^molecular_function^phosphoprotein phosphatase activity
isotig00339	sp|Q5RES6|TPPC2_PONAB^Q5RES6^Q:1246-839,H:1-138^51.45%ID^E:2e-37^RecName: Full=Trafficking protein particle complex subunit 2;^Eukaryota; Metazoa; Chordata; Craniata; Vertebrata; Euteleostomi; Mammalia; Eutheria; Euarchontoglires; Primates; Haplorrhini; Catarrhini; Hominidae; Pongo	.	sp|Q5RES6|TPPC2_PONAB^Q5RES6^Q:1-136,H:1-138^51.45%ID^E:5e-41^RecName: Full=Trafficking protein particle complex subunit 2;^Eukaryota; Metazoa; Chordata; Craniata; Vertebrata; Euteleostomi; Mammalia; Eutheria; Euarchontoglires; Primates; Haplorrhini; Catarrhini; Hominidae; Pongo	PF04628.8^Sedlin_N^Sedlin, N-terminal conserved region^9-134^E:8.5e-41`PF04099.7^Sybindin^Sybindin-like family^67-133^E:2e-06	.	.	.	GO:0005783^cellular_component^endoplasmic reticulum`GO:0005794^cellular_component^Golgi apparatus`GO:0005634^cellular_component^nucleus`GO:0048471^cellular_component^perinuclear region of cytoplasm`GO:0006888^biological_process^ER to Golgi vesicle-mediated transport`GO:0006355^biological_process^regulation of transcription, DNA-dependent`GO:0001501^biological_process^skeletal system development`G…
isotig00341	sp|Q96564|RS27_HORVU^Q96564^Q:116-373,H:1-86^98.84%ID^E:2e-42^RecName: Full=40S ribosomal protein S27;^Eukaryota; Viridiplantae; Streptophyta; Embryophyta; Tracheophyta; Spermatophyta; Magnoliophyta; Liliopsida; Poales; Poaceae; BEP clade; Pooideae; Triticeae; Hordeum	.	sp|Q5RES6|TPPC2_PONAB^Q5RES6^Q:1-136,H:1-138^51.45%ID^E:5e-41^RecName: Full=Trafficking protein particle complex subunit 2;^Eukaryota; Metazoa; Chordata; Craniata; Vertebrata; Euteleostomi; Mammalia; Eutheria; Euarchontoglires; Primates; Haplorrhini; Catarrhini; Hominidae; Pongo	PF04628.8^Sedlin_N^Sedlin, N-terminal conserved region^9-134^E:8.5e-41`PF04099.7^Sybindin^Sybindin-like family^67-133^E:2e-06	.	.	.	GO:0005783^cellular_component^endoplasmic reticulum`GO:0005794^cellular_component^Golgi apparatus`GO:0005634^cellular_component^nucleus`GO:0048471^cellular_component^perinuclear region of cytoplasm`GO:0006888^biological_process^ER to Golgi vesicle-mediated transport`GO:0006355^biological_process^regulation of transcription, DNA-dependent`GO:0001501^biological_process^skeletal system development`G…
isotig00342	sp|Q500U8|TKPR1_ARATH^Q500U8^Q:102-1061,H:4-320^61.06%ID^E:3e-126^RecName: Full=Tetraketide alpha-pyrone reductase 1;^Eukaryota; Viridiplantae; Streptophyta; Embryophyta; Tracheophyta; Spermatophyta; Magnoliophyta; eudicotyledons; core eudicotyledons; rosids; malvids; Brassicales; Brassicaceae; Camelineae; Arabidopsis	.	sp|Q500U8|TKPR1_ARATH^Q500U8^Q:5-325,H:4-321^61.18%ID^E:5e-145^RecName: Full=Tetraketide alpha-pyrone reductase 1;^Eukaryota; Viridiplantae; Streptophyta; Embryophyta; Tracheophyta; Spermatophyta; Magnoliophyta; eudicotyledons; core eudicotyledons; rosids; malvids; Brassicales; Brassicaceae; Camelineae; Arabidopsis	PF00106.20^adh_short^short chain dehydrogenase^8-132^E:2e-06`PF01370.16^Epimerase^NAD dependent epimerase/dehydratase family^9-247^E:1.8e-26`PF13460.1^NAD_binding_10^NADH(P)-binding^9-238^E:3e-12`PF01073.14^3Beta_HSD^3-beta hydroxysteroid dehydrogenase/isomerase family^11-243^E:5.3e-14`PF07993.7^NAD_binding_4^Male sterility protein^11-206^E:1.5e-13	.	.	COG0451^Nucleoside-diphosphate-sugar epimerases	GO:0005783^cellular_component^endoplasmic reticulum`GO:0005634^cellular_component^nucleus`GO:0050662^molecular_function^coenzyme binding`GO:0000166^molecular_function^nucleotide binding`GO:0016491^molecular_function^oxidoreductase activity`GO:0048316^biological_process^seed development`GO:0080110^biological_process^sporopollenin biosynthetic process
isotig00343	sp|Q500U8|TKPR1_ARATH^Q500U8^Q:135-461,H:214-320^47.71%ID^E:4e-24^RecName: Full=Tetraketide alpha-pyrone reductase 1;^Eukaryota; Viridiplantae; Streptophyta; Embryophyta; Tracheophyta; Spermatophyta; Magnoliophyta; eudicotyledons; core eudicotyledons; rosids; malvids; Brassicales; Brassicaceae; Camelineae; Arabidopsis	.	sp|Q500U8|TKPR1_ARATH^Q500U8^Q:45-158,H:214-325^47.37%ID^E:8e-30^RecName: Full=Tetraketide alpha-pyrone reductase 1;^Eukaryota; Viridiplantae; Streptophyta; Embryophyta; Tracheophyta; Spermatophyta; Magnoliophyta; eudicotyledons; core eudicotyledons; rosids; malvids; Brassicales; Brassicaceae; Camelineae; Arabidopsis	.	.	.	COG0451^Nucleoside-diphosphate-sugar epimerases	GO:0005783^cellular_component^endoplasmic reticulum`GO:0005634^cellular_component^nucleus`GO:0050662^molecular_function^coenzyme binding`GO:0000166^molecular_function^nucleotide binding`GO:0016491^molecular_function^oxidoreductase activity`GO:0048316^biological_process^seed development`GO:0080110^biological_process^sporopollenin biosynthetic process
isotig00344	.	.	.	.	.	.	.	.
isotig00345	.	.	.	.	.	.	.	.
isotig00349	.	.	.	.	.	.	.	.
isotig00352	.	.	.	.	.	.	.	.
isotig00353	.	.	.	.	.	.	.	.
isotig00360	.	.	.	.	.	.	.	.
isotig00363	.	.	.	.	.	.	.	.
isotig00365	.	.	.	.	.	.	.	.
isotig00368	.	.	.	.	.	.	.	.
isotig00369	.	.	.	.	.	.	.	.
isotig00373	.	.	.	.	.	.	.	.
isotig00375	.	.	.	.	.	.	.	.
isotig00377	.	.	.	.	.	.	.	.
isotig00383	sp|P36183|ENPL_HORVU^P36183^Q:30-2453,H:1-809^90.15%ID^E:0^RecName: Full=Endoplasmin homolog;^Eukaryota; Viridiplantae; Streptophyta; Embryophyta; Tracheophyta; Spermatophyta; Magnoliophyta; Liliopsida; Poales; Poaceae; BEP clade; Pooideae; Triticeae; Hordeum	.	sp|P36183|ENPL_HORVU^P36183^Q:10-817,H:1-809^90.76%ID^E:0^RecName: Full=Endoplasmin homolog;^Eukaryota; Viridiplantae; Streptophyta; Embryophyta; Tracheophyta; Spermatophyta; Magnoliophyta; Liliopsida; Poales; Poaceae; BEP clade; Pooideae; Triticeae; Hordeum	PF13589.1^HATPase_c_3^Histidine kinase-, DNA gyrase B-, and HSP90-like ATPase^113-240^E:3.9e-11`PF02518.21^HATPase_c^Histidine kinase-, DNA gyrase B-, and HSP90-like ATPase^114-263^E:3.1e-10`PF00183.13^HSP90^Hsp90 protein^268-808^E:2.2e-241	sigP:1^34^0.74^YES	ExpAA=14.80^PredHel=1^Topology=i13-32o	.	GO:0005788^cellular_component^endoplasmic reticulum lumen`GO:0005524^molecular_function^ATP binding`GO:0006457^biological_process^protein folding`GO:0006950^biological_process^response to stress
isotig00384	sp|P36183|ENPL_HORVU^P36183^Q:30-2453,H:1-809^90.15%ID^E:0^RecName: Full=Endoplasmin homolog;^Eukaryota; Viridiplantae; Streptophyta; Embryophyta; Tracheophyta; Spermatophyta; Magnoliophyta; Liliopsida; Poales; Poaceae; BEP clade; Pooideae; Triticeae; Hordeum	.	sp|P36183|ENPL_HORVU^P36183^Q:10-817,H:1-809^90.76%ID^E:0^RecName: Full=Endoplasmin homolog;^Eukaryota; Viridiplantae; Streptophyta; Embryophyta; Tracheophyta; Spermatophyta; Magnoliophyta; Liliopsida; Poales; Poaceae; BEP clade; Pooideae; Triticeae; Hordeum	PF13589.1^HATPase_c_3^Histidine kinase-, DNA gyrase B-, and HSP90-like ATPase^113-240^E:3.9e-11`PF02518.21^HATPase_c^Histidine kinase-, DNA gyrase B-, and HSP90-like ATPase^114-263^E:3.1e-10`PF00183.13^HSP90^Hsp90 protein^268-808^E:2.2e-241	sigP:1^34^0.74^YES	ExpAA=14.80^PredHel=1^Topology=i13-32o	.	GO:0005788^cellular_component^endoplasmic reticulum lumen`GO:0005524^molecular_function^ATP binding`GO:0006457^biological_process^protein folding`GO:0006950^biological_process^response to stress
isotig00385	sp|P36183|ENPL_HORVU^P36183^Q:30-2453,H:1-809^90.15%ID^E:0^RecName: Full=Endoplasmin homolog;^Eukaryota; Viridiplantae; Streptophyta; Embryophyta; Tracheophyta; Spermatophyta; Magnoliophyta; Liliopsida; Poales; Poaceae; BEP clade; Pooideae; Triticeae; Hordeum	.	sp|P36183|ENPL_HORVU^P36183^Q:10-817,H:1-809^90.76%ID^E:0^RecName: Full=Endoplasmin homolog;^Eukaryota; Viridiplantae; Streptophyta; Embryophyta; Tracheophyta; Spermatophyta; Magnoliophyta; Liliopsida; Poales; Poaceae; BEP clade; Pooideae; Triticeae; Hordeum	PF13589.1^HATPase_c_3^Histidine kinase-, DNA gyrase B-, and HSP90-like ATPase^113-240^E:3.9e-11`PF02518.21^HATPase_c^Histidine kinase-, DNA gyrase B-, and HSP90-like ATPase^114-263^E:3.1e-10`PF00183.13^HSP90^Hsp90 protein^268-808^E:2.2e-241	sigP:1^34^0.74^YES	ExpAA=14.80^PredHel=1^Topology=i13-32o	.	GO:0005788^cellular_component^endoplasmic reticulum lumen`GO:0005524^molecular_function^ATP binding`GO:0006457^biological_process^protein folding`GO:0006950^biological_process^response to stress
isotig00390	sp|Q58G47|TIF6A_ARATH^Q58G47^Q:277-909,H:1-177^29.22%ID^E:4e-08^RecName: Full=Protein TIFY 6A;^Eukaryota; Viridiplantae; Streptophyta; Embryophyta; Tracheophyta; Spermatophyta; Magnoliophyta; eudicotyledons; core eudicotyledons; rosids; malvids; Brassicales; Brassicaceae; Camelineae; Arabidopsis	.	sp|Q9LVI4|TIF6B_ARATH^Q9LVI4^Q:93-304,H:1-209^30.87%ID^E:2e-09^RecName: Full=Protein TIFY 6B;^Eukaryota; Viridiplantae; Streptophyta; Embryophyta; Tracheophyta; Spermatophyta; Magnoliophyta; eudicotyledons; core eudicotyledons; rosids; malvids; Brassicales; Brassicaceae; Camelineae; Arabidopsis	PF06200.9^tify^tify domain^268-302^E:5.4e-18	.	.	.	GO:0005634^cellular_component^nucleus`GO:0006952^biological_process^defense response`GO:0009867^biological_process^jasmonic acid mediated signaling pathway`GO:0031347^biological_process^regulation of defense response`GO:0006355^biological_process^regulation of transcription, DNA-dependent`GO:0006351^biological_process^transcription, DNA-dependent
isotig00392	sp|Q7SIC9|TKTC_MAIZE^Q7SIC9^Q:20-2041,H:2-675^96.29%ID^E:0^RecName: Full=Transketolase, chloroplastic;^Eukaryota; Viridiplantae; Streptophyta; Embryophyta; Tracheophyta; Spermatophyta; Magnoliophyta; Liliopsida; Poales; Poaceae; PACMAD clade; Panicoideae; Andropogoneae; Zea	.	sp|Q7SIC9|TKTC_MAIZE^Q7SIC9^Q:7-680,H:2-675^96.29%ID^E:0^RecName: Full=Transketolase, chloroplastic;^Eukaryota; Viridiplantae; Streptophyta; Embryophyta; Tracheophyta; Spermatophyta; Magnoliophyta; Liliopsida; Poales; Poaceae; PACMAD clade; Panicoideae; Andropogoneae; Zea	PF00456.16^Transketolase_N^Transketolase, thiamine diphosphate binding domain^22-354^E:3.2e-149`PF02779.19^Transket_pyr^Transketolase, pyrimidine binding domain^372-543^E:9.6e-44`PF02780.15^Transketolase_C^Transketolase, C-terminal domain^567-673^E:9.2e-10	.	.	.	GO:0009941^cellular_component^chloroplast envelope`GO:0009570^cellular_component^chloroplast stroma`GO:0009535^cellular_component^chloroplast thylakoid membrane`GO:0046872^molecular_function^metal ion binding`GO:0004802^molecular_function^transketolase activity`GO:0019253^biological_process^reductive pentose-phosphate cycle`GO:0046686^biological_process^response to cadmium ion`GO:0009651^biologic…
isotig00396	sp|Q7SIC9|TKTC_MAIZE^Q7SIC9^Q:20-2041,H:2-675^96.29%ID^E:0^RecName: Full=Transketolase, chloroplastic;^Eukaryota; Viridiplantae; Streptophyta; Embryophyta; Tracheophyta; Spermatophyta; Magnoliophyta; Liliopsida; Poales; Poaceae; PACMAD clade; Panicoideae; Andropogoneae; Zea	.	sp|Q7SIC9|TKTC_MAIZE^Q7SIC9^Q:7-680,H:2-675^96.29%ID^E:0^RecName: Full=Transketolase, chloroplastic;^Eukaryota; Viridiplantae; Streptophyta; Embryophyta; Tracheophyta; Spermatophyta; Magnoliophyta; Liliopsida; Poales; Poaceae; PACMAD clade; Panicoideae; Andropogoneae; Zea	PF00456.16^Transketolase_N^Transketolase, thiamine diphosphate binding domain^22-354^E:3.2e-149`PF02779.19^Transket_pyr^Transketolase, pyrimidine binding domain^372-543^E:9.6e-44`PF02780.15^Transketolase_C^Transketolase, C-terminal domain^567-673^E:9.2e-10	.	.	.	GO:0009941^cellular_component^chloroplast envelope`GO:0009570^cellular_component^chloroplast stroma`GO:0009535^cellular_component^chloroplast thylakoid membrane`GO:0046872^molecular_function^metal ion binding`GO:0004802^molecular_function^transketolase activity`GO:0019253^biological_process^reductive pentose-phosphate cycle`GO:0046686^biological_process^response to cadmium ion`GO:0009651^biologic…
isotig00399	sp|Q9LVI4|TIF6B_ARATH^Q9LVI4^Q:455-979,H:167-326^36.22%ID^E:1e-14^RecName: Full=Protein TIFY 6B;^Eukaryota; Viridiplantae; Streptophyta; Embryophyta; Tracheophyta; Spermatophyta; Magnoliophyta; eudicotyledons; core eudicotyledons; rosids; malvids; Brassicales; Brassicaceae; Camelineae; Arabidopsis	.	.	.	.	ExpAA=20.18^PredHel=1^Topology=o69-91i	.	.
isotig00400	.	.	.	.	.	.	.	.
isotig00401	.	.	.	.	.	.	.	.
isotig00402	.	.	.	PF14138.1^COX16^Cytochrome c oxidase assembly protein COX16^84-172^E:4.7e-19	.	ExpAA=21.22^PredHel=1^Topology=i83-105o	.	.
isotig00403	.	.	.	.	.	.	.	.
isotig00404	.	.	.	.	.	.	.	.
isotig00407	.	.	.	.	.	.	.	.
isotig00408	.	.	.	PF04434.12^SWIM^SWIM zinc finger^120-148^E:1.2e-08	.	.	.	.
isotig00409	.	.	.	PF03108.10^DBD_Tnp_Mut^MuDR family transposase^172-241^E:5.5e-20	.	.	.	.
isotig00419	.	.	.	.	.	.	.	.
isotig00437	.	.	sp|Q9SZL8|FRS5_ARATH^Q9SZL8^Q:13-111,H:300-398^24.24%ID^E:1e-05^RecName: Full=Protein FAR1-RELATED SEQUENCE 5;^Eukaryota; Viridiplantae; Streptophyta; Embryophyta; Tracheophyta; Spermatophyta; Magnoliophyta; eudicotyledons; core eudicotyledons; rosids; malvids; Brassicales; Brassicaceae; Camelineae; Arabidopsis	PF10551.4^MULE^MULE transposase domain^18-105^E:5.2e-19`PF00872.13^Transposase_mut^Transposase, Mutator family^28-113^E:2.5e-07	.	.	.	GO:0005634^cellular_component^nucleus`GO:0046872^molecular_function^metal ion binding`GO:0008270^molecular_function^zinc ion binding
isotig00438	.	.	.	.	.	.	.	.
isotig00439	.	.	.	.	.	.	.	.
isotig00442	.	.	.	.	.	.	.	.
isotig00445	.	.	.	.	.	.	.	.
isotig00446	.	.	.	.	.	ExpAA=40.12^PredHel=2^Topology=i13-35o67-89i	.	.
isotig00447	.	.	.	.	.	.	.	.
isotig00450	sp|O82289|SRO1_ARATH^O82289^Q:4449-3559,H:70-360^25.16%ID^E:3e-21^RecName: Full=Probable inactive poly [ADP-ribose] polymerase SRO1;^Eukaryota; Viridiplantae; Streptophyta; Embryophyta; Tracheophyta; Spermatophyta; Magnoliophyta; eudicotyledons; core eudicotyledons; rosids; malvids; Brassicales; Brassicaceae; Camelineae; Arabidopsis`sp|O82289|SRO1_ARATH^O82289^Q:3166-2933,H:367-444^48.72%ID^E:1e-…	.	.	.	.	.	.	.
isotig00451	sp|O82289|SRO1_ARATH^O82289^Q:4473-3583,H:70-360^25.16%ID^E:3e-21^RecName: Full=Probable inactive poly [ADP-ribose] polymerase SRO1;^Eukaryota; Viridiplantae; Streptophyta; Embryophyta; Tracheophyta; Spermatophyta; Magnoliophyta; eudicotyledons; core eudicotyledons; rosids; malvids; Brassicales; Brassicaceae; Camelineae; Arabidopsis`sp|O82289|SRO1_ARATH^O82289^Q:3190-2957,H:367-444^48.72%ID^E:1e-…	.	sp|Q8RY59|RCD1_ARATH^Q8RY59^Q:23-114,H:481-571^45.65%ID^E:3e-16^RecName: Full=Inactive poly [ADP-ribose] polymerase RCD1;^Eukaryota; Viridiplantae; Streptophyta; Embryophyta; Tracheophyta; Spermatophyta; Magnoliophyta; eudicotyledons; core eudicotyledons; rosids; malvids; Brassicales; Brassicaceae; Camelineae; Arabidopsis	PF12174.3^RST^RCD1-SRO-TAF4 (RST) plant domain^44-112^E:3.2e-28	.	.	.	GO:0005737^cellular_component^cytoplasm`GO:0016363^cellular_component^nuclear matrix`GO:0005634^cellular_component^nucleus`GO:0003950^molecular_function^NAD+ ADP-ribosyltransferase activity`GO:0009816^biological_process^defense response to bacterium, incompatible interaction`GO:0009790^biological_process^embryo development`GO:0009873^biological_process^ethylene mediated signaling pathway`GO:00098…
isotig00452	sp|O82289|SRO1_ARATH^O82289^Q:4449-3559,H:70-360^25.16%ID^E:3e-21^RecName: Full=Probable inactive poly [ADP-ribose] polymerase SRO1;^Eukaryota; Viridiplantae; Streptophyta; Embryophyta; Tracheophyta; Spermatophyta; Magnoliophyta; eudicotyledons; core eudicotyledons; rosids; malvids; Brassicales; Brassicaceae; Camelineae; Arabidopsis`sp|O82289|SRO1_ARATH^O82289^Q:3166-2933,H:367-444^48.72%ID^E:1e-…	.	sp|Q8RY59|RCD1_ARATH^Q8RY59^Q:1-366,H:1-370^25.81%ID^E:5e-26^RecName: Full=Inactive poly [ADP-ribose] polymerase RCD1;^Eukaryota; Viridiplantae; Streptophyta; Embryophyta; Tracheophyta; Spermatophyta; Magnoliophyta; eudicotyledons; core eudicotyledons; rosids; malvids; Brassicales; Brassicaceae; Camelineae; Arabidopsis	.	.	.	.	GO:0005737^cellular_component^cytoplasm`GO:0016363^cellular_component^nuclear matrix`GO:0005634^cellular_component^nucleus`GO:0003950^molecular_function^NAD+ ADP-ribosyltransferase activity`GO:0009816^biological_process^defense response to bacterium, incompatible interaction`GO:0009790^biological_process^embryo development`GO:0009873^biological_process^ethylene mediated signaling pathway`GO:00098…
isotig00453	sp|O82289|SRO1_ARATH^O82289^Q:4473-3583,H:70-360^25.16%ID^E:3e-21^RecName: Full=Probable inactive poly [ADP-ribose] polymerase SRO1;^Eukaryota; Viridiplantae; Streptophyta; Embryophyta; Tracheophyta; Spermatophyta; Magnoliophyta; eudicotyledons; core eudicotyledons; rosids; malvids; Brassicales; Brassicaceae; Camelineae; Arabidopsis`sp|O82289|SRO1_ARATH^O82289^Q:3190-2957,H:367-444^48.72%ID^E:1e-…	.	.	.	.	.	.	.
isotig00454	sp|O82289|SRO1_ARATH^O82289^Q:4406-3516,H:70-360^25.16%ID^E:3e-21^RecName: Full=Probable inactive poly [ADP-ribose] polymerase SRO1;^Eukaryota; Viridiplantae; Streptophyta; Embryophyta; Tracheophyta; Spermatophyta; Magnoliophyta; eudicotyledons; core eudicotyledons; rosids; malvids; Brassicales; Brassicaceae; Camelineae; Arabidopsis`sp|O82289|SRO1_ARATH^O82289^Q:3123-2890,H:367-444^48.72%ID^E:1e-…	.	sp|Q8RY59|RCD1_ARATH^Q8RY59^Q:23-114,H:481-571^45.65%ID^E:3e-16^RecName: Full=Inactive poly [ADP-ribose] polymerase RCD1;^Eukaryota; Viridiplantae; Streptophyta; Embryophyta; Tracheophyta; Spermatophyta; Magnoliophyta; eudicotyledons; core eudicotyledons; rosids; malvids; Brassicales; Brassicaceae; Camelineae; Arabidopsis	PF12174.3^RST^RCD1-SRO-TAF4 (RST) plant domain^44-112^E:3.2e-28	.	.	.	GO:0005737^cellular_component^cytoplasm`GO:0016363^cellular_component^nuclear matrix`GO:0005634^cellular_component^nucleus`GO:0003950^molecular_function^NAD+ ADP-ribosyltransferase activity`GO:0009816^biological_process^defense response to bacterium, incompatible interaction`GO:0009790^biological_process^embryo development`GO:0009873^biological_process^ethylene mediated signaling pathway`GO:00098…
isotig00455	sp|O82289|SRO1_ARATH^O82289^Q:4406-3516,H:70-360^25.16%ID^E:3e-21^RecName: Full=Probable inactive poly [ADP-ribose] polymerase SRO1;^Eukaryota; Viridiplantae; Streptophyta; Embryophyta; Tracheophyta; Spermatophyta; Magnoliophyta; eudicotyledons; core eudicotyledons; rosids; malvids; Brassicales; Brassicaceae; Camelineae; Arabidopsis`sp|O82289|SRO1_ARATH^O82289^Q:3123-2890,H:367-444^48.72%ID^E:1e-…	.	sp|Q8RY59|RCD1_ARATH^Q8RY59^Q:23-114,H:481-571^45.65%ID^E:3e-16^RecName: Full=Inactive poly [ADP-ribose] polymerase RCD1;^Eukaryota; Viridiplantae; Streptophyta; Embryophyta; Tracheophyta; Spermatophyta; Magnoliophyta; eudicotyledons; core eudicotyledons; rosids; malvids; Brassicales; Brassicaceae; Camelineae; Arabidopsis	PF12174.3^RST^RCD1-SRO-TAF4 (RST) plant domain^44-112^E:3.2e-28	.	.	.	GO:0005737^cellular_component^cytoplasm`GO:0016363^cellular_component^nuclear matrix`GO:0005634^cellular_component^nucleus`GO:0003950^molecular_function^NAD+ ADP-ribosyltransferase activity`GO:0009816^biological_process^defense response to bacterium, incompatible interaction`GO:0009790^biological_process^embryo development`GO:0009873^biological_process^ethylene mediated signaling pathway`GO:00098…
isotig00456	sp|O82289|SRO1_ARATH^O82289^Q:4158-3268,H:70-360^25.16%ID^E:3e-21^RecName: Full=Probable inactive poly [ADP-ribose] polymerase SRO1;^Eukaryota; Viridiplantae; Streptophyta; Embryophyta; Tracheophyta; Spermatophyta; Magnoliophyta; eudicotyledons; core eudicotyledons; rosids; malvids; Brassicales; Brassicaceae; Camelineae; Arabidopsis`sp|O82289|SRO1_ARATH^O82289^Q:2875-2642,H:367-444^48.72%ID^E:1e-…	.	.	.	.	.	.	.
isotig00457	sp|O82289|SRO1_ARATH^O82289^Q:4182-3292,H:70-360^25.16%ID^E:3e-21^RecName: Full=Probable inactive poly [ADP-ribose] polymerase SRO1;^Eukaryota; Viridiplantae; Streptophyta; Embryophyta; Tracheophyta; Spermatophyta; Magnoliophyta; eudicotyledons; core eudicotyledons; rosids; malvids; Brassicales; Brassicaceae; Camelineae; Arabidopsis`sp|O82289|SRO1_ARATH^O82289^Q:2899-2666,H:367-444^48.72%ID^E:1e-…	.	.	.	.	.	.	.
isotig00458	sp|O82289|SRO1_ARATH^O82289^Q:4158-3268,H:70-360^25.16%ID^E:2e-21^RecName: Full=Probable inactive poly [ADP-ribose] polymerase SRO1;^Eukaryota; Viridiplantae; Streptophyta; Embryophyta; Tracheophyta; Spermatophyta; Magnoliophyta; eudicotyledons; core eudicotyledons; rosids; malvids; Brassicales; Brassicaceae; Camelineae; Arabidopsis`sp|O82289|SRO1_ARATH^O82289^Q:2875-2642,H:367-444^48.72%ID^E:1e-…	.	sp|Q8RY59|RCD1_ARATH^Q8RY59^Q:1-366,H:1-370^25.81%ID^E:5e-26^RecName: Full=Inactive poly [ADP-ribose] polymerase RCD1;^Eukaryota; Viridiplantae; Streptophyta; Embryophyta; Tracheophyta; Spermatophyta; Magnoliophyta; eudicotyledons; core eudicotyledons; rosids; malvids; Brassicales; Brassicaceae; Camelineae; Arabidopsis	.	.	.	.	GO:0005737^cellular_component^cytoplasm`GO:0016363^cellular_component^nuclear matrix`GO:0005634^cellular_component^nucleus`GO:0003950^molecular_function^NAD+ ADP-ribosyltransferase activity`GO:0009816^biological_process^defense response to bacterium, incompatible interaction`GO:0009790^biological_process^embryo development`GO:0009873^biological_process^ethylene mediated signaling pathway`GO:00098…
isotig00459	sp|O82289|SRO1_ARATH^O82289^Q:4182-3292,H:70-360^25.16%ID^E:2e-21^RecName: Full=Probable inactive poly [ADP-ribose] polymerase SRO1;^Eukaryota; Viridiplantae; Streptophyta; Embryophyta; Tracheophyta; Spermatophyta; Magnoliophyta; eudicotyledons; core eudicotyledons; rosids; malvids; Brassicales; Brassicaceae; Camelineae; Arabidopsis`sp|O82289|SRO1_ARATH^O82289^Q:2899-2666,H:367-444^48.72%ID^E:1e-…	.	sp|Q8RY59|RCD1_ARATH^Q8RY59^Q:1-366,H:1-370^25.81%ID^E:5e-26^RecName: Full=Inactive poly [ADP-ribose] polymerase RCD1;^Eukaryota; Viridiplantae; Streptophyta; Embryophyta; Tracheophyta; Spermatophyta; Magnoliophyta; eudicotyledons; core eudicotyledons; rosids; malvids; Brassicales; Brassicaceae; Camelineae; Arabidopsis	.	.	.	.	GO:0005737^cellular_component^cytoplasm`GO:0016363^cellular_component^nuclear matrix`GO:0005634^cellular_component^nucleus`GO:0003950^molecular_function^NAD+ ADP-ribosyltransferase activity`GO:0009816^biological_process^defense response to bacterium, incompatible interaction`GO:0009790^biological_process^embryo development`GO:0009873^biological_process^ethylene mediated signaling pathway`GO:00098…
isotig00460	sp|O82289|SRO1_ARATH^O82289^Q:3982-2834,H:70-444^29.5%ID^E:1e-48^RecName: Full=Probable inactive poly [ADP-ribose] polymerase SRO1;^Eukaryota; Viridiplantae; Streptophyta; Embryophyta; Tracheophyta; Spermatophyta; Magnoliophyta; eudicotyledons; core eudicotyledons; rosids; malvids; Brassicales; Brassicaceae; Camelineae; Arabidopsis`sp|O82289|SRO1_ARATH^O82289^Q:2347-2168,H:504-564^50.82%ID^E:8e-0…	.	.	.	.	.	.	.
isotig00461	sp|O82289|SRO1_ARATH^O82289^Q:4006-2858,H:70-444^29.5%ID^E:1e-48^RecName: Full=Probable inactive poly [ADP-ribose] polymerase SRO1;^Eukaryota; Viridiplantae; Streptophyta; Embryophyta; Tracheophyta; Spermatophyta; Magnoliophyta; eudicotyledons; core eudicotyledons; rosids; malvids; Brassicales; Brassicaceae; Camelineae; Arabidopsis`sp|O82289|SRO1_ARATH^O82289^Q:2371-2192,H:504-564^50.82%ID^E:8e-0…	.	.	.	.	.	.	.
isotig00462	sp|O82289|SRO1_ARATH^O82289^Q:4115-3225,H:70-360^25.16%ID^E:3e-21^RecName: Full=Probable inactive poly [ADP-ribose] polymerase SRO1;^Eukaryota; Viridiplantae; Streptophyta; Embryophyta; Tracheophyta; Spermatophyta; Magnoliophyta; eudicotyledons; core eudicotyledons; rosids; malvids; Brassicales; Brassicaceae; Camelineae; Arabidopsis`sp|O82289|SRO1_ARATH^O82289^Q:2832-2599,H:367-444^48.72%ID^E:1e-…	.	sp|Q8RY59|RCD1_ARATH^Q8RY59^Q:1-366,H:1-370^25.81%ID^E:5e-26^RecName: Full=Inactive poly [ADP-ribose] polymerase RCD1;^Eukaryota; Viridiplantae; Streptophyta; Embryophyta; Tracheophyta; Spermatophyta; Magnoliophyta; eudicotyledons; core eudicotyledons; rosids; malvids; Brassicales; Brassicaceae; Camelineae; Arabidopsis	.	.	.	.	GO:0005737^cellular_component^cytoplasm`GO:0016363^cellular_component^nuclear matrix`GO:0005634^cellular_component^nucleus`GO:0003950^molecular_function^NAD+ ADP-ribosyltransferase activity`GO:0009816^biological_process^defense response to bacterium, incompatible interaction`GO:0009790^biological_process^embryo development`GO:0009873^biological_process^ethylene mediated signaling pathway`GO:00098…
isotig00463	sp|O82289|SRO1_ARATH^O82289^Q:3982-2834,H:70-444^29.5%ID^E:1e-48^RecName: Full=Probable inactive poly [ADP-ribose] polymerase SRO1;^Eukaryota; Viridiplantae; Streptophyta; Embryophyta; Tracheophyta; Spermatophyta; Magnoliophyta; eudicotyledons; core eudicotyledons; rosids; malvids; Brassicales; Brassicaceae; Camelineae; Arabidopsis`sp|O82289|SRO1_ARATH^O82289^Q:2347-2168,H:504-564^50.82%ID^E:8e-0…	.	.	.	.	.	.	.
isotig00464	sp|O82289|SRO1_ARATH^O82289^Q:4006-2858,H:70-444^29.5%ID^E:1e-48^RecName: Full=Probable inactive poly [ADP-ribose] polymerase SRO1;^Eukaryota; Viridiplantae; Streptophyta; Embryophyta; Tracheophyta; Spermatophyta; Magnoliophyta; eudicotyledons; core eudicotyledons; rosids; malvids; Brassicales; Brassicaceae; Camelineae; Arabidopsis`sp|O82289|SRO1_ARATH^O82289^Q:2371-2192,H:504-564^50.82%ID^E:8e-0…	.	sp|Q8RY59|RCD1_ARATH^Q8RY59^Q:23-114,H:481-571^45.65%ID^E:3e-16^RecName: Full=Inactive poly [ADP-ribose] polymerase RCD1;^Eukaryota; Viridiplantae; Streptophyta; Embryophyta; Tracheophyta; Spermatophyta; Magnoliophyta; eudicotyledons; core eudicotyledons; rosids; malvids; Brassicales; Brassicaceae; Camelineae; Arabidopsis	PF12174.3^RST^RCD1-SRO-TAF4 (RST) plant domain^44-112^E:3.2e-28	.	.	.	GO:0005737^cellular_component^cytoplasm`GO:0016363^cellular_component^nuclear matrix`GO:0005634^cellular_component^nucleus`GO:0003950^molecular_function^NAD+ ADP-ribosyltransferase activity`GO:0009816^biological_process^defense response to bacterium, incompatible interaction`GO:0009790^biological_process^embryo development`GO:0009873^biological_process^ethylene mediated signaling pathway`GO:00098…
isotig00465	sp|O82289|SRO1_ARATH^O82289^Q:4115-3225,H:70-360^25.16%ID^E:2e-21^RecName: Full=Probable inactive poly [ADP-ribose] polymerase SRO1;^Eukaryota; Viridiplantae; Streptophyta; Embryophyta; Tracheophyta; Spermatophyta; Magnoliophyta; eudicotyledons; core eudicotyledons; rosids; malvids; Brassicales; Brassicaceae; Camelineae; Arabidopsis`sp|O82289|SRO1_ARATH^O82289^Q:2832-2599,H:367-444^48.72%ID^E:1e-…	.	sp|Q8RY59|RCD1_ARATH^Q8RY59^Q:1-366,H:1-370^25.81%ID^E:5e-26^RecName: Full=Inactive poly [ADP-ribose] polymerase RCD1;^Eukaryota; Viridiplantae; Streptophyta; Embryophyta; Tracheophyta; Spermatophyta; Magnoliophyta; eudicotyledons; core eudicotyledons; rosids; malvids; Brassicales; Brassicaceae; Camelineae; Arabidopsis	.	.	.	.	GO:0005737^cellular_component^cytoplasm`GO:0016363^cellular_component^nuclear matrix`GO:0005634^cellular_component^nucleus`GO:0003950^molecular_function^NAD+ ADP-ribosyltransferase activity`GO:0009816^biological_process^defense response to bacterium, incompatible interaction`GO:0009790^biological_process^embryo development`GO:0009873^biological_process^ethylene mediated signaling pathway`GO:00098…
isotig00466	sp|O82289|SRO1_ARATH^O82289^Q:3939-2791,H:70-444^29.5%ID^E:1e-48^RecName: Full=Probable inactive poly [ADP-ribose] polymerase SRO1;^Eukaryota; Viridiplantae; Streptophyta; Embryophyta; Tracheophyta; Spermatophyta; Magnoliophyta; eudicotyledons; core eudicotyledons; rosids; malvids; Brassicales; Brassicaceae; Camelineae; Arabidopsis`sp|O82289|SRO1_ARATH^O82289^Q:2304-2125,H:504-564^50.82%ID^E:8e-0…	.	sp|O82289|SRO1_ARATH^O82289^Q:64-475,H:70-475^29.48%ID^E:2e-55^RecName: Full=Probable inactive poly [ADP-ribose] polymerase SRO1;^Eukaryota; Viridiplantae; Streptophyta; Embryophyta; Tracheophyta; Spermatophyta; Magnoliophyta; eudicotyledons; core eudicotyledons; rosids; malvids; Brassicales; Brassicaceae; Camelineae; Arabidopsis	PF00644.15^PARP^Poly(ADP-ribose) polymerase catalytic domain^257-400^E:9.4e-07	.	.	.	GO:0016363^cellular_component^nuclear matrix`GO:0003950^molecular_function^NAD+ ADP-ribosyltransferase activity`GO:0009790^biological_process^embryo development`GO:0010102^biological_process^lateral root morphogenesis`GO:0048573^biological_process^photoperiodism, flowering`GO:0006979^biological_process^response to oxidative stress`GO:0009651^biological_process^response to salt stress
isotig00467	sp|O82289|SRO1_ARATH^O82289^Q:3939-2791,H:70-444^29.5%ID^E:1e-48^RecName: Full=Probable inactive poly [ADP-ribose] polymerase SRO1;^Eukaryota; Viridiplantae; Streptophyta; Embryophyta; Tracheophyta; Spermatophyta; Magnoliophyta; eudicotyledons; core eudicotyledons; rosids; malvids; Brassicales; Brassicaceae; Camelineae; Arabidopsis`sp|O82289|SRO1_ARATH^O82289^Q:2304-2125,H:504-564^50.82%ID^E:8e-0…	.	.	.	.	.	.	.
isotig00468	sp|O82289|SRO1_ARATH^O82289^Q:3691-2168,H:70-564^30.26%ID^E:6e-60^RecName: Full=Probable inactive poly [ADP-ribose] polymerase SRO1;^Eukaryota; Viridiplantae; Streptophyta; Embryophyta; Tracheophyta; Spermatophyta; Magnoliophyta; eudicotyledons; core eudicotyledons; rosids; malvids; Brassicales; Brassicaceae; Camelineae; Arabidopsis	.	.	.	.	.	.	.
isotig00469	sp|O82289|SRO1_ARATH^O82289^Q:3715-2192,H:70-564^30.26%ID^E:6e-60^RecName: Full=Probable inactive poly [ADP-ribose] polymerase SRO1;^Eukaryota; Viridiplantae; Streptophyta; Embryophyta; Tracheophyta; Spermatophyta; Magnoliophyta; eudicotyledons; core eudicotyledons; rosids; malvids; Brassicales; Brassicaceae; Camelineae; Arabidopsis	.	.	.	.	.	.	.
isotig00470	sp|O82289|SRO1_ARATH^O82289^Q:3691-2168,H:70-564^30.26%ID^E:6e-60^RecName: Full=Probable inactive poly [ADP-ribose] polymerase SRO1;^Eukaryota; Viridiplantae; Streptophyta; Embryophyta; Tracheophyta; Spermatophyta; Magnoliophyta; eudicotyledons; core eudicotyledons; rosids; malvids; Brassicales; Brassicaceae; Camelineae; Arabidopsis	.	.	.	.	.	.	.
isotig00471	sp|O82289|SRO1_ARATH^O82289^Q:3715-2192,H:70-564^30.26%ID^E:6e-60^RecName: Full=Probable inactive poly [ADP-ribose] polymerase SRO1;^Eukaryota; Viridiplantae; Streptophyta; Embryophyta; Tracheophyta; Spermatophyta; Magnoliophyta; eudicotyledons; core eudicotyledons; rosids; malvids; Brassicales; Brassicaceae; Camelineae; Arabidopsis	.	sp|Q8RY59|RCD1_ARATH^Q8RY59^Q:1-575,H:1-571^31.52%ID^E:2e-76^RecName: Full=Inactive poly [ADP-ribose] polymerase RCD1;^Eukaryota; Viridiplantae; Streptophyta; Embryophyta; Tracheophyta; Spermatophyta; Magnoliophyta; eudicotyledons; core eudicotyledons; rosids; malvids; Brassicales; Brassicaceae; Camelineae; Arabidopsis	PF00644.15^PARP^Poly(ADP-ribose) polymerase catalytic domain^257-400^E:2e-06`PF12174.3^RST^RCD1-SRO-TAF4 (RST) plant domain^505-573^E:1.4e-27	.	.	.	GO:0005737^cellular_component^cytoplasm`GO:0016363^cellular_component^nuclear matrix`GO:0005634^cellular_component^nucleus`GO:0003950^molecular_function^NAD+ ADP-ribosyltransferase activity`GO:0009816^biological_process^defense response to bacterium, incompatible interaction`GO:0009790^biological_process^embryo development`GO:0009873^biological_process^ethylene mediated signaling pathway`GO:00098…
isotig00474	sp|O82289|SRO1_ARATH^O82289^Q:3648-2125,H:70-564^30.26%ID^E:6e-60^RecName: Full=Probable inactive poly [ADP-ribose] polymerase SRO1;^Eukaryota; Viridiplantae; Streptophyta; Embryophyta; Tracheophyta; Spermatophyta; Magnoliophyta; eudicotyledons; core eudicotyledons; rosids; malvids; Brassicales; Brassicaceae; Camelineae; Arabidopsis	.	sp|Q8RY59|RCD1_ARATH^Q8RY59^Q:1-575,H:1-571^31.52%ID^E:2e-76^RecName: Full=Inactive poly [ADP-ribose] polymerase RCD1;^Eukaryota; Viridiplantae; Streptophyta; Embryophyta; Tracheophyta; Spermatophyta; Magnoliophyta; eudicotyledons; core eudicotyledons; rosids; malvids; Brassicales; Brassicaceae; Camelineae; Arabidopsis	PF00644.15^PARP^Poly(ADP-ribose) polymerase catalytic domain^257-400^E:2e-06`PF12174.3^RST^RCD1-SRO-TAF4 (RST) plant domain^505-573^E:1.4e-27	.	.	.	GO:0005737^cellular_component^cytoplasm`GO:0016363^cellular_component^nuclear matrix`GO:0005634^cellular_component^nucleus`GO:0003950^molecular_function^NAD+ ADP-ribosyltransferase activity`GO:0009816^biological_process^defense response to bacterium, incompatible interaction`GO:0009790^biological_process^embryo development`GO:0009873^biological_process^ethylene mediated signaling pathway`GO:00098…
isotig00477	sp|O82289|SRO1_ARATH^O82289^Q:3452-2562,H:70-360^25.16%ID^E:2e-21^RecName: Full=Probable inactive poly [ADP-ribose] polymerase SRO1;^Eukaryota; Viridiplantae; Streptophyta; Embryophyta; Tracheophyta; Spermatophyta; Magnoliophyta; eudicotyledons; core eudicotyledons; rosids; malvids; Brassicales; Brassicaceae; Camelineae; Arabidopsis`sp|O82289|SRO1_ARATH^O82289^Q:2169-1936,H:367-444^48.72%ID^E:8e-…	.	sp|Q8RY59|RCD1_ARATH^Q8RY59^Q:7-98,H:481-571^45.65%ID^E:2e-16^RecName: Full=Inactive poly [ADP-ribose] polymerase RCD1;^Eukaryota; Viridiplantae; Streptophyta; Embryophyta; Tracheophyta; Spermatophyta; Magnoliophyta; eudicotyledons; core eudicotyledons; rosids; malvids; Brassicales; Brassicaceae; Camelineae; Arabidopsis	PF12174.3^RST^RCD1-SRO-TAF4 (RST) plant domain^28-96^E:2.8e-28	.	.	.	GO:0005737^cellular_component^cytoplasm`GO:0016363^cellular_component^nuclear matrix`GO:0005634^cellular_component^nucleus`GO:0003950^molecular_function^NAD+ ADP-ribosyltransferase activity`GO:0009816^biological_process^defense response to bacterium, incompatible interaction`GO:0009790^biological_process^embryo development`GO:0009873^biological_process^ethylene mediated signaling pathway`GO:00098…
isotig00479	sp|O82289|SRO1_ARATH^O82289^Q:3276-2128,H:70-444^29.5%ID^E:7e-49^RecName: Full=Probable inactive poly [ADP-ribose] polymerase SRO1;^Eukaryota; Viridiplantae; Streptophyta; Embryophyta; Tracheophyta; Spermatophyta; Magnoliophyta; eudicotyledons; core eudicotyledons; rosids; malvids; Brassicales; Brassicaceae; Camelineae; Arabidopsis`sp|O82289|SRO1_ARATH^O82289^Q:1641-1462,H:504-564^50.82%ID^E:7e-0…	.	sp|Q8RY59|RCD1_ARATH^Q8RY59^Q:23-114,H:481-571^45.65%ID^E:3e-16^RecName: Full=Inactive poly [ADP-ribose] polymerase RCD1;^Eukaryota; Viridiplantae; Streptophyta; Embryophyta; Tracheophyta; Spermatophyta; Magnoliophyta; eudicotyledons; core eudicotyledons; rosids; malvids; Brassicales; Brassicaceae; Camelineae; Arabidopsis	PF12174.3^RST^RCD1-SRO-TAF4 (RST) plant domain^44-112^E:3.2e-28	.	.	.	GO:0005737^cellular_component^cytoplasm`GO:0016363^cellular_component^nuclear matrix`GO:0005634^cellular_component^nucleus`GO:0003950^molecular_function^NAD+ ADP-ribosyltransferase activity`GO:0009816^biological_process^defense response to bacterium, incompatible interaction`GO:0009790^biological_process^embryo development`GO:0009873^biological_process^ethylene mediated signaling pathway`GO:00098…
isotig00490	.	.	.	.	.	.	.	.
isotig00491	.	.	.	.	.	.	.	.
isotig00492	.	.	.	.	.	.	.	.
isotig00493	.	.	.	.	.	.	.	.
isotig00494	.	.	.	.	.	.	.	.
isotig00496	.	.	.	.	.	ExpAA=42.84^PredHel=2^Topology=i13-35o50-72i	.	.
isotig00501	.	.	.	.	.	.	.	.
isotig00502	.	.	.	.	.	.	.	.
isotig00503	sp|Q2QV94|EXOC5_ORYSJ^Q2QV94^Q:221-2173,H:21-672^89.59%ID^E:0^RecName: Full=Exocyst complex component 5;^Eukaryota; Viridiplantae; Streptophyta; Embryophyta; Tracheophyta; Spermatophyta; Magnoliophyta; Liliopsida; Poales; Poaceae; BEP clade; Ehrhartoideae; Oryzeae; Oryza`sp|Q2QV94|EXOC5_ORYSJ^Q2QV94^Q:2244-2330,H:674-702^100%ID^E:3e-07^RecName: Full=Exocyst complex component 5;^Eukaryota; Viridip…	.	sp|Q2QV94|EXOC5_ORYSJ^Q2QV94^Q:1-505,H:166-672^88.36%ID^E:0^RecName: Full=Exocyst complex component 5;^Eukaryota; Viridiplantae; Streptophyta; Embryophyta; Tracheophyta; Spermatophyta; Magnoliophyta; Liliopsida; Poales; Poaceae; BEP clade; Ehrhartoideae; Oryzeae; Oryza	PF07393.6^Sec10^Exocyst complex component Sec10^2-286^E:3.2e-69`PF07393.6^Sec10^Exocyst complex component Sec10^305-508^E:8.2e-42	.	.	.	GO:0000145^cellular_component^exocyst`GO:0005886^cellular_component^plasma membrane`GO:0006887^biological_process^exocytosis`GO:0015031^biological_process^protein transport`GO:0048278^biological_process^vesicle docking
isotig00505	sp|Q2QV94|EXOC5_ORYSJ^Q2QV94^Q:221-2173,H:21-672^89.59%ID^E:0^RecName: Full=Exocyst complex component 5;^Eukaryota; Viridiplantae; Streptophyta; Embryophyta; Tracheophyta; Spermatophyta; Magnoliophyta; Liliopsida; Poales; Poaceae; BEP clade; Ehrhartoideae; Oryzeae; Oryza`sp|Q2QV94|EXOC5_ORYSJ^Q2QV94^Q:2244-2330,H:674-702^100%ID^E:2e-07^RecName: Full=Exocyst complex component 5;^Eukaryota; Viridip…	.	.	PF04937.10^DUF659^Protein of unknown function (DUF 659)^15-166^E:1.9e-51	.	.	.	.
isotig00513	sp|Q2QV94|EXOC5_ORYSJ^Q2QV94^Q:221-964,H:21-267^94.76%ID^E:2e-120^RecName: Full=Exocyst complex component 5;^Eukaryota; Viridiplantae; Streptophyta; Embryophyta; Tracheophyta; Spermatophyta; Magnoliophyta; Liliopsida; Poales; Poaceae; BEP clade; Ehrhartoideae; Oryzeae; Oryza	.	.	PF13966.1^zf-RVT^zinc-binding in reverse transcriptase^10-76^E:1.7e-21	.	.	.	.
isotig00517	sp|Q2QV94|EXOC5_ORYSJ^Q2QV94^Q:221-2575,H:21-806^90.34%ID^E:0^RecName: Full=Exocyst complex component 5;^Eukaryota; Viridiplantae; Streptophyta; Embryophyta; Tracheophyta; Spermatophyta; Magnoliophyta; Liliopsida; Poales; Poaceae; BEP clade; Ehrhartoideae; Oryzeae; Oryza	.	sp|Q2QV94|EXOC5_ORYSJ^Q2QV94^Q:1-639,H:166-806^89.55%ID^E:0^RecName: Full=Exocyst complex component 5;^Eukaryota; Viridiplantae; Streptophyta; Embryophyta; Tracheophyta; Spermatophyta; Magnoliophyta; Liliopsida; Poales; Poaceae; BEP clade; Ehrhartoideae; Oryzeae; Oryza	PF07393.6^Sec10^Exocyst complex component Sec10^2-286^E:5.5e-69`PF07393.6^Sec10^Exocyst complex component Sec10^306-632^E:7.6e-91	.	.	.	GO:0000145^cellular_component^exocyst`GO:0005886^cellular_component^plasma membrane`GO:0006887^biological_process^exocytosis`GO:0015031^biological_process^protein transport`GO:0048278^biological_process^vesicle docking
isotig00524	.	.	.	.	.	.	.	.
isotig00528	.	.	.	PF13961.1^DUF4219^Domain of unknown function (DUF4219)^50-75^E:2.5e-08`PF14223.1^UBN2^gag-polypeptide of LTR copia-type^108-144^E:7.7e-09	.	.	.	.
isotig00532	.	.	.	.	.	.	.	.
isotig00536	.	.	.	.	.	.	.	.
isotig00537	.	.	.	.	.	.	.	.
isotig00539	.	.	.	.	.	.	.	.
isotig00544	.	.	.	.	.	.	.	.
isotig00545	.	.	.	.	.	.	.	.
isotig00547	.	.	.	.	.	.	.	.
isotig00548	.	.	.	.	.	.	.	.
isotig00549	.	.	.	.	.	.	.	.
isotig00550	.	.	.	.	.	.	.	.
isotig00551	.	.	.	.	.	.	.	.
isotig00552	.	.	.	.	.	.	.	.
isotig00553	.	.	.	.	.	.	.	.
isotig00554	sp|Q05654|RTF21_SCHPO^Q05654^Q:3712-2399,H:269-691^32.07%ID^E:2e-131^RecName: Full=Retrotransposable element Tf2 155 kDa protein type 1;^Eukaryota; Fungi; Dikarya; Ascomycota; Taphrinomycotina; Schizosaccharomycetes; Schizosaccharomycetales; Schizosaccharomycetaceae; Schizosaccharomyces`sp|Q05654|RTF21_SCHPO^Q05654^Q:1566-676,H:964-1256^33.44%ID^E:2e-131^RecName: Full=Retrotransposable element Tf…	.	sp|Q9C0R2|RTF22_SCHPO^Q9C0R2^Q:2-181,H:800-965^28.96%ID^E:1e-14^RecName: Full=Retrotransposable element Tf2 155 kDa protein type 2;^Eukaryota; Fungi; Dikarya; Ascomycota; Taphrinomycotina; Schizosaccharomycetes; Schizosaccharomycetales; Schizosaccharomycetaceae; Schizosaccharomyces	.	.	.	.	GO:0004190^molecular_function^aspartic-type endopeptidase activity`GO:0003723^molecular_function^RNA binding`GO:0003964^molecular_function^RNA-directed DNA polymerase activity`GO:0015074^biological_process^DNA integration`GO:0006508^biological_process^proteolysis`GO:0006278^biological_process^RNA-dependent DNA replication
isotig00560	sp|Q05654|RTF21_SCHPO^Q05654^Q:3712-2399,H:269-691^32.07%ID^E:2e-131^RecName: Full=Retrotransposable element Tf2 155 kDa protein type 1;^Eukaryota; Fungi; Dikarya; Ascomycota; Taphrinomycotina; Schizosaccharomycetes; Schizosaccharomycetales; Schizosaccharomycetaceae; Schizosaccharomyces`sp|Q05654|RTF21_SCHPO^Q05654^Q:1566-676,H:964-1256^33.44%ID^E:2e-131^RecName: Full=Retrotransposable element Tf…	.	sp|Q9C0R2|RTF22_SCHPO^Q9C0R2^Q:1-272,H:989-1256^32.85%ID^E:1e-41^RecName: Full=Retrotransposable element Tf2 155 kDa protein type 2;^Eukaryota; Fungi; Dikarya; Ascomycota; Taphrinomycotina; Schizosaccharomycetes; Schizosaccharomycetales; Schizosaccharomycetaceae; Schizosaccharomyces	PF00665.21^rve^Integrase core domain^1-108^E:1.4e-19`PF00385.19^Chromo^Chromo (CHRromatin Organisation MOdifier) domain^298-345^E:1e-09	.	.	.	GO:0004190^molecular_function^aspartic-type endopeptidase activity`GO:0003723^molecular_function^RNA binding`GO:0003964^molecular_function^RNA-directed DNA polymerase activity`GO:0015074^biological_process^DNA integration`GO:0006508^biological_process^proteolysis`GO:0006278^biological_process^RNA-dependent DNA replication
isotig00561	sp|Q05654|RTF21_SCHPO^Q05654^Q:3712-2399,H:269-691^32.07%ID^E:2e-131^RecName: Full=Retrotransposable element Tf2 155 kDa protein type 1;^Eukaryota; Fungi; Dikarya; Ascomycota; Taphrinomycotina; Schizosaccharomycetes; Schizosaccharomycetales; Schizosaccharomycetaceae; Schizosaccharomyces`sp|Q05654|RTF21_SCHPO^Q05654^Q:1566-676,H:964-1256^33.44%ID^E:2e-131^RecName: Full=Retrotransposable element Tf…	.	sp|Q9C0R2|RTF22_SCHPO^Q9C0R2^Q:2-181,H:800-965^28.96%ID^E:1e-14^RecName: Full=Retrotransposable element Tf2 155 kDa protein type 2;^Eukaryota; Fungi; Dikarya; Ascomycota; Taphrinomycotina; Schizosaccharomycetes; Schizosaccharomycetales; Schizosaccharomycetaceae; Schizosaccharomyces	.	.	.	.	GO:0004190^molecular_function^aspartic-type endopeptidase activity`GO:0003723^molecular_function^RNA binding`GO:0003964^molecular_function^RNA-directed DNA polymerase activity`GO:0015074^biological_process^DNA integration`GO:0006508^biological_process^proteolysis`GO:0006278^biological_process^RNA-dependent DNA replication
isotig00562	sp|Q05654|RTF21_SCHPO^Q05654^Q:3712-2399,H:269-691^32.07%ID^E:1e-131^RecName: Full=Retrotransposable element Tf2 155 kDa protein type 1;^Eukaryota; Fungi; Dikarya; Ascomycota; Taphrinomycotina; Schizosaccharomycetes; Schizosaccharomycetales; Schizosaccharomycetaceae; Schizosaccharomyces`sp|Q05654|RTF21_SCHPO^Q05654^Q:1566-676,H:964-1256^33.44%ID^E:1e-131^RecName: Full=Retrotransposable element Tf…	.	.	PF03732.12^Retrotrans_gag^Retrotransposon gag protein^117-209^E:1.6e-22	.	.	.	.
isotig00563	sp|Q05654|RTF21_SCHPO^Q05654^Q:3712-2399,H:269-691^32.07%ID^E:1e-131^RecName: Full=Retrotransposable element Tf2 155 kDa protein type 1;^Eukaryota; Fungi; Dikarya; Ascomycota; Taphrinomycotina; Schizosaccharomycetes; Schizosaccharomycetales; Schizosaccharomycetaceae; Schizosaccharomyces`sp|Q05654|RTF21_SCHPO^Q05654^Q:1566-676,H:964-1256^33.44%ID^E:1e-131^RecName: Full=Retrotransposable element Tf…	.	sp|Q7LHG5|YI31B_YEAST^Q7LHG5^Q:294-608,H:589-902^40.88%ID^E:2e-67^RecName: Full=Transposon Ty3-I Gag-Pol polyprotein;^Eukaryota; Fungi; Dikarya; Ascomycota; Saccharomycotina; Saccharomycetes; Saccharomycetales; Saccharomycetaceae; Saccharomyces	PF13917.1^zf-CCHC_3^Zinc knuckle^92-111^E:0.0058`PF00098.18^zf-CCHC^Zinc knuckle^95-110^E:9.6e-06`PF08284.6^RVP_2^Retroviral aspartyl protease^133-265^E:2e-52`PF00077.15^RVP^Retroviral aspartyl protease^156-250^E:5.3e-06`PF13650.1^Asp_protease_2^Aspartyl protease^157-242^E:9.4e-10`PF09668.5^Asp_protease^Aspartyl protease^158-250^E:9.4e-06`PF00078.22^RVT_1^Reverse transcriptase (RNA-dependent DNA …	.	.	.	GO:0005737^cellular_component^cytoplasm`GO:0000943^cellular_component^retrotransposon nucleocapsid`GO:0004190^molecular_function^aspartic-type endopeptidase activity`GO:0005524^molecular_function^ATP binding`GO:0003677^molecular_function^DNA binding`GO:0003887^molecular_function^DNA-directed DNA polymerase activity`GO:0046872^molecular_function^metal ion binding`GO:0008233^molecular_function^pept…
isotig00566	.	.	.	.	.	.	.	.
isotig00567	sp|Q39214|RPM1_ARATH^Q39214^Q:1027-776,H:174-257^32.14%ID^E:2e-06^RecName: Full=Disease resistance protein RPM1;^Eukaryota; Viridiplantae; Streptophyta; Embryophyta; Tracheophyta; Spermatophyta; Magnoliophyta; eudicotyledons; core eudicotyledons; rosids; malvids; Brassicales; Brassicaceae; Camelineae; Arabidopsis	.	sp|Q39214|RPM1_ARATH^Q39214^Q:164-247,H:174-257^32.14%ID^E:2e-07^RecName: Full=Disease resistance protein RPM1;^Eukaryota; Viridiplantae; Streptophyta; Embryophyta; Tracheophyta; Spermatophyta; Magnoliophyta; eudicotyledons; core eudicotyledons; rosids; malvids; Brassicales; Brassicaceae; Camelineae; Arabidopsis	PF00931.17^NB-ARC^NB-ARC domain^166-248^E:7.6e-10	.	.	COG4886^Leucine-rich repeat (LRR) protein	GO:0012505^cellular_component^endomembrane system`GO:0005886^cellular_component^plasma membrane`GO:0043531^molecular_function^ADP binding`GO:0005524^molecular_function^ATP binding`GO:0000166^molecular_function^nucleotide binding`GO:0009626^biological_process^plant-type hypersensitive response
isotig00568	sp|Q39214|RPM1_ARATH^Q39214^Q:599-348,H:174-257^32.14%ID^E:4e-11^RecName: Full=Disease resistance protein RPM1;^Eukaryota; Viridiplantae; Streptophyta; Embryophyta; Tracheophyta; Spermatophyta; Magnoliophyta; eudicotyledons; core eudicotyledons; rosids; malvids; Brassicales; Brassicaceae; Camelineae; Arabidopsis`sp|Q39214|RPM1_ARATH^Q39214^Q:282-46,H:277-353^30.86%ID^E:4e-11^RecName: Full=Disease…	.	sp|Q39214|RPM1_ARATH^Q39214^Q:164-247,H:174-257^32.14%ID^E:3e-07^RecName: Full=Disease resistance protein RPM1;^Eukaryota; Viridiplantae; Streptophyta; Embryophyta; Tracheophyta; Spermatophyta; Magnoliophyta; eudicotyledons; core eudicotyledons; rosids; malvids; Brassicales; Brassicaceae; Camelineae; Arabidopsis	PF00931.17^NB-ARC^NB-ARC domain^166-252^E:5.7e-10	.	.	COG4886^Leucine-rich repeat (LRR) protein	GO:0012505^cellular_component^endomembrane system`GO:0005886^cellular_component^plasma membrane`GO:0043531^molecular_function^ADP binding`GO:0005524^molecular_function^ATP binding`GO:0000166^molecular_function^nucleotide binding`GO:0009626^biological_process^plant-type hypersensitive response
isotig00569	.	.	.	.	.	.	.	.
isotig00570	.	.	.	.	.	.	.	.
isotig00571	.	.	.	.	.	.	.	.
isotig00572	.	.	.	.	.	.	.	.
isotig00614	sp|B6SM63|NNJA5_MAIZE^B6SM63^Q:718-1197,H:1-173^52.02%ID^E:1e-18^RecName: Full=Ninja-family protein 5;^Eukaryota; Viridiplantae; Streptophyta; Embryophyta; Tracheophyta; Spermatophyta; Magnoliophyta; Liliopsida; Poales; Poaceae; PACMAD clade; Panicoideae; Andropogoneae; Zea	.	.	.	.	.	.	.
isotig00635	sp|B6SM63|NNJA5_MAIZE^B6SM63^Q:1490-1807,H:198-307^83.64%ID^E:5e-54^RecName: Full=Ninja-family protein 5;^Eukaryota; Viridiplantae; Streptophyta; Embryophyta; Tracheophyta; Spermatophyta; Magnoliophyta; Liliopsida; Poales; Poaceae; PACMAD clade; Panicoideae; Andropogoneae; Zea`sp|B6SM63|NNJA5_MAIZE^B6SM63^Q:954-1133,H:46-113^50%ID^E:6e-06^RecName: Full=Ninja-family protein 5;^Eukaryota; Viridipla…	.	.	.	.	.	.	GO:0005634^cellular_component^nucleus
isotig00637	sp|B6SM63|NNJA5_MAIZE^B6SM63^Q:225-704,H:1-173^52.02%ID^E:2e-18^RecName: Full=Ninja-family protein 5;^Eukaryota; Viridiplantae; Streptophyta; Embryophyta; Tracheophyta; Spermatophyta; Magnoliophyta; Liliopsida; Poales; Poaceae; PACMAD clade; Panicoideae; Andropogoneae; Zea	.	.	.	.	.	.	.
isotig00640	sp|B6SM63|NNJA5_MAIZE^B6SM63^Q:888-1205,H:198-307^83.64%ID^E:3e-55^RecName: Full=Ninja-family protein 5;^Eukaryota; Viridiplantae; Streptophyta; Embryophyta; Tracheophyta; Spermatophyta; Magnoliophyta; Liliopsida; Poales; Poaceae; PACMAD clade; Panicoideae; Andropogoneae; Zea`sp|B6SM63|NNJA5_MAIZE^B6SM63^Q:352-531,H:46-113^50%ID^E:5e-06^RecName: Full=Ninja-family protein 5;^Eukaryota; Viridiplant…	.	.	.	.	.	.	.
isotig00641	sp|B6SM63|NNJA5_MAIZE^B6SM63^Q:882-1199,H:198-307^83.64%ID^E:3e-55^RecName: Full=Ninja-family protein 5;^Eukaryota; Viridiplantae; Streptophyta; Embryophyta; Tracheophyta; Spermatophyta; Magnoliophyta; Liliopsida; Poales; Poaceae; PACMAD clade; Panicoideae; Andropogoneae; Zea`sp|B6SM63|NNJA5_MAIZE^B6SM63^Q:352-531,H:46-113^50%ID^E:5e-06^RecName: Full=Ninja-family protein 5;^Eukaryota; Viridiplant…	.	.	.	.	.	.	.
isotig00645	.	.	.	.	.	.	.	.
isotig00651	.	.	.	.	.	.	.	.
isotig00719	sp|C0LGH2|Y1561_ARATH^C0LGH2^Q:842-3610,H:99-1032^54.31%ID^E:0^RecName: Full=Probable LRR receptor-like serine/threonine-protein kinase At1g56130;^Eukaryota; Viridiplantae; Streptophyta; Embryophyta; Tracheophyta; Spermatophyta; Magnoliophyta; eudicotyledons; core eudicotyledons; rosids; malvids; Brassicales; Brassicaceae; Camelineae; Arabidopsis	.	sp|C0LGH2|Y1561_ARATH^C0LGH2^Q:1-877,H:149-1032^54.88%ID^E:0^RecName: Full=Probable LRR receptor-like serine/threonine-protein kinase At1g56130;^Eukaryota; Viridiplantae; Streptophyta; Embryophyta; Tracheophyta; Spermatophyta; Magnoliophyta; eudicotyledons; core eudicotyledons; rosids; malvids; Brassicales; Brassicaceae; Camelineae; Arabidopsis	PF13504.1^LRR_7^Leucine rich repeat^23-40^E:450`PF13504.1^LRR_7^Leucine rich repeat^72-88^E:2400`PF13504.1^LRR_7^Leucine rich repeat^96-108^E:2500`PF13504.1^LRR_7^Leucine rich repeat^120-128^E:9200`PF13516.1^LRR_6^Leucine Rich repeat^143-161^E:1.1`PF13504.1^LRR_7^Leucine rich repeat^143-156^E:260`PF00560.28^LRR_1^Leucine Rich Repeat^169-191^E:0.34`PF13504.1^LRR_7^Leucine rich repeat^169-181^E:68`…	.	ExpAA=24.01^PredHel=1^Topology=o487-509i	COG0515^Serine/threonine protein kinase	GO:0016021^cellular_component^integral to membrane`GO:0005886^cellular_component^plasma membrane`GO:0005524^molecular_function^ATP binding`GO:0004674^molecular_function^protein serine/threonine kinase activity
isotig00733	.	.	.	.	.	.	.	.
isotig00734	sp|C0LGH2|Y1561_ARATH^C0LGH2^Q:1109-1237,H:144-186^58.14%ID^E:1e-06^RecName: Full=Probable LRR receptor-like serine/threonine-protein kinase At1g56130;^Eukaryota; Viridiplantae; Streptophyta; Embryophyta; Tracheophyta; Spermatophyta; Magnoliophyta; eudicotyledons; core eudicotyledons; rosids; malvids; Brassicales; Brassicaceae; Camelineae; Arabidopsis`sp|C0LGH2|Y1561_ARATH^C0LGH2^Q:1065-1115,H:12…	.	.	.	.	.	COG0515^Serine/threonine protein kinase	GO:0016021^cellular_component^integral to membrane`GO:0005886^cellular_component^plasma membrane`GO:0005524^molecular_function^ATP binding`GO:0004674^molecular_function^protein serine/threonine kinase activity
isotig00735	.	.	.	.	.	.	.	.
isotig00737	sp|P04146|COPIA_DROME^P04146^Q:3347-2340,H:1033-1384^32.96%ID^E:2e-47^RecName: Full=Copia protein;^Eukaryota; Metazoa; Ecdysozoa; Arthropoda; Hexapoda; Insecta; Pterygota; Neoptera; Endopterygota; Diptera; Brachycera; Muscomorpha; Ephydroidea; Drosophilidae; Drosophila; Sophophora	.	sp|P25601|YCH5_YEAST^P25601^Q:394-462,H:79-146^39.13%ID^E:2e-06^RecName: Full=Putative transposon Ty5-1 protein YCL075W;^Eukaryota; Fungi; Dikarya; Ascomycota; Saccharomycotina; Saccharomycetes; Saccharomycetales; Saccharomycetaceae; Saccharomyces	PF13961.1^DUF4219^Domain of unknown function (DUF4219)^20-43^E:2.9e-07`PF14244.1^UBN2_3^gag-polypeptide of LTR copia-type^92-187^E:2.2e-06	.	.	.	.
isotig00739	sp|P92519|M810_ARATH^P92519^Q:3047-2562,H:65-225^46.3%ID^E:1e-31^RecName: Full=Uncharacterized mitochondrial protein AtMg00810;^Eukaryota; Viridiplantae; Streptophyta; Embryophyta; Tracheophyta; Spermatophyta; Magnoliophyta; eudicotyledons; core eudicotyledons; rosids; malvids; Brassicales; Brassicaceae; Camelineae; Arabidopsis	.	sp|P25601|YCH5_YEAST^P25601^Q:394-462,H:79-146^39.13%ID^E:2e-06^RecName: Full=Putative transposon Ty5-1 protein YCL075W;^Eukaryota; Fungi; Dikarya; Ascomycota; Saccharomycotina; Saccharomycetes; Saccharomycetales; Saccharomycetaceae; Saccharomyces	PF13961.1^DUF4219^Domain of unknown function (DUF4219)^20-43^E:2.9e-07`PF14244.1^UBN2_3^gag-polypeptide of LTR copia-type^92-187^E:2.2e-06	.	.	.	.
isotig00740	sp|P04146|COPIA_DROME^P04146^Q:2926-1919,H:1033-1384^32.96%ID^E:1e-47^RecName: Full=Copia protein;^Eukaryota; Metazoa; Ecdysozoa; Arthropoda; Hexapoda; Insecta; Pterygota; Neoptera; Endopterygota; Diptera; Brachycera; Muscomorpha; Ephydroidea; Drosophilidae; Drosophila; Sophophora	.	.	PF13961.1^DUF4219^Domain of unknown function (DUF4219)^20-43^E:1.8e-07`PF14244.1^UBN2_3^gag-polypeptide of LTR copia-type^92-187^E:5.9e-07	.	.	.	.
isotig00744	sp|P25601|YCH5_YEAST^P25601^Q:257-51,H:79-146^39.13%ID^E:4e-06^RecName: Full=Putative transposon Ty5-1 protein YCL075W;^Eukaryota; Fungi; Dikarya; Ascomycota; Saccharomycotina; Saccharomycetes; Saccharomycetales; Saccharomycetaceae; Saccharomyces	.	sp|P25601|YCH5_YEAST^P25601^Q:394-462,H:79-146^39.13%ID^E:2e-06^RecName: Full=Putative transposon Ty5-1 protein YCL075W;^Eukaryota; Fungi; Dikarya; Ascomycota; Saccharomycotina; Saccharomycetes; Saccharomycetales; Saccharomycetaceae; Saccharomyces	PF13961.1^DUF4219^Domain of unknown function (DUF4219)^20-43^E:2.9e-07`PF14244.1^UBN2_3^gag-polypeptide of LTR copia-type^92-187^E:2.2e-06	.	.	.	.
isotig00745	sp|P92519|M810_ARATH^P92519^Q:2213-1728,H:65-225^46.3%ID^E:5e-32^RecName: Full=Uncharacterized mitochondrial protein AtMg00810;^Eukaryota; Viridiplantae; Streptophyta; Embryophyta; Tracheophyta; Spermatophyta; Magnoliophyta; eudicotyledons; core eudicotyledons; rosids; malvids; Brassicales; Brassicaceae; Camelineae; Arabidopsis	.	.	PF13961.1^DUF4219^Domain of unknown function (DUF4219)^20-43^E:4.7e-08	.	.	.	.
isotig00752	sp|P04146|COPIA_DROME^P04146^Q:1826-819,H:1033-1384^32.96%ID^E:5e-49^RecName: Full=Copia protein;^Eukaryota; Metazoa; Ecdysozoa; Arthropoda; Hexapoda; Insecta; Pterygota; Neoptera; Endopterygota; Diptera; Brachycera; Muscomorpha; Ephydroidea; Drosophilidae; Drosophila; Sophophora	.	sp|P04146|COPIA_DROME^P04146^Q:1-336,H:1033-1384^33.24%ID^E:6e-59^RecName: Full=Copia protein;^Eukaryota; Metazoa; Ecdysozoa; Arthropoda; Hexapoda; Insecta; Pterygota; Neoptera; Endopterygota; Diptera; Brachycera; Muscomorpha; Ephydroidea; Drosophilidae; Drosophila; Sophophora	PF07727.9^RVT_2^Reverse transcriptase (RNA-dependent DNA polymerase)^1-118^E:6.3e-29	.	.	.	GO:0004190^molecular_function^aspartic-type endopeptidase activity`GO:0005524^molecular_function^ATP binding`GO:0046872^molecular_function^metal ion binding`GO:0003676^molecular_function^nucleic acid binding`GO:0008270^molecular_function^zinc ion binding`GO:0015074^biological_process^DNA integration`GO:0006508^biological_process^proteolysis
isotig00753	.	.	.	.	.	.	.	.
isotig00754	sp|P92519|M810_ARATH^P92519^Q:1543-1058,H:65-225^46.3%ID^E:8e-33^RecName: Full=Uncharacterized mitochondrial protein AtMg00810;^Eukaryota; Viridiplantae; Streptophyta; Embryophyta; Tracheophyta; Spermatophyta; Magnoliophyta; eudicotyledons; core eudicotyledons; rosids; malvids; Brassicales; Brassicaceae; Camelineae; Arabidopsis	.	sp|P04146|COPIA_DROME^P04146^Q:16-220,H:1176-1384^37.8%ID^E:2e-40^RecName: Full=Copia protein;^Eukaryota; Metazoa; Ecdysozoa; Arthropoda; Hexapoda; Insecta; Pterygota; Neoptera; Endopterygota; Diptera; Brachycera; Muscomorpha; Ephydroidea; Drosophilidae; Drosophila; Sophophora	.	.	.	.	GO:0004190^molecular_function^aspartic-type endopeptidase activity`GO:0005524^molecular_function^ATP binding`GO:0046872^molecular_function^metal ion binding`GO:0003676^molecular_function^nucleic acid binding`GO:0008270^molecular_function^zinc ion binding`GO:0015074^biological_process^DNA integration`GO:0006508^biological_process^proteolysis
isotig00756	.	.	.	.	.	.	.	.
isotig00757	.	.	.	PF14244.1^UBN2_3^gag-polypeptide of LTR copia-type^61-156^E:5.2e-07	.	ExpAA=22.08^PredHel=1^Topology=i7-29o	.	.
isotig00759	.	.	.	PF13961.1^DUF4219^Domain of unknown function (DUF4219)^20-43^E:4.7e-08	.	.	.	.
isotig00760	sp|Q9ZVC9|FRS3_ARATH^Q9ZVC9^Q:5837-5718,H:260-299^55%ID^E:3e-07^RecName: Full=Protein FAR1-RELATED SEQUENCE 3;^Eukaryota; Viridiplantae; Streptophyta; Embryophyta; Tracheophyta; Spermatophyta; Magnoliophyta; eudicotyledons; core eudicotyledons; rosids; malvids; Brassicales; Brassicaceae; Camelineae; Arabidopsis`sp|Q9ZVC9|FRS3_ARATH^Q9ZVC9^Q:5920-5837,H:203-230^46.43%ID^E:3e-07^RecName: Full=Prote…	.	.	PF02902.14^Peptidase_C48^Ulp1 protease family, C-terminal catalytic domain^1074-1177^E:7.6e-07	.	ExpAA=25.54^PredHel=1^Topology=i25-47o	.	.
isotig00766	.	.	.	PF02902.14^Peptidase_C48^Ulp1 protease family, C-terminal catalytic domain^1074-1177^E:7.6e-07	.	ExpAA=25.54^PredHel=1^Topology=i25-47o	.	.
isotig00770	sp|Q9ZVC9|FRS3_ARATH^Q9ZVC9^Q:5448-5329,H:260-299^55%ID^E:2e-07^RecName: Full=Protein FAR1-RELATED SEQUENCE 3;^Eukaryota; Viridiplantae; Streptophyta; Embryophyta; Tracheophyta; Spermatophyta; Magnoliophyta; eudicotyledons; core eudicotyledons; rosids; malvids; Brassicales; Brassicaceae; Camelineae; Arabidopsis`sp|Q9ZVC9|FRS3_ARATH^Q9ZVC9^Q:5531-5448,H:203-230^46.43%ID^E:2e-07^RecName: Full=Prote…	.	.	.	.	.	.	.
isotig00773	sp|Q9ZVC9|FRS3_ARATH^Q9ZVC9^Q:5236-5117,H:260-299^55%ID^E:2e-07^RecName: Full=Protein FAR1-RELATED SEQUENCE 3;^Eukaryota; Viridiplantae; Streptophyta; Embryophyta; Tracheophyta; Spermatophyta; Magnoliophyta; eudicotyledons; core eudicotyledons; rosids; malvids; Brassicales; Brassicaceae; Camelineae; Arabidopsis`sp|Q9ZVC9|FRS3_ARATH^Q9ZVC9^Q:5319-5236,H:203-230^46.43%ID^E:2e-07^RecName: Full=Prote…	.	.	.	.	.	.	.
isotig00785	.	.	.	PF02902.14^Peptidase_C48^Ulp1 protease family, C-terminal catalytic domain^855-958^E:5.6e-07	.	.	.	.
isotig00788	.	.	.	.	.	.	.	.
isotig00797	.	.	.	.	.	ExpAA=25.54^PredHel=1^Topology=i25-47o	.	.
isotig00800	sp|Q9ZVC9|FRS3_ARATH^Q9ZVC9^Q:2448-2329,H:260-299^55%ID^E:1e-07^RecName: Full=Protein FAR1-RELATED SEQUENCE 3;^Eukaryota; Viridiplantae; Streptophyta; Embryophyta; Tracheophyta; Spermatophyta; Magnoliophyta; eudicotyledons; core eudicotyledons; rosids; malvids; Brassicales; Brassicaceae; Camelineae; Arabidopsis`sp|Q9ZVC9|FRS3_ARATH^Q9ZVC9^Q:2531-2448,H:203-230^46.43%ID^E:1e-07^RecName: Full=Prote…	.	.	PF02902.14^Peptidase_C48^Ulp1 protease family, C-terminal catalytic domain^219-322^E:5.6e-08	.	.	.	.
isotig00806	.	.	.	PF02902.14^Peptidase_C48^Ulp1 protease family, C-terminal catalytic domain^219-322^E:5.6e-08	.	.	.	.
isotig00807	sp|Q9ZVC9|FRS3_ARATH^Q9ZVC9^Q:2448-2329,H:260-299^55%ID^E:1e-07^RecName: Full=Protein FAR1-RELATED SEQUENCE 3;^Eukaryota; Viridiplantae; Streptophyta; Embryophyta; Tracheophyta; Spermatophyta; Magnoliophyta; eudicotyledons; core eudicotyledons; rosids; malvids; Brassicales; Brassicaceae; Camelineae; Arabidopsis`sp|Q9ZVC9|FRS3_ARATH^Q9ZVC9^Q:2531-2448,H:203-230^46.43%ID^E:1e-07^RecName: Full=Prote…	.	.	.	.	.	.	.
isotig00812	.	.	.	PF02902.14^Peptidase_C48^Ulp1 protease family, C-terminal catalytic domain^219-321^E:2.8e-08	.	.	.	.
isotig00818	sp|Q9ZVC9|FRS3_ARATH^Q9ZVC9^Q:632-240,H:197-330^45.52%ID^E:5e-37^RecName: Full=Protein FAR1-RELATED SEQUENCE 3;^Eukaryota; Viridiplantae; Streptophyta; Embryophyta; Tracheophyta; Spermatophyta; Magnoliophyta; eudicotyledons; core eudicotyledons; rosids; malvids; Brassicales; Brassicaceae; Camelineae; Arabidopsis`sp|Q9ZVC9|FRS3_ARATH^Q9ZVC9^Q:166-5,H:355-408^37.04%ID^E:5e-37^RecName: Full=Protein …	.	.	.	.	.	.	GO:0005634^cellular_component^nucleus`GO:0009506^cellular_component^plasmodesma`GO:0046872^molecular_function^metal ion binding`GO:0008270^molecular_function^zinc ion binding
isotig00824	.	.	.	.	.	.	.	.
isotig00827	.	.	.	.	.	.	.	.
isotig00829	.	.	.	.	.	ExpAA=21.05^PredHel=1^Topology=i21-43o	.	.
isotig00836	.	.	.	.	.	.	.	.
isotig00843	.	.	.	.	.	.	.	.
isotig00850	.	.	.	.	.	.	.	.
isotig00851	.	.	.	.	.	.	.	.
isotig00852	.	.	.	.	.	.	.	.
isotig00867	.	.	.	.	.	.	.	.
isotig00878	.	.	.	.	.	.	.	.
isotig00906	.	.	.	.	.	.	.	.
isotig00914	.	.	.	.	.	.	.	.
isotig00924	.	.	.	.	.	.	.	.
isotig00925	.	.	.	.	.	.	.	.
isotig00927	.	.	.	.	.	.	.	.
isotig00928	.	.	.	.	.	.	.	.
isotig00929	.	.	.	.	.	.	.	.
isotig00930	.	.	.	.	.	.	.	.
isotig00940	.	.	.	.	.	.	.	.
isotig00959	.	.	.	.	.	.	.	.
isotig00961	.	.	.	.	.	.	.	.
isotig00963	.	.	.	.	.	.	.	.
isotig00964	.	.	.	.	.	.	.	.
isotig00978	.	.	.	.	.	.	.	.
isotig00990	.	.	.	.	.	.	.	.
isotig00997	.	.	.	.	.	.	.	.
isotig01010	.	.	.	.	.	.	.	.
isotig01013	.	.	.	.	.	.	.	.
isotig01016	.	.	.	.	.	.	.	.
isotig01018	.	.	.	.	.	.	.	.
isotig01020	.	.	.	.	.	.	.	.
isotig01021	.	.	.	.	.	.	.	.
isotig01022	.	.	.	.	.	.	.	.
isotig01023	.	.	.	.	.	.	.	.
isotig01026	sp|A2XBN5|NLTPX_ORYSI^A2XBN5^Q:496-296,H:30-95^38.81%ID^E:2e-08^RecName: Full=Non-specific lipid-transfer protein 2;^Eukaryota; Viridiplantae; Streptophyta; Embryophyta; Tracheophyta; Spermatophyta; Magnoliophyta; Liliopsida; Poales; Poaceae; BEP clade; Ehrhartoideae; Oryzeae; Oryza	.	.	.	.	.	.	GO:0008289^molecular_function^lipid binding`GO:0006869^biological_process^lipid transport
isotig01030	sp|A2XBN5|NLTPX_ORYSI^A2XBN5^Q:499-299,H:30-95^38.81%ID^E:2e-08^RecName: Full=Non-specific lipid-transfer protein 2;^Eukaryota; Viridiplantae; Streptophyta; Embryophyta; Tracheophyta; Spermatophyta; Magnoliophyta; Liliopsida; Poales; Poaceae; BEP clade; Ehrhartoideae; Oryzeae; Oryza	.	.	.	.	.	.	GO:0008289^molecular_function^lipid binding`GO:0006869^biological_process^lipid transport
isotig01033	sp|A2XBN5|NLTPX_ORYSI^A2XBN5^Q:496-296,H:30-95^38.81%ID^E:2e-08^RecName: Full=Non-specific lipid-transfer protein 2;^Eukaryota; Viridiplantae; Streptophyta; Embryophyta; Tracheophyta; Spermatophyta; Magnoliophyta; Liliopsida; Poales; Poaceae; BEP clade; Ehrhartoideae; Oryzeae; Oryza	.	.	.	.	.	.	GO:0008289^molecular_function^lipid binding`GO:0006869^biological_process^lipid transport
isotig01035	sp|A2XBN5|NLTPX_ORYSI^A2XBN5^Q:493-293,H:30-95^38.81%ID^E:2e-08^RecName: Full=Non-specific lipid-transfer protein 2;^Eukaryota; Viridiplantae; Streptophyta; Embryophyta; Tracheophyta; Spermatophyta; Magnoliophyta; Liliopsida; Poales; Poaceae; BEP clade; Ehrhartoideae; Oryzeae; Oryza	.	.	.	.	.	.	GO:0008289^molecular_function^lipid binding`GO:0006869^biological_process^lipid transport
isotig01037	sp|A2XBN5|NLTPX_ORYSI^A2XBN5^Q:499-299,H:30-95^38.81%ID^E:2e-08^RecName: Full=Non-specific lipid-transfer protein 2;^Eukaryota; Viridiplantae; Streptophyta; Embryophyta; Tracheophyta; Spermatophyta; Magnoliophyta; Liliopsida; Poales; Poaceae; BEP clade; Ehrhartoideae; Oryzeae; Oryza	.	.	.	.	.	.	GO:0008289^molecular_function^lipid binding`GO:0006869^biological_process^lipid transport
isotig01040	sp|A2XBN5|NLTPX_ORYSI^A2XBN5^Q:495-295,H:30-95^38.81%ID^E:3e-08^RecName: Full=Non-specific lipid-transfer protein 2;^Eukaryota; Viridiplantae; Streptophyta; Embryophyta; Tracheophyta; Spermatophyta; Magnoliophyta; Liliopsida; Poales; Poaceae; BEP clade; Ehrhartoideae; Oryzeae; Oryza	.	.	.	.	.	.	GO:0008289^molecular_function^lipid binding`GO:0006869^biological_process^lipid transport
isotig01044	sp|A2XBN5|NLTPX_ORYSI^A2XBN5^Q:493-293,H:30-95^38.81%ID^E:3e-08^RecName: Full=Non-specific lipid-transfer protein 2;^Eukaryota; Viridiplantae; Streptophyta; Embryophyta; Tracheophyta; Spermatophyta; Magnoliophyta; Liliopsida; Poales; Poaceae; BEP clade; Ehrhartoideae; Oryzeae; Oryza	.	.	.	.	.	.	GO:0008289^molecular_function^lipid binding`GO:0006869^biological_process^lipid transport
isotig01046	sp|A2XBN5|NLTPX_ORYSI^A2XBN5^Q:494-297,H:30-94^37.88%ID^E:1e-07^RecName: Full=Non-specific lipid-transfer protein 2;^Eukaryota; Viridiplantae; Streptophyta; Embryophyta; Tracheophyta; Spermatophyta; Magnoliophyta; Liliopsida; Poales; Poaceae; BEP clade; Ehrhartoideae; Oryzeae; Oryza	.	.	.	.	.	.	GO:0008289^molecular_function^lipid binding`GO:0006869^biological_process^lipid transport
isotig01050	sp|A2XBN5|NLTPX_ORYSI^A2XBN5^Q:494-297,H:30-94^37.88%ID^E:2e-07^RecName: Full=Non-specific lipid-transfer protein 2;^Eukaryota; Viridiplantae; Streptophyta; Embryophyta; Tracheophyta; Spermatophyta; Magnoliophyta; Liliopsida; Poales; Poaceae; BEP clade; Ehrhartoideae; Oryzeae; Oryza	.	.	.	.	.	.	GO:0008289^molecular_function^lipid binding`GO:0006869^biological_process^lipid transport
isotig01053	.	.	.	.	.	ExpAA=85.37^PredHel=4^Topology=i35-57o67-86i98-116o126-148i	.	.
isotig01056	.	.	.	.	.	ExpAA=85.37^PredHel=4^Topology=i35-57o67-86i98-116o126-148i	.	.
isotig01059	.	.	.	.	.	ExpAA=85.20^PredHel=4^Topology=i36-58o68-87i99-117o127-149i	.	.
isotig01060	.	.	.	.	.	ExpAA=85.37^PredHel=4^Topology=i35-57o67-86i98-116o126-148i	.	.
isotig01061	.	.	.	.	.	ExpAA=85.37^PredHel=4^Topology=i35-57o67-86i98-116o126-148i	.	.
isotig01071	.	.	.	.	.	.	.	.
isotig01072	.	.	.	.	.	.	.	.
isotig01073	.	.	.	.	.	.	.	.
isotig01074	.	.	.	.	.	.	.	.
isotig01075	.	.	.	.	.	.	.	.
isotig01076	.	.	.	.	.	.	.	.
isotig01085	.	.	.	.	.	.	.	.
isotig01086	.	.	.	.	.	.	.	.
isotig01087	.	.	.	.	.	.	.	.
isotig01088	sp|Q9XER9|HUA2_ARATH^Q9XER9^Q:3194-4738,H:428-963^39.12%ID^E:4e-79^RecName: Full=ENHANCER OF AG-4 protein 2;^Eukaryota; Viridiplantae; Streptophyta; Embryophyta; Tracheophyta; Spermatophyta; Magnoliophyta; eudicotyledons; core eudicotyledons; rosids; malvids; Brassicales; Brassicaceae; Camelineae; Arabidopsis`sp|Q9XER9|HUA2_ARATH^Q9XER9^Q:5294-5947,H:1176-1392^30.09%ID^E:5e-17^RecName: Full=ENHAN…	.	sp|Q9XER9|HUA2_ARATH^Q9XER9^Q:474-771,H:653-963^53.7%ID^E:2e-91^RecName: Full=ENHANCER OF AG-4 protein 2;^Eukaryota; Viridiplantae; Streptophyta; Embryophyta; Tracheophyta; Spermatophyta; Magnoliophyta; eudicotyledons; core eudicotyledons; rosids; malvids; Brassicales; Brassicaceae; Camelineae; Arabidopsis	.	.	.	.	GO:0005634^cellular_component^nucleus`GO:0003700^molecular_function^sequence-specific DNA binding transcription factor activity`GO:0030154^biological_process^cell differentiation`GO:0048497^biological_process^maintenance of floral organ identity`GO:0006397^biological_process^mRNA processing`GO:0009910^biological_process^negative regulation of flower development`GO:0048510^biological_process^regul…
isotig01092	sp|P27322|HSP72_SOLLC^P27322^Q:2200-347,H:1-618^95.31%ID^E:0^RecName: Full=Heat shock cognate 70 kDa protein 2;^Eukaryota; Viridiplantae; Streptophyta; Embryophyta; Tracheophyta; Spermatophyta; Magnoliophyta; eudicotyledons; core eudicotyledons; asterids; lamiids; Solanales; Solanaceae; Solanoideae; Solaneae; Solanum; Lycopersicon	.	sp|P27322|HSP72_SOLLC^P27322^Q:34-682,H:1-644^93.22%ID^E:0^RecName: Full=Heat shock cognate 70 kDa protein 2;^Eukaryota; Viridiplantae; Streptophyta; Embryophyta; Tracheophyta; Spermatophyta; Magnoliophyta; eudicotyledons; core eudicotyledons; asterids; lamiids; Solanales; Solanaceae; Solanoideae; Solaneae; Solanum; Lycopersicon	PF00012.15^HSP70^Hsp70 protein^42-651^E:3.5e-274	.	.	.	GO:0005524^molecular_function^ATP binding`GO:0006950^biological_process^response to stress
isotig01093	sp|P27322|HSP72_SOLLC^P27322^Q:2123-270,H:1-618^95.31%ID^E:0^RecName: Full=Heat shock cognate 70 kDa protein 2;^Eukaryota; Viridiplantae; Streptophyta; Embryophyta; Tracheophyta; Spermatophyta; Magnoliophyta; eudicotyledons; core eudicotyledons; asterids; lamiids; Solanales; Solanaceae; Solanoideae; Solaneae; Solanum; Lycopersicon	.	sp|P27322|HSP72_SOLLC^P27322^Q:34-682,H:1-644^93.22%ID^E:0^RecName: Full=Heat shock cognate 70 kDa protein 2;^Eukaryota; Viridiplantae; Streptophyta; Embryophyta; Tracheophyta; Spermatophyta; Magnoliophyta; eudicotyledons; core eudicotyledons; asterids; lamiids; Solanales; Solanaceae; Solanoideae; Solaneae; Solanum; Lycopersicon	PF00012.15^HSP70^Hsp70 protein^42-651^E:3.5e-274	.	.	.	GO:0005524^molecular_function^ATP binding`GO:0006950^biological_process^response to stress
isotig01094	sp|Q55C58|VPS16_DICDI^Q55C58^Q:682-2541,H:180-789^38.58%ID^E:2e-134^RecName: Full=Vacuolar protein sorting-associated protein 16 homolog;^Eukaryota; Amoebozoa; Mycetozoa; Dictyosteliida; Dictyostelium	.	sp|Q55C58|VPS16_DICDI^Q55C58^Q:26-865,H:2-807^33.99%ID^E:2e-151^RecName: Full=Vacuolar protein sorting-associated protein 16 homolog;^Eukaryota; Amoebozoa; Mycetozoa; Dictyosteliida; Dictyostelium	PF04841.8^Vps16_N^Vps16, N-terminal region^73-459^E:2.5e-61`PF04840.7^Vps16_C^Vps16, C-terminal region^555-872^E:2.1e-66	.	.	.	GO:0015629^cellular_component^actin cytoskeleton`GO:0010008^cellular_component^endosome membrane`GO:0030897^cellular_component^HOPS complex`GO:0003779^molecular_function^actin binding`GO:0006886^biological_process^intracellular protein transport`GO:0042144^biological_process^vacuole fusion, non-autophagic`GO:0016192^biological_process^vesicle-mediated transport
isotig01095	sp|Q55C58|VPS16_DICDI^Q55C58^Q:682-2541,H:180-789^38.58%ID^E:1e-134^RecName: Full=Vacuolar protein sorting-associated protein 16 homolog;^Eukaryota; Amoebozoa; Mycetozoa; Dictyosteliida; Dictyostelium	.	sp|Q55C58|VPS16_DICDI^Q55C58^Q:26-865,H:2-807^33.99%ID^E:2e-151^RecName: Full=Vacuolar protein sorting-associated protein 16 homolog;^Eukaryota; Amoebozoa; Mycetozoa; Dictyosteliida; Dictyostelium	PF04841.8^Vps16_N^Vps16, N-terminal region^73-459^E:2.5e-61`PF04840.7^Vps16_C^Vps16, C-terminal region^555-872^E:2.1e-66	.	.	.	GO:0015629^cellular_component^actin cytoskeleton`GO:0010008^cellular_component^endosome membrane`GO:0030897^cellular_component^HOPS complex`GO:0003779^molecular_function^actin binding`GO:0006886^biological_process^intracellular protein transport`GO:0042144^biological_process^vacuole fusion, non-autophagic`GO:0016192^biological_process^vesicle-mediated transport
isotig01101	sp|Q43766|NLTP3_HORVU^Q43766^Q:178-453,H:27-118^65.22%ID^E:4e-36^RecName: Full=Non-specific lipid-transfer protein 3;^Eukaryota; Viridiplantae; Streptophyta; Embryophyta; Tracheophyta; Spermatophyta; Magnoliophyta; Liliopsida; Poales; Poaceae; BEP clade; Pooideae; Triticeae; Hordeum	.	.	.	.	ExpAA=35.37^PredHel=1^Topology=o92-114i	.	.
isotig01102	sp|Q43766|NLTP3_HORVU^Q43766^Q:178-453,H:27-118^65.22%ID^E:3e-36^RecName: Full=Non-specific lipid-transfer protein 3;^Eukaryota; Viridiplantae; Streptophyta; Embryophyta; Tracheophyta; Spermatophyta; Magnoliophyta; Liliopsida; Poales; Poaceae; BEP clade; Pooideae; Triticeae; Hordeum	.	.	.	.	ExpAA=35.37^PredHel=1^Topology=o92-114i	.	.
isotig01103	sp|Q43766|NLTP3_HORVU^Q43766^Q:178-450,H:27-117^65.93%ID^E:3e-36^RecName: Full=Non-specific lipid-transfer protein 3;^Eukaryota; Viridiplantae; Streptophyta; Embryophyta; Tracheophyta; Spermatophyta; Magnoliophyta; Liliopsida; Poales; Poaceae; BEP clade; Pooideae; Triticeae; Hordeum	.	.	.	.	ExpAA=35.37^PredHel=1^Topology=o92-114i	.	.
isotig01104	.	.	.	.	.	.	.	.
isotig01106	.	.	.	.	.	.	.	.
isotig01108	.	.	.	.	.	.	.	.
isotig01109	.	.	.	.	.	.	.	.
isotig01110	.	.	.	.	.	.	.	.
isotig01111	sp|Q5E9Q1|PGLT1_BOVIN^Q5E9Q1^Q:80-607,H:195-372^26.63%ID^E:4e-10^RecName: Full=Protein O-glucosyltransferase 1;^Eukaryota; Metazoa; Chordata; Craniata; Vertebrata; Euteleostomi; Mammalia; Eutheria; Laurasiatheria; Cetartiodactyla; Ruminantia; Pecora; Bovidae; Bovinae; Bos	.	sp|Q5E9Q1|PGLT1_BOVIN^Q5E9Q1^Q:27-202,H:195-372^26.63%ID^E:4e-11^RecName: Full=Protein O-glucosyltransferase 1;^Eukaryota; Metazoa; Chordata; Craniata; Vertebrata; Euteleostomi; Mammalia; Eutheria; Laurasiatheria; Cetartiodactyla; Ruminantia; Pecora; Bovidae; Bovinae; Bos	PF05686.7^Glyco_transf_90^Glycosyl transferase family 90^9-248^E:3.7e-81	.	.	.	GO:0005788^cellular_component^endoplasmic reticulum lumen`GO:0035251^molecular_function^UDP-glucosyltransferase activity`GO:0035252^molecular_function^UDP-xylosyltransferase activity`GO:0072358^biological_process^cardiovascular system development`GO:0006493^biological_process^protein O-linked glycosylation`GO:0008593^biological_process^regulation of Notch signaling pathway
isotig01112	.	.	.	.	.	.	.	.
isotig01114	.	.	.	.	.	.	.	.
isotig01115	.	.	.	.	.	.	.	.
isotig01116	.	.	.	.	.	.	.	.
isotig01118	.	.	.	.	.	.	.	.
isotig01119	sp|O82345|BAG6_ARATH^O82345^Q:2631-2200,H:540-671^44.14%ID^E:6e-28^RecName: Full=BAG family molecular chaperone regulator 6;^Eukaryota; Viridiplantae; Streptophyta; Embryophyta; Tracheophyta; Spermatophyta; Magnoliophyta; eudicotyledons; core eudicotyledons; rosids; malvids; Brassicales; Brassicaceae; Camelineae; Arabidopsis	.	.	.	.	.	.	.
isotig01133	sp|O82345|BAG6_ARATH^O82345^Q:2991-2200,H:453-671^31.85%ID^E:6e-28^RecName: Full=BAG family molecular chaperone regulator 6;^Eukaryota; Viridiplantae; Streptophyta; Embryophyta; Tracheophyta; Spermatophyta; Magnoliophyta; eudicotyledons; core eudicotyledons; rosids; malvids; Brassicales; Brassicaceae; Camelineae; Arabidopsis	.	.	PF13960.1^DUF4218^Domain of unknown function (DUF4218)^166-233^E:4.1e-27	.	.	.	.
isotig01141	sp|O82345|BAG6_ARATH^O82345^Q:2631-2200,H:540-671^44.14%ID^E:6e-28^RecName: Full=BAG family molecular chaperone regulator 6;^Eukaryota; Viridiplantae; Streptophyta; Embryophyta; Tracheophyta; Spermatophyta; Magnoliophyta; eudicotyledons; core eudicotyledons; rosids; malvids; Brassicales; Brassicaceae; Camelineae; Arabidopsis	.	sp|O82345|BAG6_ARATH^O82345^Q:398-670,H:453-671^35.77%ID^E:3e-35^RecName: Full=BAG family molecular chaperone regulator 6;^Eukaryota; Viridiplantae; Streptophyta; Embryophyta; Tracheophyta; Spermatophyta; Magnoliophyta; eudicotyledons; core eudicotyledons; rosids; malvids; Brassicales; Brassicaceae; Camelineae; Arabidopsis`sp|O82345|BAG6_ARATH^O82345^Q:1247-1306,H:970-1027^41.67%ID^E:4e-06^RecNam…	PF00612.22^IQ^IQ calmodulin-binding motif^571-587^E:0.008`PF02179.11^BAG^BAG domain^600-670^E:4.4e-09	.	.	.	GO:0009506^cellular_component^plasmodesma`GO:0006915^biological_process^apoptotic process`GO:0050832^biological_process^defense response to fungus`GO:0012502^biological_process^induction of programmed cell death`GO:0009408^biological_process^response to heat`GO:0009644^biological_process^response to high light intensity`GO:0042542^biological_process^response to hydrogen peroxide`GO:0010228^biolog…
isotig01166	.	.	.	.	.	.	.	.
isotig01167	sp|Q7PC84|AB39G_ARATH^Q7PC84^Q:3087-1693,H:702-1176^53.88%ID^E:0^RecName: Full=ABC transporter G family member 39;^Eukaryota; Viridiplantae; Streptophyta; Embryophyta; Tracheophyta; Spermatophyta; Magnoliophyta; eudicotyledons; core eudicotyledons; rosids; malvids; Brassicales; Brassicaceae; Camelineae; Arabidopsis`sp|Q7PC84|AB39G_ARATH^Q7PC84^Q:1688-855,H:1179-1454^46.4%ID^E:0^RecName: Full=ABC …	.	.	PF14223.1^UBN2^gag-polypeptide of LTR copia-type^8-117^E:3.6e-20`PF14227.1^UBN2_2^gag-polypeptide of LTR copia-type^8-115^E:2.1e-11`PF03732.12^Retrotrans_gag^Retrotransposon gag protein^11-81^E:8.7e-07`PF13917.1^zf-CCHC_3^Zinc knuckle^179-196^E:0.024`PF13696.1^zf-CCHC_2^Zinc knuckle^181-195^E:0.05	.	.	.	.
isotig01173	sp|Q7PC84|AB39G_ARATH^Q7PC84^Q:3087-1693,H:702-1176^53.88%ID^E:0^RecName: Full=ABC transporter G family member 39;^Eukaryota; Viridiplantae; Streptophyta; Embryophyta; Tracheophyta; Spermatophyta; Magnoliophyta; eudicotyledons; core eudicotyledons; rosids; malvids; Brassicales; Brassicaceae; Camelineae; Arabidopsis`sp|Q7PC84|AB39G_ARATH^Q7PC84^Q:1688-855,H:1179-1454^46.4%ID^E:0^RecName: Full=ABC …	.	sp|Q7PC84|AB39G_ARATH^Q7PC84^Q:3-181,H:1276-1454^44.69%ID^E:3e-46^RecName: Full=ABC transporter G family member 39;^Eukaryota; Viridiplantae; Streptophyta; Embryophyta; Tracheophyta; Spermatophyta; Magnoliophyta; eudicotyledons; core eudicotyledons; rosids; malvids; Brassicales; Brassicaceae; Camelineae; Arabidopsis	PF01061.19^ABC2_membrane^ABC-2 type transporter^2-118^E:4.3e-25	.	ExpAA=108.84^PredHel=5^Topology=o15-34i41-63o67-89i96-118o151-173i	COG1131^ABC-type multidrug transport system, ATPase component	GO:0016021^cellular_component^integral to membrane`GO:0005886^cellular_component^plasma membrane`GO:0005524^molecular_function^ATP binding`GO:0016887^molecular_function^ATPase activity`GO:0006200^biological_process^ATP catabolic process`GO:0006855^biological_process^drug transmembrane transport`GO:0000302^biological_process^response to reactive oxygen species
isotig01178	sp|Q7PC87|AB34G_ARATH^Q7PC87^Q:2843-855,H:706-1453^43.82%ID^E:0^RecName: Full=ABC transporter G family member 34;^Eukaryota; Viridiplantae; Streptophyta; Embryophyta; Tracheophyta; Spermatophyta; Magnoliophyta; eudicotyledons; core eudicotyledons; rosids; malvids; Brassicales; Brassicaceae; Camelineae; Arabidopsis`sp|Q7PC87|AB34G_ARATH^Q7PC87^Q:4230-3913,H:354-459^69.81%ID^E:3e-37^RecName: Full=A…	.	sp|Q2PCF1|PDR2_NICPL^Q2PCF1^Q:1-240,H:752-1011^51.69%ID^E:1e-74^RecName: Full=Pleiotropic drug resistance protein 2;^Eukaryota; Viridiplantae; Streptophyta; Embryophyta; Tracheophyta; Spermatophyta; Magnoliophyta; eudicotyledons; core eudicotyledons; asterids; lamiids; Solanales; Solanaceae; Nicotianoideae; Nicotianeae; Nicotiana`sp|Q2PCF1|PDR2_NICPL^Q2PCF1^Q:60-198,H:138-271^26.71%ID^E:4e-06^Rec…	PF08370.6^PDR_assoc^Plant PDR ABC transporter associated^1-51^E:1.2e-20	.	ExpAA=25.47^PredHel=1^Topology=o15-37i	.	GO:0016021^cellular_component^integral to membrane`GO:0005524^molecular_function^ATP binding`GO:0016887^molecular_function^ATPase activity`GO:0006200^biological_process^ATP catabolic process`GO:0006810^biological_process^transport
isotig01187	sp|Q7PC87|AB34G_ARATH^Q7PC87^Q:2843-855,H:706-1453^43.82%ID^E:0^RecName: Full=ABC transporter G family member 34;^Eukaryota; Viridiplantae; Streptophyta; Embryophyta; Tracheophyta; Spermatophyta; Magnoliophyta; eudicotyledons; core eudicotyledons; rosids; malvids; Brassicales; Brassicaceae; Camelineae; Arabidopsis`sp|Q7PC87|AB34G_ARATH^Q7PC87^Q:4242-3913,H:350-459^69.09%ID^E:2e-38^RecName: Full=A…	.	sp|Q7PC84|AB39G_ARATH^Q7PC84^Q:3-181,H:1276-1454^44.69%ID^E:3e-46^RecName: Full=ABC transporter G family member 39;^Eukaryota; Viridiplantae; Streptophyta; Embryophyta; Tracheophyta; Spermatophyta; Magnoliophyta; eudicotyledons; core eudicotyledons; rosids; malvids; Brassicales; Brassicaceae; Camelineae; Arabidopsis	PF01061.19^ABC2_membrane^ABC-2 type transporter^2-118^E:4.3e-25	.	ExpAA=108.84^PredHel=5^Topology=o15-34i41-63o67-89i96-118o151-173i	COG1131^ABC-type multidrug transport system, ATPase component	GO:0016021^cellular_component^integral to membrane`GO:0005886^cellular_component^plasma membrane`GO:0005524^molecular_function^ATP binding`GO:0016887^molecular_function^ATPase activity`GO:0006200^biological_process^ATP catabolic process`GO:0006855^biological_process^drug transmembrane transport`GO:0000302^biological_process^response to reactive oxygen species
isotig01194	sp|Q0JLC5|PDR3_ORYSJ^Q0JLC5^Q:1388-855,H:1284-1457^42.7%ID^E:5e-47^RecName: Full=Pleiotropic drug resistance protein 3;^Eukaryota; Viridiplantae; Streptophyta; Embryophyta; Tracheophyta; Spermatophyta; Magnoliophyta; Liliopsida; Poales; Poaceae; BEP clade; Ehrhartoideae; Oryzeae; Oryza`sp|Q0JLC5|PDR3_ORYSJ^Q0JLC5^Q:1666-1508,H:1222-1274^47.27%ID^E:5e-47^RecName: Full=Pleiotropic drug resistance p…	.	sp|Q7PC84|AB39G_ARATH^Q7PC84^Q:3-167,H:1290-1454^44.85%ID^E:5e-42^RecName: Full=ABC transporter G family member 39;^Eukaryota; Viridiplantae; Streptophyta; Embryophyta; Tracheophyta; Spermatophyta; Magnoliophyta; eudicotyledons; core eudicotyledons; rosids; malvids; Brassicales; Brassicaceae; Camelineae; Arabidopsis	PF01061.19^ABC2_membrane^ABC-2 type transporter^1-104^E:1.1e-20	.	ExpAA=95.35^PredHel=5^Topology=o5-22i27-49o53-75i82-104o137-159i	COG1131^ABC-type multidrug transport system, ATPase component	GO:0016021^cellular_component^integral to membrane`GO:0005886^cellular_component^plasma membrane`GO:0005524^molecular_function^ATP binding`GO:0016887^molecular_function^ATPase activity`GO:0006200^biological_process^ATP catabolic process`GO:0006855^biological_process^drug transmembrane transport`GO:0000302^biological_process^response to reactive oxygen species
isotig01195	.	.	.	.	.	.	.	.
isotig01196	.	.	.	.	.	.	.	.
isotig01197	.	.	.	.	.	.	.	.
isotig01246	sp|Q9CA28|TKPR2_ARATH^Q9CA28^Q:3531-2581,H:1-321^61.68%ID^E:3e-136^RecName: Full=Tetraketide alpha-pyrone reductase 2;^Eukaryota; Viridiplantae; Streptophyta; Embryophyta; Tracheophyta; Spermatophyta; Magnoliophyta; eudicotyledons; core eudicotyledons; rosids; malvids; Brassicales; Brassicaceae; Camelineae; Arabidopsis	.	sp|Q9CA28|TKPR2_ARATH^Q9CA28^Q:1-317,H:1-321^61.68%ID^E:3e-153^RecName: Full=Tetraketide alpha-pyrone reductase 2;^Eukaryota; Viridiplantae; Streptophyta; Embryophyta; Tracheophyta; Spermatophyta; Magnoliophyta; eudicotyledons; core eudicotyledons; rosids; malvids; Brassicales; Brassicaceae; Camelineae; Arabidopsis	PF00106.20^adh_short^short chain dehydrogenase^4-131^E:3.1e-08`PF08659.5^KR^KR domain^4-129^E:7e-06`PF01370.16^Epimerase^NAD dependent epimerase/dehydratase family^5-239^E:4.7e-25`PF01073.14^3Beta_HSD^3-beta hydroxysteroid dehydrogenase/isomerase family^6-167^E:2.8e-17`PF07993.7^NAD_binding_4^Male sterility protein^6-224^E:7.3e-16`PF13460.1^NAD_binding_10^NADH(P)-binding^6-229^E:6.9e-16`PF05368.8…	.	.	COG0451^Nucleoside-diphosphate-sugar epimerases	GO:0005829^cellular_component^cytosol`GO:0050662^molecular_function^coenzyme binding`GO:0000166^molecular_function^nucleotide binding`GO:0016491^molecular_function^oxidoreductase activity`GO:0080110^biological_process^sporopollenin biosynthetic process
isotig01250	sp|Q9CA28|TKPR2_ARATH^Q9CA28^Q:3519-2569,H:1-321^61.68%ID^E:3e-136^RecName: Full=Tetraketide alpha-pyrone reductase 2;^Eukaryota; Viridiplantae; Streptophyta; Embryophyta; Tracheophyta; Spermatophyta; Magnoliophyta; eudicotyledons; core eudicotyledons; rosids; malvids; Brassicales; Brassicaceae; Camelineae; Arabidopsis	.	sp|Q9CA28|TKPR2_ARATH^Q9CA28^Q:1-317,H:1-321^61.68%ID^E:3e-153^RecName: Full=Tetraketide alpha-pyrone reductase 2;^Eukaryota; Viridiplantae; Streptophyta; Embryophyta; Tracheophyta; Spermatophyta; Magnoliophyta; eudicotyledons; core eudicotyledons; rosids; malvids; Brassicales; Brassicaceae; Camelineae; Arabidopsis	PF00106.20^adh_short^short chain dehydrogenase^4-131^E:3.1e-08`PF08659.5^KR^KR domain^4-129^E:7e-06`PF01370.16^Epimerase^NAD dependent epimerase/dehydratase family^5-239^E:4.7e-25`PF01073.14^3Beta_HSD^3-beta hydroxysteroid dehydrogenase/isomerase family^6-167^E:2.8e-17`PF07993.7^NAD_binding_4^Male sterility protein^6-224^E:7.3e-16`PF13460.1^NAD_binding_10^NADH(P)-binding^6-229^E:6.9e-16`PF05368.8…	.	.	COG0451^Nucleoside-diphosphate-sugar epimerases	GO:0005829^cellular_component^cytosol`GO:0050662^molecular_function^coenzyme binding`GO:0000166^molecular_function^nucleotide binding`GO:0016491^molecular_function^oxidoreductase activity`GO:0080110^biological_process^sporopollenin biosynthetic process
isotig01271	sp|Q9CA28|TKPR2_ARATH^Q9CA28^Q:1224-274,H:1-321^61.68%ID^E:3e-145^RecName: Full=Tetraketide alpha-pyrone reductase 2;^Eukaryota; Viridiplantae; Streptophyta; Embryophyta; Tracheophyta; Spermatophyta; Magnoliophyta; eudicotyledons; core eudicotyledons; rosids; malvids; Brassicales; Brassicaceae; Camelineae; Arabidopsis	.	sp|Q9CA28|TKPR2_ARATH^Q9CA28^Q:1-317,H:1-321^61.68%ID^E:3e-153^RecName: Full=Tetraketide alpha-pyrone reductase 2;^Eukaryota; Viridiplantae; Streptophyta; Embryophyta; Tracheophyta; Spermatophyta; Magnoliophyta; eudicotyledons; core eudicotyledons; rosids; malvids; Brassicales; Brassicaceae; Camelineae; Arabidopsis	PF00106.20^adh_short^short chain dehydrogenase^4-131^E:3.1e-08`PF08659.5^KR^KR domain^4-129^E:7e-06`PF01370.16^Epimerase^NAD dependent epimerase/dehydratase family^5-239^E:4.7e-25`PF01073.14^3Beta_HSD^3-beta hydroxysteroid dehydrogenase/isomerase family^6-167^E:2.8e-17`PF07993.7^NAD_binding_4^Male sterility protein^6-224^E:7.3e-16`PF13460.1^NAD_binding_10^NADH(P)-binding^6-229^E:6.9e-16`PF05368.8…	.	.	COG0451^Nucleoside-diphosphate-sugar epimerases	GO:0005829^cellular_component^cytosol`GO:0050662^molecular_function^coenzyme binding`GO:0000166^molecular_function^nucleotide binding`GO:0016491^molecular_function^oxidoreductase activity`GO:0080110^biological_process^sporopollenin biosynthetic process
isotig01272	sp|Q9LTT8|VCS_ARATH^Q9LTT8^Q:3348-2143,H:166-575^61.99%ID^E:7e-170^RecName: Full=Enhancer of mRNA-decapping protein 4;^Eukaryota; Viridiplantae; Streptophyta; Embryophyta; Tracheophyta; Spermatophyta; Magnoliophyta; eudicotyledons; core eudicotyledons; rosids; malvids; Brassicales; Brassicaceae; Camelineae; Arabidopsis	.	sp|Q9LTT8|VCS_ARATH^Q9LTT8^Q:60-474,H:154-575^61.5%ID^E:5e-177^RecName: Full=Enhancer of mRNA-decapping protein 4;^Eukaryota; Viridiplantae; Streptophyta; Embryophyta; Tracheophyta; Spermatophyta; Magnoliophyta; eudicotyledons; core eudicotyledons; rosids; malvids; Brassicales; Brassicaceae; Camelineae; Arabidopsis	PF00400.27^WD40^WD domain, G-beta repeat^141-173^E:5e-05`PF00400.27^WD40^WD domain, G-beta repeat^262-293^E:2.2e-06	.	.	.	GO:0000932^cellular_component^cytoplasmic mRNA processing body`GO:0005829^cellular_component^cytosol`GO:0005634^cellular_component^nucleus`GO:0071365^biological_process^cellular response to auxin stimulus`GO:0031087^biological_process^deadenylation-independent decapping of nuclear-transcribed mRNA`GO:0009965^biological_process^leaf morphogenesis`GO:0006397^biological_process^mRNA processing`GO:00…
isotig01273	sp|Q9ZRR5|TBA3_HORVU^Q9ZRR5^Q:1354-557,H:167-432^82.48%ID^E:0^RecName: Full=Tubulin alpha-3 chain;^Eukaryota; Viridiplantae; Streptophyta; Embryophyta; Tracheophyta; Spermatophyta; Magnoliophyta; Liliopsida; Poales; Poaceae; BEP clade; Pooideae; Triticeae; Hordeum`sp|Q9ZRR5|TBA3_HORVU^Q9ZRR5^Q:1853-1335,H:1-173^99.42%ID^E:0^RecName: Full=Tubulin alpha-3 chain;^Eukaryota; Viridiplantae; Streptophy…	.	sp|P33629|TBA_PRUDU^P33629^Q:1-173,H:1-173^99.42%ID^E:1e-122^RecName: Full=Tubulin alpha chain;^Eukaryota; Viridiplantae; Streptophyta; Embryophyta; Tracheophyta; Spermatophyta; Magnoliophyta; eudicotyledons; core eudicotyledons; rosids; fabids; Rosales; Rosaceae; Amygdaloideae; Amygdaleae; Prunus	PF00091.20^Tubulin^Tubulin/FtsZ family, GTPase domain^3-173^E:1.2e-53	.	.	.	GO:0005737^cellular_component^cytoplasm`GO:0005874^cellular_component^microtubule`GO:0005525^molecular_function^GTP binding`GO:0003924^molecular_function^GTPase activity`GO:0005198^molecular_function^structural molecule activity`GO:0007018^biological_process^microtubule-based movement`GO:0051258^biological_process^protein polymerization
isotig01281	sp|Q9ZRR5|TBA3_HORVU^Q9ZRR5^Q:1757-462,H:1-432^99.77%ID^E:0^RecName: Full=Tubulin alpha-3 chain;^Eukaryota; Viridiplantae; Streptophyta; Embryophyta; Tracheophyta; Spermatophyta; Magnoliophyta; Liliopsida; Poales; Poaceae; BEP clade; Pooideae; Triticeae; Hordeum	.	sp|Q9ZRR5|TBA3_HORVU^Q9ZRR5^Q:1-451,H:1-451^99.56%ID^E:0^RecName: Full=Tubulin alpha-3 chain;^Eukaryota; Viridiplantae; Streptophyta; Embryophyta; Tracheophyta; Spermatophyta; Magnoliophyta; Liliopsida; Poales; Poaceae; BEP clade; Pooideae; Triticeae; Hordeum	PF00091.20^Tubulin^Tubulin/FtsZ family, GTPase domain^3-225^E:1.3e-69`PF03953.12^Tubulin_C^Tubulin C-terminal domain^263-393^E:1.9e-50	.	.	.	GO:0005737^cellular_component^cytoplasm`GO:0005874^cellular_component^microtubule`GO:0005525^molecular_function^GTP binding`GO:0003924^molecular_function^GTPase activity`GO:0005198^molecular_function^structural molecule activity`GO:0007018^biological_process^microtubule-based movement`GO:0051258^biological_process^protein polymerization
isotig01282	sp|Q9ZRR5|TBA3_HORVU^Q9ZRR5^Q:1757-462,H:1-432^99.77%ID^E:0^RecName: Full=Tubulin alpha-3 chain;^Eukaryota; Viridiplantae; Streptophyta; Embryophyta; Tracheophyta; Spermatophyta; Magnoliophyta; Liliopsida; Poales; Poaceae; BEP clade; Pooideae; Triticeae; Hordeum	.	sp|Q9ZRR5|TBA3_HORVU^Q9ZRR5^Q:1-451,H:1-451^99.56%ID^E:0^RecName: Full=Tubulin alpha-3 chain;^Eukaryota; Viridiplantae; Streptophyta; Embryophyta; Tracheophyta; Spermatophyta; Magnoliophyta; Liliopsida; Poales; Poaceae; BEP clade; Pooideae; Triticeae; Hordeum	PF00091.20^Tubulin^Tubulin/FtsZ family, GTPase domain^3-225^E:1.3e-69`PF03953.12^Tubulin_C^Tubulin C-terminal domain^263-393^E:1.9e-50	.	.	.	GO:0005737^cellular_component^cytoplasm`GO:0005874^cellular_component^microtubule`GO:0005525^molecular_function^GTP binding`GO:0003924^molecular_function^GTPase activity`GO:0005198^molecular_function^structural molecule activity`GO:0007018^biological_process^microtubule-based movement`GO:0051258^biological_process^protein polymerization
isotig01285	sp|Q9LTT8|VCS_ARATH^Q9LTT8^Q:2144-939,H:166-575^61.99%ID^E:9e-175^RecName: Full=Enhancer of mRNA-decapping protein 4;^Eukaryota; Viridiplantae; Streptophyta; Embryophyta; Tracheophyta; Spermatophyta; Magnoliophyta; eudicotyledons; core eudicotyledons; rosids; malvids; Brassicales; Brassicaceae; Camelineae; Arabidopsis	.	sp|Q9LTT8|VCS_ARATH^Q9LTT8^Q:60-474,H:154-575^61.5%ID^E:7e-178^RecName: Full=Enhancer of mRNA-decapping protein 4;^Eukaryota; Viridiplantae; Streptophyta; Embryophyta; Tracheophyta; Spermatophyta; Magnoliophyta; eudicotyledons; core eudicotyledons; rosids; malvids; Brassicales; Brassicaceae; Camelineae; Arabidopsis	PF00400.27^WD40^WD domain, G-beta repeat^141-173^E:4.5e-05`PF00400.27^WD40^WD domain, G-beta repeat^262-293^E:2e-06	.	.	.	GO:0000932^cellular_component^cytoplasmic mRNA processing body`GO:0005829^cellular_component^cytosol`GO:0005634^cellular_component^nucleus`GO:0071365^biological_process^cellular response to auxin stimulus`GO:0031087^biological_process^deadenylation-independent decapping of nuclear-transcribed mRNA`GO:0009965^biological_process^leaf morphogenesis`GO:0006397^biological_process^mRNA processing`GO:00…
isotig01297	sp|Q9ZRR5|TBA3_HORVU^Q9ZRR5^Q:1540-245,H:1-432^100%ID^E:0^RecName: Full=Tubulin alpha-3 chain;^Eukaryota; Viridiplantae; Streptophyta; Embryophyta; Tracheophyta; Spermatophyta; Magnoliophyta; Liliopsida; Poales; Poaceae; BEP clade; Pooideae; Triticeae; Hordeum	.	sp|Q9ZRR5|TBA3_HORVU^Q9ZRR5^Q:37-487,H:1-451^99.78%ID^E:0^RecName: Full=Tubulin alpha-3 chain;^Eukaryota; Viridiplantae; Streptophyta; Embryophyta; Tracheophyta; Spermatophyta; Magnoliophyta; Liliopsida; Poales; Poaceae; BEP clade; Pooideae; Triticeae; Hordeum	PF00091.20^Tubulin^Tubulin/FtsZ family, GTPase domain^39-261^E:7.1e-70`PF03953.12^Tubulin_C^Tubulin C-terminal domain^299-429^E:2.2e-50	.	.	.	GO:0005737^cellular_component^cytoplasm`GO:0005874^cellular_component^microtubule`GO:0005525^molecular_function^GTP binding`GO:0003924^molecular_function^GTPase activity`GO:0005198^molecular_function^structural molecule activity`GO:0007018^biological_process^microtubule-based movement`GO:0051258^biological_process^protein polymerization
isotig01298	.	.	.	.	.	.	.	.
isotig01299	.	.	.	.	.	.	.	.
isotig01308	.	.	.	.	.	.	.	.
isotig01309	.	.	.	.	.	.	.	.
isotig01320	.	.	.	.	.	.	.	.
isotig01331	.	.	.	.	.	.	.	.
isotig01338	.	.	.	.	.	.	.	.
isotig01341	.	.	.	.	.	.	.	.
isotig01342	.	.	.	.	.	.	.	.
isotig01345	.	.	.	.	.	.	.	.
isotig01347	sp|Q6I570|CYT3_ORYSJ^Q6I570^Q:1705-1992,H:35-131^76.29%ID^E:9e-34^RecName: Full=Cysteine proteinase inhibitor 3;^Eukaryota; Viridiplantae; Streptophyta; Embryophyta; Tracheophyta; Spermatophyta; Magnoliophyta; Liliopsida; Poales; Poaceae; BEP clade; Ehrhartoideae; Oryzeae; Oryza	.	sp|Q6I570|CYT3_ORYSJ^Q6I570^Q:22-165,H:35-172^61.38%ID^E:5e-55^RecName: Full=Cysteine proteinase inhibitor 3;^Eukaryota; Viridiplantae; Streptophyta; Embryophyta; Tracheophyta; Spermatophyta; Magnoliophyta; Liliopsida; Poales; Poaceae; BEP clade; Ehrhartoideae; Oryzeae; Oryza	PF00031.16^Cystatin^Cystatin domain^42-117^E:2.3e-11	sigP:1^22^0.827^YES	ExpAA=21.69^PredHel=1^Topology=i5-27o	.	GO:0005576^cellular_component^extracellular region`GO:0004869^molecular_function^cysteine-type endopeptidase inhibitor activity`GO:0006952^biological_process^defense response
isotig01352	sp|Q6I570|CYT3_ORYSJ^Q6I570^Q:1374-1661,H:35-131^76.29%ID^E:8e-34^RecName: Full=Cysteine proteinase inhibitor 3;^Eukaryota; Viridiplantae; Streptophyta; Embryophyta; Tracheophyta; Spermatophyta; Magnoliophyta; Liliopsida; Poales; Poaceae; BEP clade; Ehrhartoideae; Oryzeae; Oryza	.	sp|Q6I570|CYT3_ORYSJ^Q6I570^Q:22-165,H:35-172^61.38%ID^E:5e-55^RecName: Full=Cysteine proteinase inhibitor 3;^Eukaryota; Viridiplantae; Streptophyta; Embryophyta; Tracheophyta; Spermatophyta; Magnoliophyta; Liliopsida; Poales; Poaceae; BEP clade; Ehrhartoideae; Oryzeae; Oryza	PF00031.16^Cystatin^Cystatin domain^42-117^E:2.3e-11	sigP:1^22^0.827^YES	ExpAA=21.69^PredHel=1^Topology=i5-27o	.	GO:0005576^cellular_component^extracellular region`GO:0004869^molecular_function^cysteine-type endopeptidase inhibitor activity`GO:0006952^biological_process^defense response
isotig01364	sp|Q6I570|CYT3_ORYSJ^Q6I570^Q:1260-1547,H:35-131^76.29%ID^E:8e-34^RecName: Full=Cysteine proteinase inhibitor 3;^Eukaryota; Viridiplantae; Streptophyta; Embryophyta; Tracheophyta; Spermatophyta; Magnoliophyta; Liliopsida; Poales; Poaceae; BEP clade; Ehrhartoideae; Oryzeae; Oryza	.	sp|Q6I570|CYT3_ORYSJ^Q6I570^Q:22-156,H:35-172^65%ID^E:8e-56^RecName: Full=Cysteine proteinase inhibitor 3;^Eukaryota; Viridiplantae; Streptophyta; Embryophyta; Tracheophyta; Spermatophyta; Magnoliophyta; Liliopsida; Poales; Poaceae; BEP clade; Ehrhartoideae; Oryzeae; Oryza	PF00031.16^Cystatin^Cystatin domain^42-117^E:2e-11	sigP:1^22^0.827^YES	ExpAA=21.69^PredHel=1^Topology=i5-27o	.	GO:0005576^cellular_component^extracellular region`GO:0004869^molecular_function^cysteine-type endopeptidase inhibitor activity`GO:0006952^biological_process^defense response
isotig01376	.	.	.	.	.	.	.	.
isotig01381	sp|Q9SKX5|PAO2_ARATH^Q9SKX5^Q:1315-323,H:163-490^71.9%ID^E:2e-165^RecName: Full=Probable polyamine oxidase 2;^Eukaryota; Viridiplantae; Streptophyta; Embryophyta; Tracheophyta; Spermatophyta; Magnoliophyta; eudicotyledons; core eudicotyledons; rosids; malvids; Brassicales; Brassicaceae; Camelineae; Arabidopsis`sp|Q9SKX5|PAO2_ARATH^Q9SKX5^Q:1739-1263,H:22-178^68.55%ID^E:2e-52^RecName: Full=Probabl…	.	sp|Q9LYT1|PAO3_ARATH^Q9LYT1^Q:38-200,H:6-167^67.48%ID^E:8e-71^RecName: Full=Polyamine oxidase 3;^Eukaryota; Viridiplantae; Streptophyta; Embryophyta; Tracheophyta; Spermatophyta; Magnoliophyta; eudicotyledons; core eudicotyledons; rosids; malvids; Brassicales; Brassicaceae; Camelineae; Arabidopsis	PF00890.19^FAD_binding_2^FAD binding domain^64-107^E:3e-07`PF13450.1^NAD_binding_8^NAD(P)-binding Rossmann-like domain^66-120^E:8.2e-14`PF01593.19^Amino_oxidase^Flavin containing amine oxidoreductase^71-164^E:8.2e-21	.	.	COG1231^Monoamine oxidase	GO:0005777^cellular_component^peroxisome`GO:0052904^molecular_function^N1-acetylspermidine:oxygen oxidoreductase (3-acetamidopropanal-forming) activity`GO:0052903^molecular_function^N1-acetylspermine:oxygen oxidoreductase (3-acetamidopropanal-forming) activity`GO:0046592^molecular_function^polyamine oxidase activity`GO:0052902^molecular_function^spermidine:oxygen oxidoreductase (3-aminopropanal-f…
isotig01386	sp|Q8H191|PAO4_ARATH^Q8H191^Q:1397-726,H:166-390^64.89%ID^E:3e-154^RecName: Full=Probable polyamine oxidase 4;^Eukaryota; Viridiplantae; Streptophyta; Embryophyta; Tracheophyta; Spermatophyta; Magnoliophyta; eudicotyledons; core eudicotyledons; rosids; malvids; Brassicales; Brassicaceae; Camelineae; Arabidopsis`sp|Q8H191|PAO4_ARATH^Q8H191^Q:1743-1393,H:51-167^69.23%ID^E:3e-154^RecName: Full=Proba…	.	sp|Q9SKX5|PAO2_ARATH^Q9SKX5^Q:6-232,H:163-389^73.57%ID^E:3e-122^RecName: Full=Probable polyamine oxidase 2;^Eukaryota; Viridiplantae; Streptophyta; Embryophyta; Tracheophyta; Spermatophyta; Magnoliophyta; eudicotyledons; core eudicotyledons; rosids; malvids; Brassicales; Brassicaceae; Camelineae; Arabidopsis	PF01593.19^Amino_oxidase^Flavin containing amine oxidoreductase^24-231^E:2.5e-41	.	.	COG1231^Monoamine oxidase	GO:0005777^cellular_component^peroxisome`GO:0046592^molecular_function^polyamine oxidase activity`GO:0006598^biological_process^polyamine catabolic process
isotig01390	sp|Q9SKX5|PAO2_ARATH^Q9SKX5^Q:1315-323,H:163-490^71.9%ID^E:5e-166^RecName: Full=Probable polyamine oxidase 2;^Eukaryota; Viridiplantae; Streptophyta; Embryophyta; Tracheophyta; Spermatophyta; Magnoliophyta; eudicotyledons; core eudicotyledons; rosids; malvids; Brassicales; Brassicaceae; Camelineae; Arabidopsis`sp|Q9SKX5|PAO2_ARATH^Q9SKX5^Q:1739-1263,H:22-178^68.55%ID^E:1e-52^RecName: Full=Probabl…	.	sp|Q9SKX5|PAO2_ARATH^Q9SKX5^Q:6-336,H:163-490^71.9%ID^E:9e-180^RecName: Full=Probable polyamine oxidase 2;^Eukaryota; Viridiplantae; Streptophyta; Embryophyta; Tracheophyta; Spermatophyta; Magnoliophyta; eudicotyledons; core eudicotyledons; rosids; malvids; Brassicales; Brassicaceae; Camelineae; Arabidopsis	PF01593.19^Amino_oxidase^Flavin containing amine oxidoreductase^24-299^E:1.7e-65	.	.	COG1231^Monoamine oxidase	GO:0005777^cellular_component^peroxisome`GO:0046592^molecular_function^polyamine oxidase activity`GO:0006598^biological_process^polyamine catabolic process
isotig01391	sp|Q9SKX5|PAO2_ARATH^Q9SKX5^Q:1315-323,H:163-490^71.9%ID^E:5e-166^RecName: Full=Probable polyamine oxidase 2;^Eukaryota; Viridiplantae; Streptophyta; Embryophyta; Tracheophyta; Spermatophyta; Magnoliophyta; eudicotyledons; core eudicotyledons; rosids; malvids; Brassicales; Brassicaceae; Camelineae; Arabidopsis`sp|Q9SKX5|PAO2_ARATH^Q9SKX5^Q:1739-1263,H:22-178^68.55%ID^E:1e-52^RecName: Full=Probabl…	.	sp|Q9SKX5|PAO2_ARATH^Q9SKX5^Q:6-336,H:163-490^71.9%ID^E:9e-180^RecName: Full=Probable polyamine oxidase 2;^Eukaryota; Viridiplantae; Streptophyta; Embryophyta; Tracheophyta; Spermatophyta; Magnoliophyta; eudicotyledons; core eudicotyledons; rosids; malvids; Brassicales; Brassicaceae; Camelineae; Arabidopsis	PF01593.19^Amino_oxidase^Flavin containing amine oxidoreductase^24-299^E:1.7e-65	.	.	COG1231^Monoamine oxidase	GO:0005777^cellular_component^peroxisome`GO:0046592^molecular_function^polyamine oxidase activity`GO:0006598^biological_process^polyamine catabolic process
isotig01393	sp|Q9LYT1|PAO3_ARATH^Q9LYT1^Q:1199-720,H:232-391^65%ID^E:3e-92^RecName: Full=Polyamine oxidase 3;^Eukaryota; Viridiplantae; Streptophyta; Embryophyta; Tracheophyta; Spermatophyta; Magnoliophyta; eudicotyledons; core eudicotyledons; rosids; malvids; Brassicales; Brassicaceae; Camelineae; Arabidopsis`sp|Q9LYT1|PAO3_ARATH^Q9LYT1^Q:637-323,H:390-488^65.71%ID^E:3e-92^RecName: Full=Polyamine oxidase 3;…	.	sp|Q9SKX5|PAO2_ARATH^Q9SKX5^Q:26-171,H:245-390^73.97%ID^E:1e-72^RecName: Full=Probable polyamine oxidase 2;^Eukaryota; Viridiplantae; Streptophyta; Embryophyta; Tracheophyta; Spermatophyta; Magnoliophyta; eudicotyledons; core eudicotyledons; rosids; malvids; Brassicales; Brassicaceae; Camelineae; Arabidopsis	PF01593.19^Amino_oxidase^Flavin containing amine oxidoreductase^25-169^E:1.1e-31	sigP:1^19^0.656^YES	ExpAA=21.14^PredHel=1^Topology=o4-26i	COG1231^Monoamine oxidase	GO:0005777^cellular_component^peroxisome`GO:0046592^molecular_function^polyamine oxidase activity`GO:0006598^biological_process^polyamine catabolic process
isotig01394	sp|Q9SKX5|PAO2_ARATH^Q9SKX5^Q:1069-323,H:245-490^71.89%ID^E:1e-132^RecName: Full=Probable polyamine oxidase 2;^Eukaryota; Viridiplantae; Streptophyta; Embryophyta; Tracheophyta; Spermatophyta; Magnoliophyta; eudicotyledons; core eudicotyledons; rosids; malvids; Brassicales; Brassicaceae; Camelineae; Arabidopsis`sp|Q9SKX5|PAO2_ARATH^Q9SKX5^Q:1325-1146,H:186-245^81.67%ID^E:1e-132^RecName: Full=Prob…	.	sp|Q9SKX5|PAO2_ARATH^Q9SKX5^Q:26-274,H:245-490^71.89%ID^E:8e-130^RecName: Full=Probable polyamine oxidase 2;^Eukaryota; Viridiplantae; Streptophyta; Embryophyta; Tracheophyta; Spermatophyta; Magnoliophyta; eudicotyledons; core eudicotyledons; rosids; malvids; Brassicales; Brassicaceae; Camelineae; Arabidopsis	PF01593.19^Amino_oxidase^Flavin containing amine oxidoreductase^25-237^E:7.9e-56	sigP:1^19^0.656^YES	.	COG1231^Monoamine oxidase	GO:0005777^cellular_component^peroxisome`GO:0046592^molecular_function^polyamine oxidase activity`GO:0006598^biological_process^polyamine catabolic process
isotig01398	sp|P27525|CB4B_SOLLC^P27525^Q:3162-2554,H:54-256^89.66%ID^E:2e-121^RecName: Full=Chlorophyll a-b binding protein CP24 10B, chloroplastic;^Eukaryota; Viridiplantae; Streptophyta; Embryophyta; Tracheophyta; Spermatophyta; Magnoliophyta; eudicotyledons; core eudicotyledons; asterids; lamiids; Solanales; Solanaceae; Solanoideae; Solaneae; Solanum; Lycopersicon	.	sp|P27525|CB4B_SOLLC^P27525^Q:22-274,H:1-256^78.91%ID^E:3e-140^RecName: Full=Chlorophyll a-b binding protein CP24 10B, chloroplastic;^Eukaryota; Viridiplantae; Streptophyta; Embryophyta; Tracheophyta; Spermatophyta; Magnoliophyta; eudicotyledons; core eudicotyledons; asterids; lamiids; Solanales; Solanaceae; Solanoideae; Solaneae; Solanum; Lycopersicon	PF00504.16^Chloroa_b-bind^Chlorophyll A-B binding protein^86-262^E:2.6e-44	.	.	.	GO:0009535^cellular_component^chloroplast thylakoid membrane`GO:0016021^cellular_component^integral to membrane`GO:0009523^cellular_component^photosystem II`GO:0016168^molecular_function^chlorophyll binding`GO:0009765^biological_process^photosynthesis, light harvesting`GO:0018298^biological_process^protein-chromophore linkage
isotig01399	sp|Q0J709|UP12_ORYSJ^Q0J709^Q:1635-2237,H:83-283^89.55%ID^E:2e-109^RecName: Full=Unknown protein DS12 from 2D-PAGE of leaf, chloroplastic;^Eukaryota; Viridiplantae; Streptophyta; Embryophyta; Tracheophyta; Spermatophyta; Magnoliophyta; Liliopsida; Poales; Poaceae; BEP clade; Ehrhartoideae; Oryzeae; Oryza	.	sp|Q0J709|UP12_ORYSJ^Q0J709^Q:1-177,H:107-283^88.7%ID^E:7e-112^RecName: Full=Unknown protein DS12 from 2D-PAGE of leaf, chloroplastic;^Eukaryota; Viridiplantae; Streptophyta; Embryophyta; Tracheophyta; Spermatophyta; Magnoliophyta; Liliopsida; Poales; Poaceae; BEP clade; Ehrhartoideae; Oryzeae; Oryza	.	.	.	.	GO:0009507^cellular_component^chloroplast
isotig01404	.	.	.	PF02434.11^Fringe^Fringe-like^182-295^E:8.4e-13`PF04646.7^DUF604^Protein of unknown function, DUF604^230-491^E:2.5e-108	.	ExpAA=22.50^PredHel=1^Topology=i26-48o	.	.
isotig01406	sp|P50906|TCTP_PEA^P50906^Q:1763-2059,H:34-132^50.51%ID^E:4e-19^RecName: Full=Translationally-controlled tumor protein homolog;^Eukaryota; Viridiplantae; Streptophyta; Embryophyta; Tracheophyta; Spermatophyta; Magnoliophyta; eudicotyledons; core eudicotyledons; rosids; fabids; Fabales; Fabaceae; Papilionoideae; Fabeae; Pisum	.	.	.	.	.	.	.
isotig01409	sp|P50906|TCTP_PEA^P50906^Q:1148-1441,H:35-132^51.02%ID^E:3e-19^RecName: Full=Translationally-controlled tumor protein homolog;^Eukaryota; Viridiplantae; Streptophyta; Embryophyta; Tracheophyta; Spermatophyta; Magnoliophyta; eudicotyledons; core eudicotyledons; rosids; fabids; Fabales; Fabaceae; Papilionoideae; Fabeae; Pisum	.	.	.	.	.	.	.
isotig01410	sp|P50906|TCTP_PEA^P50906^Q:1039-1332,H:35-132^51.02%ID^E:1e-19^RecName: Full=Translationally-controlled tumor protein homolog;^Eukaryota; Viridiplantae; Streptophyta; Embryophyta; Tracheophyta; Spermatophyta; Magnoliophyta; eudicotyledons; core eudicotyledons; rosids; fabids; Fabales; Fabaceae; Papilionoideae; Fabeae; Pisum	.	.	.	.	.	.	.
isotig01412	.	.	.	.	.	.	.	.
isotig01413	sp|Q0J709|UP12_ORYSJ^Q0J709^Q:121-969,H:1-283^79.17%ID^E:4e-134^RecName: Full=Unknown protein DS12 from 2D-PAGE of leaf, chloroplastic;^Eukaryota; Viridiplantae; Streptophyta; Embryophyta; Tracheophyta; Spermatophyta; Magnoliophyta; Liliopsida; Poales; Poaceae; BEP clade; Ehrhartoideae; Oryzeae; Oryza	.	sp|Q0J709|UP12_ORYSJ^Q0J709^Q:41-323,H:1-283^79.17%ID^E:3e-152^RecName: Full=Unknown protein DS12 from 2D-PAGE of leaf, chloroplastic;^Eukaryota; Viridiplantae; Streptophyta; Embryophyta; Tracheophyta; Spermatophyta; Magnoliophyta; Liliopsida; Poales; Poaceae; BEP clade; Ehrhartoideae; Oryzeae; Oryza	.	.	.	.	GO:0009507^cellular_component^chloroplast
isotig01414	.	.	.	.	.	.	.	.
isotig01420	.	.	.	.	.	.	.	.
isotig01421	.	.	.	.	.	.	.	.
isotig01423	.	.	.	.	.	.	.	.
isotig01424	.	.	.	.	.	.	.	.
isotig01425	.	.	.	.	.	.	.	.
isotig01426	.	.	.	.	.	.	.	.
isotig01428	.	.	.	.	.	.	.	.
isotig01433	.	.	.	.	.	.	.	.
isotig01459	.	.	.	.	.	.	.	.
isotig01462	.	.	.	.	.	.	.	.
isotig01493	sp|Q8NBA8|DTWD2_HUMAN^Q8NBA8^Q:1276-815,H:95-234^29.49%ID^E:3e-06^RecName: Full=DTW domain-containing protein 2;^Eukaryota; Metazoa; Chordata; Craniata; Vertebrata; Euteleostomi; Mammalia; Eutheria; Euarchontoglires; Primates; Haplorrhini; Catarrhini; Hominidae; Homo	.	sp|Q8NBA8|DTWD2_HUMAN^Q8NBA8^Q:3-182,H:82-243^31.32%ID^E:1e-14^RecName: Full=DTW domain-containing protein 2;^Eukaryota; Metazoa; Chordata; Craniata; Vertebrata; Euteleostomi; Mammalia; Eutheria; Euarchontoglires; Primates; Haplorrhini; Catarrhini; Hominidae; Homo	PF03942.10^DTW^DTW domain^8-174^E:2.3e-20`PF01463.19^LRRCT^Leucine rich repeat C-terminal domain^21-34^E:35`PF01463.19^LRRCT^Leucine rich repeat C-terminal domain^87-102^E:32	.	.	COG3148^Uncharacterized conserved protein	.
isotig01495	.	.	sp|Q8NBA8|DTWD2_HUMAN^Q8NBA8^Q:3-199,H:82-258^30.65%ID^E:1e-17^RecName: Full=DTW domain-containing protein 2;^Eukaryota; Metazoa; Chordata; Craniata; Vertebrata; Euteleostomi; Mammalia; Eutheria; Euarchontoglires; Primates; Haplorrhini; Catarrhini; Hominidae; Homo	PF03942.10^DTW^DTW domain^8-196^E:3.8e-22	.	.	COG3148^Uncharacterized conserved protein	.
isotig01497	sp|P92973|CCA1_ARATH^P92973^Q:2459-2187,H:1-91^76.92%ID^E:1e-37^RecName: Full=Protein CCA1;^Eukaryota; Viridiplantae; Streptophyta; Embryophyta; Tracheophyta; Spermatophyta; Magnoliophyta; eudicotyledons; core eudicotyledons; rosids; malvids; Brassicales; Brassicaceae; Camelineae; Arabidopsis`sp|P92973|CCA1_ARATH^P92973^Q:1391-303,H:263-608^39.05%ID^E:3e-34^RecName: Full=Protein CCA1;^Eukaryota; …	.	sp|Q6R0H1|LHY_ARATH^Q6R0H1^Q:26-152,H:1-126^71.65%ID^E:1e-42^RecName: Full=Protein LHY;^Eukaryota; Viridiplantae; Streptophyta; Embryophyta; Tracheophyta; Spermatophyta; Magnoliophyta; eudicotyledons; core eudicotyledons; rosids; malvids; Brassicales; Brassicaceae; Camelineae; Arabidopsis`sp|Q6R0H1|LHY_ARATH^Q6R0H1^Q:370-744,H:284-645^41.86%ID^E:8e-42^RecName: Full=Protein LHY;^Eukaryota; Viridip…	PF00249.26^Myb_DNA-binding^Myb-like DNA-binding domain^49-93^E:9.7e-13	.	.	.	GO:0005634^cellular_component^nucleus`GO:0003682^molecular_function^chromatin binding`GO:0003700^molecular_function^sequence-specific DNA binding transcription factor activity`GO:0044212^molecular_function^transcription regulatory region DNA binding`GO:0007623^biological_process^circadian rhythm`GO:0048574^biological_process^long-day photoperiodism, flowering`GO:0042754^biological_process^negativ…
isotig01498	sp|P92973|CCA1_ARATH^P92973^Q:2459-2187,H:1-91^76.92%ID^E:1e-37^RecName: Full=Protein CCA1;^Eukaryota; Viridiplantae; Streptophyta; Embryophyta; Tracheophyta; Spermatophyta; Magnoliophyta; eudicotyledons; core eudicotyledons; rosids; malvids; Brassicales; Brassicaceae; Camelineae; Arabidopsis`sp|P92973|CCA1_ARATH^P92973^Q:1391-303,H:263-608^39.05%ID^E:3e-34^RecName: Full=Protein CCA1;^Eukaryota; …	.	sp|Q6R0H1|LHY_ARATH^Q6R0H1^Q:26-152,H:1-126^71.65%ID^E:1e-42^RecName: Full=Protein LHY;^Eukaryota; Viridiplantae; Streptophyta; Embryophyta; Tracheophyta; Spermatophyta; Magnoliophyta; eudicotyledons; core eudicotyledons; rosids; malvids; Brassicales; Brassicaceae; Camelineae; Arabidopsis`sp|Q6R0H1|LHY_ARATH^Q6R0H1^Q:370-744,H:284-645^41.86%ID^E:8e-42^RecName: Full=Protein LHY;^Eukaryota; Viridip…	PF00249.26^Myb_DNA-binding^Myb-like DNA-binding domain^49-93^E:9.7e-13	.	.	.	GO:0005634^cellular_component^nucleus`GO:0003682^molecular_function^chromatin binding`GO:0003700^molecular_function^sequence-specific DNA binding transcription factor activity`GO:0044212^molecular_function^transcription regulatory region DNA binding`GO:0007623^biological_process^circadian rhythm`GO:0048574^biological_process^long-day photoperiodism, flowering`GO:0042754^biological_process^negativ…
isotig01502	sp|P92973|CCA1_ARATH^P92973^Q:2459-2187,H:1-91^76.92%ID^E:9e-38^RecName: Full=Protein CCA1;^Eukaryota; Viridiplantae; Streptophyta; Embryophyta; Tracheophyta; Spermatophyta; Magnoliophyta; eudicotyledons; core eudicotyledons; rosids; malvids; Brassicales; Brassicaceae; Camelineae; Arabidopsis`sp|P92973|CCA1_ARATH^P92973^Q:1391-303,H:263-608^39.05%ID^E:3e-34^RecName: Full=Protein CCA1;^Eukaryota; …	.	sp|Q6R0H1|LHY_ARATH^Q6R0H1^Q:26-152,H:1-126^71.65%ID^E:1e-42^RecName: Full=Protein LHY;^Eukaryota; Viridiplantae; Streptophyta; Embryophyta; Tracheophyta; Spermatophyta; Magnoliophyta; eudicotyledons; core eudicotyledons; rosids; malvids; Brassicales; Brassicaceae; Camelineae; Arabidopsis`sp|Q6R0H1|LHY_ARATH^Q6R0H1^Q:370-744,H:284-645^41.86%ID^E:8e-42^RecName: Full=Protein LHY;^Eukaryota; Viridip…	PF00249.26^Myb_DNA-binding^Myb-like DNA-binding domain^49-93^E:9.7e-13	.	.	.	GO:0005634^cellular_component^nucleus`GO:0003682^molecular_function^chromatin binding`GO:0003700^molecular_function^sequence-specific DNA binding transcription factor activity`GO:0044212^molecular_function^transcription regulatory region DNA binding`GO:0007623^biological_process^circadian rhythm`GO:0048574^biological_process^long-day photoperiodism, flowering`GO:0042754^biological_process^negativ…
isotig01504	sp|P92973|CCA1_ARATH^P92973^Q:2459-2187,H:1-91^76.92%ID^E:9e-38^RecName: Full=Protein CCA1;^Eukaryota; Viridiplantae; Streptophyta; Embryophyta; Tracheophyta; Spermatophyta; Magnoliophyta; eudicotyledons; core eudicotyledons; rosids; malvids; Brassicales; Brassicaceae; Camelineae; Arabidopsis`sp|P92973|CCA1_ARATH^P92973^Q:1391-303,H:263-608^39.05%ID^E:3e-34^RecName: Full=Protein CCA1;^Eukaryota; …	.	sp|Q6R0H1|LHY_ARATH^Q6R0H1^Q:26-152,H:1-126^71.65%ID^E:1e-42^RecName: Full=Protein LHY;^Eukaryota; Viridiplantae; Streptophyta; Embryophyta; Tracheophyta; Spermatophyta; Magnoliophyta; eudicotyledons; core eudicotyledons; rosids; malvids; Brassicales; Brassicaceae; Camelineae; Arabidopsis`sp|Q6R0H1|LHY_ARATH^Q6R0H1^Q:370-744,H:284-645^41.86%ID^E:8e-42^RecName: Full=Protein LHY;^Eukaryota; Viridip…	PF00249.26^Myb_DNA-binding^Myb-like DNA-binding domain^49-93^E:9.7e-13	.	.	.	GO:0005634^cellular_component^nucleus`GO:0003682^molecular_function^chromatin binding`GO:0003700^molecular_function^sequence-specific DNA binding transcription factor activity`GO:0044212^molecular_function^transcription regulatory region DNA binding`GO:0007623^biological_process^circadian rhythm`GO:0048574^biological_process^long-day photoperiodism, flowering`GO:0042754^biological_process^negativ…
isotig01505	sp|P92973|CCA1_ARATH^P92973^Q:2459-2187,H:1-91^76.92%ID^E:9e-38^RecName: Full=Protein CCA1;^Eukaryota; Viridiplantae; Streptophyta; Embryophyta; Tracheophyta; Spermatophyta; Magnoliophyta; eudicotyledons; core eudicotyledons; rosids; malvids; Brassicales; Brassicaceae; Camelineae; Arabidopsis`sp|P92973|CCA1_ARATH^P92973^Q:1391-303,H:263-608^39.05%ID^E:3e-34^RecName: Full=Protein CCA1;^Eukaryota; …	.	sp|Q6R0H1|LHY_ARATH^Q6R0H1^Q:26-152,H:1-126^71.65%ID^E:1e-42^RecName: Full=Protein LHY;^Eukaryota; Viridiplantae; Streptophyta; Embryophyta; Tracheophyta; Spermatophyta; Magnoliophyta; eudicotyledons; core eudicotyledons; rosids; malvids; Brassicales; Brassicaceae; Camelineae; Arabidopsis`sp|Q6R0H1|LHY_ARATH^Q6R0H1^Q:370-744,H:284-645^41.86%ID^E:8e-42^RecName: Full=Protein LHY;^Eukaryota; Viridip…	PF00249.26^Myb_DNA-binding^Myb-like DNA-binding domain^49-93^E:9.7e-13	.	.	.	GO:0005634^cellular_component^nucleus`GO:0003682^molecular_function^chromatin binding`GO:0003700^molecular_function^sequence-specific DNA binding transcription factor activity`GO:0044212^molecular_function^transcription regulatory region DNA binding`GO:0007623^biological_process^circadian rhythm`GO:0048574^biological_process^long-day photoperiodism, flowering`GO:0042754^biological_process^negativ…
isotig01507	sp|P92973|CCA1_ARATH^P92973^Q:2459-2187,H:1-91^76.92%ID^E:9e-38^RecName: Full=Protein CCA1;^Eukaryota; Viridiplantae; Streptophyta; Embryophyta; Tracheophyta; Spermatophyta; Magnoliophyta; eudicotyledons; core eudicotyledons; rosids; malvids; Brassicales; Brassicaceae; Camelineae; Arabidopsis`sp|P92973|CCA1_ARATH^P92973^Q:1391-303,H:263-608^39.05%ID^E:3e-34^RecName: Full=Protein CCA1;^Eukaryota; …	.	sp|Q6R0H1|LHY_ARATH^Q6R0H1^Q:26-152,H:1-126^71.65%ID^E:1e-42^RecName: Full=Protein LHY;^Eukaryota; Viridiplantae; Streptophyta; Embryophyta; Tracheophyta; Spermatophyta; Magnoliophyta; eudicotyledons; core eudicotyledons; rosids; malvids; Brassicales; Brassicaceae; Camelineae; Arabidopsis`sp|Q6R0H1|LHY_ARATH^Q6R0H1^Q:370-744,H:284-645^41.86%ID^E:8e-42^RecName: Full=Protein LHY;^Eukaryota; Viridip…	PF00249.26^Myb_DNA-binding^Myb-like DNA-binding domain^49-93^E:9.7e-13	.	.	.	GO:0005634^cellular_component^nucleus`GO:0003682^molecular_function^chromatin binding`GO:0003700^molecular_function^sequence-specific DNA binding transcription factor activity`GO:0044212^molecular_function^transcription regulatory region DNA binding`GO:0007623^biological_process^circadian rhythm`GO:0048574^biological_process^long-day photoperiodism, flowering`GO:0042754^biological_process^negativ…
isotig01508	sp|P92973|CCA1_ARATH^P92973^Q:2459-2187,H:1-91^76.92%ID^E:8e-38^RecName: Full=Protein CCA1;^Eukaryota; Viridiplantae; Streptophyta; Embryophyta; Tracheophyta; Spermatophyta; Magnoliophyta; eudicotyledons; core eudicotyledons; rosids; malvids; Brassicales; Brassicaceae; Camelineae; Arabidopsis`sp|P92973|CCA1_ARATH^P92973^Q:1391-303,H:263-608^39.05%ID^E:3e-34^RecName: Full=Protein CCA1;^Eukaryota; …	.	sp|Q6R0H1|LHY_ARATH^Q6R0H1^Q:26-152,H:1-126^71.65%ID^E:1e-42^RecName: Full=Protein LHY;^Eukaryota; Viridiplantae; Streptophyta; Embryophyta; Tracheophyta; Spermatophyta; Magnoliophyta; eudicotyledons; core eudicotyledons; rosids; malvids; Brassicales; Brassicaceae; Camelineae; Arabidopsis`sp|Q6R0H1|LHY_ARATH^Q6R0H1^Q:370-744,H:284-645^41.86%ID^E:8e-42^RecName: Full=Protein LHY;^Eukaryota; Viridip…	PF00249.26^Myb_DNA-binding^Myb-like DNA-binding domain^49-93^E:9.7e-13	.	.	.	GO:0005634^cellular_component^nucleus`GO:0003682^molecular_function^chromatin binding`GO:0003700^molecular_function^sequence-specific DNA binding transcription factor activity`GO:0044212^molecular_function^transcription regulatory region DNA binding`GO:0007623^biological_process^circadian rhythm`GO:0048574^biological_process^long-day photoperiodism, flowering`GO:0042754^biological_process^negativ…
isotig01513	sp|P92973|CCA1_ARATH^P92973^Q:2459-2187,H:1-91^76.92%ID^E:8e-38^RecName: Full=Protein CCA1;^Eukaryota; Viridiplantae; Streptophyta; Embryophyta; Tracheophyta; Spermatophyta; Magnoliophyta; eudicotyledons; core eudicotyledons; rosids; malvids; Brassicales; Brassicaceae; Camelineae; Arabidopsis`sp|P92973|CCA1_ARATH^P92973^Q:1391-303,H:263-608^39.05%ID^E:3e-34^RecName: Full=Protein CCA1;^Eukaryota; …	.	sp|Q6R0H1|LHY_ARATH^Q6R0H1^Q:26-152,H:1-126^71.65%ID^E:1e-42^RecName: Full=Protein LHY;^Eukaryota; Viridiplantae; Streptophyta; Embryophyta; Tracheophyta; Spermatophyta; Magnoliophyta; eudicotyledons; core eudicotyledons; rosids; malvids; Brassicales; Brassicaceae; Camelineae; Arabidopsis`sp|Q6R0H1|LHY_ARATH^Q6R0H1^Q:370-744,H:284-645^41.86%ID^E:8e-42^RecName: Full=Protein LHY;^Eukaryota; Viridip…	PF00249.26^Myb_DNA-binding^Myb-like DNA-binding domain^49-93^E:9.7e-13	.	.	.	GO:0005634^cellular_component^nucleus`GO:0003682^molecular_function^chromatin binding`GO:0003700^molecular_function^sequence-specific DNA binding transcription factor activity`GO:0044212^molecular_function^transcription regulatory region DNA binding`GO:0007623^biological_process^circadian rhythm`GO:0048574^biological_process^long-day photoperiodism, flowering`GO:0042754^biological_process^negativ…
isotig01514	sp|P92973|CCA1_ARATH^P92973^Q:2459-2187,H:1-91^76.92%ID^E:8e-38^RecName: Full=Protein CCA1;^Eukaryota; Viridiplantae; Streptophyta; Embryophyta; Tracheophyta; Spermatophyta; Magnoliophyta; eudicotyledons; core eudicotyledons; rosids; malvids; Brassicales; Brassicaceae; Camelineae; Arabidopsis`sp|P92973|CCA1_ARATH^P92973^Q:1391-303,H:263-608^39.05%ID^E:3e-34^RecName: Full=Protein CCA1;^Eukaryota; …	.	sp|Q6R0H1|LHY_ARATH^Q6R0H1^Q:26-152,H:1-126^71.65%ID^E:1e-42^RecName: Full=Protein LHY;^Eukaryota; Viridiplantae; Streptophyta; Embryophyta; Tracheophyta; Spermatophyta; Magnoliophyta; eudicotyledons; core eudicotyledons; rosids; malvids; Brassicales; Brassicaceae; Camelineae; Arabidopsis`sp|Q6R0H1|LHY_ARATH^Q6R0H1^Q:370-744,H:284-645^41.86%ID^E:8e-42^RecName: Full=Protein LHY;^Eukaryota; Viridip…	PF00249.26^Myb_DNA-binding^Myb-like DNA-binding domain^49-93^E:9.7e-13	.	.	.	GO:0005634^cellular_component^nucleus`GO:0003682^molecular_function^chromatin binding`GO:0003700^molecular_function^sequence-specific DNA binding transcription factor activity`GO:0044212^molecular_function^transcription regulatory region DNA binding`GO:0007623^biological_process^circadian rhythm`GO:0048574^biological_process^long-day photoperiodism, flowering`GO:0042754^biological_process^negativ…
isotig01515	sp|P92973|CCA1_ARATH^P92973^Q:2459-2187,H:1-91^76.92%ID^E:8e-38^RecName: Full=Protein CCA1;^Eukaryota; Viridiplantae; Streptophyta; Embryophyta; Tracheophyta; Spermatophyta; Magnoliophyta; eudicotyledons; core eudicotyledons; rosids; malvids; Brassicales; Brassicaceae; Camelineae; Arabidopsis`sp|P92973|CCA1_ARATH^P92973^Q:1391-303,H:263-608^39.05%ID^E:3e-34^RecName: Full=Protein CCA1;^Eukaryota; …	.	.	.	sigP:1^27^0.585^YES	.	.	.
isotig01516	sp|P92973|CCA1_ARATH^P92973^Q:2459-2187,H:1-91^76.92%ID^E:8e-38^RecName: Full=Protein CCA1;^Eukaryota; Viridiplantae; Streptophyta; Embryophyta; Tracheophyta; Spermatophyta; Magnoliophyta; eudicotyledons; core eudicotyledons; rosids; malvids; Brassicales; Brassicaceae; Camelineae; Arabidopsis`sp|P92973|CCA1_ARATH^P92973^Q:1391-303,H:263-608^39.05%ID^E:2e-34^RecName: Full=Protein CCA1;^Eukaryota; …	.	sp|Q6R0H1|LHY_ARATH^Q6R0H1^Q:26-152,H:1-126^71.65%ID^E:1e-42^RecName: Full=Protein LHY;^Eukaryota; Viridiplantae; Streptophyta; Embryophyta; Tracheophyta; Spermatophyta; Magnoliophyta; eudicotyledons; core eudicotyledons; rosids; malvids; Brassicales; Brassicaceae; Camelineae; Arabidopsis`sp|Q6R0H1|LHY_ARATH^Q6R0H1^Q:370-744,H:284-645^41.86%ID^E:8e-42^RecName: Full=Protein LHY;^Eukaryota; Viridip…	PF00249.26^Myb_DNA-binding^Myb-like DNA-binding domain^49-93^E:9.7e-13	.	.	.	GO:0005634^cellular_component^nucleus`GO:0003682^molecular_function^chromatin binding`GO:0003700^molecular_function^sequence-specific DNA binding transcription factor activity`GO:0044212^molecular_function^transcription regulatory region DNA binding`GO:0007623^biological_process^circadian rhythm`GO:0048574^biological_process^long-day photoperiodism, flowering`GO:0042754^biological_process^negativ…
isotig01518	sp|P92973|CCA1_ARATH^P92973^Q:2459-2187,H:1-91^76.92%ID^E:8e-38^RecName: Full=Protein CCA1;^Eukaryota; Viridiplantae; Streptophyta; Embryophyta; Tracheophyta; Spermatophyta; Magnoliophyta; eudicotyledons; core eudicotyledons; rosids; malvids; Brassicales; Brassicaceae; Camelineae; Arabidopsis`sp|P92973|CCA1_ARATH^P92973^Q:1391-303,H:263-608^39.05%ID^E:2e-34^RecName: Full=Protein CCA1;^Eukaryota; …	.	sp|Q6R0H1|LHY_ARATH^Q6R0H1^Q:26-152,H:1-126^71.65%ID^E:1e-42^RecName: Full=Protein LHY;^Eukaryota; Viridiplantae; Streptophyta; Embryophyta; Tracheophyta; Spermatophyta; Magnoliophyta; eudicotyledons; core eudicotyledons; rosids; malvids; Brassicales; Brassicaceae; Camelineae; Arabidopsis`sp|Q6R0H1|LHY_ARATH^Q6R0H1^Q:370-744,H:284-645^41.86%ID^E:8e-42^RecName: Full=Protein LHY;^Eukaryota; Viridip…	PF00249.26^Myb_DNA-binding^Myb-like DNA-binding domain^49-93^E:9.7e-13	.	.	.	GO:0005634^cellular_component^nucleus`GO:0003682^molecular_function^chromatin binding`GO:0003700^molecular_function^sequence-specific DNA binding transcription factor activity`GO:0044212^molecular_function^transcription regulatory region DNA binding`GO:0007623^biological_process^circadian rhythm`GO:0048574^biological_process^long-day photoperiodism, flowering`GO:0042754^biological_process^negativ…
isotig01521	sp|P92973|CCA1_ARATH^P92973^Q:2459-2187,H:1-91^76.92%ID^E:7e-38^RecName: Full=Protein CCA1;^Eukaryota; Viridiplantae; Streptophyta; Embryophyta; Tracheophyta; Spermatophyta; Magnoliophyta; eudicotyledons; core eudicotyledons; rosids; malvids; Brassicales; Brassicaceae; Camelineae; Arabidopsis`sp|P92973|CCA1_ARATH^P92973^Q:1391-303,H:263-608^39.05%ID^E:2e-34^RecName: Full=Protein CCA1;^Eukaryota; …	.	sp|Q6R0H1|LHY_ARATH^Q6R0H1^Q:26-152,H:1-126^71.65%ID^E:1e-42^RecName: Full=Protein LHY;^Eukaryota; Viridiplantae; Streptophyta; Embryophyta; Tracheophyta; Spermatophyta; Magnoliophyta; eudicotyledons; core eudicotyledons; rosids; malvids; Brassicales; Brassicaceae; Camelineae; Arabidopsis`sp|Q6R0H1|LHY_ARATH^Q6R0H1^Q:370-744,H:284-645^41.86%ID^E:8e-42^RecName: Full=Protein LHY;^Eukaryota; Viridip…	PF00249.26^Myb_DNA-binding^Myb-like DNA-binding domain^49-93^E:9.7e-13	.	.	.	GO:0005634^cellular_component^nucleus`GO:0003682^molecular_function^chromatin binding`GO:0003700^molecular_function^sequence-specific DNA binding transcription factor activity`GO:0044212^molecular_function^transcription regulatory region DNA binding`GO:0007623^biological_process^circadian rhythm`GO:0048574^biological_process^long-day photoperiodism, flowering`GO:0042754^biological_process^negativ…
isotig01522	sp|P92973|CCA1_ARATH^P92973^Q:2459-2187,H:1-91^76.92%ID^E:7e-38^RecName: Full=Protein CCA1;^Eukaryota; Viridiplantae; Streptophyta; Embryophyta; Tracheophyta; Spermatophyta; Magnoliophyta; eudicotyledons; core eudicotyledons; rosids; malvids; Brassicales; Brassicaceae; Camelineae; Arabidopsis`sp|P92973|CCA1_ARATH^P92973^Q:1391-303,H:263-608^39.05%ID^E:2e-34^RecName: Full=Protein CCA1;^Eukaryota; …	.	sp|Q6R0H1|LHY_ARATH^Q6R0H1^Q:26-152,H:1-126^71.65%ID^E:1e-42^RecName: Full=Protein LHY;^Eukaryota; Viridiplantae; Streptophyta; Embryophyta; Tracheophyta; Spermatophyta; Magnoliophyta; eudicotyledons; core eudicotyledons; rosids; malvids; Brassicales; Brassicaceae; Camelineae; Arabidopsis`sp|Q6R0H1|LHY_ARATH^Q6R0H1^Q:370-744,H:284-645^41.86%ID^E:8e-42^RecName: Full=Protein LHY;^Eukaryota; Viridip…	PF00249.26^Myb_DNA-binding^Myb-like DNA-binding domain^49-93^E:9.7e-13	.	.	.	GO:0005634^cellular_component^nucleus`GO:0003682^molecular_function^chromatin binding`GO:0003700^molecular_function^sequence-specific DNA binding transcription factor activity`GO:0044212^molecular_function^transcription regulatory region DNA binding`GO:0007623^biological_process^circadian rhythm`GO:0048574^biological_process^long-day photoperiodism, flowering`GO:0042754^biological_process^negativ…
isotig01525	sp|P92973|CCA1_ARATH^P92973^Q:2459-2187,H:1-91^76.92%ID^E:7e-38^RecName: Full=Protein CCA1;^Eukaryota; Viridiplantae; Streptophyta; Embryophyta; Tracheophyta; Spermatophyta; Magnoliophyta; eudicotyledons; core eudicotyledons; rosids; malvids; Brassicales; Brassicaceae; Camelineae; Arabidopsis`sp|P92973|CCA1_ARATH^P92973^Q:1391-303,H:263-608^39.05%ID^E:2e-34^RecName: Full=Protein CCA1;^Eukaryota; …	.	sp|Q6R0H1|LHY_ARATH^Q6R0H1^Q:26-152,H:1-126^71.65%ID^E:1e-42^RecName: Full=Protein LHY;^Eukaryota; Viridiplantae; Streptophyta; Embryophyta; Tracheophyta; Spermatophyta; Magnoliophyta; eudicotyledons; core eudicotyledons; rosids; malvids; Brassicales; Brassicaceae; Camelineae; Arabidopsis`sp|Q6R0H1|LHY_ARATH^Q6R0H1^Q:370-744,H:284-645^41.86%ID^E:8e-42^RecName: Full=Protein LHY;^Eukaryota; Viridip…	PF00249.26^Myb_DNA-binding^Myb-like DNA-binding domain^49-93^E:9.7e-13	.	.	.	GO:0005634^cellular_component^nucleus`GO:0003682^molecular_function^chromatin binding`GO:0003700^molecular_function^sequence-specific DNA binding transcription factor activity`GO:0044212^molecular_function^transcription regulatory region DNA binding`GO:0007623^biological_process^circadian rhythm`GO:0048574^biological_process^long-day photoperiodism, flowering`GO:0042754^biological_process^negativ…
isotig01529	sp|P92973|CCA1_ARATH^P92973^Q:2459-2187,H:1-91^76.92%ID^E:6e-38^RecName: Full=Protein CCA1;^Eukaryota; Viridiplantae; Streptophyta; Embryophyta; Tracheophyta; Spermatophyta; Magnoliophyta; eudicotyledons; core eudicotyledons; rosids; malvids; Brassicales; Brassicaceae; Camelineae; Arabidopsis`sp|P92973|CCA1_ARATH^P92973^Q:1391-303,H:263-608^39.05%ID^E:2e-34^RecName: Full=Protein CCA1;^Eukaryota; …	.	sp|Q6R0H1|LHY_ARATH^Q6R0H1^Q:26-152,H:1-126^71.65%ID^E:1e-42^RecName: Full=Protein LHY;^Eukaryota; Viridiplantae; Streptophyta; Embryophyta; Tracheophyta; Spermatophyta; Magnoliophyta; eudicotyledons; core eudicotyledons; rosids; malvids; Brassicales; Brassicaceae; Camelineae; Arabidopsis`sp|Q6R0H1|LHY_ARATH^Q6R0H1^Q:370-744,H:284-645^41.86%ID^E:8e-42^RecName: Full=Protein LHY;^Eukaryota; Viridip…	PF00249.26^Myb_DNA-binding^Myb-like DNA-binding domain^49-93^E:9.7e-13	.	.	.	GO:0005634^cellular_component^nucleus`GO:0003682^molecular_function^chromatin binding`GO:0003700^molecular_function^sequence-specific DNA binding transcription factor activity`GO:0044212^molecular_function^transcription regulatory region DNA binding`GO:0007623^biological_process^circadian rhythm`GO:0048574^biological_process^long-day photoperiodism, flowering`GO:0042754^biological_process^negativ…
isotig01532	.	.	.	.	.	.	.	.
isotig01533	.	.	.	.	.	.	.	.
isotig01535	.	.	.	.	sigP:1^27^0.585^YES	.	.	.
isotig01536	.	.	.	.	.	.	.	.
isotig01537	.	.	.	.	.	.	.	.
isotig01538	.	.	.	.	.	.	.	.
isotig01540	.	.	.	.	.	.	.	.
isotig01550	.	.	.	.	.	.	.	.
isotig01553	.	.	.	.	.	.	.	.
isotig01563	.	.	.	.	.	.	.	.
isotig01565	.	.	.	.	.	.	.	.
isotig01568	.	.	.	.	.	.	.	.
isotig01572	sp|Q9SZL8|FRS5_ARATH^Q9SZL8^Q:1375-2775,H:79-548^35.08%ID^E:3e-81^RecName: Full=Protein FAR1-RELATED SEQUENCE 5;^Eukaryota; Viridiplantae; Streptophyta; Embryophyta; Tracheophyta; Spermatophyta; Magnoliophyta; eudicotyledons; core eudicotyledons; rosids; malvids; Brassicales; Brassicaceae; Camelineae; Arabidopsis	.	.	PF04434.12^SWIM^SWIM zinc finger^32-59^E:0.012	.	.	.	.
isotig01579	sp|Q7XU38|C87A3_ORYSJ^Q7XU38^Q:1798-3015,H:106-514^53.55%ID^E:4e-141^RecName: Full=Cytochrome P450 87A3;^Eukaryota; Viridiplantae; Streptophyta; Embryophyta; Tracheophyta; Spermatophyta; Magnoliophyta; Liliopsida; Poales; Poaceae; BEP clade; Ehrhartoideae; Oryzeae; Oryza	.	sp|Q7XU38|C87A3_ORYSJ^Q7XU38^Q:1-380,H:132-514^53.52%ID^E:6e-149^RecName: Full=Cytochrome P450 87A3;^Eukaryota; Viridiplantae; Streptophyta; Embryophyta; Tracheophyta; Spermatophyta; Magnoliophyta; Liliopsida; Poales; Poaceae; BEP clade; Ehrhartoideae; Oryzeae; Oryza	PF00067.17^p450^Cytochrome P450^115-361^E:5.9e-58	.	.	COG2124^Cytochrome P450	GO:0030659^cellular_component^cytoplasmic vesicle membrane`GO:0016021^cellular_component^integral to membrane`GO:0009055^molecular_function^electron carrier activity`GO:0020037^molecular_function^heme binding`GO:0005506^molecular_function^iron ion binding`GO:0004497^molecular_function^monooxygenase activity`GO:0016705^molecular_function^oxidoreductase activity, acting on paired donors, with incor…
isotig01589	sp|Q9SZL8|FRS5_ARATH^Q9SZL8^Q:968-1552,H:79-272^36.87%ID^E:1e-22^RecName: Full=Protein FAR1-RELATED SEQUENCE 5;^Eukaryota; Viridiplantae; Streptophyta; Embryophyta; Tracheophyta; Spermatophyta; Magnoliophyta; eudicotyledons; core eudicotyledons; rosids; malvids; Brassicales; Brassicaceae; Camelineae; Arabidopsis	.	.	.	.	.	.	.
isotig01595	sp|Q7XU38|C87A3_ORYSJ^Q7XU38^Q:67-1344,H:86-514^53.15%ID^E:1e-156^RecName: Full=Cytochrome P450 87A3;^Eukaryota; Viridiplantae; Streptophyta; Embryophyta; Tracheophyta; Spermatophyta; Magnoliophyta; Liliopsida; Poales; Poaceae; BEP clade; Ehrhartoideae; Oryzeae; Oryza	.	sp|Q7XU38|C87A3_ORYSJ^Q7XU38^Q:8-448,H:71-514^54.28%ID^E:3e-179^RecName: Full=Cytochrome P450 87A3;^Eukaryota; Viridiplantae; Streptophyta; Embryophyta; Tracheophyta; Spermatophyta; Magnoliophyta; Liliopsida; Poales; Poaceae; BEP clade; Ehrhartoideae; Oryzeae; Oryza	PF00067.17^p450^Cytochrome P450^9-429^E:6.9e-63	.	.	COG2124^Cytochrome P450	GO:0030659^cellular_component^cytoplasmic vesicle membrane`GO:0016021^cellular_component^integral to membrane`GO:0009055^molecular_function^electron carrier activity`GO:0020037^molecular_function^heme binding`GO:0005506^molecular_function^iron ion binding`GO:0004497^molecular_function^monooxygenase activity`GO:0016705^molecular_function^oxidoreductase activity, acting on paired donors, with incor…
isotig01596	.	.	.	PF03101.10^FAR1^FAR1 DNA-binding domain^140-168^E:0.00021	.	ExpAA=20.15^PredHel=1^Topology=i167-189o	.	.
isotig01597	.	.	.	.	.	.	.	.
isotig01604	sp|P49036|SUS2_MAIZE^P49036^Q:142-2589,H:1-816^98.16%ID^E:0^RecName: Full=Sucrose synthase 2;^Eukaryota; Viridiplantae; Streptophyta; Embryophyta; Tracheophyta; Spermatophyta; Magnoliophyta; Liliopsida; Poales; Poaceae; PACMAD clade; Panicoideae; Andropogoneae; Zea	.	sp|P49036|SUS2_MAIZE^P49036^Q:1-816,H:1-816^98.16%ID^E:0^RecName: Full=Sucrose synthase 2;^Eukaryota; Viridiplantae; Streptophyta; Embryophyta; Tracheophyta; Spermatophyta; Magnoliophyta; Liliopsida; Poales; Poaceae; PACMAD clade; Panicoideae; Andropogoneae; Zea	PF00862.14^Sucrose_synth^Sucrose synthase^12-559^E:0`PF00534.15^Glycos_transf_1^Glycosyl transferases group 1^564-745^E:7.3e-37	.	.	.	GO:0005886^cellular_component^plasma membrane`GO:0005773^cellular_component^vacuole`GO:0016157^molecular_function^sucrose synthase activity`GO:0009058^biological_process^biosynthetic process`GO:0046686^biological_process^response to cadmium ion`GO:0009409^biological_process^response to cold`GO:0009413^biological_process^response to flooding`GO:0006970^biological_process^response to osmotic stress…
isotig01605	sp|P49036|SUS2_MAIZE^P49036^Q:142-2589,H:1-816^98.16%ID^E:0^RecName: Full=Sucrose synthase 2;^Eukaryota; Viridiplantae; Streptophyta; Embryophyta; Tracheophyta; Spermatophyta; Magnoliophyta; Liliopsida; Poales; Poaceae; PACMAD clade; Panicoideae; Andropogoneae; Zea	.	sp|P49036|SUS2_MAIZE^P49036^Q:1-816,H:1-816^98.16%ID^E:0^RecName: Full=Sucrose synthase 2;^Eukaryota; Viridiplantae; Streptophyta; Embryophyta; Tracheophyta; Spermatophyta; Magnoliophyta; Liliopsida; Poales; Poaceae; PACMAD clade; Panicoideae; Andropogoneae; Zea	PF00862.14^Sucrose_synth^Sucrose synthase^12-559^E:0`PF00534.15^Glycos_transf_1^Glycosyl transferases group 1^564-745^E:7.3e-37	.	.	.	GO:0005886^cellular_component^plasma membrane`GO:0005773^cellular_component^vacuole`GO:0016157^molecular_function^sucrose synthase activity`GO:0009058^biological_process^biosynthetic process`GO:0046686^biological_process^response to cadmium ion`GO:0009409^biological_process^response to cold`GO:0009413^biological_process^response to flooding`GO:0006970^biological_process^response to osmotic stress…
isotig01607	sp|P49036|SUS2_MAIZE^P49036^Q:142-2589,H:1-816^98.16%ID^E:0^RecName: Full=Sucrose synthase 2;^Eukaryota; Viridiplantae; Streptophyta; Embryophyta; Tracheophyta; Spermatophyta; Magnoliophyta; Liliopsida; Poales; Poaceae; PACMAD clade; Panicoideae; Andropogoneae; Zea	.	.	.	.	.	.	.
isotig01612	.	.	.	.	.	.	.	.
isotig01613	.	.	.	.	.	.	.	.
isotig01614	.	.	.	.	.	.	.	.
isotig01617	.	.	.	.	.	.	.	.
isotig01618	.	.	.	.	.	.	.	.
isotig01621	.	.	.	.	.	.	.	.
isotig01622	.	.	.	.	.	.	.	.
isotig01623	sp|P15268|MOSA_MAIZE^P15268^Q:825-1,H:138-415^33.33%ID^E:6e-41^RecName: Full=Autonomous transposable element EN-1 mosaic protein;^Eukaryota; Viridiplantae; Streptophyta; Embryophyta; Tracheophyta; Spermatophyta; Magnoliophyta; Liliopsida; Poales; Poaceae; PACMAD clade; Panicoideae; Andropogoneae; Zea	.	sp|P15268|MOSA_MAIZE^P15268^Q:134-408,H:138-415^33.33%ID^E:7e-43^RecName: Full=Autonomous transposable element EN-1 mosaic protein;^Eukaryota; Viridiplantae; Streptophyta; Embryophyta; Tracheophyta; Spermatophyta; Magnoliophyta; Liliopsida; Poales; Poaceae; PACMAD clade; Panicoideae; Andropogoneae; Zea	PF03004.9^Transposase_24^Plant transposase (Ptta/En/Spm family)^289-356^E:8.2e-07	.	.	.	GO:0006355^biological_process^regulation of transcription, DNA-dependent`GO:0006351^biological_process^transcription, DNA-dependent`GO:0032196^biological_process^transposition
isotig01624	sp|P15268|MOSA_MAIZE^P15268^Q:429-91,H:138-253^31.9%ID^E:6e-10^RecName: Full=Autonomous transposable element EN-1 mosaic protein;^Eukaryota; Viridiplantae; Streptophyta; Embryophyta; Tracheophyta; Spermatophyta; Magnoliophyta; Liliopsida; Poales; Poaceae; PACMAD clade; Panicoideae; Andropogoneae; Zea	.	sp|P15268|MOSA_MAIZE^P15268^Q:134-247,H:138-254^31.62%ID^E:4e-11^RecName: Full=Autonomous transposable element EN-1 mosaic protein;^Eukaryota; Viridiplantae; Streptophyta; Embryophyta; Tracheophyta; Spermatophyta; Magnoliophyta; Liliopsida; Poales; Poaceae; PACMAD clade; Panicoideae; Andropogoneae; Zea	.	.	.	.	GO:0006355^biological_process^regulation of transcription, DNA-dependent`GO:0006351^biological_process^transcription, DNA-dependent`GO:0032196^biological_process^transposition
isotig01625	.	.	.	.	.	.	.	.
isotig01628	.	.	.	.	.	.	.	.
isotig01629	sp|O24308|TOP2_PEA^O24308^Q:1171-686,H:143-303^47.53%ID^E:2e-71^RecName: Full=DNA topoisomerase 2;^Eukaryota; Viridiplantae; Streptophyta; Embryophyta; Tracheophyta; Spermatophyta; Magnoliophyta; eudicotyledons; core eudicotyledons; rosids; fabids; Fabales; Fabaceae; Papilionoideae; Fabeae; Pisum`sp|O24308|TOP2_PEA^O24308^Q:1407-1210,H:68-133^62.12%ID^E:2e-71^RecName: Full=DNA topoisomerase 2;^Eu…	.	sp|O24308|TOP2_PEA^O24308^Q:1-119,H:186-303^44.54%ID^E:7e-28^RecName: Full=DNA topoisomerase 2;^Eukaryota; Viridiplantae; Streptophyta; Embryophyta; Tracheophyta; Spermatophyta; Magnoliophyta; eudicotyledons; core eudicotyledons; rosids; fabids; Fabales; Fabaceae; Papilionoideae; Fabeae; Pisum	.	.	.	.	GO:0005694^cellular_component^chromosome`GO:0005524^molecular_function^ATP binding`GO:0003918^molecular_function^DNA topoisomerase type II (ATP-hydrolyzing) activity`GO:0006265^biological_process^DNA topological change
isotig01632	.	.	.	.	.	.	.	.
isotig01633	.	.	.	.	.	.	.	.
isotig01634	.	.	.	.	.	.	.	.
isotig01635	.	.	.	.	.	.	.	.
isotig01636	.	.	.	.	.	.	.	.
isotig01637	.	.	.	.	.	.	.	.
isotig01639	.	.	.	.	.	.	.	.
isotig01642	.	.	.	.	.	.	.	.
isotig01644	.	.	.	.	.	.	.	.
isotig01645	.	.	.	.	.	.	.	.
isotig01647	.	.	.	.	.	.	.	.
isotig01652	.	.	.	.	.	ExpAA=20.80^PredHel=1^Topology=o965-982i	.	.
isotig01653	.	.	.	.	.	ExpAA=20.80^PredHel=1^Topology=o965-982i	.	.
isotig01654	sp|P15688|NU2M_BETVU^P15688^Q:1533-1637,H:378-412^94.29%ID^E:6e-13^RecName: Full=NADH-ubiquinone oxidoreductase chain 2;^Eukaryota; Viridiplantae; Streptophyta; Embryophyta; Tracheophyta; Spermatophyta; Magnoliophyta; eudicotyledons; core eudicotyledons; Caryophyllales; Amaranthaceae; Beta`sp|P15688|NU2M_BETVU^P15688^Q:1618-1695,H:409-434^57.69%ID^E:6e-13^RecName: Full=NADH-ubiquinone oxidoreduct…	.	.	.	.	.	.	GO:0016021^cellular_component^integral to membrane`GO:0005743^cellular_component^mitochondrial inner membrane`GO:0070469^cellular_component^respiratory chain`GO:0008137^molecular_function^NADH dehydrogenase (ubiquinone) activity`GO:0042773^biological_process^ATP synthesis coupled electron transport
isotig01655	sp|P15688|NU2M_BETVU^P15688^Q:1520-1624,H:378-412^94.29%ID^E:6e-13^RecName: Full=NADH-ubiquinone oxidoreductase chain 2;^Eukaryota; Viridiplantae; Streptophyta; Embryophyta; Tracheophyta; Spermatophyta; Magnoliophyta; eudicotyledons; core eudicotyledons; Caryophyllales; Amaranthaceae; Beta`sp|P15688|NU2M_BETVU^P15688^Q:1605-1682,H:409-434^57.69%ID^E:6e-13^RecName: Full=NADH-ubiquinone oxidoreduct…	.	.	.	.	.	.	GO:0016021^cellular_component^integral to membrane`GO:0005743^cellular_component^mitochondrial inner membrane`GO:0070469^cellular_component^respiratory chain`GO:0008137^molecular_function^NADH dehydrogenase (ubiquinone) activity`GO:0042773^biological_process^ATP synthesis coupled electron transport
isotig01656	.	.	.	.	.	.	.	.
isotig01657	.	.	.	.	.	.	.	.
isotig01658	sp|P10978|POLX_TOBAC^P10978^Q:486-1139,H:811-1033^43.05%ID^E:5e-86^RecName: Full=Retrovirus-related Pol polyprotein from transposon TNT 1-94;^Eukaryota; Viridiplantae; Streptophyta; Embryophyta; Tracheophyta; Spermatophyta; Magnoliophyta; eudicotyledons; core eudicotyledons; asterids; lamiids; Solanales; Solanaceae; Nicotianoideae; Nicotianeae; Nicotiana`sp|P10978|POLX_TOBAC^P10978^Q:1124-1972,H:…	.	sp|P10978|POLX_TOBAC^P10978^Q:145-379,H:789-1033^40.96%ID^E:3e-50^RecName: Full=Retrovirus-related Pol polyprotein from transposon TNT 1-94;^Eukaryota; Viridiplantae; Streptophyta; Embryophyta; Tracheophyta; Spermatophyta; Magnoliophyta; eudicotyledons; core eudicotyledons; asterids; lamiids; Solanales; Solanaceae; Nicotianoideae; Nicotianeae; Nicotiana	PF07727.9^RVT_2^Reverse transcriptase (RNA-dependent DNA polymerase)^188-372^E:2.3e-74	.	.	.	GO:0004190^molecular_function^aspartic-type endopeptidase activity`GO:0004519^molecular_function^endonuclease activity`GO:0046872^molecular_function^metal ion binding`GO:0003676^molecular_function^nucleic acid binding`GO:0003964^molecular_function^RNA-directed DNA polymerase activity`GO:0008270^molecular_function^zinc ion binding`GO:0015074^biological_process^DNA integration`GO:0090305^biological…
isotig01660	sp|P10978|POLX_TOBAC^P10978^Q:331-987,H:811-1033^43.5%ID^E:4e-88^RecName: Full=Retrovirus-related Pol polyprotein from transposon TNT 1-94;^Eukaryota; Viridiplantae; Streptophyta; Embryophyta; Tracheophyta; Spermatophyta; Magnoliophyta; eudicotyledons; core eudicotyledons; asterids; lamiids; Solanales; Solanaceae; Nicotianoideae; Nicotianeae; Nicotiana`sp|P10978|POLX_TOBAC^P10978^Q:972-1820,H:102…	.	sp|P10978|POLX_TOBAC^P10978^Q:80-298,H:811-1033^43.5%ID^E:1e-53^RecName: Full=Retrovirus-related Pol polyprotein from transposon TNT 1-94;^Eukaryota; Viridiplantae; Streptophyta; Embryophyta; Tracheophyta; Spermatophyta; Magnoliophyta; eudicotyledons; core eudicotyledons; asterids; lamiids; Solanales; Solanaceae; Nicotianoideae; Nicotianeae; Nicotiana	PF07727.9^RVT_2^Reverse transcriptase (RNA-dependent DNA polymerase)^106-291^E:1.7e-78	.	.	.	GO:0004190^molecular_function^aspartic-type endopeptidase activity`GO:0004519^molecular_function^endonuclease activity`GO:0046872^molecular_function^metal ion binding`GO:0003676^molecular_function^nucleic acid binding`GO:0003964^molecular_function^RNA-directed DNA polymerase activity`GO:0008270^molecular_function^zinc ion binding`GO:0015074^biological_process^DNA integration`GO:0090305^biological…
isotig01661	sp|P10978|POLX_TOBAC^P10978^Q:320-976,H:811-1033^43.5%ID^E:3e-88^RecName: Full=Retrovirus-related Pol polyprotein from transposon TNT 1-94;^Eukaryota; Viridiplantae; Streptophyta; Embryophyta; Tracheophyta; Spermatophyta; Magnoliophyta; eudicotyledons; core eudicotyledons; asterids; lamiids; Solanales; Solanaceae; Nicotianoideae; Nicotianeae; Nicotiana`sp|P10978|POLX_TOBAC^P10978^Q:961-1809,H:102…	.	sp|P10978|POLX_TOBAC^P10978^Q:28-246,H:811-1033^43.5%ID^E:4e-54^RecName: Full=Retrovirus-related Pol polyprotein from transposon TNT 1-94;^Eukaryota; Viridiplantae; Streptophyta; Embryophyta; Tracheophyta; Spermatophyta; Magnoliophyta; eudicotyledons; core eudicotyledons; asterids; lamiids; Solanales; Solanaceae; Nicotianoideae; Nicotianeae; Nicotiana	PF07727.9^RVT_2^Reverse transcriptase (RNA-dependent DNA polymerase)^54-239^E:9.2e-79	.	.	.	GO:0004190^molecular_function^aspartic-type endopeptidase activity`GO:0004519^molecular_function^endonuclease activity`GO:0046872^molecular_function^metal ion binding`GO:0003676^molecular_function^nucleic acid binding`GO:0003964^molecular_function^RNA-directed DNA polymerase activity`GO:0008270^molecular_function^zinc ion binding`GO:0015074^biological_process^DNA integration`GO:0090305^biological…
isotig01665	sp|P10978|POLX_TOBAC^P10978^Q:486-1139,H:811-1033^43.05%ID^E:2e-88^RecName: Full=Retrovirus-related Pol polyprotein from transposon TNT 1-94;^Eukaryota; Viridiplantae; Streptophyta; Embryophyta; Tracheophyta; Spermatophyta; Magnoliophyta; eudicotyledons; core eudicotyledons; asterids; lamiids; Solanales; Solanaceae; Nicotianoideae; Nicotianeae; Nicotiana`sp|P10978|POLX_TOBAC^P10978^Q:1441-1947,H:…	.	sp|P10978|POLX_TOBAC^P10978^Q:145-379,H:789-1033^40.96%ID^E:3e-50^RecName: Full=Retrovirus-related Pol polyprotein from transposon TNT 1-94;^Eukaryota; Viridiplantae; Streptophyta; Embryophyta; Tracheophyta; Spermatophyta; Magnoliophyta; eudicotyledons; core eudicotyledons; asterids; lamiids; Solanales; Solanaceae; Nicotianoideae; Nicotianeae; Nicotiana	PF07727.9^RVT_2^Reverse transcriptase (RNA-dependent DNA polymerase)^188-372^E:2.3e-74	.	.	.	GO:0004190^molecular_function^aspartic-type endopeptidase activity`GO:0004519^molecular_function^endonuclease activity`GO:0046872^molecular_function^metal ion binding`GO:0003676^molecular_function^nucleic acid binding`GO:0003964^molecular_function^RNA-directed DNA polymerase activity`GO:0008270^molecular_function^zinc ion binding`GO:0015074^biological_process^DNA integration`GO:0090305^biological…
isotig01667	sp|P10978|POLX_TOBAC^P10978^Q:152-805,H:811-1033^43.05%ID^E:4e-83^RecName: Full=Retrovirus-related Pol polyprotein from transposon TNT 1-94;^Eukaryota; Viridiplantae; Streptophyta; Embryophyta; Tracheophyta; Spermatophyta; Magnoliophyta; eudicotyledons; core eudicotyledons; asterids; lamiids; Solanales; Solanaceae; Nicotianoideae; Nicotianeae; Nicotiana`sp|P10978|POLX_TOBAC^P10978^Q:1107-1586,H:1…	.	sp|P10978|POLX_TOBAC^P10978^Q:1-202,H:830-1033^44.23%ID^E:1e-49^RecName: Full=Retrovirus-related Pol polyprotein from transposon TNT 1-94;^Eukaryota; Viridiplantae; Streptophyta; Embryophyta; Tracheophyta; Spermatophyta; Magnoliophyta; eudicotyledons; core eudicotyledons; asterids; lamiids; Solanales; Solanaceae; Nicotianoideae; Nicotianeae; Nicotiana	PF07727.9^RVT_2^Reverse transcriptase (RNA-dependent DNA polymerase)^11-195^E:3.3e-75	.	.	.	GO:0004190^molecular_function^aspartic-type endopeptidase activity`GO:0004519^molecular_function^endonuclease activity`GO:0046872^molecular_function^metal ion binding`GO:0003676^molecular_function^nucleic acid binding`GO:0003964^molecular_function^RNA-directed DNA polymerase activity`GO:0008270^molecular_function^zinc ion binding`GO:0015074^biological_process^DNA integration`GO:0090305^biological…
isotig01669	sp|P10978|POLX_TOBAC^P10978^Q:320-976,H:811-1033^43.5%ID^E:1e-90^RecName: Full=Retrovirus-related Pol polyprotein from transposon TNT 1-94;^Eukaryota; Viridiplantae; Streptophyta; Embryophyta; Tracheophyta; Spermatophyta; Magnoliophyta; eudicotyledons; core eudicotyledons; asterids; lamiids; Solanales; Solanaceae; Nicotianoideae; Nicotianeae; Nicotiana`sp|P10978|POLX_TOBAC^P10978^Q:1278-1805,H:11…	.	sp|P10978|POLX_TOBAC^P10978^Q:28-246,H:811-1033^43.5%ID^E:4e-54^RecName: Full=Retrovirus-related Pol polyprotein from transposon TNT 1-94;^Eukaryota; Viridiplantae; Streptophyta; Embryophyta; Tracheophyta; Spermatophyta; Magnoliophyta; eudicotyledons; core eudicotyledons; asterids; lamiids; Solanales; Solanaceae; Nicotianoideae; Nicotianeae; Nicotiana	PF07727.9^RVT_2^Reverse transcriptase (RNA-dependent DNA polymerase)^54-239^E:9.2e-79	.	.	.	GO:0004190^molecular_function^aspartic-type endopeptidase activity`GO:0004519^molecular_function^endonuclease activity`GO:0046872^molecular_function^metal ion binding`GO:0003676^molecular_function^nucleic acid binding`GO:0003964^molecular_function^RNA-directed DNA polymerase activity`GO:0008270^molecular_function^zinc ion binding`GO:0015074^biological_process^DNA integration`GO:0090305^biological…
isotig01671	sp|P10978|POLX_TOBAC^P10978^Q:320-976,H:811-1033^43.5%ID^E:2e-90^RecName: Full=Retrovirus-related Pol polyprotein from transposon TNT 1-94;^Eukaryota; Viridiplantae; Streptophyta; Embryophyta; Tracheophyta; Spermatophyta; Magnoliophyta; eudicotyledons; core eudicotyledons; asterids; lamiids; Solanales; Solanaceae; Nicotianoideae; Nicotianeae; Nicotiana`sp|P10978|POLX_TOBAC^P10978^Q:1278-1784,H:11…	.	sp|P10978|POLX_TOBAC^P10978^Q:28-246,H:811-1033^43.5%ID^E:4e-54^RecName: Full=Retrovirus-related Pol polyprotein from transposon TNT 1-94;^Eukaryota; Viridiplantae; Streptophyta; Embryophyta; Tracheophyta; Spermatophyta; Magnoliophyta; eudicotyledons; core eudicotyledons; asterids; lamiids; Solanales; Solanaceae; Nicotianoideae; Nicotianeae; Nicotiana	PF07727.9^RVT_2^Reverse transcriptase (RNA-dependent DNA polymerase)^54-239^E:9.2e-79	.	.	.	GO:0004190^molecular_function^aspartic-type endopeptidase activity`GO:0004519^molecular_function^endonuclease activity`GO:0046872^molecular_function^metal ion binding`GO:0003676^molecular_function^nucleic acid binding`GO:0003964^molecular_function^RNA-directed DNA polymerase activity`GO:0008270^molecular_function^zinc ion binding`GO:0015074^biological_process^DNA integration`GO:0090305^biological…
isotig01672	sp|P04146|COPIA_DROME^P04146^Q:656-1471,H:1126-1400^35.23%ID^E:8e-84^RecName: Full=Copia protein;^Eukaryota; Metazoa; Ecdysozoa; Arthropoda; Hexapoda; Insecta; Pterygota; Neoptera; Endopterygota; Diptera; Brachycera; Muscomorpha; Ephydroidea; Drosophilidae; Drosophila; Sophophora`sp|P04146|COPIA_DROME^P04146^Q:139-657,H:953-1125^42.29%ID^E:8e-84^RecName: Full=Copia protein;^Eukaryota; Metazoa; Ec…	.	sp|P10978|POLX_TOBAC^P10978^Q:35-219,H:859-1046^47.09%ID^E:5e-47^RecName: Full=Retrovirus-related Pol polyprotein from transposon TNT 1-94;^Eukaryota; Viridiplantae; Streptophyta; Embryophyta; Tracheophyta; Spermatophyta; Magnoliophyta; eudicotyledons; core eudicotyledons; asterids; lamiids; Solanales; Solanaceae; Nicotianoideae; Nicotianeae; Nicotiana	PF07727.9^RVT_2^Reverse transcriptase (RNA-dependent DNA polymerase)^35-219^E:8e-75	.	.	.	GO:0004190^molecular_function^aspartic-type endopeptidase activity`GO:0004519^molecular_function^endonuclease activity`GO:0046872^molecular_function^metal ion binding`GO:0003676^molecular_function^nucleic acid binding`GO:0003964^molecular_function^RNA-directed DNA polymerase activity`GO:0008270^molecular_function^zinc ion binding`GO:0015074^biological_process^DNA integration`GO:0090305^biological…
isotig01681	sp|Q8GYT9|SIS3_ARATH^Q8GYT9^Q:1806-1294,H:1-171^74.85%ID^E:6e-78^RecName: Full=E3 ubiquitin-protein ligase SIS3;^Eukaryota; Viridiplantae; Streptophyta; Embryophyta; Tracheophyta; Spermatophyta; Magnoliophyta; eudicotyledons; core eudicotyledons; rosids; malvids; Brassicales; Brassicaceae; Camelineae; Arabidopsis`sp|Q8GYT9|SIS3_ARATH^Q8GYT9^Q:908-384,H:166-336^70.06%ID^E:7e-71^RecName: Full=E3 ub…	.	sp|Q8GYT9|SIS3_ARATH^Q8GYT9^Q:1-167,H:174-336^71.01%ID^E:1e-77^RecName: Full=E3 ubiquitin-protein ligase SIS3;^Eukaryota; Viridiplantae; Streptophyta; Embryophyta; Tracheophyta; Spermatophyta; Magnoliophyta; eudicotyledons; core eudicotyledons; rosids; malvids; Brassicales; Brassicaceae; Camelineae; Arabidopsis	PF13639.1^zf-RING_2^Ring finger domain^59-102^E:3.8e-15`PF13923.1^zf-C3HC4_2^Zinc finger, C3HC4 type (RING finger)^59-101^E:9.8e-09`PF00097.20^zf-C3HC4^Zinc finger, C3HC4 type (RING finger)^60-100^E:3e-08	.	.	.	GO:0016021^cellular_component^integral to membrane`GO:0046872^molecular_function^metal ion binding`GO:0004842^molecular_function^ubiquitin-protein ligase activity`GO:0008270^molecular_function^zinc ion binding`GO:0010182^biological_process^sugar mediated signaling pathway
isotig01689	sp|Q8GYT9|SIS3_ARATH^Q8GYT9^Q:1403-366,H:1-342^72.41%ID^E:2e-171^RecName: Full=E3 ubiquitin-protein ligase SIS3;^Eukaryota; Viridiplantae; Streptophyta; Embryophyta; Tracheophyta; Spermatophyta; Magnoliophyta; eudicotyledons; core eudicotyledons; rosids; malvids; Brassicales; Brassicaceae; Camelineae; Arabidopsis	.	sp|Q8GYT9|SIS3_ARATH^Q8GYT9^Q:1-346,H:1-342^72.41%ID^E:4e-179^RecName: Full=E3 ubiquitin-protein ligase SIS3;^Eukaryota; Viridiplantae; Streptophyta; Embryophyta; Tracheophyta; Spermatophyta; Magnoliophyta; eudicotyledons; core eudicotyledons; rosids; malvids; Brassicales; Brassicaceae; Camelineae; Arabidopsis	PF13639.1^zf-RING_2^Ring finger domain^232-275^E:1e-14`PF13923.1^zf-C3HC4_2^Zinc finger, C3HC4 type (RING finger)^232-274^E:2.6e-08`PF00097.20^zf-C3HC4^Zinc finger, C3HC4 type (RING finger)^233-273^E:7.5e-08	.	ExpAA=83.62^PredHel=4^Topology=i13-30o40-59i87-109o124-146i	.	GO:0016021^cellular_component^integral to membrane`GO:0046872^molecular_function^metal ion binding`GO:0004842^molecular_function^ubiquitin-protein ligase activity`GO:0008270^molecular_function^zinc ion binding`GO:0010182^biological_process^sugar mediated signaling pathway
isotig01691	sp|Q8GYT9|SIS3_ARATH^Q8GYT9^Q:1403-366,H:1-342^72.7%ID^E:2e-173^RecName: Full=E3 ubiquitin-protein ligase SIS3;^Eukaryota; Viridiplantae; Streptophyta; Embryophyta; Tracheophyta; Spermatophyta; Magnoliophyta; eudicotyledons; core eudicotyledons; rosids; malvids; Brassicales; Brassicaceae; Camelineae; Arabidopsis	.	sp|Q8GYT9|SIS3_ARATH^Q8GYT9^Q:38-383,H:1-342^72.7%ID^E:9e-180^RecName: Full=E3 ubiquitin-protein ligase SIS3;^Eukaryota; Viridiplantae; Streptophyta; Embryophyta; Tracheophyta; Spermatophyta; Magnoliophyta; eudicotyledons; core eudicotyledons; rosids; malvids; Brassicales; Brassicaceae; Camelineae; Arabidopsis	PF13639.1^zf-RING_2^Ring finger domain^269-312^E:1.1e-14`PF13923.1^zf-C3HC4_2^Zinc finger, C3HC4 type (RING finger)^269-311^E:2.9e-08`PF00097.20^zf-C3HC4^Zinc finger, C3HC4 type (RING finger)^270-310^E:8.5e-08	.	ExpAA=81.18^PredHel=4^Topology=i50-67o77-96i124-146o161-183i	.	GO:0016021^cellular_component^integral to membrane`GO:0046872^molecular_function^metal ion binding`GO:0004842^molecular_function^ubiquitin-protein ligase activity`GO:0008270^molecular_function^zinc ion binding`GO:0010182^biological_process^sugar mediated signaling pathway
isotig01694	.	.	.	.	.	.	.	.
isotig01695	.	.	.	.	.	.	.	.
isotig01696	sp|Q8GYT9|SIS3_ARATH^Q8GYT9^Q:727-551,H:58-116^69.49%ID^E:9e-24^RecName: Full=E3 ubiquitin-protein ligase SIS3;^Eukaryota; Viridiplantae; Streptophyta; Embryophyta; Tracheophyta; Spermatophyta; Magnoliophyta; eudicotyledons; core eudicotyledons; rosids; malvids; Brassicales; Brassicaceae; Camelineae; Arabidopsis`sp|Q8GYT9|SIS3_ARATH^Q8GYT9^Q:555-430,H:117-158^64.29%ID^E:9e-24^RecName: Full=E3 ubi…	.	.	.	.	.	.	GO:0016021^cellular_component^integral to membrane`GO:0046872^molecular_function^metal ion binding`GO:0004842^molecular_function^ubiquitin-protein ligase activity`GO:0008270^molecular_function^zinc ion binding`GO:0010182^biological_process^sugar mediated signaling pathway
isotig01698	sp|P50156|TIP11_ORYSJ^P50156^Q:1036-653,H:46-173^95.31%ID^E:5e-82^RecName: Full=Probable aquaporin TIP1-1;^Eukaryota; Viridiplantae; Streptophyta; Embryophyta; Tracheophyta; Spermatophyta; Magnoliophyta; Liliopsida; Poales; Poaceae; BEP clade; Ehrhartoideae; Oryzeae; Oryza`sp|P50156|TIP11_ORYSJ^P50156^Q:647-423,H:176-250^96%ID^E:5e-82^RecName: Full=Probable aquaporin TIP1-1;^Eukaryota; Viridiplan…	.	.	.	.	ExpAA=23.23^PredHel=1^Topology=i2-24o	.	.
isotig01701	sp|Q8NBZ7|UXS1_HUMAN^Q8NBZ7^Q:1291-371,H:90-395^63.19%ID^E:2e-137^RecName: Full=UDP-glucuronic acid decarboxylase 1;^Eukaryota; Metazoa; Chordata; Craniata; Vertebrata; Euteleostomi; Mammalia; Eutheria; Euarchontoglires; Primates; Haplorrhini; Catarrhini; Hominidae; Homo	.	sp|Q91XL3|UXS1_MOUSE^Q91XL3^Q:36-342,H:90-395^63.19%ID^E:5e-140^RecName: Full=UDP-glucuronic acid decarboxylase 1;^Eukaryota; Metazoa; Chordata; Craniata; Vertebrata; Euteleostomi; Mammalia; Eutheria; Euarchontoglires; Glires; Rodentia; Sciurognathi; Muroidea; Muridae; Murinae; Mus; Mus	PF04321.12^RmlD_sub_bind^RmlD substrate binding domain^36-323^E:3.9e-11`PF01370.16^Epimerase^NAD dependent epimerase/dehydratase family^37-271^E:4e-45`PF02719.10^Polysacc_synt_2^Polysaccharide biosynthesis protein^37-149^E:5e-08`PF01073.14^3Beta_HSD^3-beta hydroxysteroid dehydrogenase/isomerase family^38-190^E:1.7e-12`PF07993.7^NAD_binding_4^Male sterility protein^93-227^E:5.9e-09	.	.	COG0451^Nucleoside-diphosphate-sugar epimerases	GO:0032580^cellular_component^Golgi cisterna membrane`GO:0016021^cellular_component^integral to membrane`GO:0005739^cellular_component^mitochondrion`GO:0050662^molecular_function^coenzyme binding`GO:0000166^molecular_function^nucleotide binding`GO:0048040^molecular_function^UDP-glucuronate decarboxylase activity`GO:0033320^biological_process^UDP-D-xylose biosynthetic process
isotig01702	sp|Q8NBZ7|UXS1_HUMAN^Q8NBZ7^Q:1291-371,H:90-395^63.19%ID^E:8e-137^RecName: Full=UDP-glucuronic acid decarboxylase 1;^Eukaryota; Metazoa; Chordata; Craniata; Vertebrata; Euteleostomi; Mammalia; Eutheria; Euarchontoglires; Primates; Haplorrhini; Catarrhini; Hominidae; Homo	.	sp|Q91XL3|UXS1_MOUSE^Q91XL3^Q:36-342,H:90-395^63.19%ID^E:5e-140^RecName: Full=UDP-glucuronic acid decarboxylase 1;^Eukaryota; Metazoa; Chordata; Craniata; Vertebrata; Euteleostomi; Mammalia; Eutheria; Euarchontoglires; Glires; Rodentia; Sciurognathi; Muroidea; Muridae; Murinae; Mus; Mus	PF04321.12^RmlD_sub_bind^RmlD substrate binding domain^36-323^E:3.9e-11`PF01370.16^Epimerase^NAD dependent epimerase/dehydratase family^37-271^E:4e-45`PF02719.10^Polysacc_synt_2^Polysaccharide biosynthesis protein^37-149^E:5e-08`PF01073.14^3Beta_HSD^3-beta hydroxysteroid dehydrogenase/isomerase family^38-190^E:1.7e-12`PF07993.7^NAD_binding_4^Male sterility protein^93-227^E:5.9e-09	.	.	COG0451^Nucleoside-diphosphate-sugar epimerases	GO:0032580^cellular_component^Golgi cisterna membrane`GO:0016021^cellular_component^integral to membrane`GO:0005739^cellular_component^mitochondrion`GO:0050662^molecular_function^coenzyme binding`GO:0000166^molecular_function^nucleotide binding`GO:0048040^molecular_function^UDP-glucuronate decarboxylase activity`GO:0033320^biological_process^UDP-D-xylose biosynthetic process
isotig01705	sp|Q5Z6F0|TIP22_ORYSJ^Q5Z6F0^Q:1166-423,H:1-248^82.66%ID^E:2e-138^RecName: Full=Probable aquaporin TIP2-2;^Eukaryota; Viridiplantae; Streptophyta; Embryophyta; Tracheophyta; Spermatophyta; Magnoliophyta; Liliopsida; Poales; Poaceae; BEP clade; Ehrhartoideae; Oryzeae; Oryza	.	.	.	.	ExpAA=23.20^PredHel=1^Topology=o4-26i	.	.
isotig01708	sp|Q6DF08|UXS1_XENTR^Q6DF08^Q:1168-1091,H:259-284^73.08%ID^E:5e-13^RecName: Full=UDP-glucuronic acid decarboxylase 1;^Eukaryota; Metazoa; Chordata; Craniata; Vertebrata; Euteleostomi; Amphibia; Batrachia; Anura; Pipoidea; Pipidae; Xenopodinae; Xenopus; Silurana`sp|Q6DF08|UXS1_XENTR^Q6DF08^Q:1013-933,H:281-307^55.56%ID^E:5e-13^RecName: Full=UDP-glucuronic acid decarboxylase 1;^Eukaryota; Metazoa; …	.	.	.	.	.	COG0451^Nucleoside-diphosphate-sugar epimerases	GO:0032580^cellular_component^Golgi cisterna membrane`GO:0016021^cellular_component^integral to membrane`GO:0050662^molecular_function^coenzyme binding`GO:0000166^molecular_function^nucleotide binding`GO:0048040^molecular_function^UDP-glucuronate decarboxylase activity`GO:0033320^biological_process^UDP-D-xylose biosynthetic process
isotig01709	sp|Q5Z6F0|TIP22_ORYSJ^Q5Z6F0^Q:1041-298,H:1-248^93.15%ID^E:2e-161^RecName: Full=Probable aquaporin TIP2-2;^Eukaryota; Viridiplantae; Streptophyta; Embryophyta; Tracheophyta; Spermatophyta; Magnoliophyta; Liliopsida; Poales; Poaceae; BEP clade; Ehrhartoideae; Oryzeae; Oryza	.	sp|Q5Z6F0|TIP22_ORYSJ^Q5Z6F0^Q:1-248,H:1-248^93.15%ID^E:2e-163^RecName: Full=Probable aquaporin TIP2-2;^Eukaryota; Viridiplantae; Streptophyta; Embryophyta; Tracheophyta; Spermatophyta; Magnoliophyta; Liliopsida; Poales; Poaceae; BEP clade; Ehrhartoideae; Oryzeae; Oryza	PF00230.15^MIP^Major intrinsic protein^15-231^E:4.8e-71	.	ExpAA=138.25^PredHel=6^Topology=i21-43o56-78i99-121o136-158i171-193o213-235i	COG0580^Glycerol uptake facilitator and related permeases (Major Intrinsic Protein Family)	GO:0042807^cellular_component^central vacuole`GO:0009941^cellular_component^chloroplast envelope`GO:0016021^cellular_component^integral to membrane`GO:0009505^cellular_component^plant-type cell wall`GO:0009705^cellular_component^plant-type vacuole membrane`GO:0005886^cellular_component^plasma membrane`GO:0000326^cellular_component^protein storage vacuole`GO:0051739^molecular_function^ammonia tran…
isotig01710	sp|Q9ATL9|TIP21_MAIZE^Q9ATL9^Q:978-232,H:1-249^95.18%ID^E:1e-127^RecName: Full=Aquaporin TIP2-1;^Eukaryota; Viridiplantae; Streptophyta; Embryophyta; Tracheophyta; Spermatophyta; Magnoliophyta; Liliopsida; Poales; Poaceae; PACMAD clade; Panicoideae; Andropogoneae; Zea	.	sp|Q9ATL8|TIP22_MAIZE^Q9ATL8^Q:22-270,H:1-250^92.4%ID^E:5e-159^RecName: Full=Aquaporin TIP2-2;^Eukaryota; Viridiplantae; Streptophyta; Embryophyta; Tracheophyta; Spermatophyta; Magnoliophyta; Liliopsida; Poales; Poaceae; PACMAD clade; Panicoideae; Andropogoneae; Zea	PF00230.15^MIP^Major intrinsic protein^35-252^E:6.6e-76	.	ExpAA=136.37^PredHel=6^Topology=o41-63i76-98o118-140i160-182o192-214i235-257o	.	GO:0042807^cellular_component^central vacuole`GO:0009507^cellular_component^chloroplast`GO:0016021^cellular_component^integral to membrane`GO:0009705^cellular_component^plant-type vacuole membrane`GO:0005886^cellular_component^plasma membrane`GO:0051739^molecular_function^ammonia transmembrane transporter activity`GO:0015200^molecular_function^methylammonium transmembrane transporter activity`GO:…
isotig01711	sp|Q5PQX0|UXS1_RAT^Q5PQX0^Q:589-371,H:323-395^43.84%ID^E:4e-09^RecName: Full=UDP-glucuronic acid decarboxylase 1;^Eukaryota; Metazoa; Chordata; Craniata; Vertebrata; Euteleostomi; Mammalia; Eutheria; Euarchontoglires; Glires; Rodentia; Sciurognathi; Muroidea; Muridae; Murinae; Rattus`sp|Q5PQX0|UXS1_RAT^Q5PQX0^Q:791-660,H:293-335^52.27%ID^E:3e-07^RecName: Full=UDP-glucuronic acid decarboxylase 1;^…	.	.	.	.	.	.	GO:0005794^cellular_component^Golgi apparatus`GO:0032580^cellular_component^Golgi cisterna membrane`GO:0016021^cellular_component^integral to membrane`GO:0050662^molecular_function^coenzyme binding`GO:0000166^molecular_function^nucleotide binding`GO:0048040^molecular_function^UDP-glucuronate decarboxylase activity`GO:0033320^biological_process^UDP-D-xylose biosynthetic process
isotig01712	.	.	.	.	.	.	.	.
isotig01713	.	.	.	.	.	.	.	.
isotig01714	.	.	.	.	.	ExpAA=22.01^PredHel=1^Topology=o15-37i	.	.
isotig01715	.	.	.	.	.	.	.	.
isotig01716	.	.	sp|P37705|GRP3_DAUCA^P37705^Q:1-101,H:1-82^53.92%ID^E:6e-08^RecName: Full=Glycine-rich protein A3;^Eukaryota; Viridiplantae; Streptophyta; Embryophyta; Tracheophyta; Spermatophyta; Magnoliophyta; eudicotyledons; core eudicotyledons; asterids; campanulids; Apiales; Apiaceae; Apioideae; Scandiceae; Daucinae; Daucus	.	.	.	.	.
isotig01717	.	.	.	.	.	.	.	.
isotig01719	.	.	.	.	.	.	.	.
isotig01720	.	.	sp|P13993|PRP2_SOYBN^P13993^Q:116-300,H:41-207^47.64%ID^E:9e-06^RecName: Full=Repetitive proline-rich cell wall protein 2;^Eukaryota; Viridiplantae; Streptophyta; Embryophyta; Tracheophyta; Spermatophyta; Magnoliophyta; eudicotyledons; core eudicotyledons; rosids; fabids; Fabales; Fabaceae; Papilionoideae; Phaseoleae; Glycine	.	sigP:1^18^0.875^YES	.	.	GO:0005618^cellular_component^cell wall`GO:0005576^cellular_component^extracellular region`GO:0005199^molecular_function^structural constituent of cell wall`GO:0007275^biological_process^multicellular organismal development
isotig01721	.	.	sp|P13993|PRP2_SOYBN^P13993^Q:117-301,H:41-207^49.21%ID^E:1e-05^RecName: Full=Repetitive proline-rich cell wall protein 2;^Eukaryota; Viridiplantae; Streptophyta; Embryophyta; Tracheophyta; Spermatophyta; Magnoliophyta; eudicotyledons; core eudicotyledons; rosids; fabids; Fabales; Fabaceae; Papilionoideae; Phaseoleae; Glycine	.	sigP:1^18^0.874^YES	.	.	GO:0005618^cellular_component^cell wall`GO:0005576^cellular_component^extracellular region`GO:0005199^molecular_function^structural constituent of cell wall`GO:0007275^biological_process^multicellular organismal development
isotig01722	.	.	.	.	sigP:1^18^0.875^YES	.	.	.
isotig01723	.	.	.	.	sigP:1^18^0.875^YES	.	.	.
isotig01724	.	.	sp|P13993|PRP2_SOYBN^P13993^Q:116-300,H:41-207^47.64%ID^E:9e-06^RecName: Full=Repetitive proline-rich cell wall protein 2;^Eukaryota; Viridiplantae; Streptophyta; Embryophyta; Tracheophyta; Spermatophyta; Magnoliophyta; eudicotyledons; core eudicotyledons; rosids; fabids; Fabales; Fabaceae; Papilionoideae; Phaseoleae; Glycine	.	sigP:1^18^0.875^YES	.	.	GO:0005618^cellular_component^cell wall`GO:0005576^cellular_component^extracellular region`GO:0005199^molecular_function^structural constituent of cell wall`GO:0007275^biological_process^multicellular organismal development
isotig01725	.	.	.	.	sigP:1^18^0.874^YES	.	.	.
isotig01726	.	.	.	.	sigP:1^18^0.874^YES	.	.	.
isotig01728	.	.	sp|P13993|PRP2_SOYBN^P13993^Q:116-300,H:41-207^47.64%ID^E:9e-06^RecName: Full=Repetitive proline-rich cell wall protein 2;^Eukaryota; Viridiplantae; Streptophyta; Embryophyta; Tracheophyta; Spermatophyta; Magnoliophyta; eudicotyledons; core eudicotyledons; rosids; fabids; Fabales; Fabaceae; Papilionoideae; Phaseoleae; Glycine	.	sigP:1^18^0.875^YES	.	.	GO:0005618^cellular_component^cell wall`GO:0005576^cellular_component^extracellular region`GO:0005199^molecular_function^structural constituent of cell wall`GO:0007275^biological_process^multicellular organismal development
isotig01729	.	.	sp|P13993|PRP2_SOYBN^P13993^Q:117-301,H:41-207^49.21%ID^E:1e-05^RecName: Full=Repetitive proline-rich cell wall protein 2;^Eukaryota; Viridiplantae; Streptophyta; Embryophyta; Tracheophyta; Spermatophyta; Magnoliophyta; eudicotyledons; core eudicotyledons; rosids; fabids; Fabales; Fabaceae; Papilionoideae; Phaseoleae; Glycine	.	sigP:1^18^0.874^YES	.	.	GO:0005618^cellular_component^cell wall`GO:0005576^cellular_component^extracellular region`GO:0005199^molecular_function^structural constituent of cell wall`GO:0007275^biological_process^multicellular organismal development
isotig01730	.	.	.	.	sigP:1^18^0.875^YES	.	.	.
isotig01731	.	.	.	.	sigP:1^18^0.875^YES	.	.	.
isotig01732	.	.	.	.	sigP:1^18^0.875^YES	.	.	.
isotig01733	.	.	.	.	sigP:1^18^0.874^YES	.	.	.
isotig01734	.	.	.	.	sigP:1^18^0.874^YES	.	.	.
isotig01735	.	.	.	.	sigP:1^18^0.874^YES	.	.	.
isotig01736	.	.	.	.	sigP:1^18^0.875^YES	.	.	.
isotig01737	.	.	.	.	sigP:1^18^0.875^YES	.	.	.
isotig01738	.	.	sp|P13993|PRP2_SOYBN^P13993^Q:116-300,H:41-207^47.64%ID^E:9e-06^RecName: Full=Repetitive proline-rich cell wall protein 2;^Eukaryota; Viridiplantae; Streptophyta; Embryophyta; Tracheophyta; Spermatophyta; Magnoliophyta; eudicotyledons; core eudicotyledons; rosids; fabids; Fabales; Fabaceae; Papilionoideae; Phaseoleae; Glycine	.	sigP:1^18^0.875^YES	.	.	GO:0005618^cellular_component^cell wall`GO:0005576^cellular_component^extracellular region`GO:0005199^molecular_function^structural constituent of cell wall`GO:0007275^biological_process^multicellular organismal development
isotig01739	.	.	.	.	sigP:1^18^0.874^YES	.	.	.
isotig01740	.	.	.	.	sigP:1^18^0.874^YES	.	.	.
isotig01741	.	.	sp|P13993|PRP2_SOYBN^P13993^Q:117-301,H:41-207^49.21%ID^E:1e-05^RecName: Full=Repetitive proline-rich cell wall protein 2;^Eukaryota; Viridiplantae; Streptophyta; Embryophyta; Tracheophyta; Spermatophyta; Magnoliophyta; eudicotyledons; core eudicotyledons; rosids; fabids; Fabales; Fabaceae; Papilionoideae; Phaseoleae; Glycine	.	sigP:1^18^0.874^YES	.	.	GO:0005618^cellular_component^cell wall`GO:0005576^cellular_component^extracellular region`GO:0005199^molecular_function^structural constituent of cell wall`GO:0007275^biological_process^multicellular organismal development
isotig01742	.	.	.	.	sigP:1^18^0.875^YES	.	.	.
isotig01744	.	.	.	.	sigP:1^18^0.874^YES	.	.	.
isotig01745	.	.	sp|P13993|PRP2_SOYBN^P13993^Q:90-294,H:26-207^48.33%ID^E:1e-05^RecName: Full=Repetitive proline-rich cell wall protein 2;^Eukaryota; Viridiplantae; Streptophyta; Embryophyta; Tracheophyta; Spermatophyta; Magnoliophyta; eudicotyledons; core eudicotyledons; rosids; fabids; Fabales; Fabaceae; Papilionoideae; Phaseoleae; Glycine	.	sigP:1^18^0.874^YES	.	.	GO:0005618^cellular_component^cell wall`GO:0005576^cellular_component^extracellular region`GO:0005199^molecular_function^structural constituent of cell wall`GO:0007275^biological_process^multicellular organismal development
isotig01746	.	.	.	.	sigP:1^18^0.875^YES	.	.	.
isotig01747	.	.	.	.	sigP:1^18^0.875^YES	.	.	.
isotig01748	.	.	.	.	sigP:1^18^0.875^YES	.	.	.
isotig01749	.	.	.	.	sigP:1^18^0.874^YES	.	.	.
isotig01750	.	.	.	.	sigP:1^18^0.874^YES	.	.	.
isotig01751	.	.	.	.	sigP:1^18^0.874^YES	.	.	.
isotig01754	.	.	.	.	.	.	.	.
isotig01755	.	.	.	.	sigP:1^18^0.874^YES	.	.	.
isotig01756	.	.	.	.	sigP:1^18^0.875^YES	.	.	.
isotig01758	.	.	.	.	sigP:1^18^0.874^YES	.	.	.
isotig01759	.	.	sp|P13993|PRP2_SOYBN^P13993^Q:90-294,H:26-207^48.33%ID^E:1e-05^RecName: Full=Repetitive proline-rich cell wall protein 2;^Eukaryota; Viridiplantae; Streptophyta; Embryophyta; Tracheophyta; Spermatophyta; Magnoliophyta; eudicotyledons; core eudicotyledons; rosids; fabids; Fabales; Fabaceae; Papilionoideae; Phaseoleae; Glycine	.	sigP:1^18^0.874^YES	.	.	GO:0005618^cellular_component^cell wall`GO:0005576^cellular_component^extracellular region`GO:0005199^molecular_function^structural constituent of cell wall`GO:0007275^biological_process^multicellular organismal development
isotig01760	.	.	.	.	sigP:1^18^0.875^YES	.	.	.
isotig01761	.	.	.	.	sigP:1^18^0.874^YES	.	.	.
isotig01764	.	.	.	.	sigP:1^18^0.874^YES	.	.	.
isotig01765	.	.	.	.	.	.	.	.
isotig01766	.	.	.	.	sigP:1^18^0.875^YES	.	.	.
isotig01767	.	.	.	.	sigP:1^18^0.874^YES	.	.	.
isotig01769	.	.	.	.	.	.	.	.
isotig01770	.	.	.	.	.	.	.	.
isotig01793	sp|Q05349|12KD_FRAAN^Q05349^Q:553-693,H:64-109^74.47%ID^E:7e-16^RecName: Full=Auxin-repressed 12.5 kDa protein;^Eukaryota; Viridiplantae; Streptophyta; Embryophyta; Tracheophyta; Spermatophyta; Magnoliophyta; eudicotyledons; core eudicotyledons; rosids; fabids; Rosales; Rosaceae; Rosoideae; Potentilleae; Fragariinae; Fragaria	.	.	.	.	.	.	GO:0009734^biological_process^auxin mediated signaling pathway
isotig01798	sp|Q05349|12KD_FRAAN^Q05349^Q:108-467,H:3-109^49.17%ID^E:8e-25^RecName: Full=Auxin-repressed 12.5 kDa protein;^Eukaryota; Viridiplantae; Streptophyta; Embryophyta; Tracheophyta; Spermatophyta; Magnoliophyta; eudicotyledons; core eudicotyledons; rosids; fabids; Rosales; Rosaceae; Rosoideae; Potentilleae; Fragariinae; Fragaria	.	sp|Q05349|12KD_FRAAN^Q05349^Q:1-121,H:3-110^48.76%ID^E:2e-27^RecName: Full=Auxin-repressed 12.5 kDa protein;^Eukaryota; Viridiplantae; Streptophyta; Embryophyta; Tracheophyta; Spermatophyta; Magnoliophyta; eudicotyledons; core eudicotyledons; rosids; fabids; Rosales; Rosaceae; Rosoideae; Potentilleae; Fragariinae; Fragaria	PF05564.7^Auxin_repressed^Dormancy/auxin associated protein^5-121^E:1.3e-45	.	.	.	GO:0009734^biological_process^auxin mediated signaling pathway
isotig01799	sp|Q05349|12KD_FRAAN^Q05349^Q:108-467,H:3-109^49.17%ID^E:7e-25^RecName: Full=Auxin-repressed 12.5 kDa protein;^Eukaryota; Viridiplantae; Streptophyta; Embryophyta; Tracheophyta; Spermatophyta; Magnoliophyta; eudicotyledons; core eudicotyledons; rosids; fabids; Rosales; Rosaceae; Rosoideae; Potentilleae; Fragariinae; Fragaria	.	sp|Q05349|12KD_FRAAN^Q05349^Q:1-121,H:3-110^48.76%ID^E:2e-27^RecName: Full=Auxin-repressed 12.5 kDa protein;^Eukaryota; Viridiplantae; Streptophyta; Embryophyta; Tracheophyta; Spermatophyta; Magnoliophyta; eudicotyledons; core eudicotyledons; rosids; fabids; Rosales; Rosaceae; Rosoideae; Potentilleae; Fragariinae; Fragaria	PF05564.7^Auxin_repressed^Dormancy/auxin associated protein^5-121^E:1.3e-45	.	.	.	GO:0009734^biological_process^auxin mediated signaling pathway
isotig01800	sp|Q05349|12KD_FRAAN^Q05349^Q:108-467,H:3-109^49.17%ID^E:5e-25^RecName: Full=Auxin-repressed 12.5 kDa protein;^Eukaryota; Viridiplantae; Streptophyta; Embryophyta; Tracheophyta; Spermatophyta; Magnoliophyta; eudicotyledons; core eudicotyledons; rosids; fabids; Rosales; Rosaceae; Rosoideae; Potentilleae; Fragariinae; Fragaria	.	sp|Q05349|12KD_FRAAN^Q05349^Q:1-121,H:3-110^48.76%ID^E:2e-27^RecName: Full=Auxin-repressed 12.5 kDa protein;^Eukaryota; Viridiplantae; Streptophyta; Embryophyta; Tracheophyta; Spermatophyta; Magnoliophyta; eudicotyledons; core eudicotyledons; rosids; fabids; Rosales; Rosaceae; Rosoideae; Potentilleae; Fragariinae; Fragaria	PF05564.7^Auxin_repressed^Dormancy/auxin associated protein^5-121^E:1.3e-45	.	.	.	GO:0009734^biological_process^auxin mediated signaling pathway
isotig01801	sp|Q05349|12KD_FRAAN^Q05349^Q:108-467,H:3-109^49.17%ID^E:5e-25^RecName: Full=Auxin-repressed 12.5 kDa protein;^Eukaryota; Viridiplantae; Streptophyta; Embryophyta; Tracheophyta; Spermatophyta; Magnoliophyta; eudicotyledons; core eudicotyledons; rosids; fabids; Rosales; Rosaceae; Rosoideae; Potentilleae; Fragariinae; Fragaria	.	sp|Q05349|12KD_FRAAN^Q05349^Q:1-121,H:3-110^48.76%ID^E:2e-27^RecName: Full=Auxin-repressed 12.5 kDa protein;^Eukaryota; Viridiplantae; Streptophyta; Embryophyta; Tracheophyta; Spermatophyta; Magnoliophyta; eudicotyledons; core eudicotyledons; rosids; fabids; Rosales; Rosaceae; Rosoideae; Potentilleae; Fragariinae; Fragaria	PF05564.7^Auxin_repressed^Dormancy/auxin associated protein^5-121^E:1.3e-45	.	.	.	GO:0009734^biological_process^auxin mediated signaling pathway
isotig01803	.	.	.	.	.	.	.	.
isotig01807	.	.	.	.	.	.	.	.
isotig01810	sp|Q6F6A2|PHR_ORYSJ^Q6F6A2^Q:650-429,H:397-470^93.24%ID^E:5e-45^RecName: Full=Deoxyribodipyrimidine photo-lyase;^Eukaryota; Viridiplantae; Streptophyta; Embryophyta; Tracheophyta; Spermatophyta; Magnoliophyta; Liliopsida; Poales; Poaceae; BEP clade; Ehrhartoideae; Oryzeae; Oryza`sp|Q6F6A2|PHR_ORYSJ^Q6F6A2^Q:442-323,H:466-505^62.5%ID^E:5e-45^RecName: Full=Deoxyribodipyrimidine photo-lyase;^Eukaryo…	.	sp|Q6F6A2|PHR_ORYSJ^Q6F6A2^Q:92-164,H:397-469^94.52%ID^E:2e-45^RecName: Full=Deoxyribodipyrimidine photo-lyase;^Eukaryota; Viridiplantae; Streptophyta; Embryophyta; Tracheophyta; Spermatophyta; Magnoliophyta; Liliopsida; Poales; Poaceae; BEP clade; Ehrhartoideae; Oryzeae; Oryza	.	.	.	COG0415^Deoxyribodipyrimidine photolyase	GO:0005634^cellular_component^nucleus`GO:0003904^molecular_function^deoxyribodipyrimidine photo-lyase activity`GO:0003677^molecular_function^DNA binding`GO:0000166^molecular_function^nucleotide binding`GO:0006281^biological_process^DNA repair`GO:0000719^biological_process^photoreactive repair`GO:0009650^biological_process^UV protection
isotig01814	sp|Q6F6A2|PHR_ORYSJ^Q6F6A2^Q:650-429,H:397-470^93.24%ID^E:5e-45^RecName: Full=Deoxyribodipyrimidine photo-lyase;^Eukaryota; Viridiplantae; Streptophyta; Embryophyta; Tracheophyta; Spermatophyta; Magnoliophyta; Liliopsida; Poales; Poaceae; BEP clade; Ehrhartoideae; Oryzeae; Oryza`sp|Q6F6A2|PHR_ORYSJ^Q6F6A2^Q:442-323,H:466-505^62.5%ID^E:5e-45^RecName: Full=Deoxyribodipyrimidine photo-lyase;^Eukaryo…	.	sp|Q6F6A2|PHR_ORYSJ^Q6F6A2^Q:92-164,H:397-469^94.52%ID^E:2e-45^RecName: Full=Deoxyribodipyrimidine photo-lyase;^Eukaryota; Viridiplantae; Streptophyta; Embryophyta; Tracheophyta; Spermatophyta; Magnoliophyta; Liliopsida; Poales; Poaceae; BEP clade; Ehrhartoideae; Oryzeae; Oryza	.	.	.	COG0415^Deoxyribodipyrimidine photolyase	GO:0005634^cellular_component^nucleus`GO:0003904^molecular_function^deoxyribodipyrimidine photo-lyase activity`GO:0003677^molecular_function^DNA binding`GO:0000166^molecular_function^nucleotide binding`GO:0006281^biological_process^DNA repair`GO:0000719^biological_process^photoreactive repair`GO:0009650^biological_process^UV protection
isotig01816	sp|Q6F6A2|PHR_ORYSJ^Q6F6A2^Q:1433-429,H:136-470^88.66%ID^E:0^RecName: Full=Deoxyribodipyrimidine photo-lyase;^Eukaryota; Viridiplantae; Streptophyta; Embryophyta; Tracheophyta; Spermatophyta; Magnoliophyta; Liliopsida; Poales; Poaceae; BEP clade; Ehrhartoideae; Oryzeae; Oryza	.	sp|Q6F6A2|PHR_ORYSJ^Q6F6A2^Q:10-351,H:129-470^88.6%ID^E:0^RecName: Full=Deoxyribodipyrimidine photo-lyase;^Eukaryota; Viridiplantae; Streptophyta; Embryophyta; Tracheophyta; Spermatophyta; Magnoliophyta; Liliopsida; Poales; Poaceae; BEP clade; Ehrhartoideae; Oryzeae; Oryza	PF00875.13^DNA_photolyase^DNA photolyase^8-89^E:1.5e-05`PF03441.9^FAD_binding_7^FAD binding domain of DNA photolyase^126-331^E:8e-34	.	.	COG0415^Deoxyribodipyrimidine photolyase	GO:0005634^cellular_component^nucleus`GO:0003904^molecular_function^deoxyribodipyrimidine photo-lyase activity`GO:0003677^molecular_function^DNA binding`GO:0000166^molecular_function^nucleotide binding`GO:0006281^biological_process^DNA repair`GO:0000719^biological_process^photoreactive repair`GO:0009650^biological_process^UV protection
isotig01819	.	.	.	.	sigP:1^20^0.72^YES	.	.	.
isotig01824	.	.	.	.	sigP:1^20^0.72^YES	.	.	.
isotig01825	.	.	.	.	sigP:1^20^0.72^YES	.	.	.
isotig01827	.	.	.	.	.	ExpAA=60.99^PredHel=2^Topology=i113-135o168-190i	.	.
isotig01833	.	.	.	.	.	.	.	.
isotig01835	.	.	.	.	.	.	.	.
isotig01856	.	.	.	.	.	ExpAA=23.85^PredHel=1^Topology=i89-111o	.	.
isotig01861	.	.	.	.	.	ExpAA=23.85^PredHel=1^Topology=i89-111o	.	.
isotig01862	.	.	.	.	.	ExpAA=23.85^PredHel=1^Topology=i89-111o	.	.
isotig01863	.	.	.	.	.	ExpAA=23.85^PredHel=1^Topology=i89-111o	.	.
isotig01866	.	.	sp|Q7XIZ1|GRXC9_ORYSJ^Q7XIZ1^Q:41-116,H:85-192^41.67%ID^E:3e-11^RecName: Full=Glutaredoxin-C9;^Eukaryota; Viridiplantae; Streptophyta; Embryophyta; Tracheophyta; Spermatophyta; Magnoliophyta; Liliopsida; Poales; Poaceae; BEP clade; Ehrhartoideae; Oryzeae; Oryza	.	.	.	.	GO:0005737^cellular_component^cytoplasm`GO:0005634^cellular_component^nucleus`GO:0009055^molecular_function^electron carrier activity`GO:0015035^molecular_function^protein disulfide oxidoreductase activity`GO:0045454^biological_process^cell redox homeostasis`GO:0022900^biological_process^electron transport chain
isotig01870	sp|P04146|COPIA_DROME^P04146^Q:3387-2026,H:944-1400^30.82%ID^E:1e-52^RecName: Full=Copia protein;^Eukaryota; Metazoa; Ecdysozoa; Arthropoda; Hexapoda; Insecta; Pterygota; Neoptera; Endopterygota; Diptera; Brachycera; Muscomorpha; Ephydroidea; Drosophilidae; Drosophila; Sophophora`sp|P04146|COPIA_DROME^P04146^Q:3460-3395,H:920-941^31.82%ID^E:1e-52^RecName: Full=Copia protein;^Eukaryota; Metazoa; E…	.	.	.	.	.	.	.
isotig01872	sp|P04146|COPIA_DROME^P04146^Q:3387-2026,H:944-1400^30.82%ID^E:1e-52^RecName: Full=Copia protein;^Eukaryota; Metazoa; Ecdysozoa; Arthropoda; Hexapoda; Insecta; Pterygota; Neoptera; Endopterygota; Diptera; Brachycera; Muscomorpha; Ephydroidea; Drosophilidae; Drosophila; Sophophora`sp|P04146|COPIA_DROME^P04146^Q:3460-3395,H:920-941^31.82%ID^E:1e-52^RecName: Full=Copia protein;^Eukaryota; Metazoa; E…	.	.	PF13696.1^zf-CCHC_2^Zinc knuckle^70-91^E:9.9e-05`PF00098.18^zf-CCHC^Zinc knuckle^73-89^E:2.2e-06	.	.	.	.
isotig01873	sp|P04146|COPIA_DROME^P04146^Q:2095-734,H:944-1400^30.82%ID^E:1e-52^RecName: Full=Copia protein;^Eukaryota; Metazoa; Ecdysozoa; Arthropoda; Hexapoda; Insecta; Pterygota; Neoptera; Endopterygota; Diptera; Brachycera; Muscomorpha; Ephydroidea; Drosophilidae; Drosophila; Sophophora`sp|P04146|COPIA_DROME^P04146^Q:2168-2103,H:920-941^31.82%ID^E:1e-52^RecName: Full=Copia protein;^Eukaryota; Metazoa; Ec…	.	.	.	.	.	.	.
isotig01875	sp|P04146|COPIA_DROME^P04146^Q:3387-2026,H:944-1400^30.82%ID^E:1e-52^RecName: Full=Copia protein;^Eukaryota; Metazoa; Ecdysozoa; Arthropoda; Hexapoda; Insecta; Pterygota; Neoptera; Endopterygota; Diptera; Brachycera; Muscomorpha; Ephydroidea; Drosophilidae; Drosophila; Sophophora`sp|P04146|COPIA_DROME^P04146^Q:3460-3395,H:920-941^31.82%ID^E:1e-52^RecName: Full=Copia protein;^Eukaryota; Metazoa; E…	.	.	.	.	.	.	.
isotig01882	sp|P10978|POLX_TOBAC^P10978^Q:1589-1170,H:518-657^37.16%ID^E:3e-27^RecName: Full=Retrovirus-related Pol polyprotein from transposon TNT 1-94;^Eukaryota; Viridiplantae; Streptophyta; Embryophyta; Tracheophyta; Spermatophyta; Magnoliophyta; eudicotyledons; core eudicotyledons; asterids; lamiids; Solanales; Solanaceae; Nicotianoideae; Nicotianeae; Nicotiana`sp|P10978|POLX_TOBAC^P10978^Q:1698-1588,H:…	.	sp|P10978|POLX_TOBAC^P10978^Q:1-139,H:519-657^38.1%ID^E:2e-25^RecName: Full=Retrovirus-related Pol polyprotein from transposon TNT 1-94;^Eukaryota; Viridiplantae; Streptophyta; Embryophyta; Tracheophyta; Spermatophyta; Magnoliophyta; eudicotyledons; core eudicotyledons; asterids; lamiids; Solanales; Solanaceae; Nicotianoideae; Nicotianeae; Nicotiana	PF00665.21^rve^Integrase core domain^8-76^E:3e-16	.	.	.	GO:0004190^molecular_function^aspartic-type endopeptidase activity`GO:0004519^molecular_function^endonuclease activity`GO:0046872^molecular_function^metal ion binding`GO:0003676^molecular_function^nucleic acid binding`GO:0003964^molecular_function^RNA-directed DNA polymerase activity`GO:0008270^molecular_function^zinc ion binding`GO:0015074^biological_process^DNA integration`GO:0090305^biological…
isotig01896	.	.	.	.	.	.	.	.
isotig01899	.	.	.	.	.	ExpAA=18.90^PredHel=1^Topology=o103-120i	.	.
isotig01902	.	.	.	.	.	ExpAA=40.10^PredHel=2^Topology=i103-125o145-167i	.	.
isotig01912	.	.	.	PF03348.10^Serinc^Serine incorporator (Serinc)^130-188^E:1.2e-05	.	ExpAA=54.65^PredHel=2^Topology=i142-164o179-201i	.	.
isotig01918	.	.	.	.	.	.	.	.
isotig01919	.	.	.	.	.	.	.	.
isotig01929	.	.	.	.	.	.	.	.
isotig01930	.	.	.	.	.	.	.	.
isotig01931	.	.	.	.	.	.	.	.
isotig01932	.	.	.	.	.	.	.	.
isotig01937	.	.	.	.	.	.	.	.
isotig01938	.	.	.	.	.	.	.	.
isotig01939	.	.	.	.	.	.	.	.
isotig01940	.	.	.	.	.	.	.	.
isotig01941	.	.	.	.	.	.	.	.
isotig01942	.	.	.	.	.	.	.	.
isotig01947	.	.	.	.	.	.	.	.
isotig01948	.	.	.	.	.	.	.	.
isotig01949	.	.	.	.	.	.	.	.
isotig01950	.	.	.	.	.	.	.	.
isotig01951	.	.	.	.	.	.	.	.
isotig01952	.	.	.	.	.	.	.	.
isotig01953	.	.	.	.	.	.	.	.
isotig01954	.	.	.	.	.	.	.	.
isotig01955	.	.	.	.	.	.	.	.
isotig01956	.	.	.	.	.	.	.	.
isotig01957	.	.	.	.	.	.	.	.
isotig01961	.	.	.	.	.	.	.	.
isotig01971	.	.	.	.	.	.	.	.
isotig01972	.	.	.	.	.	.	.	.
isotig01973	.	.	.	.	.	.	.	.
isotig01974	sp|Q7XBQ9|RGA2_SOLBU^Q7XBQ9^Q:3948-3292,H:144-361^31.74%ID^E:3e-31^RecName: Full=Disease resistance protein RGA2;^Eukaryota; Viridiplantae; Streptophyta; Embryophyta; Tracheophyta; Spermatophyta; Magnoliophyta; eudicotyledons; core eudicotyledons; asterids; lamiids; Solanales; Solanaceae; Solanoideae; Solaneae; Solanum`sp|Q7XBQ9|RGA2_SOLBU^Q7XBQ9^Q:3214-2918,H:388-481^33.33%ID^E:3e-31^RecName: Fu…	.	sp|Q9LRR4|R13L1_ARATH^Q9LRR4^Q:251-368,H:124-244^33.33%ID^E:3e-12^RecName: Full=Putative disease resistance RPP13-like protein 1;^Eukaryota; Viridiplantae; Streptophyta; Embryophyta; Tracheophyta; Spermatophyta; Magnoliophyta; eudicotyledons; core eudicotyledons; rosids; malvids; Brassicales; Brassicaceae; Camelineae; Arabidopsis	PF02892.10^zf-BED^BED zinc finger^139-184^E:1.9e-07`PF00931.17^NB-ARC^NB-ARC domain^306-368^E:6.5e-12	.	.	.	GO:0043531^molecular_function^ADP binding`GO:0005524^molecular_function^ATP binding`GO:0006952^biological_process^defense response
isotig01975	sp|Q7XBQ9|RGA2_SOLBU^Q7XBQ9^Q:3957-3301,H:144-361^31.74%ID^E:3e-31^RecName: Full=Disease resistance protein RGA2;^Eukaryota; Viridiplantae; Streptophyta; Embryophyta; Tracheophyta; Spermatophyta; Magnoliophyta; eudicotyledons; core eudicotyledons; asterids; lamiids; Solanales; Solanaceae; Solanoideae; Solaneae; Solanum`sp|Q7XBQ9|RGA2_SOLBU^Q7XBQ9^Q:3223-2927,H:388-481^33.33%ID^E:3e-31^RecName: Fu…	.	sp|Q9LRR4|R13L1_ARATH^Q9LRR4^Q:251-368,H:124-244^33.33%ID^E:3e-12^RecName: Full=Putative disease resistance RPP13-like protein 1;^Eukaryota; Viridiplantae; Streptophyta; Embryophyta; Tracheophyta; Spermatophyta; Magnoliophyta; eudicotyledons; core eudicotyledons; rosids; malvids; Brassicales; Brassicaceae; Camelineae; Arabidopsis	PF02892.10^zf-BED^BED zinc finger^139-184^E:1.9e-07`PF00931.17^NB-ARC^NB-ARC domain^306-368^E:6.5e-12	.	.	.	GO:0043531^molecular_function^ADP binding`GO:0005524^molecular_function^ATP binding`GO:0006952^biological_process^defense response
isotig01979	sp|Q7XBQ9|RGA2_SOLBU^Q7XBQ9^Q:3892-3236,H:144-361^31.74%ID^E:1e-32^RecName: Full=Disease resistance protein RGA2;^Eukaryota; Viridiplantae; Streptophyta; Embryophyta; Tracheophyta; Spermatophyta; Magnoliophyta; eudicotyledons; core eudicotyledons; asterids; lamiids; Solanales; Solanaceae; Solanoideae; Solaneae; Solanum`sp|Q7XBQ9|RGA2_SOLBU^Q7XBQ9^Q:3158-2862,H:388-481^36.36%ID^E:1e-32^RecName: Fu…	.	sp|Q9LRR5|DRL21_ARATH^Q9LRR5^Q:1-106,H:404-503^40.57%ID^E:2e-17^RecName: Full=Putative disease resistance protein At3g14460;^Eukaryota; Viridiplantae; Streptophyta; Embryophyta; Tracheophyta; Spermatophyta; Magnoliophyta; eudicotyledons; core eudicotyledons; rosids; malvids; Brassicales; Brassicaceae; Camelineae; Arabidopsis	PF00931.17^NB-ARC^NB-ARC domain^1-50^E:4.1e-12	.	.	.	GO:0043531^molecular_function^ADP binding`GO:0005524^molecular_function^ATP binding`GO:0006952^biological_process^defense response
isotig01982	sp|Q7XBQ9|RGA2_SOLBU^Q7XBQ9^Q:1509-853,H:144-361^31.74%ID^E:2e-31^RecName: Full=Disease resistance protein RGA2;^Eukaryota; Viridiplantae; Streptophyta; Embryophyta; Tracheophyta; Spermatophyta; Magnoliophyta; eudicotyledons; core eudicotyledons; asterids; lamiids; Solanales; Solanaceae; Solanoideae; Solaneae; Solanum`sp|Q7XBQ9|RGA2_SOLBU^Q7XBQ9^Q:775-479,H:388-481^33.33%ID^E:2e-31^RecName: Full=…	.	.	.	sigP:1^15^0.509^YES	.	.	.
isotig01988	.	.	.	.	.	.	.	.
isotig01989	.	.	.	.	.	.	.	.
isotig01994	.	.	.	.	.	.	.	.
isotig02002	.	.	.	.	.	.	.	.
isotig02003	.	.	.	.	.	.	.	.
isotig02004	.	.	.	.	.	.	.	.
isotig02005	.	.	.	.	.	.	.	.
isotig02006	.	.	.	.	.	.	.	.
isotig02007	.	.	.	.	.	.	.	.
isotig02011	.	.	.	PF10508.4^Proteasom_PSMB^Proteasome non-ATPase 26S subunit^48-503^E:1.3e-57	.	.	.	.
isotig02012	.	.	.	.	.	.	.	.
isotig02013	.	.	sp|Q0P5A6|PSMD5_BOVIN^Q0P5A6^Q:123-543,H:88-489^18.97%ID^E:2e-06^RecName: Full=26S proteasome non-ATPase regulatory subunit 5;^Eukaryota; Metazoa; Chordata; Craniata; Vertebrata; Euteleostomi; Mammalia; Eutheria; Laurasiatheria; Cetartiodactyla; Ruminantia; Pecora; Bovidae; Bovinae; Bos	PF10508.4^Proteasom_PSMB^Proteasome non-ATPase 26S subunit^47-554^E:5.4e-77	.	.	.	GO:0022624^cellular_component^proteasome accessory complex`GO:0008540^cellular_component^proteasome regulatory particle, base subcomplex`GO:0006457^biological_process^protein folding
isotig02014	.	.	.	.	.	.	.	.
isotig02016	.	.	.	.	.	.	.	.
isotig02017	.	.	.	.	.	.	.	.
isotig02018	.	.	.	PF10508.4^Proteasom_PSMB^Proteasome non-ATPase 26S subunit^1-85^E:3.6e-06	.	.	.	.
isotig02020	.	.	.	.	.	.	.	.
isotig02021	.	.	.	.	.	.	.	.
isotig02022	.	.	.	.	.	.	.	.
isotig02023	.	.	.	.	.	.	.	.
isotig02024	.	.	.	.	.	.	.	.
isotig02025	.	.	.	.	.	.	.	.
isotig02026	.	.	.	.	.	.	.	.
isotig02027	.	.	.	.	.	.	.	.
isotig02029	.	.	.	.	.	.	.	.
isotig02030	.	.	.	PF13963.1^Transpos_assoc^Transposase-associated domain^7-72^E:2.7e-15	.	.	.	.
isotig02033	.	.	.	.	.	.	.	.
isotig02035	sp|Q5BKS4|ERI2_MOUSE^Q5BKS4^Q:1235-1077,H:197-249^43.4%ID^E:8e-08^RecName: Full=ERI1 exoribonuclease 2;^Eukaryota; Metazoa; Chordata; Craniata; Vertebrata; Euteleostomi; Mammalia; Eutheria; Euarchontoglires; Glires; Rodentia; Sciurognathi; Muroidea; Muridae; Murinae; Mus; Mus`sp|Q5BKS4|ERI2_MOUSE^Q5BKS4^Q:1387-1307,H:151-177^44.44%ID^E:8e-08^RecName: Full=ERI1 exoribonuclease 2;^Eukaryota; Metazo…	.	.	.	.	.	COG5018^Inhibitor of the KinA pathway to sporulation, predicted exonuclease	GO:0005622^cellular_component^intracellular`GO:0004527^molecular_function^exonuclease activity`GO:0046872^molecular_function^metal ion binding`GO:0003676^molecular_function^nucleic acid binding`GO:0008270^molecular_function^zinc ion binding`GO:0090305^biological_process^nucleic acid phosphodiester bond hydrolysis
isotig02036	sp|A8K979|ERI2_HUMAN^A8K979^Q:207-467,H:34-121^51.14%ID^E:4e-36^RecName: Full=ERI1 exoribonuclease 2;^Eukaryota; Metazoa; Chordata; Craniata; Vertebrata; Euteleostomi; Mammalia; Eutheria; Euarchontoglires; Primates; Haplorrhini; Catarrhini; Hominidae; Homo`sp|A8K979|ERI2_HUMAN^A8K979^Q:491-775,H:151-239^41.05%ID^E:4e-36^RecName: Full=ERI1 exoribonuclease 2;^Eukaryota; Metazoa; Chordata; Craniata;…	.	.	.	.	.	COG5018^Inhibitor of the KinA pathway to sporulation, predicted exonuclease	GO:0005622^cellular_component^intracellular`GO:0004527^molecular_function^exonuclease activity`GO:0046872^molecular_function^metal ion binding`GO:0003676^molecular_function^nucleic acid binding`GO:0008270^molecular_function^zinc ion binding`GO:0090305^biological_process^nucleic acid phosphodiester bond hydrolysis
isotig02037	sp|Q5BKS4|ERI2_MOUSE^Q5BKS4^Q:979-821,H:197-249^43.4%ID^E:7e-08^RecName: Full=ERI1 exoribonuclease 2;^Eukaryota; Metazoa; Chordata; Craniata; Vertebrata; Euteleostomi; Mammalia; Eutheria; Euarchontoglires; Glires; Rodentia; Sciurognathi; Muroidea; Muridae; Murinae; Mus; Mus`sp|Q5BKS4|ERI2_MOUSE^Q5BKS4^Q:1131-1051,H:151-177^44.44%ID^E:7e-08^RecName: Full=ERI1 exoribonuclease 2;^Eukaryota; Metazoa;…	.	.	.	.	.	COG5018^Inhibitor of the KinA pathway to sporulation, predicted exonuclease	GO:0005622^cellular_component^intracellular`GO:0004527^molecular_function^exonuclease activity`GO:0046872^molecular_function^metal ion binding`GO:0003676^molecular_function^nucleic acid binding`GO:0008270^molecular_function^zinc ion binding`GO:0090305^biological_process^nucleic acid phosphodiester bond hydrolysis
isotig02038	sp|Q5HZL1|ERI2_XENLA^Q5HZL1^Q:1171-1025,H:35-83^53.06%ID^E:5e-10^RecName: Full=ERI1 exoribonuclease 2;^Eukaryota; Metazoa; Chordata; Craniata; Vertebrata; Euteleostomi; Amphibia; Batrachia; Anura; Pipoidea; Pipidae; Xenopodinae; Xenopus; Xenopus`sp|Q5HZL1|ERI2_XENLA^Q5HZL1^Q:1022-840,H:179-239^42.62%ID^E:9e-08^RecName: Full=ERI1 exoribonuclease 2;^Eukaryota; Metazoa; Chordata; Craniata; Vertebrat…	.	.	.	.	.	.	GO:0005622^cellular_component^intracellular`GO:0004527^molecular_function^exonuclease activity`GO:0046872^molecular_function^metal ion binding`GO:0003676^molecular_function^nucleic acid binding`GO:0008270^molecular_function^zinc ion binding`GO:0090305^biological_process^nucleic acid phosphodiester bond hydrolysis
isotig02039	sp|Q5HZL1|ERI2_XENLA^Q5HZL1^Q:1171-1025,H:35-83^53.06%ID^E:5e-10^RecName: Full=ERI1 exoribonuclease 2;^Eukaryota; Metazoa; Chordata; Craniata; Vertebrata; Euteleostomi; Amphibia; Batrachia; Anura; Pipoidea; Pipidae; Xenopodinae; Xenopus; Xenopus`sp|Q5HZL1|ERI2_XENLA^Q5HZL1^Q:1022-840,H:179-239^42.62%ID^E:9e-08^RecName: Full=ERI1 exoribonuclease 2;^Eukaryota; Metazoa; Chordata; Craniata; Vertebrat…	.	.	.	.	.	.	GO:0005622^cellular_component^intracellular`GO:0004527^molecular_function^exonuclease activity`GO:0046872^molecular_function^metal ion binding`GO:0003676^molecular_function^nucleic acid binding`GO:0008270^molecular_function^zinc ion binding`GO:0090305^biological_process^nucleic acid phosphodiester bond hydrolysis
isotig02040	sp|Q5HZL1|ERI2_XENLA^Q5HZL1^Q:965-357,H:14-239^39.38%ID^E:5e-45^RecName: Full=ERI1 exoribonuclease 2;^Eukaryota; Metazoa; Chordata; Craniata; Vertebrata; Euteleostomi; Amphibia; Batrachia; Anura; Pipoidea; Pipidae; Xenopodinae; Xenopus; Xenopus	.	sp|A8K979|ERI2_HUMAN^A8K979^Q:11-199,H:34-239^42.23%ID^E:6e-46^RecName: Full=ERI1 exoribonuclease 2;^Eukaryota; Metazoa; Chordata; Craniata; Vertebrata; Euteleostomi; Mammalia; Eutheria; Euarchontoglires; Primates; Haplorrhini; Catarrhini; Hominidae; Homo	PF00929.19^RNase_T^Exonuclease^15-185^E:6.1e-19	.	.	COG5018^Inhibitor of the KinA pathway to sporulation, predicted exonuclease	GO:0005622^cellular_component^intracellular`GO:0004527^molecular_function^exonuclease activity`GO:0046872^molecular_function^metal ion binding`GO:0003676^molecular_function^nucleic acid binding`GO:0008270^molecular_function^zinc ion binding`GO:0090305^biological_process^nucleic acid phosphodiester bond hydrolysis
isotig02047	sp|Q3V384|LACE1_MOUSE^Q3V384^Q:1521-322,H:74-471^38.63%ID^E:2e-68^RecName: Full=Lactation elevated protein 1;^Eukaryota; Metazoa; Chordata; Craniata; Vertebrata; Euteleostomi; Mammalia; Eutheria; Euarchontoglires; Glires; Rodentia; Sciurognathi; Muroidea; Muridae; Murinae; Mus; Mus	.	sp|Q3V384|LACE1_MOUSE^Q3V384^Q:84-483,H:74-471^39.76%ID^E:1e-78^RecName: Full=Lactation elevated protein 1;^Eukaryota; Metazoa; Chordata; Craniata; Vertebrata; Euteleostomi; Mammalia; Eutheria; Euarchontoglires; Glires; Rodentia; Sciurognathi; Muroidea; Muridae; Murinae; Mus; Mus	PF03969.11^AFG1_ATPase^AFG1-like ATPase^87-436^E:2.1e-94	.	.	COG1485^Predicted ATPase	GO:0005739^cellular_component^mitochondrion`GO:0005524^molecular_function^ATP binding
isotig02050	sp|Q3V384|LACE1_MOUSE^Q3V384^Q:1553-354,H:74-471^38.41%ID^E:9e-70^RecName: Full=Lactation elevated protein 1;^Eukaryota; Metazoa; Chordata; Craniata; Vertebrata; Euteleostomi; Mammalia; Eutheria; Euarchontoglires; Glires; Rodentia; Sciurognathi; Muroidea; Muridae; Murinae; Mus; Mus	.	sp|Q3V384|LACE1_MOUSE^Q3V384^Q:1-398,H:76-471^39.24%ID^E:9e-77^RecName: Full=Lactation elevated protein 1;^Eukaryota; Metazoa; Chordata; Craniata; Vertebrata; Euteleostomi; Mammalia; Eutheria; Euarchontoglires; Glires; Rodentia; Sciurognathi; Muroidea; Muridae; Murinae; Mus; Mus	PF03969.11^AFG1_ATPase^AFG1-like ATPase^3-351^E:3.7e-94	.	.	COG1485^Predicted ATPase	GO:0005739^cellular_component^mitochondrion`GO:0005524^molecular_function^ATP binding
isotig02054	sp|Q3V384|LACE1_MOUSE^Q3V384^Q:1553-354,H:74-471^38.41%ID^E:3e-70^RecName: Full=Lactation elevated protein 1;^Eukaryota; Metazoa; Chordata; Craniata; Vertebrata; Euteleostomi; Mammalia; Eutheria; Euarchontoglires; Glires; Rodentia; Sciurognathi; Muroidea; Muridae; Murinae; Mus; Mus	.	sp|Q3V384|LACE1_MOUSE^Q3V384^Q:84-483,H:74-471^39.53%ID^E:2e-78^RecName: Full=Lactation elevated protein 1;^Eukaryota; Metazoa; Chordata; Craniata; Vertebrata; Euteleostomi; Mammalia; Eutheria; Euarchontoglires; Glires; Rodentia; Sciurognathi; Muroidea; Muridae; Murinae; Mus; Mus	PF03969.11^AFG1_ATPase^AFG1-like ATPase^87-436^E:4.5e-94	.	.	COG1485^Predicted ATPase	GO:0005739^cellular_component^mitochondrion`GO:0005524^molecular_function^ATP binding
isotig02103	sp|O82106|ZM33_MAIZE^O82106^Q:2218-1928,H:13-109^80.41%ID^E:3e-21^RecName: Full=Anther-specific protein MZm3-3;^Eukaryota; Viridiplantae; Streptophyta; Embryophyta; Tracheophyta; Spermatophyta; Magnoliophyta; Liliopsida; Poales; Poaceae; PACMAD clade; Panicoideae; Andropogoneae; Zea	.	sp|O82106|ZM33_MAIZE^O82106^Q:8-104,H:13-109^80.41%ID^E:4e-36^RecName: Full=Anther-specific protein MZm3-3;^Eukaryota; Viridiplantae; Streptophyta; Embryophyta; Tracheophyta; Spermatophyta; Magnoliophyta; Liliopsida; Poales; Poaceae; PACMAD clade; Panicoideae; Andropogoneae; Zea	.	sigP:1^35^0.881^YES	ExpAA=20.20^PredHel=1^Topology=i13-35o	.	GO:0005576^cellular_component^extracellular region
isotig02105	sp|O82106|ZM33_MAIZE^O82106^Q:2219-1929,H:13-109^80.41%ID^E:3e-21^RecName: Full=Anther-specific protein MZm3-3;^Eukaryota; Viridiplantae; Streptophyta; Embryophyta; Tracheophyta; Spermatophyta; Magnoliophyta; Liliopsida; Poales; Poaceae; PACMAD clade; Panicoideae; Andropogoneae; Zea	.	sp|O82106|ZM33_MAIZE^O82106^Q:8-104,H:13-109^80.41%ID^E:4e-36^RecName: Full=Anther-specific protein MZm3-3;^Eukaryota; Viridiplantae; Streptophyta; Embryophyta; Tracheophyta; Spermatophyta; Magnoliophyta; Liliopsida; Poales; Poaceae; PACMAD clade; Panicoideae; Andropogoneae; Zea	.	sigP:1^35^0.881^YES	ExpAA=20.20^PredHel=1^Topology=i13-35o	.	GO:0005576^cellular_component^extracellular region
isotig02112	sp|O82106|ZM33_MAIZE^O82106^Q:2203-1913,H:13-109^80.41%ID^E:3e-21^RecName: Full=Anther-specific protein MZm3-3;^Eukaryota; Viridiplantae; Streptophyta; Embryophyta; Tracheophyta; Spermatophyta; Magnoliophyta; Liliopsida; Poales; Poaceae; PACMAD clade; Panicoideae; Andropogoneae; Zea	.	sp|O82106|ZM33_MAIZE^O82106^Q:8-104,H:13-109^80.41%ID^E:4e-36^RecName: Full=Anther-specific protein MZm3-3;^Eukaryota; Viridiplantae; Streptophyta; Embryophyta; Tracheophyta; Spermatophyta; Magnoliophyta; Liliopsida; Poales; Poaceae; PACMAD clade; Panicoideae; Andropogoneae; Zea	.	sigP:1^35^0.881^YES	ExpAA=20.20^PredHel=1^Topology=i13-35o	.	GO:0005576^cellular_component^extracellular region
isotig02118	sp|O82106|ZM33_MAIZE^O82106^Q:2200-1910,H:13-109^80.41%ID^E:3e-21^RecName: Full=Anther-specific protein MZm3-3;^Eukaryota; Viridiplantae; Streptophyta; Embryophyta; Tracheophyta; Spermatophyta; Magnoliophyta; Liliopsida; Poales; Poaceae; PACMAD clade; Panicoideae; Andropogoneae; Zea	.	sp|O82106|ZM33_MAIZE^O82106^Q:8-104,H:13-109^80.41%ID^E:4e-36^RecName: Full=Anther-specific protein MZm3-3;^Eukaryota; Viridiplantae; Streptophyta; Embryophyta; Tracheophyta; Spermatophyta; Magnoliophyta; Liliopsida; Poales; Poaceae; PACMAD clade; Panicoideae; Andropogoneae; Zea	.	sigP:1^35^0.881^YES	ExpAA=20.20^PredHel=1^Topology=i13-35o	.	GO:0005576^cellular_component^extracellular region
isotig02122	sp|A1E9R2|PSBM_SORBI^A1E9R2^Q:1330-1229,H:1-34^100%ID^E:2e-12^RecName: Full=Photosystem II reaction center protein M;^Eukaryota; Viridiplantae; Streptophyta; Embryophyta; Tracheophyta; Spermatophyta; Magnoliophyta; Liliopsida; Poales; Poaceae; PACMAD clade; Panicoideae; Andropogoneae; Sorghum	.	.	.	.	.	.	GO:0009535^cellular_component^chloroplast thylakoid membrane`GO:0016021^cellular_component^integral to membrane`GO:0009523^cellular_component^photosystem II`GO:0019684^biological_process^photosynthesis, light reaction
isotig02127	sp|O82106|ZM33_MAIZE^O82106^Q:687-397,H:13-109^80.41%ID^E:8e-23^RecName: Full=Anther-specific protein MZm3-3;^Eukaryota; Viridiplantae; Streptophyta; Embryophyta; Tracheophyta; Spermatophyta; Magnoliophyta; Liliopsida; Poales; Poaceae; PACMAD clade; Panicoideae; Andropogoneae; Zea	.	sp|O82106|ZM33_MAIZE^O82106^Q:8-104,H:13-109^80.41%ID^E:4e-36^RecName: Full=Anther-specific protein MZm3-3;^Eukaryota; Viridiplantae; Streptophyta; Embryophyta; Tracheophyta; Spermatophyta; Magnoliophyta; Liliopsida; Poales; Poaceae; PACMAD clade; Panicoideae; Andropogoneae; Zea	.	sigP:1^35^0.881^YES	ExpAA=20.20^PredHel=1^Topology=i13-35o	.	GO:0005576^cellular_component^extracellular region
isotig02131	sp|O82106|ZM33_MAIZE^O82106^Q:685-395,H:13-109^80.41%ID^E:8e-23^RecName: Full=Anther-specific protein MZm3-3;^Eukaryota; Viridiplantae; Streptophyta; Embryophyta; Tracheophyta; Spermatophyta; Magnoliophyta; Liliopsida; Poales; Poaceae; PACMAD clade; Panicoideae; Andropogoneae; Zea	.	sp|O82106|ZM33_MAIZE^O82106^Q:8-104,H:13-109^80.41%ID^E:4e-36^RecName: Full=Anther-specific protein MZm3-3;^Eukaryota; Viridiplantae; Streptophyta; Embryophyta; Tracheophyta; Spermatophyta; Magnoliophyta; Liliopsida; Poales; Poaceae; PACMAD clade; Panicoideae; Andropogoneae; Zea	.	sigP:1^35^0.881^YES	ExpAA=20.20^PredHel=1^Topology=i13-35o	.	GO:0005576^cellular_component^extracellular region
isotig02133	sp|O82106|ZM33_MAIZE^O82106^Q:582-292,H:13-109^80.41%ID^E:5e-23^RecName: Full=Anther-specific protein MZm3-3;^Eukaryota; Viridiplantae; Streptophyta; Embryophyta; Tracheophyta; Spermatophyta; Magnoliophyta; Liliopsida; Poales; Poaceae; PACMAD clade; Panicoideae; Andropogoneae; Zea	.	sp|O82106|ZM33_MAIZE^O82106^Q:8-104,H:13-109^80.41%ID^E:4e-36^RecName: Full=Anther-specific protein MZm3-3;^Eukaryota; Viridiplantae; Streptophyta; Embryophyta; Tracheophyta; Spermatophyta; Magnoliophyta; Liliopsida; Poales; Poaceae; PACMAD clade; Panicoideae; Andropogoneae; Zea	.	sigP:1^35^0.881^YES	ExpAA=20.20^PredHel=1^Topology=i13-35o	.	GO:0005576^cellular_component^extracellular region
isotig02151	sp|Q9FEB5|DSP4_ARATH^Q9FEB5^Q:1831-638,H:1-378^57.14%ID^E:4e-145^RecName: Full=Phosphoglucan phosphatase DSP4, chloroplastic;^Eukaryota; Viridiplantae; Streptophyta; Embryophyta; Tracheophyta; Spermatophyta; Magnoliophyta; eudicotyledons; core eudicotyledons; rosids; malvids; Brassicales; Brassicaceae; Camelineae; Arabidopsis	.	sp|Q9FEB5|DSP4_ARATH^Q9FEB5^Q:66-402,H:1-345^62.9%ID^E:1e-145^RecName: Full=Phosphoglucan phosphatase DSP4, chloroplastic;^Eukaryota; Viridiplantae; Streptophyta; Embryophyta; Tracheophyta; Spermatophyta; Magnoliophyta; eudicotyledons; core eudicotyledons; rosids; malvids; Brassicales; Brassicaceae; Camelineae; Arabidopsis	PF00782.15^DSPc^Dual specificity phosphatase, catalytic domain^207-292^E:5.6e-11	.	.	.	GO:0009570^cellular_component^chloroplast stroma`GO:0019203^molecular_function^carbohydrate phosphatase activity`GO:0030247^molecular_function^polysaccharide binding`GO:0008138^molecular_function^protein tyrosine/serine/threonine phosphatase activity`GO:0006470^biological_process^protein dephosphorylation`GO:0005983^biological_process^starch catabolic process
isotig02153	sp|Q9FEB5|DSP4_ARATH^Q9FEB5^Q:1750-638,H:1-378^60.69%ID^E:6e-149^RecName: Full=Phosphoglucan phosphatase DSP4, chloroplastic;^Eukaryota; Viridiplantae; Streptophyta; Embryophyta; Tracheophyta; Spermatophyta; Magnoliophyta; eudicotyledons; core eudicotyledons; rosids; malvids; Brassicales; Brassicaceae; Camelineae; Arabidopsis	.	sp|Q9FEB5|DSP4_ARATH^Q9FEB5^Q:66-436,H:1-378^60.95%ID^E:4e-152^RecName: Full=Phosphoglucan phosphatase DSP4, chloroplastic;^Eukaryota; Viridiplantae; Streptophyta; Embryophyta; Tracheophyta; Spermatophyta; Magnoliophyta; eudicotyledons; core eudicotyledons; rosids; malvids; Brassicales; Brassicaceae; Camelineae; Arabidopsis	PF00782.15^DSPc^Dual specificity phosphatase, catalytic domain^207-292^E:6.7e-11	.	.	.	GO:0009570^cellular_component^chloroplast stroma`GO:0019203^molecular_function^carbohydrate phosphatase activity`GO:0030247^molecular_function^polysaccharide binding`GO:0008138^molecular_function^protein tyrosine/serine/threonine phosphatase activity`GO:0006470^biological_process^protein dephosphorylation`GO:0005983^biological_process^starch catabolic process
isotig02157	.	.	.	.	.	.	.	.
isotig02158	sp|Q9FEB5|DSP4_ARATH^Q9FEB5^Q:1282-638,H:165-378^63.72%ID^E:1e-87^RecName: Full=Phosphoglucan phosphatase DSP4, chloroplastic;^Eukaryota; Viridiplantae; Streptophyta; Embryophyta; Tracheophyta; Spermatophyta; Magnoliophyta; eudicotyledons; core eudicotyledons; rosids; malvids; Brassicales; Brassicaceae; Camelineae; Arabidopsis	.	sp|Q9FEB5|DSP4_ARATH^Q9FEB5^Q:1-167,H:213-378^59.28%ID^E:1e-61^RecName: Full=Phosphoglucan phosphatase DSP4, chloroplastic;^Eukaryota; Viridiplantae; Streptophyta; Embryophyta; Tracheophyta; Spermatophyta; Magnoliophyta; eudicotyledons; core eudicotyledons; rosids; malvids; Brassicales; Brassicaceae; Camelineae; Arabidopsis	.	.	.	.	GO:0009570^cellular_component^chloroplast stroma`GO:0019203^molecular_function^carbohydrate phosphatase activity`GO:0030247^molecular_function^polysaccharide binding`GO:0008138^molecular_function^protein tyrosine/serine/threonine phosphatase activity`GO:0006470^biological_process^protein dephosphorylation`GO:0005983^biological_process^starch catabolic process
isotig02159	.	.	.	.	.	.	.	.
isotig02184	sp|P14896|ELI6_HORVU^P14896^Q:352-690,H:55-167^77.88%ID^E:3e-30^RecName: Full=Low molecular mass early light-inducible protein HV60, chloroplastic;^Eukaryota; Viridiplantae; Streptophyta; Embryophyta; Tracheophyta; Spermatophyta; Magnoliophyta; Liliopsida; Poales; Poaceae; BEP clade; Pooideae; Triticeae; Hordeum	.	sp|P14895|ELI5_HORVU^P14895^Q:7-201,H:1-231^52.56%ID^E:3e-61^RecName: Full=High molecular mass early light-inducible protein HV58, chloroplastic;^Eukaryota; Viridiplantae; Streptophyta; Embryophyta; Tracheophyta; Spermatophyta; Magnoliophyta; Liliopsida; Poales; Poaceae; BEP clade; Pooideae; Triticeae; Hordeum	PF00504.16^Chloroa_b-bind^Chlorophyll A-B binding protein^84-149^E:1.7e-06	sigP:1^22^0.54^YES	.	.	GO:0031969^cellular_component^chloroplast membrane`GO:0016021^cellular_component^integral to membrane
isotig02186	sp|P43298|TMK1_ARATH^P43298^Q:110-1333,H:27-430^43.37%ID^E:2e-86^RecName: Full=Probable receptor protein kinase TMK1;^Eukaryota; Viridiplantae; Streptophyta; Embryophyta; Tracheophyta; Spermatophyta; Magnoliophyta; eudicotyledons; core eudicotyledons; rosids; malvids; Brassicales; Brassicaceae; Camelineae; Arabidopsis`sp|P43298|TMK1_ARATH^P43298^Q:1682-2299,H:559-765^59.9%ID^E:3e-69^RecName: Full…	.	.	PF13961.1^DUF4219^Domain of unknown function (DUF4219)^20-43^E:1.8e-07`PF14244.1^UBN2_3^gag-polypeptide of LTR copia-type^92-186^E:2.1e-07	.	.	.	.
isotig02189	sp|P43298|TMK1_ARATH^P43298^Q:110-1333,H:27-430^43.37%ID^E:2e-86^RecName: Full=Probable receptor protein kinase TMK1;^Eukaryota; Viridiplantae; Streptophyta; Embryophyta; Tracheophyta; Spermatophyta; Magnoliophyta; eudicotyledons; core eudicotyledons; rosids; malvids; Brassicales; Brassicaceae; Camelineae; Arabidopsis`sp|P43298|TMK1_ARATH^P43298^Q:1682-2299,H:559-765^59.9%ID^E:3e-69^RecName: Full…	.	sp|P43298|TMK1_ARATH^P43298^Q:37-766,H:27-765^43.89%ID^E:0^RecName: Full=Probable receptor protein kinase TMK1;^Eukaryota; Viridiplantae; Streptophyta; Embryophyta; Tracheophyta; Spermatophyta; Magnoliophyta; eudicotyledons; core eudicotyledons; rosids; malvids; Brassicales; Brassicaceae; Camelineae; Arabidopsis	PF13504.1^LRR_7^Leucine rich repeat^100-113^E:1100`PF13504.1^LRR_7^Leucine rich repeat^124-139^E:240`PF13504.1^LRR_7^Leucine rich repeat^196-213^E:27`PF13504.1^LRR_7^Leucine rich repeat^222-229^E:14000`PF13504.1^LRR_7^Leucine rich repeat^248-261^E:1800`PF13504.1^LRR_7^Leucine rich repeat^271-284^E:2700`PF13504.1^LRR_7^Leucine rich repeat^296-306^E:12000`PF13855.1^LRR_8^Leucine rich repeat^381-436…	sigP:1^31^0.552^YES	ExpAA=30.55^PredHel=1^Topology=o485-507i	COG0515^Serine/threonine protein kinase	GO:0005576^cellular_component^extracellular region`GO:0016021^cellular_component^integral to membrane`GO:0005886^cellular_component^plasma membrane`GO:0005524^molecular_function^ATP binding`GO:0004675^molecular_function^transmembrane receptor protein serine/threonine kinase activity
isotig02193	sp|P43298|TMK1_ARATH^P43298^Q:1682-2695,H:559-899^56.89%ID^E:1e-118^RecName: Full=Probable receptor protein kinase TMK1;^Eukaryota; Viridiplantae; Streptophyta; Embryophyta; Tracheophyta; Spermatophyta; Magnoliophyta; eudicotyledons; core eudicotyledons; rosids; malvids; Brassicales; Brassicaceae; Camelineae; Arabidopsis`sp|P43298|TMK1_ARATH^P43298^Q:110-1333,H:27-430^43.37%ID^E:3e-88^RecName: Fu…	.	sp|P43298|TMK1_ARATH^P43298^Q:37-898,H:27-899^45.45%ID^E:0^RecName: Full=Probable receptor protein kinase TMK1;^Eukaryota; Viridiplantae; Streptophyta; Embryophyta; Tracheophyta; Spermatophyta; Magnoliophyta; eudicotyledons; core eudicotyledons; rosids; malvids; Brassicales; Brassicaceae; Camelineae; Arabidopsis	PF13504.1^LRR_7^Leucine rich repeat^100-113^E:1400`PF13504.1^LRR_7^Leucine rich repeat^124-139^E:290`PF13504.1^LRR_7^Leucine rich repeat^196-213^E:33`PF13504.1^LRR_7^Leucine rich repeat^222-229^E:14000`PF13504.1^LRR_7^Leucine rich repeat^248-261^E:2200`PF13504.1^LRR_7^Leucine rich repeat^271-284^E:3200`PF13504.1^LRR_7^Leucine rich repeat^296-306^E:14000`PF13855.1^LRR_8^Leucine rich repeat^381-436…	sigP:1^31^0.552^YES	ExpAA=26.19^PredHel=1^Topology=o485-507i	COG0515^Serine/threonine protein kinase	GO:0005576^cellular_component^extracellular region`GO:0016021^cellular_component^integral to membrane`GO:0005886^cellular_component^plasma membrane`GO:0005524^molecular_function^ATP binding`GO:0004675^molecular_function^transmembrane receptor protein serine/threonine kinase activity
isotig02194	.	.	.	PF14244.1^UBN2_3^gag-polypeptide of LTR copia-type^71-165^E:1.8e-07	.	.	.	.
isotig02196	.	.	.	PF14244.1^UBN2_3^gag-polypeptide of LTR copia-type^71-165^E:3.8e-07	.	.	.	.
isotig02197	.	.	.	PF14244.1^UBN2_3^gag-polypeptide of LTR copia-type^71-159^E:2.1e-06	.	.	.	.
isotig02199	.	.	.	PF14244.1^UBN2_3^gag-polypeptide of LTR copia-type^71-165^E:5.4e-07	.	.	.	.
isotig02200	.	.	.	.	.	ExpAA=35.61^PredHel=1^Topology=o10-31i	.	.
isotig02203	.	.	.	PF14244.1^UBN2_3^gag-polypeptide of LTR copia-type^83-177^E:3.9e-07	.	ExpAA=22.13^PredHel=1^Topology=i2-24o	.	.
isotig02208	sp|Q9LXA5|LRK91_ARATH^Q9LXA5^Q:1050-2036,H:312-625^50%ID^E:2e-85^RecName: Full=L-type lectin-domain containing receptor kinase IX.1;^Eukaryota; Viridiplantae; Streptophyta; Embryophyta; Tracheophyta; Spermatophyta; Magnoliophyta; eudicotyledons; core eudicotyledons; rosids; malvids; Brassicales; Brassicaceae; Camelineae; Arabidopsis	.	sp|Q9LXA5|LRK91_ARATH^Q9LXA5^Q:1-230,H:412-648^48.12%ID^E:5e-62^RecName: Full=L-type lectin-domain containing receptor kinase IX.1;^Eukaryota; Viridiplantae; Streptophyta; Embryophyta; Tracheophyta; Spermatophyta; Magnoliophyta; eudicotyledons; core eudicotyledons; rosids; malvids; Brassicales; Brassicaceae; Camelineae; Arabidopsis	PF07714.12^Pkinase_Tyr^Protein tyrosine kinase^1-87^E:1.6e-10`PF00069.20^Pkinase^Protein kinase domain^2-107^E:7.1e-17	.	ExpAA=17.78^PredHel=1^Topology=o15-37i	COG0515^Serine/threonine protein kinase	GO:0016021^cellular_component^integral to membrane`GO:0005886^cellular_component^plasma membrane`GO:0005524^molecular_function^ATP binding`GO:0030246^molecular_function^carbohydrate binding`GO:0004674^molecular_function^protein serine/threonine kinase activity
isotig02219	.	.	.	.	.	.	.	.
isotig02222	.	.	.	.	.	.	.	.
isotig02223	sp|Q9LXA5|LRK91_ARATH^Q9LXA5^Q:343-1374,H:295-625^48.12%ID^E:1e-87^RecName: Full=L-type lectin-domain containing receptor kinase IX.1;^Eukaryota; Viridiplantae; Streptophyta; Embryophyta; Tracheophyta; Spermatophyta; Magnoliophyta; eudicotyledons; core eudicotyledons; rosids; malvids; Brassicales; Brassicaceae; Camelineae; Arabidopsis	.	sp|Q9LXA5|LRK91_ARATH^Q9LXA5^Q:115-458,H:295-625^48.99%ID^E:4e-99^RecName: Full=L-type lectin-domain containing receptor kinase IX.1;^Eukaryota; Viridiplantae; Streptophyta; Embryophyta; Tracheophyta; Spermatophyta; Magnoliophyta; eudicotyledons; core eudicotyledons; rosids; malvids; Brassicales; Brassicaceae; Camelineae; Arabidopsis	PF00069.20^Pkinase^Protein kinase domain^158-352^E:2.2e-35`PF07714.12^Pkinase_Tyr^Protein tyrosine kinase^159-328^E:7.7e-27	.	ExpAA=57.60^PredHel=3^Topology=i12-31o41-59i66-83o	COG0515^Serine/threonine protein kinase	GO:0016021^cellular_component^integral to membrane`GO:0005886^cellular_component^plasma membrane`GO:0005524^molecular_function^ATP binding`GO:0030246^molecular_function^carbohydrate binding`GO:0004674^molecular_function^protein serine/threonine kinase activity
isotig02226	sp|Q9LXA5|LRK91_ARATH^Q9LXA5^Q:393-1250,H:342-625^51.39%ID^E:1e-80^RecName: Full=L-type lectin-domain containing receptor kinase IX.1;^Eukaryota; Viridiplantae; Streptophyta; Embryophyta; Tracheophyta; Spermatophyta; Magnoliophyta; eudicotyledons; core eudicotyledons; rosids; malvids; Brassicales; Brassicaceae; Camelineae; Arabidopsis	.	sp|Q9LXA5|LRK91_ARATH^Q9LXA5^Q:12-302,H:337-625^52.38%ID^E:6e-97^RecName: Full=L-type lectin-domain containing receptor kinase IX.1;^Eukaryota; Viridiplantae; Streptophyta; Embryophyta; Tracheophyta; Spermatophyta; Magnoliophyta; eudicotyledons; core eudicotyledons; rosids; malvids; Brassicales; Brassicaceae; Camelineae; Arabidopsis	PF00069.20^Pkinase^Protein kinase domain^14-197^E:3.7e-40`PF07714.12^Pkinase_Tyr^Protein tyrosine kinase^14-188^E:1.2e-33	.	.	COG0515^Serine/threonine protein kinase	GO:0016021^cellular_component^integral to membrane`GO:0005886^cellular_component^plasma membrane`GO:0005524^molecular_function^ATP binding`GO:0030246^molecular_function^carbohydrate binding`GO:0004674^molecular_function^protein serine/threonine kinase activity
isotig02227	sp|Q9LXA5|LRK91_ARATH^Q9LXA5^Q:343-1074,H:295-533^45.49%ID^E:2e-52^RecName: Full=L-type lectin-domain containing receptor kinase IX.1;^Eukaryota; Viridiplantae; Streptophyta; Embryophyta; Tracheophyta; Spermatophyta; Magnoliophyta; eudicotyledons; core eudicotyledons; rosids; malvids; Brassicales; Brassicaceae; Camelineae; Arabidopsis	.	sp|Q9LXA5|LRK91_ARATH^Q9LXA5^Q:115-342,H:295-518^48.7%ID^E:1e-55^RecName: Full=L-type lectin-domain containing receptor kinase IX.1;^Eukaryota; Viridiplantae; Streptophyta; Embryophyta; Tracheophyta; Spermatophyta; Magnoliophyta; eudicotyledons; core eudicotyledons; rosids; malvids; Brassicales; Brassicaceae; Camelineae; Arabidopsis	PF00069.20^Pkinase^Protein kinase domain^158-245^E:8.6e-16`PF07714.12^Pkinase_Tyr^Protein tyrosine kinase^159-255^E:1.4e-17`PF00069.20^Pkinase^Protein kinase domain^288-342^E:7.1e-06	.	ExpAA=54.99^PredHel=3^Topology=i12-31o41-59i66-83o	COG0515^Serine/threonine protein kinase	GO:0016021^cellular_component^integral to membrane`GO:0005886^cellular_component^plasma membrane`GO:0005524^molecular_function^ATP binding`GO:0030246^molecular_function^carbohydrate binding`GO:0004674^molecular_function^protein serine/threonine kinase activity
isotig02229	.	.	.	.	.	.	.	.
isotig02237	.	.	.	.	.	.	.	.
isotig02239	.	.	sp|Q8R1R3|STAR7_MOUSE^Q8R1R3^Q:114-219,H:136-236^29.63%ID^E:1e-05^RecName: Full=StAR-related lipid transfer protein 7, mitochondrial;^Eukaryota; Metazoa; Chordata; Craniata; Vertebrata; Euteleostomi; Mammalia; Eutheria; Euarchontoglires; Glires; Rodentia; Sciurognathi; Muroidea; Muridae; Murinae; Mus; Mus	.	.	ExpAA=26.15^PredHel=1^Topology=o20-42i	.	GO:0005739^cellular_component^mitochondrion
isotig02244	.	.	.	.	.	.	.	.
isotig02248	sp|Q9FWQ2|TPP2_ORYSJ^Q9FWQ2^Q:4970-6097,H:1-382^80.47%ID^E:0^RecName: Full=Probable trehalose-phosphate phosphatase 2;^Eukaryota; Viridiplantae; Streptophyta; Embryophyta; Tracheophyta; Spermatophyta; Magnoliophyta; Liliopsida; Poales; Poaceae; BEP clade; Ehrhartoideae; Oryzeae; Oryza	.	sp|Q5RBA3|F214B_PONAB^Q5RBA3^Q:279-423,H:344-465^34.48%ID^E:2e-12^RecName: Full=Protein FAM214B;^Eukaryota; Metazoa; Chordata; Craniata; Vertebrata; Euteleostomi; Mammalia; Eutheria; Euarchontoglires; Primates; Haplorrhini; Catarrhini; Hominidae; Pongo	PF13915.1^DUF4210^Domain of unknown function (DUF4210)^283-342^E:3.1e-17`PF13889.1^Chromosome_seg^Chromosome segregation during meiosis^535-617^E:3.4e-26	.	.	.	GO:0005634^cellular_component^nucleus
isotig02261	sp|Q6V1X1|DPP8_HUMAN^Q6V1X1^Q:3596-2928,H:662-888^41.41%ID^E:2e-61^RecName: Full=Dipeptidyl peptidase 8;^Eukaryota; Metazoa; Chordata; Craniata; Vertebrata; Euteleostomi; Mammalia; Eutheria; Euarchontoglires; Primates; Haplorrhini; Catarrhini; Hominidae; Homo`sp|Q6V1X1|DPP8_HUMAN^Q6V1X1^Q:4317-3607,H:376-659^27.63%ID^E:2e-61^RecName: Full=Dipeptidyl peptidase 8;^Eukaryota; Metazoa; Chordata; Cran…	.	sp|Q6V1X1|DPP8_HUMAN^Q6V1X1^Q:14-250,H:376-659^27.63%ID^E:2e-15^RecName: Full=Dipeptidyl peptidase 8;^Eukaryota; Metazoa; Chordata; Craniata; Vertebrata; Euteleostomi; Mammalia; Eutheria; Euarchontoglires; Primates; Haplorrhini; Catarrhini; Hominidae; Homo	PF00930.16^DPPIV_N^Dipeptidyl peptidase IV (DPP IV) N-terminal region^11-191^E:1.6e-41	.	.	COG1506^Dipeptidyl aminopeptidases/acylaminoacyl-peptidases	GO:0005737^cellular_component^cytoplasm`GO:0016020^cellular_component^membrane`GO:0005634^cellular_component^nucleus`GO:0004177^molecular_function^aminopeptidase activity`GO:0008239^molecular_function^dipeptidyl-peptidase activity`GO:0008236^molecular_function^serine-type peptidase activity`GO:0006955^biological_process^immune response`GO:0006508^biological_process^proteolysis
isotig02271	.	.	.	.	.	.	.	.
isotig02277	.	.	.	.	.	.	.	.
isotig02278	sp|P18566|RBS2_ORYSJ^P18566^Q:274-747,H:16-173^78.48%ID^E:6e-89^RecName: Full=Ribulose bisphosphate carboxylase small chain A, chloroplastic;^Eukaryota; Viridiplantae; Streptophyta; Embryophyta; Tracheophyta; Spermatophyta; Magnoliophyta; Liliopsida; Poales; Poaceae; BEP clade; Ehrhartoideae; Oryzeae; Oryza	.	.	.	.	.	COG4451^Ribulose bisphosphate carboxylase small subunit	GO:0048046^cellular_component^apoplast`GO:0005618^cellular_component^cell wall`GO:0009941^cellular_component^chloroplast envelope`GO:0009570^cellular_component^chloroplast stroma`GO:0009535^cellular_component^chloroplast thylakoid membrane`GO:0022626^cellular_component^cytosolic ribosome`GO:0031977^cellular_component^thylakoid lumen`GO:0005507^molecular_function^copper ion binding`GO:0004497^mole…
isotig02279	sp|P18566|RBS2_ORYSJ^P18566^Q:274-747,H:16-173^78.48%ID^E:5e-89^RecName: Full=Ribulose bisphosphate carboxylase small chain A, chloroplastic;^Eukaryota; Viridiplantae; Streptophyta; Embryophyta; Tracheophyta; Spermatophyta; Magnoliophyta; Liliopsida; Poales; Poaceae; BEP clade; Ehrhartoideae; Oryzeae; Oryza	.	.	.	.	.	COG4451^Ribulose bisphosphate carboxylase small subunit	GO:0048046^cellular_component^apoplast`GO:0005618^cellular_component^cell wall`GO:0009941^cellular_component^chloroplast envelope`GO:0009570^cellular_component^chloroplast stroma`GO:0009535^cellular_component^chloroplast thylakoid membrane`GO:0022626^cellular_component^cytosolic ribosome`GO:0031977^cellular_component^thylakoid lumen`GO:0005507^molecular_function^copper ion binding`GO:0004497^mole…
isotig02281	sp|P18566|RBS2_ORYSJ^P18566^Q:274-747,H:16-173^78.48%ID^E:8e-89^RecName: Full=Ribulose bisphosphate carboxylase small chain A, chloroplastic;^Eukaryota; Viridiplantae; Streptophyta; Embryophyta; Tracheophyta; Spermatophyta; Magnoliophyta; Liliopsida; Poales; Poaceae; BEP clade; Ehrhartoideae; Oryzeae; Oryza	.	.	.	.	.	COG4451^Ribulose bisphosphate carboxylase small subunit	GO:0048046^cellular_component^apoplast`GO:0005618^cellular_component^cell wall`GO:0009941^cellular_component^chloroplast envelope`GO:0009570^cellular_component^chloroplast stroma`GO:0009535^cellular_component^chloroplast thylakoid membrane`GO:0022626^cellular_component^cytosolic ribosome`GO:0031977^cellular_component^thylakoid lumen`GO:0005507^molecular_function^copper ion binding`GO:0004497^mole…
isotig02284	sp|P18566|RBS2_ORYSJ^P18566^Q:274-747,H:16-173^78.48%ID^E:7e-89^RecName: Full=Ribulose bisphosphate carboxylase small chain A, chloroplastic;^Eukaryota; Viridiplantae; Streptophyta; Embryophyta; Tracheophyta; Spermatophyta; Magnoliophyta; Liliopsida; Poales; Poaceae; BEP clade; Ehrhartoideae; Oryzeae; Oryza	.	.	.	.	.	COG4451^Ribulose bisphosphate carboxylase small subunit	GO:0048046^cellular_component^apoplast`GO:0005618^cellular_component^cell wall`GO:0009941^cellular_component^chloroplast envelope`GO:0009570^cellular_component^chloroplast stroma`GO:0009535^cellular_component^chloroplast thylakoid membrane`GO:0022626^cellular_component^cytosolic ribosome`GO:0031977^cellular_component^thylakoid lumen`GO:0005507^molecular_function^copper ion binding`GO:0004497^mole…
isotig02287	sp|P18566|RBS2_ORYSJ^P18566^Q:274-747,H:16-173^78.48%ID^E:1e-88^RecName: Full=Ribulose bisphosphate carboxylase small chain A, chloroplastic;^Eukaryota; Viridiplantae; Streptophyta; Embryophyta; Tracheophyta; Spermatophyta; Magnoliophyta; Liliopsida; Poales; Poaceae; BEP clade; Ehrhartoideae; Oryzeae; Oryza	.	.	.	.	.	COG4451^Ribulose bisphosphate carboxylase small subunit	GO:0048046^cellular_component^apoplast`GO:0005618^cellular_component^cell wall`GO:0009941^cellular_component^chloroplast envelope`GO:0009570^cellular_component^chloroplast stroma`GO:0009535^cellular_component^chloroplast thylakoid membrane`GO:0022626^cellular_component^cytosolic ribosome`GO:0031977^cellular_component^thylakoid lumen`GO:0005507^molecular_function^copper ion binding`GO:0004497^mole…
isotig02289	sp|P18566|RBS2_ORYSJ^P18566^Q:274-747,H:16-173^78.48%ID^E:1e-88^RecName: Full=Ribulose bisphosphate carboxylase small chain A, chloroplastic;^Eukaryota; Viridiplantae; Streptophyta; Embryophyta; Tracheophyta; Spermatophyta; Magnoliophyta; Liliopsida; Poales; Poaceae; BEP clade; Ehrhartoideae; Oryzeae; Oryza	.	.	.	.	.	COG4451^Ribulose bisphosphate carboxylase small subunit	GO:0048046^cellular_component^apoplast`GO:0005618^cellular_component^cell wall`GO:0009941^cellular_component^chloroplast envelope`GO:0009570^cellular_component^chloroplast stroma`GO:0009535^cellular_component^chloroplast thylakoid membrane`GO:0022626^cellular_component^cytosolic ribosome`GO:0031977^cellular_component^thylakoid lumen`GO:0005507^molecular_function^copper ion binding`GO:0004497^mole…
isotig02291	sp|P18566|RBS2_ORYSJ^P18566^Q:274-747,H:16-173^78.48%ID^E:1e-88^RecName: Full=Ribulose bisphosphate carboxylase small chain A, chloroplastic;^Eukaryota; Viridiplantae; Streptophyta; Embryophyta; Tracheophyta; Spermatophyta; Magnoliophyta; Liliopsida; Poales; Poaceae; BEP clade; Ehrhartoideae; Oryzeae; Oryza	.	.	.	.	.	COG4451^Ribulose bisphosphate carboxylase small subunit	GO:0048046^cellular_component^apoplast`GO:0005618^cellular_component^cell wall`GO:0009941^cellular_component^chloroplast envelope`GO:0009570^cellular_component^chloroplast stroma`GO:0009535^cellular_component^chloroplast thylakoid membrane`GO:0022626^cellular_component^cytosolic ribosome`GO:0031977^cellular_component^thylakoid lumen`GO:0005507^molecular_function^copper ion binding`GO:0004497^mole…
isotig02292	sp|P18566|RBS2_ORYSJ^P18566^Q:274-747,H:16-173^78.48%ID^E:3e-89^RecName: Full=Ribulose bisphosphate carboxylase small chain A, chloroplastic;^Eukaryota; Viridiplantae; Streptophyta; Embryophyta; Tracheophyta; Spermatophyta; Magnoliophyta; Liliopsida; Poales; Poaceae; BEP clade; Ehrhartoideae; Oryzeae; Oryza	.	.	.	.	.	.	.
isotig02293	.	.	.	.	.	.	.	.
isotig02294	.	.	.	.	.	.	.	.
isotig02295	.	.	.	.	.	.	.	.
isotig02296	.	.	.	.	.	.	.	.
isotig02298	.	.	.	.	.	.	.	.
isotig02301	.	.	.	.	.	.	.	.
isotig02303	.	.	.	.	.	.	.	.
isotig02305	.	.	.	.	.	.	.	.
isotig02306	.	.	.	.	.	.	.	.
isotig02308	.	.	.	.	.	.	.	.
isotig02309	.	.	.	.	.	.	.	.
isotig02310	sp|Q9LEF5|SSRP1_MAIZE^Q9LEF5^Q:135-2051,H:1-639^95.62%ID^E:0^RecName: Full=FACT complex subunit SSRP1;^Eukaryota; Viridiplantae; Streptophyta; Embryophyta; Tracheophyta; Spermatophyta; Magnoliophyta; Liliopsida; Poales; Poaceae; PACMAD clade; Panicoideae; Andropogoneae; Zea	.	sp|Q9LEF5|SSRP1_MAIZE^Q9LEF5^Q:1-639,H:1-639^95.62%ID^E:0^RecName: Full=FACT complex subunit SSRP1;^Eukaryota; Viridiplantae; Streptophyta; Embryophyta; Tracheophyta; Spermatophyta; Magnoliophyta; Liliopsida; Poales; Poaceae; PACMAD clade; Panicoideae; Andropogoneae; Zea	PF03531.9^SSrecog^Structure-specific recognition protein (SSRP1)^74-293^E:2.6e-99`PF08512.7^Rtt106^Histone chaperone Rttp106-like^348-441^E:1.4e-24`PF09011.5^DUF1898^Domain of unknown function (DUF1898)^554-620^E:8.4e-14`PF00505.14^HMG_box^HMG (high mobility group) box^557-625^E:2.7e-20	.	.	.	GO:0005694^cellular_component^chromosome`GO:0005634^cellular_component^nucleus`GO:0003677^molecular_function^DNA binding`GO:0006281^biological_process^DNA repair`GO:0006260^biological_process^DNA replication`GO:0006355^biological_process^regulation of transcription, DNA-dependent`GO:0006351^biological_process^transcription, DNA-dependent
isotig02320	sp|Q54HW5|GNB1L_DICDI^Q54HW5^Q:374-634,H:14-115^32.35%ID^E:2e-07^RecName: Full=Guanine nucleotide-binding protein subunit beta-like protein 1 homolog;^Eukaryota; Amoebozoa; Mycetozoa; Dictyosteliida; Dictyostelium	.	sp|Q54HW5|GNB1L_DICDI^Q54HW5^Q:5-120,H:4-133^31.3%ID^E:2e-11^RecName: Full=Guanine nucleotide-binding protein subunit beta-like protein 1 homolog;^Eukaryota; Amoebozoa; Mycetozoa; Dictyosteliida; Dictyostelium	PF00400.27^WD40^WD domain, G-beta repeat^16-52^E:2.3e-08	.	.	COG2319^FOG: WD40 repeat	.
isotig02325	sp|Q54HW5|GNB1L_DICDI^Q54HW5^Q:19-534,H:242-358^26.74%ID^E:8e-11^RecName: Full=Guanine nucleotide-binding protein subunit beta-like protein 1 homolog;^Eukaryota; Amoebozoa; Mycetozoa; Dictyosteliida; Dictyostelium	.	sp|Q9EQ15|GNB1L_MOUSE^Q9EQ15^Q:18-73,H:222-276^46.43%ID^E:6e-08^RecName: Full=Guanine nucleotide-binding protein subunit beta-like protein 1;^Eukaryota; Metazoa; Chordata; Craniata; Vertebrata; Euteleostomi; Mammalia; Eutheria; Euarchontoglires; Glires; Rodentia; Sciurognathi; Muroidea; Muridae; Murinae; Mus; Mus	.	.	.	COG2319^FOG: WD40 repeat	GO:0005737^cellular_component^cytoplasm`GO:0035176^biological_process^social behavior
isotig02327	.	.	.	.	.	.	.	.
isotig02330	.	.	.	PF13839.1^PC-Esterase^GDSL/SGNH-like Acyl-Esterase family found in Pmr5 and Cas1p^1-114^E:4.1e-28	.	.	.	.
isotig02334	.	.	.	.	.	.	.	.
isotig02337	sp|Q75L84|GT51_ORYSJ^Q75L84^Q:959-318,H:159-371^86.45%ID^E:1e-119^RecName: Full=Probable glucuronosyltransferase Os05g0123100;^Eukaryota; Viridiplantae; Streptophyta; Embryophyta; Tracheophyta; Spermatophyta; Magnoliophyta; Liliopsida; Poales; Poaceae; BEP clade; Ehrhartoideae; Oryzeae; Oryza	.	sp|Q75L84|GT51_ORYSJ^Q75L84^Q:12-236,H:131-355^92%ID^E:4e-135^RecName: Full=Probable glucuronosyltransferase Os05g0123100;^Eukaryota; Viridiplantae; Streptophyta; Embryophyta; Tracheophyta; Spermatophyta; Magnoliophyta; Liliopsida; Poales; Poaceae; BEP clade; Ehrhartoideae; Oryzeae; Oryza	PF03360.11^Glyco_transf_43^Glycosyltransferase family 43^11-235^E:5.3e-46	.	.	.	GO:0000139^cellular_component^Golgi membrane`GO:0016021^cellular_component^integral to membrane`GO:0015018^molecular_function^galactosylgalactosylxylosylprotein 3-beta-glucuronosyltransferase activity
isotig02338	sp|Q75L84|GT51_ORYSJ^Q75L84^Q:846-205,H:159-371^86.45%ID^E:3e-120^RecName: Full=Probable glucuronosyltransferase Os05g0123100;^Eukaryota; Viridiplantae; Streptophyta; Embryophyta; Tracheophyta; Spermatophyta; Magnoliophyta; Liliopsida; Poales; Poaceae; BEP clade; Ehrhartoideae; Oryzeae; Oryza	.	sp|Q75L84|GT51_ORYSJ^Q75L84^Q:12-236,H:131-355^92%ID^E:4e-135^RecName: Full=Probable glucuronosyltransferase Os05g0123100;^Eukaryota; Viridiplantae; Streptophyta; Embryophyta; Tracheophyta; Spermatophyta; Magnoliophyta; Liliopsida; Poales; Poaceae; BEP clade; Ehrhartoideae; Oryzeae; Oryza	PF03360.11^Glyco_transf_43^Glycosyltransferase family 43^11-235^E:5.3e-46	.	.	.	GO:0000139^cellular_component^Golgi membrane`GO:0016021^cellular_component^integral to membrane`GO:0015018^molecular_function^galactosylgalactosylxylosylprotein 3-beta-glucuronosyltransferase activity
isotig02341	sp|P10978|POLX_TOBAC^P10978^Q:4289-1452,H:131-991^31.4%ID^E:3e-173^RecName: Full=Retrovirus-related Pol polyprotein from transposon TNT 1-94;^Eukaryota; Viridiplantae; Streptophyta; Embryophyta; Tracheophyta; Spermatophyta; Magnoliophyta; eudicotyledons; core eudicotyledons; asterids; lamiids; Solanales; Solanaceae; Nicotianoideae; Nicotianeae; Nicotiana`sp|P10978|POLX_TOBAC^P10978^Q:1363-515,H:1…	.	sp|P10978|POLX_TOBAC^P10978^Q:43-461,H:294-707^37.71%ID^E:8e-86^RecName: Full=Retrovirus-related Pol polyprotein from transposon TNT 1-94;^Eukaryota; Viridiplantae; Streptophyta; Embryophyta; Tracheophyta; Spermatophyta; Magnoliophyta; eudicotyledons; core eudicotyledons; asterids; lamiids; Solanales; Solanaceae; Nicotianoideae; Nicotianeae; Nicotiana	PF13976.1^gag_pre-integrs^GAG-pre-integrase domain^151-218^E:2.1e-15`PF00665.21^rve^Integrase core domain^232-346^E:3.6e-27	.	.	.	GO:0004190^molecular_function^aspartic-type endopeptidase activity`GO:0004519^molecular_function^endonuclease activity`GO:0046872^molecular_function^metal ion binding`GO:0003676^molecular_function^nucleic acid binding`GO:0003964^molecular_function^RNA-directed DNA polymerase activity`GO:0008270^molecular_function^zinc ion binding`GO:0015074^biological_process^DNA integration`GO:0090305^biological…
isotig02342	sp|P10978|POLX_TOBAC^P10978^Q:1567-515,H:953-1309^39.34%ID^E:1e-91^RecName: Full=Retrovirus-related Pol polyprotein from transposon TNT 1-94;^Eukaryota; Viridiplantae; Streptophyta; Embryophyta; Tracheophyta; Spermatophyta; Magnoliophyta; eudicotyledons; core eudicotyledons; asterids; lamiids; Solanales; Solanaceae; Nicotianoideae; Nicotianeae; Nicotiana`sp|P10978|POLX_TOBAC^P10978^Q:1874-1566,H:…	.	.	.	.	.	.	.
isotig02343	sp|P10978|POLX_TOBAC^P10978^Q:4034-3165,H:1022-1316^39.46%ID^E:2e-90^RecName: Full=Retrovirus-related Pol polyprotein from transposon TNT 1-94;^Eukaryota; Viridiplantae; Streptophyta; Embryophyta; Tracheophyta; Spermatophyta; Magnoliophyta; eudicotyledons; core eudicotyledons; asterids; lamiids; Solanales; Solanaceae; Nicotianoideae; Nicotianeae; Nicotiana`sp|P10978|POLX_TOBAC^P10978^Q:4569-4123,…	.	sp|P10978|POLX_TOBAC^P10978^Q:43-461,H:294-707^37.71%ID^E:1e-86^RecName: Full=Retrovirus-related Pol polyprotein from transposon TNT 1-94;^Eukaryota; Viridiplantae; Streptophyta; Embryophyta; Tracheophyta; Spermatophyta; Magnoliophyta; eudicotyledons; core eudicotyledons; asterids; lamiids; Solanales; Solanaceae; Nicotianoideae; Nicotianeae; Nicotiana	PF13976.1^gag_pre-integrs^GAG-pre-integrase domain^151-218^E:1.8e-15`PF00665.21^rve^Integrase core domain^232-346^E:2.9e-27	.	.	.	GO:0004190^molecular_function^aspartic-type endopeptidase activity`GO:0004519^molecular_function^endonuclease activity`GO:0046872^molecular_function^metal ion binding`GO:0003676^molecular_function^nucleic acid binding`GO:0003964^molecular_function^RNA-directed DNA polymerase activity`GO:0008270^molecular_function^zinc ion binding`GO:0015074^biological_process^DNA integration`GO:0090305^biological…
isotig02344	sp|P10978|POLX_TOBAC^P10978^Q:4289-1452,H:131-991^31.4%ID^E:3e-173^RecName: Full=Retrovirus-related Pol polyprotein from transposon TNT 1-94;^Eukaryota; Viridiplantae; Streptophyta; Embryophyta; Tracheophyta; Spermatophyta; Magnoliophyta; eudicotyledons; core eudicotyledons; asterids; lamiids; Solanales; Solanaceae; Nicotianoideae; Nicotianeae; Nicotiana`sp|P10978|POLX_TOBAC^P10978^Q:1363-515,H:1…	.	.	.	.	.	.	.
isotig02346	sp|P10978|POLX_TOBAC^P10978^Q:3623-1452,H:294-991^34.45%ID^E:1e-171^RecName: Full=Retrovirus-related Pol polyprotein from transposon TNT 1-94;^Eukaryota; Viridiplantae; Streptophyta; Embryophyta; Tracheophyta; Spermatophyta; Magnoliophyta; eudicotyledons; core eudicotyledons; asterids; lamiids; Solanales; Solanaceae; Nicotianoideae; Nicotianeae; Nicotiana`sp|P10978|POLX_TOBAC^P10978^Q:1363-515,H:…	.	sp|P10978|POLX_TOBAC^P10978^Q:1-161,H:830-991^47.53%ID^E:3e-44^RecName: Full=Retrovirus-related Pol polyprotein from transposon TNT 1-94;^Eukaryota; Viridiplantae; Streptophyta; Embryophyta; Tracheophyta; Spermatophyta; Magnoliophyta; eudicotyledons; core eudicotyledons; asterids; lamiids; Solanales; Solanaceae; Nicotianoideae; Nicotianeae; Nicotiana	PF07727.9^RVT_2^Reverse transcriptase (RNA-dependent DNA polymerase)^11-161^E:4.6e-65	.	.	.	GO:0004190^molecular_function^aspartic-type endopeptidase activity`GO:0004519^molecular_function^endonuclease activity`GO:0046872^molecular_function^metal ion binding`GO:0003676^molecular_function^nucleic acid binding`GO:0003964^molecular_function^RNA-directed DNA polymerase activity`GO:0008270^molecular_function^zinc ion binding`GO:0015074^biological_process^DNA integration`GO:0090305^biological…
isotig02348	sp|P10978|POLX_TOBAC^P10978^Q:3224-1452,H:425-991^35.24%ID^E:6e-158^RecName: Full=Retrovirus-related Pol polyprotein from transposon TNT 1-94;^Eukaryota; Viridiplantae; Streptophyta; Embryophyta; Tracheophyta; Spermatophyta; Magnoliophyta; eudicotyledons; core eudicotyledons; asterids; lamiids; Solanales; Solanaceae; Nicotianoideae; Nicotianeae; Nicotiana`sp|P10978|POLX_TOBAC^P10978^Q:1363-515,H:…	.	sp|P10978|POLX_TOBAC^P10978^Q:1-161,H:830-991^47.53%ID^E:3e-44^RecName: Full=Retrovirus-related Pol polyprotein from transposon TNT 1-94;^Eukaryota; Viridiplantae; Streptophyta; Embryophyta; Tracheophyta; Spermatophyta; Magnoliophyta; eudicotyledons; core eudicotyledons; asterids; lamiids; Solanales; Solanaceae; Nicotianoideae; Nicotianeae; Nicotiana	PF07727.9^RVT_2^Reverse transcriptase (RNA-dependent DNA polymerase)^11-161^E:4.6e-65	.	.	.	GO:0004190^molecular_function^aspartic-type endopeptidase activity`GO:0004519^molecular_function^endonuclease activity`GO:0046872^molecular_function^metal ion binding`GO:0003676^molecular_function^nucleic acid binding`GO:0003964^molecular_function^RNA-directed DNA polymerase activity`GO:0008270^molecular_function^zinc ion binding`GO:0015074^biological_process^DNA integration`GO:0090305^biological…
isotig02355	sp|Q9LF97|Y3295_ARATH^Q9LF97^Q:2104-2805,H:295-556^44.7%ID^E:1e-54^RecName: Full=CBS domain-containing protein CBSCBSPB3;^Eukaryota; Viridiplantae; Streptophyta; Embryophyta; Tracheophyta; Spermatophyta; Magnoliophyta; eudicotyledons; core eudicotyledons; rosids; malvids; Brassicales; Brassicaceae; Camelineae; Arabidopsis	.	sp|Q9LF97|Y3295_ARATH^Q9LF97^Q:47-280,H:295-556^44.7%ID^E:8e-60^RecName: Full=CBS domain-containing protein CBSCBSPB3;^Eukaryota; Viridiplantae; Streptophyta; Embryophyta; Tracheophyta; Spermatophyta; Magnoliophyta; eudicotyledons; core eudicotyledons; rosids; malvids; Brassicales; Brassicaceae; Camelineae; Arabidopsis	PF00564.19^PB1^PB1 domain^149-230^E:4.4e-15	.	ExpAA=36.80^PredHel=1^Topology=o253-275i	COG0517^FOG: CBS domain	GO:0016021^cellular_component^integral to membrane`GO:0003824^molecular_function^catalytic activity`GO:0008152^biological_process^metabolic process
isotig02356	sp|Q9LF97|Y3295_ARATH^Q9LF97^Q:1640-2341,H:295-556^44.7%ID^E:3e-55^RecName: Full=CBS domain-containing protein CBSCBSPB3;^Eukaryota; Viridiplantae; Streptophyta; Embryophyta; Tracheophyta; Spermatophyta; Magnoliophyta; eudicotyledons; core eudicotyledons; rosids; malvids; Brassicales; Brassicaceae; Camelineae; Arabidopsis	.	sp|Q9LF97|Y3295_ARATH^Q9LF97^Q:47-280,H:295-556^44.7%ID^E:8e-60^RecName: Full=CBS domain-containing protein CBSCBSPB3;^Eukaryota; Viridiplantae; Streptophyta; Embryophyta; Tracheophyta; Spermatophyta; Magnoliophyta; eudicotyledons; core eudicotyledons; rosids; malvids; Brassicales; Brassicaceae; Camelineae; Arabidopsis	PF00564.19^PB1^PB1 domain^149-230^E:4.4e-15	.	ExpAA=36.80^PredHel=1^Topology=o253-275i	COG0517^FOG: CBS domain	GO:0016021^cellular_component^integral to membrane`GO:0003824^molecular_function^catalytic activity`GO:0008152^biological_process^metabolic process
isotig02358	sp|Q9LF97|Y3295_ARATH^Q9LF97^Q:510-1325,H:60-301^71.69%ID^E:1e-124^RecName: Full=CBS domain-containing protein CBSCBSPB3;^Eukaryota; Viridiplantae; Streptophyta; Embryophyta; Tracheophyta; Spermatophyta; Magnoliophyta; eudicotyledons; core eudicotyledons; rosids; malvids; Brassicales; Brassicaceae; Camelineae; Arabidopsis`sp|Q9LF97|Y3295_ARATH^Q9LF97^Q:1591-2292,H:295-556^44.7%ID^E:3e-55^RecName:…	.	sp|Q9LF97|Y3295_ARATH^Q9LF97^Q:47-280,H:295-556^44.7%ID^E:8e-60^RecName: Full=CBS domain-containing protein CBSCBSPB3;^Eukaryota; Viridiplantae; Streptophyta; Embryophyta; Tracheophyta; Spermatophyta; Magnoliophyta; eudicotyledons; core eudicotyledons; rosids; malvids; Brassicales; Brassicaceae; Camelineae; Arabidopsis	PF00564.19^PB1^PB1 domain^149-230^E:4.4e-15	.	ExpAA=36.80^PredHel=1^Topology=o253-275i	COG0517^FOG: CBS domain	GO:0016021^cellular_component^integral to membrane`GO:0003824^molecular_function^catalytic activity`GO:0008152^biological_process^metabolic process
isotig02361	sp|Q9LF97|Y3295_ARATH^Q9LF97^Q:510-1982,H:60-556^65.93%ID^E:0^RecName: Full=CBS domain-containing protein CBSCBSPB3;^Eukaryota; Viridiplantae; Streptophyta; Embryophyta; Tracheophyta; Spermatophyta; Magnoliophyta; eudicotyledons; core eudicotyledons; rosids; malvids; Brassicales; Brassicaceae; Camelineae; Arabidopsis	.	sp|Q9LF97|Y3295_ARATH^Q9LF97^Q:13-548,H:3-556^61.69%ID^E:0^RecName: Full=CBS domain-containing protein CBSCBSPB3;^Eukaryota; Viridiplantae; Streptophyta; Embryophyta; Tracheophyta; Spermatophyta; Magnoliophyta; eudicotyledons; core eudicotyledons; rosids; malvids; Brassicales; Brassicaceae; Camelineae; Arabidopsis	PF00571.23^CBS^CBS domain^69-116^E:6.4e-09`PF00571.23^CBS^CBS domain^129-171^E:9.5e-07`PF00571.23^CBS^CBS domain^235-284^E:5.2e-05`PF00571.23^CBS^CBS domain^296-338^E:0.00011`PF00564.19^PB1^PB1 domain^417-498^E:1.4e-14	.	ExpAA=22.20^PredHel=1^Topology=o521-543i	COG0517^FOG: CBS domain	GO:0016021^cellular_component^integral to membrane`GO:0003824^molecular_function^catalytic activity`GO:0008152^biological_process^metabolic process
isotig02363	sp|Q9LF97|Y3295_ARATH^Q9LF97^Q:512-1327,H:60-301^71.69%ID^E:2e-126^RecName: Full=CBS domain-containing protein CBSCBSPB3;^Eukaryota; Viridiplantae; Streptophyta; Embryophyta; Tracheophyta; Spermatophyta; Magnoliophyta; eudicotyledons; core eudicotyledons; rosids; malvids; Brassicales; Brassicaceae; Camelineae; Arabidopsis`sp|Q9LF97|Y3295_ARATH^Q9LF97^Q:542-907,H:239-360^37.4%ID^E:9e-15^RecName: F…	.	.	.	.	.	.	.
isotig02370	sp|Q9UR07|RTF23_SCHPO^Q9UR07^Q:2181-4199,H:597-1256^30.38%ID^E:7e-93^RecName: Full=Retrotransposable element Tf2 155 kDa protein type 3;^Eukaryota; Fungi; Dikarya; Ascomycota; Taphrinomycotina; Schizosaccharomycetes; Schizosaccharomycetales; Schizosaccharomycetaceae; Schizosaccharomyces`sp|Q9UR07|RTF23_SCHPO^Q9UR07^Q:1720-2265,H:439-619^41.76%ID^E:2e-36^RecName: Full=Retrotransposable element Tf2…	.	sp|Q05654|RTF21_SCHPO^Q05654^Q:1-599,H:666-1256^30.13%ID^E:7e-84^RecName: Full=Retrotransposable element Tf2 155 kDa protein type 1;^Eukaryota; Fungi; Dikarya; Ascomycota; Taphrinomycotina; Schizosaccharomycetes; Schizosaccharomycetales; Schizosaccharomycetaceae; Schizosaccharomyces	PF00665.21^rve^Integrase core domain^321-435^E:2.2e-23`PF00385.19^Chromo^Chromo (CHRromatin Organisation MOdifier) domain^625-670^E:3.9e-10	.	.	.	GO:0005634^cellular_component^nucleus`GO:0004190^molecular_function^aspartic-type endopeptidase activity`GO:0003723^molecular_function^RNA binding`GO:0003964^molecular_function^RNA-directed DNA polymerase activity`GO:0033554^biological_process^cellular response to stress`GO:0015074^biological_process^DNA integration`GO:0006508^biological_process^proteolysis`GO:0006278^biological_process^RNA-depen…
isotig02374	sp|B7KBV9|NADA_CYAP7^B7KBV9^Q:713-1216,H:35-173^32.54%ID^E:2e-09^RecName: Full=Quinolinate synthase A;^Bacteria; Cyanobacteria; Chroococcales; Cyanothece	.	sp|P74523|Y1419_SYNY3^P74523^Q:44-178,H:21-149^27.41%ID^E:5e-12^RecName: Full=Uncharacterized SufE-like protein slr1419;^Bacteria; Cyanobacteria; Chroococcales; Synechocystis	PF02657.10^SufE^Fe-S metabolism associated domain^50-176^E:3e-15`PF02445.11^NadA^Quinolinate synthetase A protein^231-413^E:1.7e-19	.	.	COG2166^SufE protein probably involved in Fe-S center assembly	.
isotig02377	sp|Q99315|YG31B_YEAST^Q99315^Q:1123-242,H:1158-1449^36.82%ID^E:5e-45^RecName: Full=Transposon Ty3-G Gag-Pol polyprotein;^Eukaryota; Fungi; Dikarya; Ascomycota; Saccharomycotina; Saccharomycetes; Saccharomycetales; Saccharomycetaceae; Saccharomyces	.	.	.	.	.	COG2801^Transposase and inactivated derivatives	GO:0005737^cellular_component^cytoplasm`GO:0000943^cellular_component^retrotransposon nucleocapsid`GO:0004190^molecular_function^aspartic-type endopeptidase activity`GO:0005524^molecular_function^ATP binding`GO:0003677^molecular_function^DNA binding`GO:0003887^molecular_function^DNA-directed DNA polymerase activity`GO:0046872^molecular_function^metal ion binding`GO:0008233^molecular_function^pept…
isotig02378	.	.	.	.	.	.	.	.
isotig02379	.	.	.	.	.	.	.	.
isotig02380	.	.	.	.	.	ExpAA=17.35^PredHel=1^Topology=o251-273i	.	.
isotig02382	sp|B7ZUF3|SETD3_XENTR^B7ZUF3^Q:299-1207,H:108-399^23.87%ID^E:3e-11^RecName: Full=Histone-lysine N-methyltransferase setd3;^Eukaryota; Metazoa; Chordata; Craniata; Vertebrata; Euteleostomi; Amphibia; Batrachia; Anura; Pipoidea; Pipidae; Xenopodinae; Xenopus; Silurana	.	sp|B7ZUF3|SETD3_XENTR^B7ZUF3^Q:100-402,H:108-399^23.87%ID^E:4e-11^RecName: Full=Histone-lysine N-methyltransferase setd3;^Eukaryota; Metazoa; Chordata; Craniata; Vertebrata; Euteleostomi; Amphibia; Batrachia; Anura; Pipoidea; Pipidae; Xenopodinae; Xenopus; Silurana	PF09273.6^Rubis-subs-bind^Rubisco LSMT substrate-binding^344-409^E:1.7e-09	.	.	.	GO:0005634^cellular_component^nucleus`GO:0046975^molecular_function^histone methyltransferase activity (H3-K36 specific)`GO:0003713^molecular_function^transcription coactivator activity`GO:0018027^biological_process^peptidyl-lysine dimethylation`GO:0018026^biological_process^peptidyl-lysine monomethylation`GO:0018023^biological_process^peptidyl-lysine trimethylation`GO:0045893^biological_process^…
isotig02383	sp|B7ZUF3|SETD3_XENTR^B7ZUF3^Q:299-1432,H:108-484^23.81%ID^E:5e-15^RecName: Full=Histone-lysine N-methyltransferase setd3;^Eukaryota; Metazoa; Chordata; Craniata; Vertebrata; Euteleostomi; Amphibia; Batrachia; Anura; Pipoidea; Pipidae; Xenopodinae; Xenopus; Silurana	.	sp|Q9XI84|RBCMT_ARATH^Q9XI84^Q:37-473,H:24-444^23.9%ID^E:7e-16^RecName: Full=[Fructose-bisphosphate aldolase]-lysine N-methyltransferase, chloroplastic;^Eukaryota; Viridiplantae; Streptophyta; Embryophyta; Tracheophyta; Spermatophyta; Magnoliophyta; eudicotyledons; core eudicotyledons; rosids; malvids; Brassicales; Brassicaceae; Camelineae; Arabidopsis	PF09273.6^Rubis-subs-bind^Rubisco LSMT substrate-binding^344-468^E:1.5e-25	.	.	.	GO:0009570^cellular_component^chloroplast stroma`GO:0030785^molecular_function^[ribulose-bisphosphate carboxylase]-lysine N-methyltransferase activity`GO:0016279^molecular_function^protein-lysine N-methyltransferase activity`GO:0018023^biological_process^peptidyl-lysine trimethylation
isotig02384	.	.	.	.	.	.	.	.
isotig02386	.	.	.	.	.	.	.	.
isotig02387	sp|Q75GT2|MUB1_ORYSJ^Q75GT2^Q:579-232,H:4-119^88.79%ID^E:3e-66^RecName: Full=Membrane-anchored ubiquitin-fold protein 1;^Eukaryota; Viridiplantae; Streptophyta; Embryophyta; Tracheophyta; Spermatophyta; Magnoliophyta; Liliopsida; Poales; Poaceae; BEP clade; Ehrhartoideae; Oryzeae; Oryza	.	sp|Q75GT2|MUB1_ORYSJ^Q75GT2^Q:3-118,H:4-119^88.79%ID^E:1e-72^RecName: Full=Membrane-anchored ubiquitin-fold protein 1;^Eukaryota; Viridiplantae; Streptophyta; Embryophyta; Tracheophyta; Spermatophyta; Magnoliophyta; Liliopsida; Poales; Poaceae; BEP clade; Ehrhartoideae; Oryzeae; Oryza	PF13881.1^Rad60-SLD_2^Ubiquitin-2 like Rad60 SUMO-like^6-115^E:2.6e-42	.	.	.	GO:0005886^cellular_component^plasma membrane
isotig02389	sp|Q75GT2|MUB1_ORYSJ^Q75GT2^Q:579-232,H:4-119^88.79%ID^E:3e-66^RecName: Full=Membrane-anchored ubiquitin-fold protein 1;^Eukaryota; Viridiplantae; Streptophyta; Embryophyta; Tracheophyta; Spermatophyta; Magnoliophyta; Liliopsida; Poales; Poaceae; BEP clade; Ehrhartoideae; Oryzeae; Oryza	.	sp|Q75GT2|MUB1_ORYSJ^Q75GT2^Q:3-118,H:4-119^88.79%ID^E:1e-72^RecName: Full=Membrane-anchored ubiquitin-fold protein 1;^Eukaryota; Viridiplantae; Streptophyta; Embryophyta; Tracheophyta; Spermatophyta; Magnoliophyta; Liliopsida; Poales; Poaceae; BEP clade; Ehrhartoideae; Oryzeae; Oryza	PF13881.1^Rad60-SLD_2^Ubiquitin-2 like Rad60 SUMO-like^6-115^E:2.6e-42	.	.	.	GO:0005886^cellular_component^plasma membrane
isotig02390	sp|Q75GT2|MUB1_ORYSJ^Q75GT2^Q:599-429,H:5-59^70.18%ID^E:3e-18^RecName: Full=Membrane-anchored ubiquitin-fold protein 1;^Eukaryota; Viridiplantae; Streptophyta; Embryophyta; Tracheophyta; Spermatophyta; Magnoliophyta; Liliopsida; Poales; Poaceae; BEP clade; Ehrhartoideae; Oryzeae; Oryza	.	.	.	.	ExpAA=20.69^PredHel=1^Topology=i7-29o	.	.
isotig02392	sp|P0C5E2|Y1839_ARATH^P0C5E2^Q:3172-5118,H:36-654^44.01%ID^E:7e-148^RecName: Full=Probable serine/threonine-protein kinase At1g18390;^Eukaryota; Viridiplantae; Streptophyta; Embryophyta; Tracheophyta; Spermatophyta; Magnoliophyta; eudicotyledons; core eudicotyledons; rosids; malvids; Brassicales; Brassicaceae; Camelineae; Arabidopsis`sp|P0C5E2|Y1839_ARATH^P0C5E2^Q:903-1631,H:35-256^25.91%ID^E:8e-…	.	sp|P0C5E2|Y1839_ARATH^P0C5E2^Q:71-719,H:36-654^44.31%ID^E:1e-162^RecName: Full=Probable serine/threonine-protein kinase At1g18390;^Eukaryota; Viridiplantae; Streptophyta; Embryophyta; Tracheophyta; Spermatophyta; Magnoliophyta; eudicotyledons; core eudicotyledons; rosids; malvids; Brassicales; Brassicaceae; Camelineae; Arabidopsis	PF14380.1^WAK_assoc^Wall-associated receptor kinase C-terminal^217-309^E:2.1e-20`PF00069.20^Pkinase^Protein kinase domain^417-687^E:1.3e-45`PF07714.12^Pkinase_Tyr^Protein tyrosine kinase^418-688^E:2.9e-44	.	ExpAA=50.15^PredHel=2^Topology=i37-56o335-357i	.	GO:0005886^cellular_component^plasma membrane`GO:0005524^molecular_function^ATP binding`GO:0030247^molecular_function^polysaccharide binding`GO:0004674^molecular_function^protein serine/threonine kinase activity
isotig02395	sp|P0C5E2|Y1839_ARATH^P0C5E2^Q:1891-3081,H:250-654^55.23%ID^E:1e-134^RecName: Full=Probable serine/threonine-protein kinase At1g18390;^Eukaryota; Viridiplantae; Streptophyta; Embryophyta; Tracheophyta; Spermatophyta; Magnoliophyta; eudicotyledons; core eudicotyledons; rosids; malvids; Brassicales; Brassicaceae; Camelineae; Arabidopsis	.	sp|P0C5E2|Y1839_ARATH^P0C5E2^Q:3-362,H:291-654^58.42%ID^E:2e-143^RecName: Full=Probable serine/threonine-protein kinase At1g18390;^Eukaryota; Viridiplantae; Streptophyta; Embryophyta; Tracheophyta; Spermatophyta; Magnoliophyta; eudicotyledons; core eudicotyledons; rosids; malvids; Brassicales; Brassicaceae; Camelineae; Arabidopsis	PF00069.20^Pkinase^Protein kinase domain^60-330^E:2.3e-46`PF07714.12^Pkinase_Tyr^Protein tyrosine kinase^61-332^E:5e-45	.	.	.	GO:0005886^cellular_component^plasma membrane`GO:0005524^molecular_function^ATP binding`GO:0030247^molecular_function^polysaccharide binding`GO:0004674^molecular_function^protein serine/threonine kinase activity
isotig02396	sp|P0C5E2|Y1839_ARATH^P0C5E2^Q:1890-3080,H:250-654^55.23%ID^E:1e-134^RecName: Full=Probable serine/threonine-protein kinase At1g18390;^Eukaryota; Viridiplantae; Streptophyta; Embryophyta; Tracheophyta; Spermatophyta; Magnoliophyta; eudicotyledons; core eudicotyledons; rosids; malvids; Brassicales; Brassicaceae; Camelineae; Arabidopsis	.	sp|P0C5E2|Y1839_ARATH^P0C5E2^Q:3-362,H:291-654^58.42%ID^E:2e-143^RecName: Full=Probable serine/threonine-protein kinase At1g18390;^Eukaryota; Viridiplantae; Streptophyta; Embryophyta; Tracheophyta; Spermatophyta; Magnoliophyta; eudicotyledons; core eudicotyledons; rosids; malvids; Brassicales; Brassicaceae; Camelineae; Arabidopsis	PF00069.20^Pkinase^Protein kinase domain^60-330^E:2.3e-46`PF07714.12^Pkinase_Tyr^Protein tyrosine kinase^61-332^E:5e-45	.	.	.	GO:0005886^cellular_component^plasma membrane`GO:0005524^molecular_function^ATP binding`GO:0030247^molecular_function^polysaccharide binding`GO:0004674^molecular_function^protein serine/threonine kinase activity
isotig02397	sp|P0C5E2|Y1839_ARATH^P0C5E2^Q:31-1908,H:33-654^45.15%ID^E:4e-164^RecName: Full=Probable serine/threonine-protein kinase At1g18390;^Eukaryota; Viridiplantae; Streptophyta; Embryophyta; Tracheophyta; Spermatophyta; Magnoliophyta; eudicotyledons; core eudicotyledons; rosids; malvids; Brassicales; Brassicaceae; Camelineae; Arabidopsis	.	sp|P0C5E2|Y1839_ARATH^P0C5E2^Q:11-636,H:33-654^45.15%ID^E:2e-170^RecName: Full=Probable serine/threonine-protein kinase At1g18390;^Eukaryota; Viridiplantae; Streptophyta; Embryophyta; Tracheophyta; Spermatophyta; Magnoliophyta; eudicotyledons; core eudicotyledons; rosids; malvids; Brassicales; Brassicaceae; Camelineae; Arabidopsis	PF13947.1^GUB_WAK_bind^Wall-associated receptor kinase galacturonan-binding^10-119^E:3.3e-08`PF14380.1^WAK_assoc^Wall-associated receptor kinase C-terminal^132-238^E:1.1e-18`PF00069.20^Pkinase^Protein kinase domain^334-604^E:1e-45`PF07714.12^Pkinase_Tyr^Protein tyrosine kinase^335-605^E:2.3e-44	.	ExpAA=23.27^PredHel=1^Topology=o252-274i	.	GO:0005886^cellular_component^plasma membrane`GO:0005524^molecular_function^ATP binding`GO:0030247^molecular_function^polysaccharide binding`GO:0004674^molecular_function^protein serine/threonine kinase activity
isotig02398	sp|P0C5E2|Y1839_ARATH^P0C5E2^Q:31-732,H:33-250^27.62%ID^E:9e-13^RecName: Full=Probable serine/threonine-protein kinase At1g18390;^Eukaryota; Viridiplantae; Streptophyta; Embryophyta; Tracheophyta; Spermatophyta; Magnoliophyta; eudicotyledons; core eudicotyledons; rosids; malvids; Brassicales; Brassicaceae; Camelineae; Arabidopsis	.	sp|P0C5E2|Y1839_ARATH^P0C5E2^Q:11-244,H:33-250^28.03%ID^E:4e-15^RecName: Full=Probable serine/threonine-protein kinase At1g18390;^Eukaryota; Viridiplantae; Streptophyta; Embryophyta; Tracheophyta; Spermatophyta; Magnoliophyta; eudicotyledons; core eudicotyledons; rosids; malvids; Brassicales; Brassicaceae; Camelineae; Arabidopsis	PF13947.1^GUB_WAK_bind^Wall-associated receptor kinase galacturonan-binding^10-119^E:5.9e-09`PF14380.1^WAK_assoc^Wall-associated receptor kinase C-terminal^132-238^E:2.1e-19	.	.	.	GO:0005886^cellular_component^plasma membrane`GO:0005524^molecular_function^ATP binding`GO:0030247^molecular_function^polysaccharide binding`GO:0004674^molecular_function^protein serine/threonine kinase activity
isotig02399	sp|P0C5E2|Y1839_ARATH^P0C5E2^Q:31-732,H:33-250^27.62%ID^E:8e-13^RecName: Full=Probable serine/threonine-protein kinase At1g18390;^Eukaryota; Viridiplantae; Streptophyta; Embryophyta; Tracheophyta; Spermatophyta; Magnoliophyta; eudicotyledons; core eudicotyledons; rosids; malvids; Brassicales; Brassicaceae; Camelineae; Arabidopsis	.	sp|P0C5E2|Y1839_ARATH^P0C5E2^Q:11-244,H:33-250^28.03%ID^E:4e-15^RecName: Full=Probable serine/threonine-protein kinase At1g18390;^Eukaryota; Viridiplantae; Streptophyta; Embryophyta; Tracheophyta; Spermatophyta; Magnoliophyta; eudicotyledons; core eudicotyledons; rosids; malvids; Brassicales; Brassicaceae; Camelineae; Arabidopsis	PF13947.1^GUB_WAK_bind^Wall-associated receptor kinase galacturonan-binding^10-119^E:5.9e-09`PF14380.1^WAK_assoc^Wall-associated receptor kinase C-terminal^132-238^E:2.1e-19	.	.	.	GO:0005886^cellular_component^plasma membrane`GO:0005524^molecular_function^ATP binding`GO:0030247^molecular_function^polysaccharide binding`GO:0004674^molecular_function^protein serine/threonine kinase activity
isotig02400	sp|P0C5E2|Y1839_ARATH^P0C5E2^Q:106-1527,H:180-654^50.82%ID^E:1e-149^RecName: Full=Probable serine/threonine-protein kinase At1g18390;^Eukaryota; Viridiplantae; Streptophyta; Embryophyta; Tracheophyta; Spermatophyta; Magnoliophyta; eudicotyledons; core eudicotyledons; rosids; malvids; Brassicales; Brassicaceae; Camelineae; Arabidopsis	.	sp|P0C5E2|Y1839_ARATH^P0C5E2^Q:36-509,H:180-654^50.82%ID^E:4e-155^RecName: Full=Probable serine/threonine-protein kinase At1g18390;^Eukaryota; Viridiplantae; Streptophyta; Embryophyta; Tracheophyta; Spermatophyta; Magnoliophyta; eudicotyledons; core eudicotyledons; rosids; malvids; Brassicales; Brassicaceae; Camelineae; Arabidopsis	PF14380.1^WAK_assoc^Wall-associated receptor kinase C-terminal^16-110^E:1.3e-20`PF00069.20^Pkinase^Protein kinase domain^207-477^E:6.1e-46`PF07714.12^Pkinase_Tyr^Protein tyrosine kinase^208-478^E:1.3e-44	.	ExpAA=23.45^PredHel=1^Topology=i125-147o	.	GO:0005886^cellular_component^plasma membrane`GO:0005524^molecular_function^ATP binding`GO:0030247^molecular_function^polysaccharide binding`GO:0004674^molecular_function^protein serine/threonine kinase activity
isotig02401	sp|P22970|LEC1_CYTSE^P22970^Q:1464-2129,H:21-240^37.55%ID^E:2e-27^RecName: Full=Anti-H(O) lectin 1;^Eukaryota; Viridiplantae; Streptophyta; Embryophyta; Tracheophyta; Spermatophyta; Magnoliophyta; eudicotyledons; core eudicotyledons; rosids; fabids; Fabales; Fabaceae; Papilionoideae; Genisteae; Cytisophyllum	.	sp|Q70DJ5|LECC1_ARAHY^Q70DJ5^Q:2-82,H:193-265^39.51%ID^E:5e-09^RecName: Full=Alpha-methyl-mannoside-specific lectin;^Eukaryota; Viridiplantae; Streptophyta; Embryophyta; Tracheophyta; Spermatophyta; Magnoliophyta; eudicotyledons; core eudicotyledons; rosids; fabids; Fabales; Fabaceae; Papilionoideae; Dalbergieae; Arachis	PF00139.14^Lectin_legB^Legume lectin domain^2-79^E:2e-14	.	ExpAA=35.70^PredHel=1^Topology=i89-111o	.	GO:0044373^molecular_function^cytokinin binding`GO:0005537^molecular_function^mannose binding`GO:0016337^biological_process^cell-cell adhesion`GO:0080037^biological_process^negative regulation of cytokinin mediated signaling pathway
isotig02402	sp|P22970|LEC1_CYTSE^P22970^Q:1076-1741,H:21-240^37.55%ID^E:2e-27^RecName: Full=Anti-H(O) lectin 1;^Eukaryota; Viridiplantae; Streptophyta; Embryophyta; Tracheophyta; Spermatophyta; Magnoliophyta; eudicotyledons; core eudicotyledons; rosids; fabids; Fabales; Fabaceae; Papilionoideae; Genisteae; Cytisophyllum	.	sp|P81371|LECS_VATMA^P81371^Q:33-271,H:5-232^38.11%ID^E:1e-37^RecName: Full=Seed lectin;^Eukaryota; Viridiplantae; Streptophyta; Embryophyta; Tracheophyta; Spermatophyta; Magnoliophyta; eudicotyledons; core eudicotyledons; rosids; fabids; Fabales; Fabaceae; Papilionoideae; Dalbergieae; Vatairea	PF00139.14^Lectin_legB^Legume lectin domain^44-268^E:1.8e-49	.	ExpAA=28.53^PredHel=1^Topology=o280-302i	.	GO:0030246^molecular_function^carbohydrate binding`GO:0046872^molecular_function^metal ion binding
isotig02403	.	.	.	.	.	.	.	.
isotig02404	sp|P49690|RL23_ARATH^P49690^Q:2482-2063,H:1-140^97.86%ID^E:3e-87^RecName: Full=60S ribosomal protein L23;^Eukaryota; Viridiplantae; Streptophyta; Embryophyta; Tracheophyta; Spermatophyta; Magnoliophyta; eudicotyledons; core eudicotyledons; rosids; malvids; Brassicales; Brassicaceae; Camelineae; Arabidopsis	.	sp|P49690|RL23_ARATH^P49690^Q:8-147,H:1-140^97.86%ID^E:1e-95^RecName: Full=60S ribosomal protein L23;^Eukaryota; Viridiplantae; Streptophyta; Embryophyta; Tracheophyta; Spermatophyta; Magnoliophyta; eudicotyledons; core eudicotyledons; rosids; malvids; Brassicales; Brassicaceae; Camelineae; Arabidopsis	PF00238.14^Ribosomal_L14^Ribosomal protein L14p/L23e^28-147^E:2.2e-34	.	.	COG0093^Ribosomal protein L14	GO:0022625^cellular_component^cytosolic large ribosomal subunit`GO:0005730^cellular_component^nucleolus`GO:0003735^molecular_function^structural constituent of ribosome`GO:0006412^biological_process^translation
isotig02405	.	.	.	.	.	.	.	.
isotig02406	sp|P49690|RL23_ARATH^P49690^Q:1248-829,H:1-140^97.86%ID^E:2e-91^RecName: Full=60S ribosomal protein L23;^Eukaryota; Viridiplantae; Streptophyta; Embryophyta; Tracheophyta; Spermatophyta; Magnoliophyta; eudicotyledons; core eudicotyledons; rosids; malvids; Brassicales; Brassicaceae; Camelineae; Arabidopsis	.	sp|P49690|RL23_ARATH^P49690^Q:8-147,H:1-140^97.86%ID^E:1e-95^RecName: Full=60S ribosomal protein L23;^Eukaryota; Viridiplantae; Streptophyta; Embryophyta; Tracheophyta; Spermatophyta; Magnoliophyta; eudicotyledons; core eudicotyledons; rosids; malvids; Brassicales; Brassicaceae; Camelineae; Arabidopsis	PF00238.14^Ribosomal_L14^Ribosomal protein L14p/L23e^28-147^E:2.2e-34	.	.	COG0093^Ribosomal protein L14	GO:0022625^cellular_component^cytosolic large ribosomal subunit`GO:0005730^cellular_component^nucleolus`GO:0003735^molecular_function^structural constituent of ribosome`GO:0006412^biological_process^translation
isotig02407	.	.	.	.	.	.	.	.
isotig02408	.	.	.	PF05498.6^RALF^Rapid ALkalinization Factor (RALF)^71-123^E:1.3e-15	sigP:1^27^0.826^YES	.	.	.
isotig02452	sp|Q54GU0|ARSB_DICDI^Q54GU0^Q:469-999,H:66-242^40.68%ID^E:2e-35^RecName: Full=Putative transporter arsB;^Eukaryota; Amoebozoa; Mycetozoa; Dictyosteliida; Dictyostelium`sp|Q54GU0|ARSB_DICDI^Q54GU0^Q:2162-2356,H:499-559^55.38%ID^E:6e-11^RecName: Full=Putative transporter arsB;^Eukaryota; Amoebozoa; Mycetozoa; Dictyosteliida; Dictyostelium	.	sp|Q54GU0|ARSB_DICDI^Q54GU0^Q:10-186,H:66-242^40.68%ID^E:7e-38^RecName: Full=Putative transporter arsB;^Eukaryota; Amoebozoa; Mycetozoa; Dictyosteliida; Dictyostelium	PF03600.11^CitMHS^Citrate transporter^2-383^E:8.1e-75`PF00939.14^Na_sulph_symp^Sodium:sulfate symporter transmembrane region^13-186^E:1.3e-06`PF02040.10^ArsB^Arsenical pump membrane protein^18-188^E:6.1e-09	.	ExpAA=109.11^PredHel=5^Topology=i12-31o36-58i81-98o161-183i340-362o	COG1055^Na+/H+ antiporter NhaD and related arsenite permeases	GO:0005887^cellular_component^integral to plasma membrane`GO:0015446^molecular_function^arsenite-transmembrane transporting ATPase activity`GO:0015700^biological_process^arsenite transport
isotig02456	sp|Q54GU0|ARSB_DICDI^Q54GU0^Q:484-1731,H:66-457^27.03%ID^E:3e-41^RecName: Full=Putative transporter arsB;^Eukaryota; Amoebozoa; Mycetozoa; Dictyosteliida; Dictyostelium`sp|Q54GU0|ARSB_DICDI^Q54GU0^Q:2086-2280,H:499-559^55.38%ID^E:7e-11^RecName: Full=Putative transporter arsB;^Eukaryota; Amoebozoa; Mycetozoa; Dictyosteliida; Dictyostelium	.	sp|Q54GU0|ARSB_DICDI^Q54GU0^Q:10-445,H:66-481^28.05%ID^E:4e-51^RecName: Full=Putative transporter arsB;^Eukaryota; Amoebozoa; Mycetozoa; Dictyosteliida; Dictyostelium	PF03600.11^CitMHS^Citrate transporter^2-450^E:3.5e-94`PF02040.10^ArsB^Arsenical pump membrane protein^18-188^E:8.6e-09	.	ExpAA=151.96^PredHel=7^Topology=i12-31o36-58i81-98o161-183i340-362o377-399i429-451o	COG1055^Na+/H+ antiporter NhaD and related arsenite permeases	GO:0005887^cellular_component^integral to plasma membrane`GO:0015446^molecular_function^arsenite-transmembrane transporting ATPase activity`GO:0015700^biological_process^arsenite transport
isotig02502	sp|Q54GU0|ARSB_DICDI^Q54GU0^Q:295-1866,H:66-559^30.38%ID^E:2e-62^RecName: Full=Putative transporter arsB;^Eukaryota; Amoebozoa; Mycetozoa; Dictyosteliida; Dictyostelium	.	sp|Q54GU0|ARSB_DICDI^Q54GU0^Q:10-533,H:66-559^31.13%ID^E:3e-73^RecName: Full=Putative transporter arsB;^Eukaryota; Amoebozoa; Mycetozoa; Dictyosteliida; Dictyostelium	PF03600.11^CitMHS^Citrate transporter^2-481^E:3e-104`PF02040.10^ArsB^Arsenical pump membrane protein^18-188^E:1.2e-08`PF02040.10^ArsB^Arsenical pump membrane protein^323-521^E:2.2e-06	.	ExpAA=198.15^PredHel=9^Topology=i12-31o36-58i81-98o161-183i340-362o377-399i429-451o471-493i514-533o	COG1055^Na+/H+ antiporter NhaD and related arsenite permeases	GO:0005887^cellular_component^integral to plasma membrane`GO:0015446^molecular_function^arsenite-transmembrane transporting ATPase activity`GO:0015700^biological_process^arsenite transport
isotig02505	sp|Q23892|GLUA_DICDI^Q23892^Q:2950-3948,H:356-711^27.73%ID^E:3e-56^RecName: Full=Lysosomal beta glucosidase;^Eukaryota; Amoebozoa; Mycetozoa; Dictyosteliida; Dictyostelium`sp|Q23892|GLUA_DICDI^Q23892^Q:2072-2380,H:80-199^40.83%ID^E:3e-56^RecName: Full=Lysosomal beta glucosidase;^Eukaryota; Amoebozoa; Mycetozoa; Dictyosteliida; Dictyostelium`sp|Q23892|GLUA_DICDI^Q23892^Q:2418-2864,H:212-357^29.3%I…	.	sp|P33363|BGLX_ECOLI^P33363^Q:1-284,H:317-647^30.23%ID^E:9e-25^RecName: Full=Periplasmic beta-glucosidase;^Bacteria; Proteobacteria; Gammaproteobacteria; Enterobacteriales; Enterobacteriaceae; Escherichia	PF01915.17^Glyco_hydro_3_C^Glycosyl hydrolase family 3 C-terminal domain^76-285^E:1.7e-40	.	.	COG1472^Beta-glucosidase-related glycosidases	GO:0042597^cellular_component^periplasmic space`GO:0008422^molecular_function^beta-glucosidase activity`GO:0005975^biological_process^carbohydrate metabolic process
isotig02506	sp|Q23892|GLUA_DICDI^Q23892^Q:2418-3857,H:212-711^28.3%ID^E:6e-61^RecName: Full=Lysosomal beta glucosidase;^Eukaryota; Amoebozoa; Mycetozoa; Dictyosteliida; Dictyostelium`sp|Q23892|GLUA_DICDI^Q23892^Q:2072-2380,H:80-199^40.83%ID^E:6e-61^RecName: Full=Lysosomal beta glucosidase;^Eukaryota; Amoebozoa; Mycetozoa; Dictyosteliida; Dictyostelium	.	sp|Q23892|GLUA_DICDI^Q23892^Q:89-191,H:80-199^40.83%ID^E:2e-17^RecName: Full=Lysosomal beta glucosidase;^Eukaryota; Amoebozoa; Mycetozoa; Dictyosteliida; Dictyostelium	PF00933.16^Glyco_hydro_3^Glycosyl hydrolase family 3 N terminal domain^97-194^E:3.3e-14	.	ExpAA=20.86^PredHel=1^Topology=i47-69o	COG1472^Beta-glucosidase-related glycosidases	GO:0005615^cellular_component^extracellular space`GO:0005764^cellular_component^lysosome`GO:0008422^molecular_function^beta-glucosidase activity`GO:0005975^biological_process^carbohydrate metabolic process
isotig02508	sp|Q6ZA74|HOX5_ORYSJ^Q6ZA74^Q:4649-5137,H:41-213^83.82%ID^E:8e-74^RecName: Full=Homeobox-leucine zipper protein HOX5;^Eukaryota; Viridiplantae; Streptophyta; Embryophyta; Tracheophyta; Spermatophyta; Magnoliophyta; Liliopsida; Poales; Poaceae; BEP clade; Ehrhartoideae; Oryzeae; Oryza`sp|Q6ZA74|HOX5_ORYSJ^Q6ZA74^Q:5186-5344,H:285-348^57.81%ID^E:6e-09^RecName: Full=Homeobox-leucine zipper protein H…	.	sp|Q6ZA74|HOX5_ORYSJ^Q6ZA74^Q:1-275,H:1-348^63.25%ID^E:7e-114^RecName: Full=Homeobox-leucine zipper protein HOX5;^Eukaryota; Viridiplantae; Streptophyta; Embryophyta; Tracheophyta; Spermatophyta; Magnoliophyta; Liliopsida; Poales; Poaceae; BEP clade; Ehrhartoideae; Oryzeae; Oryza	PF00046.24^Homeobox^Homeobox domain^82-135^E:2e-17`PF02183.13^HALZ^Homeobox associated leucine zipper^137-181^E:4.2e-16	.	.	NOG124305^Homeobox transcription factor	GO:0005634^cellular_component^nucleus`GO:0003700^molecular_function^sequence-specific DNA binding transcription factor activity`GO:0000976^molecular_function^transcription regulatory region sequence-specific DNA binding`GO:0006351^biological_process^transcription, DNA-dependent
isotig02512	sp|Q23892|GLUA_DICDI^Q23892^Q:1071-2510,H:212-711^28.3%ID^E:3e-61^RecName: Full=Lysosomal beta glucosidase;^Eukaryota; Amoebozoa; Mycetozoa; Dictyosteliida; Dictyostelium`sp|Q23892|GLUA_DICDI^Q23892^Q:725-1033,H:80-199^40.83%ID^E:3e-61^RecName: Full=Lysosomal beta glucosidase;^Eukaryota; Amoebozoa; Mycetozoa; Dictyosteliida; Dictyostelium	.	sp|Q23892|GLUA_DICDI^Q23892^Q:64-166,H:80-199^40.83%ID^E:1e-17^RecName: Full=Lysosomal beta glucosidase;^Eukaryota; Amoebozoa; Mycetozoa; Dictyosteliida; Dictyostelium	PF00933.16^Glyco_hydro_3^Glycosyl hydrolase family 3 N terminal domain^72-169^E:2.5e-14	.	ExpAA=21.44^PredHel=1^Topology=i22-44o	COG1472^Beta-glucosidase-related glycosidases	GO:0005615^cellular_component^extracellular space`GO:0005764^cellular_component^lysosome`GO:0008422^molecular_function^beta-glucosidase activity`GO:0005975^biological_process^carbohydrate metabolic process
isotig02519	sp|Q6ZA74|HOX5_ORYSJ^Q6ZA74^Q:3353-3841,H:41-213^83.82%ID^E:3e-74^RecName: Full=Homeobox-leucine zipper protein HOX5;^Eukaryota; Viridiplantae; Streptophyta; Embryophyta; Tracheophyta; Spermatophyta; Magnoliophyta; Liliopsida; Poales; Poaceae; BEP clade; Ehrhartoideae; Oryzeae; Oryza`sp|Q6ZA74|HOX5_ORYSJ^Q6ZA74^Q:3890-4048,H:285-348^57.81%ID^E:5e-09^RecName: Full=Homeobox-leucine zipper protein H…	.	sp|Q6ZA74|HOX5_ORYSJ^Q6ZA74^Q:1-275,H:1-348^63.25%ID^E:7e-114^RecName: Full=Homeobox-leucine zipper protein HOX5;^Eukaryota; Viridiplantae; Streptophyta; Embryophyta; Tracheophyta; Spermatophyta; Magnoliophyta; Liliopsida; Poales; Poaceae; BEP clade; Ehrhartoideae; Oryzeae; Oryza	PF00046.24^Homeobox^Homeobox domain^82-135^E:2e-17`PF02183.13^HALZ^Homeobox associated leucine zipper^137-181^E:4.2e-16	.	.	NOG124305^Homeobox transcription factor	GO:0005634^cellular_component^nucleus`GO:0003700^molecular_function^sequence-specific DNA binding transcription factor activity`GO:0000976^molecular_function^transcription regulatory region sequence-specific DNA binding`GO:0006351^biological_process^transcription, DNA-dependent
isotig02529	sp|Q6ZA74|HOX5_ORYSJ^Q6ZA74^Q:2557-3045,H:41-213^83.82%ID^E:7e-75^RecName: Full=Homeobox-leucine zipper protein HOX5;^Eukaryota; Viridiplantae; Streptophyta; Embryophyta; Tracheophyta; Spermatophyta; Magnoliophyta; Liliopsida; Poales; Poaceae; BEP clade; Ehrhartoideae; Oryzeae; Oryza`sp|Q6ZA74|HOX5_ORYSJ^Q6ZA74^Q:3094-3252,H:285-348^57.81%ID^E:4e-09^RecName: Full=Homeobox-leucine zipper protein H…	.	sp|P33363|BGLX_ECOLI^P33363^Q:1-284,H:317-647^30.23%ID^E:9e-25^RecName: Full=Periplasmic beta-glucosidase;^Bacteria; Proteobacteria; Gammaproteobacteria; Enterobacteriales; Enterobacteriaceae; Escherichia	PF01915.17^Glyco_hydro_3_C^Glycosyl hydrolase family 3 C-terminal domain^76-285^E:1.7e-40	.	.	COG1472^Beta-glucosidase-related glycosidases	GO:0042597^cellular_component^periplasmic space`GO:0008422^molecular_function^beta-glucosidase activity`GO:0005975^biological_process^carbohydrate metabolic process
isotig02539	sp|Q23892|GLUA_DICDI^Q23892^Q:767-1765,H:356-711^27.73%ID^E:7e-31^RecName: Full=Lysosomal beta glucosidase;^Eukaryota; Amoebozoa; Mycetozoa; Dictyosteliida; Dictyostelium`sp|Q23892|GLUA_DICDI^Q23892^Q:448-681,H:278-357^30%ID^E:7e-31^RecName: Full=Lysosomal beta glucosidase;^Eukaryota; Amoebozoa; Mycetozoa; Dictyosteliida; Dictyostelium`sp|Q23892|GLUA_DICDI^Q23892^Q:2-229,H:188-264^35.06%ID^E:1e-0…	.	sp|P33363|BGLX_ECOLI^P33363^Q:1-284,H:317-647^30.23%ID^E:9e-25^RecName: Full=Periplasmic beta-glucosidase;^Bacteria; Proteobacteria; Gammaproteobacteria; Enterobacteriales; Enterobacteriaceae; Escherichia	PF01915.17^Glyco_hydro_3_C^Glycosyl hydrolase family 3 C-terminal domain^76-285^E:1.7e-40	.	.	COG1472^Beta-glucosidase-related glycosidases	GO:0042597^cellular_component^periplasmic space`GO:0008422^molecular_function^beta-glucosidase activity`GO:0005975^biological_process^carbohydrate metabolic process
isotig02541	.	.	.	.	.	.	.	.
isotig02542	sp|O24356|MEN8_SILLA^O24356^Q:208-390,H:38-100^49.21%ID^E:3e-11^RecName: Full=Protein MEN-8;^Eukaryota; Viridiplantae; Streptophyta; Embryophyta; Tracheophyta; Spermatophyta; Magnoliophyta; eudicotyledons; core eudicotyledons; Caryophyllales; Caryophyllaceae; Silene	.	.	.	.	.	.	GO:0005576^cellular_component^extracellular region`GO:0006869^biological_process^lipid transport
isotig02551	sp|O24356|MEN8_SILLA^O24356^Q:208-390,H:38-100^49.21%ID^E:2e-11^RecName: Full=Protein MEN-8;^Eukaryota; Viridiplantae; Streptophyta; Embryophyta; Tracheophyta; Spermatophyta; Magnoliophyta; eudicotyledons; core eudicotyledons; Caryophyllales; Caryophyllaceae; Silene	.	.	.	.	.	.	.
isotig02553	sp|Q43495|108_SOLLC^Q43495^Q:208-390,H:41-101^44.26%ID^E:2e-10^RecName: Full=Protein 108;^Eukaryota; Viridiplantae; Streptophyta; Embryophyta; Tracheophyta; Spermatophyta; Magnoliophyta; eudicotyledons; core eudicotyledons; asterids; lamiids; Solanales; Solanaceae; Solanoideae; Solaneae; Solanum; Lycopersicon	.	.	.	.	.	.	GO:0005576^cellular_component^extracellular region
isotig02554	sp|Q43495|108_SOLLC^Q43495^Q:208-390,H:41-101^44.26%ID^E:2e-10^RecName: Full=Protein 108;^Eukaryota; Viridiplantae; Streptophyta; Embryophyta; Tracheophyta; Spermatophyta; Magnoliophyta; eudicotyledons; core eudicotyledons; asterids; lamiids; Solanales; Solanaceae; Solanoideae; Solaneae; Solanum; Lycopersicon	.	.	.	.	.	.	GO:0005576^cellular_component^extracellular region
isotig02560	sp|Q43495|108_SOLLC^Q43495^Q:208-390,H:41-101^44.26%ID^E:1e-10^RecName: Full=Protein 108;^Eukaryota; Viridiplantae; Streptophyta; Embryophyta; Tracheophyta; Spermatophyta; Magnoliophyta; eudicotyledons; core eudicotyledons; asterids; lamiids; Solanales; Solanaceae; Solanoideae; Solaneae; Solanum; Lycopersicon	.	.	.	.	.	.	GO:0005576^cellular_component^extracellular region
isotig02562	sp|O24356|MEN8_SILLA^O24356^Q:208-387,H:38-99^48.39%ID^E:3e-11^RecName: Full=Protein MEN-8;^Eukaryota; Viridiplantae; Streptophyta; Embryophyta; Tracheophyta; Spermatophyta; Magnoliophyta; eudicotyledons; core eudicotyledons; Caryophyllales; Caryophyllaceae; Silene	.	.	.	.	.	.	GO:0005576^cellular_component^extracellular region`GO:0006869^biological_process^lipid transport
isotig02563	sp|Q43495|108_SOLLC^Q43495^Q:208-390,H:41-101^44.26%ID^E:1e-10^RecName: Full=Protein 108;^Eukaryota; Viridiplantae; Streptophyta; Embryophyta; Tracheophyta; Spermatophyta; Magnoliophyta; eudicotyledons; core eudicotyledons; asterids; lamiids; Solanales; Solanaceae; Solanoideae; Solaneae; Solanum; Lycopersicon	.	.	.	.	.	.	GO:0005576^cellular_component^extracellular region
isotig02564	sp|Q43495|108_SOLLC^Q43495^Q:208-390,H:41-101^44.26%ID^E:1e-10^RecName: Full=Protein 108;^Eukaryota; Viridiplantae; Streptophyta; Embryophyta; Tracheophyta; Spermatophyta; Magnoliophyta; eudicotyledons; core eudicotyledons; asterids; lamiids; Solanales; Solanaceae; Solanoideae; Solaneae; Solanum; Lycopersicon	.	.	.	.	.	.	GO:0005576^cellular_component^extracellular region
isotig02567	.	.	.	.	.	.	.	.
isotig02574	sp|B0Z5G9|RK2_OENPA^B0Z5G9^Q:96-13,H:88-115^82.14%ID^E:1e-05^RecName: Full=50S ribosomal protein L2, chloroplastic;^Eukaryota; Viridiplantae; Streptophyta; Embryophyta; Tracheophyta; Spermatophyta; Magnoliophyta; eudicotyledons; core eudicotyledons; rosids; malvids; Myrtales; Onagraceae; Oenothera	.	.	PF13359.1^DDE_4^DDE superfamily endonuclease^1-131^E:2.5e-21`PF04827.9^Plant_tran^Plant transposon protein^71-142^E:3.9e-05	.	.	.	.
isotig02592	.	.	.	.	.	.	.	.
isotig02594	.	.	.	.	.	.	.	.
isotig02602	.	.	.	.	.	.	.	.
isotig02605	.	.	.	.	.	.	.	.
isotig02610	.	.	.	.	.	.	.	.
isotig02611	.	.	.	.	.	.	.	.
isotig02612	.	.	.	.	.	.	.	.
isotig02614	sp|P0C314|CLPP_ORYSJ^P0C314^Q:4767-4120,H:1-216^98.61%ID^E:6e-141^RecName: Full=ATP-dependent Clp protease proteolytic subunit;^Eukaryota; Viridiplantae; Streptophyta; Embryophyta; Tracheophyta; Spermatophyta; Magnoliophyta; Liliopsida; Poales; Poaceae; BEP clade; Ehrhartoideae; Oryzeae; Oryza	.	sp|P0CD41|NU2C2_SACHY^P0CD41^Q:1-200,H:307-506^100%ID^E:1e-136^RecName: Full=NAD(P)H-quinone oxidoreductase subunit 2 B, chloroplastic;^Eukaryota; Viridiplantae; Streptophyta; Embryophyta; Tracheophyta; Spermatophyta; Magnoliophyta; Liliopsida; Poales; Poaceae; PACMAD clade; Panicoideae; Andropogoneae; Saccharum	PF00361.15^Oxidored_q1^NADH-Ubiquinone/plastoquinone (complex I), various chains^1-117^E:3.9e-31	.	ExpAA=108.35^PredHel=5^Topology=i17-36o46-68i88-110o120-142i176-198o	.	GO:0009535^cellular_component^chloroplast thylakoid membrane`GO:0016021^cellular_component^integral to membrane`GO:0008137^molecular_function^NADH dehydrogenase (ubiquinone) activity`GO:0048038^molecular_function^quinone binding`GO:0042773^biological_process^ATP synthesis coupled electron transport`GO:0006810^biological_process^transport
isotig02616	sp|P0CD59|NU2C2_MAIZE^P0CD59^Q:1266-1,H:85-506^90.28%ID^E:0^RecName: Full=NAD(P)H-quinone oxidoreductase subunit 2 B, chloroplastic;^Eukaryota; Viridiplantae; Streptophyta; Embryophyta; Tracheophyta; Spermatophyta; Magnoliophyta; Liliopsida; Poales; Poaceae; PACMAD clade; Panicoideae; Andropogoneae; Zea`sp|P0CD59|NU2C2_MAIZE^P0CD59^Q:1520-1356,H:1-55^100%ID^E:7e-32^RecName: Full=NAD(P)H-quinone o…	.	sp|P0CD41|NU2C2_SACHY^P0CD41^Q:1-200,H:307-506^100%ID^E:1e-136^RecName: Full=NAD(P)H-quinone oxidoreductase subunit 2 B, chloroplastic;^Eukaryota; Viridiplantae; Streptophyta; Embryophyta; Tracheophyta; Spermatophyta; Magnoliophyta; Liliopsida; Poales; Poaceae; PACMAD clade; Panicoideae; Andropogoneae; Saccharum	PF00361.15^Oxidored_q1^NADH-Ubiquinone/plastoquinone (complex I), various chains^1-117^E:3.9e-31	.	ExpAA=108.35^PredHel=5^Topology=i17-36o46-68i88-110o120-142i176-198o	.	GO:0009535^cellular_component^chloroplast thylakoid membrane`GO:0016021^cellular_component^integral to membrane`GO:0008137^molecular_function^NADH dehydrogenase (ubiquinone) activity`GO:0048038^molecular_function^quinone binding`GO:0042773^biological_process^ATP synthesis coupled electron transport`GO:0006810^biological_process^transport
isotig02622	sp|P0CD51|NU2C2_SORBI^P0CD51^Q:741-1,H:260-506^99.6%ID^E:2e-120^RecName: Full=NAD(P)H-quinone oxidoreductase subunit 2 B, chloroplastic;^Eukaryota; Viridiplantae; Streptophyta; Embryophyta; Tracheophyta; Spermatophyta; Magnoliophyta; Liliopsida; Poales; Poaceae; PACMAD clade; Panicoideae; Andropogoneae; Sorghum`sp|P0CD51|NU2C2_SORBI^P0CD51^Q:1977-1663,H:85-189^96.19%ID^E:3e-70^RecName: Full=NAD(P…	.	sp|P0CD41|NU2C2_SACHY^P0CD41^Q:1-200,H:307-506^100%ID^E:1e-136^RecName: Full=NAD(P)H-quinone oxidoreductase subunit 2 B, chloroplastic;^Eukaryota; Viridiplantae; Streptophyta; Embryophyta; Tracheophyta; Spermatophyta; Magnoliophyta; Liliopsida; Poales; Poaceae; PACMAD clade; Panicoideae; Andropogoneae; Saccharum	PF00361.15^Oxidored_q1^NADH-Ubiquinone/plastoquinone (complex I), various chains^1-117^E:3.9e-31	.	ExpAA=108.35^PredHel=5^Topology=i17-36o46-68i88-110o120-142i176-198o	.	GO:0009535^cellular_component^chloroplast thylakoid membrane`GO:0016021^cellular_component^integral to membrane`GO:0008137^molecular_function^NADH dehydrogenase (ubiquinone) activity`GO:0048038^molecular_function^quinone binding`GO:0042773^biological_process^ATP synthesis coupled electron transport`GO:0006810^biological_process^transport
isotig02631	sp|Q9CR50|ZN363_MOUSE^Q9CR50^Q:1613-864,H:19-258^44.05%ID^E:1e-52^RecName: Full=RING finger and CHY zinc finger domain-containing protein 1;^Eukaryota; Metazoa; Chordata; Craniata; Vertebrata; Euteleostomi; Mammalia; Eutheria; Euarchontoglires; Glires; Rodentia; Sciurognathi; Muroidea; Muridae; Murinae; Mus; Mus	.	sp|Q9CR50|ZN363_MOUSE^Q9CR50^Q:60-301,H:19-250^44.67%ID^E:2e-64^RecName: Full=RING finger and CHY zinc finger domain-containing protein 1;^Eukaryota; Metazoa; Chordata; Craniata; Vertebrata; Euteleostomi; Mammalia; Eutheria; Euarchontoglires; Glires; Rodentia; Sciurognathi; Muroidea; Muridae; Murinae; Mus; Mus	PF05495.7^zf-CHY^CHY zinc finger^61-144^E:1.1e-15`PF13639.1^zf-RING_2^Ring finger domain^195-241^E:6.2e-10`PF13445.1^zf-RING_LisH^RING-type zinc-finger, LisH dimerisation motif^197-237^E:5.9e-06	.	.	.	GO:0005737^cellular_component^cytoplasm`GO:0016607^cellular_component^nuclear speck`GO:0005634^cellular_component^nucleus`GO:0000151^cellular_component^ubiquitin ligase complex`GO:0046872^molecular_function^metal ion binding`GO:0004842^molecular_function^ubiquitin-protein ligase activity`GO:0008270^molecular_function^zinc ion binding`GO:0032436^biological_process^positive regulation of proteasoma…
isotig02645	.	.	.	.	.	.	.	.
isotig02657	sp|Q69QR8|BURPF_ORYSJ^Q69QR8^Q:996-334,H:43-264^49.35%ID^E:3e-27^RecName: Full=BURP domain-containing protein 15;^Eukaryota; Viridiplantae; Streptophyta; Embryophyta; Tracheophyta; Spermatophyta; Magnoliophyta; Liliopsida; Poales; Poaceae; BEP clade; Ehrhartoideae; Oryzeae; Oryza	.	sp|Q69QR8|BURPF_ORYSJ^Q69QR8^Q:1-261,H:1-264^48.73%ID^E:2e-40^RecName: Full=BURP domain-containing protein 15;^Eukaryota; Viridiplantae; Streptophyta; Embryophyta; Tracheophyta; Spermatophyta; Magnoliophyta; Liliopsida; Poales; Poaceae; BEP clade; Ehrhartoideae; Oryzeae; Oryza	PF03181.10^BURP^BURP domain^154-255^E:1.5e-15	sigP:1^21^0.642^YES	.	.	.
isotig02659	sp|Q69QR8|BURPF_ORYSJ^Q69QR8^Q:1047-385,H:43-264^49.35%ID^E:2e-27^RecName: Full=BURP domain-containing protein 15;^Eukaryota; Viridiplantae; Streptophyta; Embryophyta; Tracheophyta; Spermatophyta; Magnoliophyta; Liliopsida; Poales; Poaceae; BEP clade; Ehrhartoideae; Oryzeae; Oryza	.	sp|Q69QR8|BURPF_ORYSJ^Q69QR8^Q:1-261,H:1-264^48.73%ID^E:5e-41^RecName: Full=BURP domain-containing protein 15;^Eukaryota; Viridiplantae; Streptophyta; Embryophyta; Tracheophyta; Spermatophyta; Magnoliophyta; Liliopsida; Poales; Poaceae; BEP clade; Ehrhartoideae; Oryzeae; Oryza	PF03181.10^BURP^BURP domain^154-255^E:1.5e-15	sigP:1^21^0.642^YES	.	.	.
isotig02662	.	.	.	.	.	.	.	.
isotig02665	sp|Q4QR75|EXOS9_RAT^Q4QR75^Q:2094-1231,H:10-271^42.01%ID^E:6e-62^RecName: Full=Exosome complex component RRP45;^Eukaryota; Metazoa; Chordata; Craniata; Vertebrata; Euteleostomi; Mammalia; Eutheria; Euarchontoglires; Glires; Rodentia; Sciurognathi; Muroidea; Muridae; Murinae; Rattus	.	sp|O74918|RRP45_SCHPO^O74918^Q:11-310,H:8-276^40.67%ID^E:1e-71^RecName: Full=Exosome complex component rrp45;^Eukaryota; Fungi; Dikarya; Ascomycota; Taphrinomycotina; Schizosaccharomycetes; Schizosaccharomycetales; Schizosaccharomycetaceae; Schizosaccharomyces	PF01138.16^RNase_PH^3' exoribonuclease family, domain 1^35-190^E:1.1e-16`PF03725.10^RNase_PH_C^3' exoribonuclease family, domain 2^219-285^E:2.2e-11	.	.	COG2123^RNase PH-related exoribonuclease	GO:0000177^cellular_component^cytoplasmic exosome (RNase complex)`GO:0005829^cellular_component^cytosol`GO:0000176^cellular_component^nuclear exosome (RNase complex)`GO:0005730^cellular_component^nucleolus`GO:0000175^molecular_function^3'-5'-exoribonuclease activity`GO:0003723^molecular_function^RNA binding`GO:0000467^biological_process^exonucleolytic trimming to generate mature 3'-end of 5.8S rR…
isotig02666	sp|Q4QR75|EXOS9_RAT^Q4QR75^Q:2092-1229,H:10-271^42.01%ID^E:5e-62^RecName: Full=Exosome complex component RRP45;^Eukaryota; Metazoa; Chordata; Craniata; Vertebrata; Euteleostomi; Mammalia; Eutheria; Euarchontoglires; Glires; Rodentia; Sciurognathi; Muroidea; Muridae; Murinae; Rattus	.	sp|O74918|RRP45_SCHPO^O74918^Q:11-310,H:8-276^40.67%ID^E:5e-71^RecName: Full=Exosome complex component rrp45;^Eukaryota; Fungi; Dikarya; Ascomycota; Taphrinomycotina; Schizosaccharomycetes; Schizosaccharomycetales; Schizosaccharomycetaceae; Schizosaccharomyces	PF01138.16^RNase_PH^3' exoribonuclease family, domain 1^35-190^E:1.4e-16`PF03725.10^RNase_PH_C^3' exoribonuclease family, domain 2^219-285^E:2.6e-11	.	.	COG2123^RNase PH-related exoribonuclease	GO:0000177^cellular_component^cytoplasmic exosome (RNase complex)`GO:0005829^cellular_component^cytosol`GO:0000176^cellular_component^nuclear exosome (RNase complex)`GO:0005730^cellular_component^nucleolus`GO:0000175^molecular_function^3'-5'-exoribonuclease activity`GO:0003723^molecular_function^RNA binding`GO:0000467^biological_process^exonucleolytic trimming to generate mature 3'-end of 5.8S rR…
isotig02670	sp|Q4QR75|EXOS9_RAT^Q4QR75^Q:1933-1070,H:10-271^42.01%ID^E:4e-62^RecName: Full=Exosome complex component RRP45;^Eukaryota; Metazoa; Chordata; Craniata; Vertebrata; Euteleostomi; Mammalia; Eutheria; Euarchontoglires; Glires; Rodentia; Sciurognathi; Muroidea; Muridae; Murinae; Rattus	.	sp|O74918|RRP45_SCHPO^O74918^Q:11-310,H:8-276^40.67%ID^E:1e-71^RecName: Full=Exosome complex component rrp45;^Eukaryota; Fungi; Dikarya; Ascomycota; Taphrinomycotina; Schizosaccharomycetes; Schizosaccharomycetales; Schizosaccharomycetaceae; Schizosaccharomyces	PF01138.16^RNase_PH^3' exoribonuclease family, domain 1^35-190^E:1.1e-16`PF03725.10^RNase_PH_C^3' exoribonuclease family, domain 2^219-285^E:2.2e-11	.	.	COG2123^RNase PH-related exoribonuclease	GO:0000177^cellular_component^cytoplasmic exosome (RNase complex)`GO:0005829^cellular_component^cytosol`GO:0000176^cellular_component^nuclear exosome (RNase complex)`GO:0005730^cellular_component^nucleolus`GO:0000175^molecular_function^3'-5'-exoribonuclease activity`GO:0003723^molecular_function^RNA binding`GO:0000467^biological_process^exonucleolytic trimming to generate mature 3'-end of 5.8S rR…
isotig02671	sp|Q4QR75|EXOS9_RAT^Q4QR75^Q:1864-1070,H:10-271^45.28%ID^E:2e-67^RecName: Full=Exosome complex component RRP45;^Eukaryota; Metazoa; Chordata; Craniata; Vertebrata; Euteleostomi; Mammalia; Eutheria; Euarchontoglires; Glires; Rodentia; Sciurognathi; Muroidea; Muridae; Murinae; Rattus	.	sp|O74918|RRP45_SCHPO^O74918^Q:11-287,H:8-276^43.32%ID^E:9e-79^RecName: Full=Exosome complex component rrp45;^Eukaryota; Fungi; Dikarya; Ascomycota; Taphrinomycotina; Schizosaccharomycetes; Schizosaccharomycetales; Schizosaccharomycetaceae; Schizosaccharomyces	PF01138.16^RNase_PH^3' exoribonuclease family, domain 1^35-167^E:1.1e-20`PF03725.10^RNase_PH_C^3' exoribonuclease family, domain 2^196-262^E:2e-11	.	.	COG2123^RNase PH-related exoribonuclease	GO:0000177^cellular_component^cytoplasmic exosome (RNase complex)`GO:0005829^cellular_component^cytosol`GO:0000176^cellular_component^nuclear exosome (RNase complex)`GO:0005730^cellular_component^nucleolus`GO:0000175^molecular_function^3'-5'-exoribonuclease activity`GO:0003723^molecular_function^RNA binding`GO:0000467^biological_process^exonucleolytic trimming to generate mature 3'-end of 5.8S rR…
isotig02673	sp|Q0DWT8|RH1_ORYSJ^Q0DWT8^Q:1972-419,H:1-518^87.64%ID^E:0^RecName: Full=DEAD-box ATP-dependent RNA helicase 1;^Eukaryota; Viridiplantae; Streptophyta; Embryophyta; Tracheophyta; Spermatophyta; Magnoliophyta; Liliopsida; Poales; Poaceae; BEP clade; Ehrhartoideae; Oryzeae; Oryza	.	sp|Q0DWT8|RH1_ORYSJ^Q0DWT8^Q:1-517,H:2-518^87.81%ID^E:0^RecName: Full=DEAD-box ATP-dependent RNA helicase 1;^Eukaryota; Viridiplantae; Streptophyta; Embryophyta; Tracheophyta; Spermatophyta; Magnoliophyta; Liliopsida; Poales; Poaceae; BEP clade; Ehrhartoideae; Oryzeae; Oryza	PF00270.24^DEAD^DEAD/DEAH box helicase^61-290^E:1e-33`PF04851.10^ResIII^Type III restriction enzyme, res subunit^61-227^E:1.8e-10`PF00271.26^Helicase_C^Helicase conserved C-terminal domain^376-437^E:3.4e-18	.	.	COG0513^Superfamily II DNA and RNA helicases	GO:0005524^molecular_function^ATP binding`GO:0008026^molecular_function^ATP-dependent helicase activity`GO:0003723^molecular_function^RNA binding
isotig02674	sp|Q0DWT8|RH1_ORYSJ^Q0DWT8^Q:1857-304,H:1-518^87.64%ID^E:0^RecName: Full=DEAD-box ATP-dependent RNA helicase 1;^Eukaryota; Viridiplantae; Streptophyta; Embryophyta; Tracheophyta; Spermatophyta; Magnoliophyta; Liliopsida; Poales; Poaceae; BEP clade; Ehrhartoideae; Oryzeae; Oryza	.	sp|Q0DWT8|RH1_ORYSJ^Q0DWT8^Q:1-517,H:2-518^87.81%ID^E:0^RecName: Full=DEAD-box ATP-dependent RNA helicase 1;^Eukaryota; Viridiplantae; Streptophyta; Embryophyta; Tracheophyta; Spermatophyta; Magnoliophyta; Liliopsida; Poales; Poaceae; BEP clade; Ehrhartoideae; Oryzeae; Oryza	PF00270.24^DEAD^DEAD/DEAH box helicase^61-290^E:1e-33`PF04851.10^ResIII^Type III restriction enzyme, res subunit^61-227^E:1.8e-10`PF00271.26^Helicase_C^Helicase conserved C-terminal domain^376-437^E:3.4e-18	.	.	COG0513^Superfamily II DNA and RNA helicases	GO:0005524^molecular_function^ATP binding`GO:0008026^molecular_function^ATP-dependent helicase activity`GO:0003723^molecular_function^RNA binding
isotig02680	sp|Q0JM76|GRXS4_ORYSJ^Q0JM76^Q:3068-2532,H:4-181^70.39%ID^E:1e-83^RecName: Full=Monothiol glutaredoxin-S4, mitochondrial;^Eukaryota; Viridiplantae; Streptophyta; Embryophyta; Tracheophyta; Spermatophyta; Magnoliophyta; Liliopsida; Poales; Poaceae; BEP clade; Ehrhartoideae; Oryzeae; Oryza	.	sp|Q10LG8|TLP6_ORYSJ^Q10LG8^Q:4-154,H:248-403^72.44%ID^E:5e-77^RecName: Full=Tubby-like F-box protein 6;^Eukaryota; Viridiplantae; Streptophyta; Embryophyta; Tracheophyta; Spermatophyta; Magnoliophyta; Liliopsida; Poales; Poaceae; BEP clade; Ehrhartoideae; Oryzeae; Oryza	PF01167.13^Tub^Tub family^3-148^E:7e-56	.	.	.	.
isotig02689	sp|Q8H485|TLP11_ORYSJ^Q8H485^Q:207-947,H:1-251^66.27%ID^E:2e-92^RecName: Full=Tubby-like F-box protein 11;^Eukaryota; Viridiplantae; Streptophyta; Embryophyta; Tracheophyta; Spermatophyta; Magnoliophyta; Liliopsida; Poales; Poaceae; BEP clade; Ehrhartoideae; Oryzeae; Oryza	.	sp|Q8H485|TLP11_ORYSJ^Q8H485^Q:1-247,H:1-251^69.02%ID^E:9e-118^RecName: Full=Tubby-like F-box protein 11;^Eukaryota; Viridiplantae; Streptophyta; Embryophyta; Tracheophyta; Spermatophyta; Magnoliophyta; Liliopsida; Poales; Poaceae; BEP clade; Ehrhartoideae; Oryzeae; Oryza	PF00646.28^F-box^F-box domain^50-101^E:1.5e-05`PF01167.13^Tub^Tub family^115-247^E:6.2e-33	.	.	.	.
isotig02690	sp|Q8H485|TLP11_ORYSJ^Q8H485^Q:207-572,H:1-125^59.06%ID^E:2e-29^RecName: Full=Tubby-like F-box protein 11;^Eukaryota; Viridiplantae; Streptophyta; Embryophyta; Tracheophyta; Spermatophyta; Magnoliophyta; Liliopsida; Poales; Poaceae; BEP clade; Ehrhartoideae; Oryzeae; Oryza	.	sp|Q8H485|TLP11_ORYSJ^Q8H485^Q:1-122,H:1-125^64.62%ID^E:4e-43^RecName: Full=Tubby-like F-box protein 11;^Eukaryota; Viridiplantae; Streptophyta; Embryophyta; Tracheophyta; Spermatophyta; Magnoliophyta; Liliopsida; Poales; Poaceae; BEP clade; Ehrhartoideae; Oryzeae; Oryza	PF00646.28^F-box^F-box domain^50-101^E:5.2e-06	.	.	.	.
isotig02691	.	.	.	.	.	.	.	.
isotig02693	sp|O64937|EF1A_ORYSJ^O64937^Q:65-901,H:1-279^98.21%ID^E:0^RecName: Full=Elongation factor 1-alpha;^Eukaryota; Viridiplantae; Streptophyta; Embryophyta; Tracheophyta; Spermatophyta; Magnoliophyta; Liliopsida; Poales; Poaceae; BEP clade; Ehrhartoideae; Oryzeae; Oryza`sp|O64937|EF1A_ORYSJ^O64937^Q:897-1364,H:279-434^97.44%ID^E:0^RecName: Full=Elongation factor 1-alpha;^Eukaryota; Viridiplantae; Stre…	.	sp|O64937|EF1A_ORYSJ^O64937^Q:1-166,H:282-447^98.19%ID^E:9e-114^RecName: Full=Elongation factor 1-alpha;^Eukaryota; Viridiplantae; Streptophyta; Embryophyta; Tracheophyta; Spermatophyta; Magnoliophyta; Liliopsida; Poales; Poaceae; BEP clade; Ehrhartoideae; Oryzeae; Oryza	PF03144.20^GTP_EFTU_D2^Elongation factor Tu domain 2^1-33^E:0.00021`PF03143.12^GTP_EFTU_D3^Elongation factor Tu C-terminal domain^41-148^E:4.6e-33	.	.	COG5256^Translation elongation factor EF-1alpha (GTPase)	GO:0009507^cellular_component^chloroplast`GO:0005739^cellular_component^mitochondrion`GO:0005730^cellular_component^nucleolus`GO:0005886^cellular_component^plasma membrane`GO:0005773^cellular_component^vacuole`GO:0005525^molecular_function^GTP binding`GO:0003924^molecular_function^GTPase activity`GO:0003746^molecular_function^translation elongation factor activity`GO:0006184^biological_process^GT…
isotig02694	sp|O64937|EF1A_ORYSJ^O64937^Q:65-901,H:1-279^98.21%ID^E:0^RecName: Full=Elongation factor 1-alpha;^Eukaryota; Viridiplantae; Streptophyta; Embryophyta; Tracheophyta; Spermatophyta; Magnoliophyta; Liliopsida; Poales; Poaceae; BEP clade; Ehrhartoideae; Oryzeae; Oryza`sp|O64937|EF1A_ORYSJ^O64937^Q:897-1364,H:279-434^97.44%ID^E:0^RecName: Full=Elongation factor 1-alpha;^Eukaryota; Viridiplantae; Stre…	.	.	.	.	.	.	.
isotig02696	sp|O64937|EF1A_ORYSJ^O64937^Q:65-901,H:1-279^98.21%ID^E:0^RecName: Full=Elongation factor 1-alpha;^Eukaryota; Viridiplantae; Streptophyta; Embryophyta; Tracheophyta; Spermatophyta; Magnoliophyta; Liliopsida; Poales; Poaceae; BEP clade; Ehrhartoideae; Oryzeae; Oryza`sp|O64937|EF1A_ORYSJ^O64937^Q:897-1370,H:279-436^97.47%ID^E:0^RecName: Full=Elongation factor 1-alpha;^Eukaryota; Viridiplantae; Stre…	.	.	.	.	.	.	.
isotig02698	sp|O64937|EF1A_ORYSJ^O64937^Q:65-901,H:1-279^98.21%ID^E:0^RecName: Full=Elongation factor 1-alpha;^Eukaryota; Viridiplantae; Streptophyta; Embryophyta; Tracheophyta; Spermatophyta; Magnoliophyta; Liliopsida; Poales; Poaceae; BEP clade; Ehrhartoideae; Oryzeae; Oryza`sp|O64937|EF1A_ORYSJ^O64937^Q:897-1370,H:279-436^97.47%ID^E:0^RecName: Full=Elongation factor 1-alpha;^Eukaryota; Viridiplantae; Stre…	.	sp|O64937|EF1A_ORYSJ^O64937^Q:1-279,H:1-279^98.21%ID^E:0^RecName: Full=Elongation factor 1-alpha;^Eukaryota; Viridiplantae; Streptophyta; Embryophyta; Tracheophyta; Spermatophyta; Magnoliophyta; Liliopsida; Poales; Poaceae; BEP clade; Ehrhartoideae; Oryzeae; Oryza	PF00009.22^GTP_EFTU^Elongation factor Tu GTP binding domain^5-223^E:4.8e-56	.	.	COG5256^Translation elongation factor EF-1alpha (GTPase)	GO:0009507^cellular_component^chloroplast`GO:0005739^cellular_component^mitochondrion`GO:0005730^cellular_component^nucleolus`GO:0005886^cellular_component^plasma membrane`GO:0005773^cellular_component^vacuole`GO:0005525^molecular_function^GTP binding`GO:0003924^molecular_function^GTPase activity`GO:0003746^molecular_function^translation elongation factor activity`GO:0006184^biological_process^GT…
isotig02699	sp|O64937|EF1A_ORYSJ^O64937^Q:65-901,H:1-279^98.21%ID^E:0^RecName: Full=Elongation factor 1-alpha;^Eukaryota; Viridiplantae; Streptophyta; Embryophyta; Tracheophyta; Spermatophyta; Magnoliophyta; Liliopsida; Poales; Poaceae; BEP clade; Ehrhartoideae; Oryzeae; Oryza`sp|O64937|EF1A_ORYSJ^O64937^Q:897-1370,H:279-436^97.47%ID^E:0^RecName: Full=Elongation factor 1-alpha;^Eukaryota; Viridiplantae; Stre…	.	sp|O64937|EF1A_ORYSJ^O64937^Q:1-279,H:1-279^98.21%ID^E:0^RecName: Full=Elongation factor 1-alpha;^Eukaryota; Viridiplantae; Streptophyta; Embryophyta; Tracheophyta; Spermatophyta; Magnoliophyta; Liliopsida; Poales; Poaceae; BEP clade; Ehrhartoideae; Oryzeae; Oryza	PF00009.22^GTP_EFTU^Elongation factor Tu GTP binding domain^5-223^E:4.8e-56	.	.	COG5256^Translation elongation factor EF-1alpha (GTPase)	GO:0009507^cellular_component^chloroplast`GO:0005739^cellular_component^mitochondrion`GO:0005730^cellular_component^nucleolus`GO:0005886^cellular_component^plasma membrane`GO:0005773^cellular_component^vacuole`GO:0005525^molecular_function^GTP binding`GO:0003924^molecular_function^GTPase activity`GO:0003746^molecular_function^translation elongation factor activity`GO:0006184^biological_process^GT…
isotig02700	sp|O64937|EF1A_ORYSJ^O64937^Q:65-901,H:1-279^98.21%ID^E:0^RecName: Full=Elongation factor 1-alpha;^Eukaryota; Viridiplantae; Streptophyta; Embryophyta; Tracheophyta; Spermatophyta; Magnoliophyta; Liliopsida; Poales; Poaceae; BEP clade; Ehrhartoideae; Oryzeae; Oryza`sp|O64937|EF1A_ORYSJ^O64937^Q:897-1370,H:279-436^97.47%ID^E:0^RecName: Full=Elongation factor 1-alpha;^Eukaryota; Viridiplantae; Stre…	.	.	.	.	.	.	.
isotig02701	sp|O64937|EF1A_ORYSJ^O64937^Q:65-901,H:1-279^98.21%ID^E:0^RecName: Full=Elongation factor 1-alpha;^Eukaryota; Viridiplantae; Streptophyta; Embryophyta; Tracheophyta; Spermatophyta; Magnoliophyta; Liliopsida; Poales; Poaceae; BEP clade; Ehrhartoideae; Oryzeae; Oryza`sp|O64937|EF1A_ORYSJ^O64937^Q:897-1364,H:279-434^97.44%ID^E:0^RecName: Full=Elongation factor 1-alpha;^Eukaryota; Viridiplantae; Stre…	.	sp|O64937|EF1A_ORYSJ^O64937^Q:1-279,H:1-279^98.21%ID^E:0^RecName: Full=Elongation factor 1-alpha;^Eukaryota; Viridiplantae; Streptophyta; Embryophyta; Tracheophyta; Spermatophyta; Magnoliophyta; Liliopsida; Poales; Poaceae; BEP clade; Ehrhartoideae; Oryzeae; Oryza	PF00009.22^GTP_EFTU^Elongation factor Tu GTP binding domain^5-223^E:4.8e-56	.	.	COG5256^Translation elongation factor EF-1alpha (GTPase)	GO:0009507^cellular_component^chloroplast`GO:0005739^cellular_component^mitochondrion`GO:0005730^cellular_component^nucleolus`GO:0005886^cellular_component^plasma membrane`GO:0005773^cellular_component^vacuole`GO:0005525^molecular_function^GTP binding`GO:0003924^molecular_function^GTPase activity`GO:0003746^molecular_function^translation elongation factor activity`GO:0006184^biological_process^GT…
isotig02702	sp|O64937|EF1A_ORYSJ^O64937^Q:65-901,H:1-279^98.21%ID^E:0^RecName: Full=Elongation factor 1-alpha;^Eukaryota; Viridiplantae; Streptophyta; Embryophyta; Tracheophyta; Spermatophyta; Magnoliophyta; Liliopsida; Poales; Poaceae; BEP clade; Ehrhartoideae; Oryzeae; Oryza`sp|O64937|EF1A_ORYSJ^O64937^Q:897-1364,H:279-434^97.44%ID^E:0^RecName: Full=Elongation factor 1-alpha;^Eukaryota; Viridiplantae; Stre…	.	sp|O64937|EF1A_ORYSJ^O64937^Q:1-279,H:1-279^98.21%ID^E:0^RecName: Full=Elongation factor 1-alpha;^Eukaryota; Viridiplantae; Streptophyta; Embryophyta; Tracheophyta; Spermatophyta; Magnoliophyta; Liliopsida; Poales; Poaceae; BEP clade; Ehrhartoideae; Oryzeae; Oryza	PF00009.22^GTP_EFTU^Elongation factor Tu GTP binding domain^5-223^E:4.8e-56	.	.	COG5256^Translation elongation factor EF-1alpha (GTPase)	GO:0009507^cellular_component^chloroplast`GO:0005739^cellular_component^mitochondrion`GO:0005730^cellular_component^nucleolus`GO:0005886^cellular_component^plasma membrane`GO:0005773^cellular_component^vacuole`GO:0005525^molecular_function^GTP binding`GO:0003924^molecular_function^GTPase activity`GO:0003746^molecular_function^translation elongation factor activity`GO:0006184^biological_process^GT…
isotig02703	sp|O64937|EF1A_ORYSJ^O64937^Q:65-1366,H:1-434^97%ID^E:0^RecName: Full=Elongation factor 1-alpha;^Eukaryota; Viridiplantae; Streptophyta; Embryophyta; Tracheophyta; Spermatophyta; Magnoliophyta; Liliopsida; Poales; Poaceae; BEP clade; Ehrhartoideae; Oryzeae; Oryza	.	sp|O64937|EF1A_ORYSJ^O64937^Q:1-447,H:1-447^97.09%ID^E:0^RecName: Full=Elongation factor 1-alpha;^Eukaryota; Viridiplantae; Streptophyta; Embryophyta; Tracheophyta; Spermatophyta; Magnoliophyta; Liliopsida; Poales; Poaceae; BEP clade; Ehrhartoideae; Oryzeae; Oryza	PF00009.22^GTP_EFTU^Elongation factor Tu GTP binding domain^5-223^E:2.9e-55`PF03144.20^GTP_EFTU_D2^Elongation factor Tu domain 2^248-314^E:2.1e-16`PF03143.12^GTP_EFTU_D3^Elongation factor Tu C-terminal domain^322-429^E:5.4e-32	.	.	COG5256^Translation elongation factor EF-1alpha (GTPase)	GO:0009507^cellular_component^chloroplast`GO:0005739^cellular_component^mitochondrion`GO:0005730^cellular_component^nucleolus`GO:0005886^cellular_component^plasma membrane`GO:0005773^cellular_component^vacuole`GO:0005525^molecular_function^GTP binding`GO:0003924^molecular_function^GTPase activity`GO:0003746^molecular_function^translation elongation factor activity`GO:0006184^biological_process^GT…
isotig02704	sp|O64937|EF1A_ORYSJ^O64937^Q:65-901,H:1-279^98.21%ID^E:0^RecName: Full=Elongation factor 1-alpha;^Eukaryota; Viridiplantae; Streptophyta; Embryophyta; Tracheophyta; Spermatophyta; Magnoliophyta; Liliopsida; Poales; Poaceae; BEP clade; Ehrhartoideae; Oryzeae; Oryza`sp|O64937|EF1A_ORYSJ^O64937^Q:897-1364,H:279-434^97.44%ID^E:0^RecName: Full=Elongation factor 1-alpha;^Eukaryota; Viridiplantae; Stre…	.	sp|O64937|EF1A_ORYSJ^O64937^Q:1-166,H:282-447^98.19%ID^E:9e-114^RecName: Full=Elongation factor 1-alpha;^Eukaryota; Viridiplantae; Streptophyta; Embryophyta; Tracheophyta; Spermatophyta; Magnoliophyta; Liliopsida; Poales; Poaceae; BEP clade; Ehrhartoideae; Oryzeae; Oryza	PF03144.20^GTP_EFTU_D2^Elongation factor Tu domain 2^1-33^E:0.00021`PF03143.12^GTP_EFTU_D3^Elongation factor Tu C-terminal domain^41-148^E:4.6e-33	.	.	COG5256^Translation elongation factor EF-1alpha (GTPase)	GO:0009507^cellular_component^chloroplast`GO:0005739^cellular_component^mitochondrion`GO:0005730^cellular_component^nucleolus`GO:0005886^cellular_component^plasma membrane`GO:0005773^cellular_component^vacuole`GO:0005525^molecular_function^GTP binding`GO:0003924^molecular_function^GTPase activity`GO:0003746^molecular_function^translation elongation factor activity`GO:0006184^biological_process^GT…
isotig02710	.	.	.	.	.	.	.	.
isotig02715	.	.	.	.	.	.	.	.
isotig02716	.	.	.	.	.	.	.	.
isotig02717	.	.	.	.	.	.	.	.
isotig02723	sp|P15268|MOSA_MAIZE^P15268^Q:1205-972,H:270-348^32.91%ID^E:4e-07^RecName: Full=Autonomous transposable element EN-1 mosaic protein;^Eukaryota; Viridiplantae; Streptophyta; Embryophyta; Tracheophyta; Spermatophyta; Magnoliophyta; Liliopsida; Poales; Poaceae; PACMAD clade; Panicoideae; Andropogoneae; Zea`sp|P15268|MOSA_MAIZE^P15268^Q:960-811,H:356-405^30%ID^E:4e-07^RecName: Full=Autonomous transpo…	.	.	.	.	.	.	.
isotig02726	sp|P15268|MOSA_MAIZE^P15268^Q:535-212,H:295-396^33.03%ID^E:1e-16^RecName: Full=Autonomous transposable element EN-1 mosaic protein;^Eukaryota; Viridiplantae; Streptophyta; Embryophyta; Tracheophyta; Spermatophyta; Magnoliophyta; Liliopsida; Poales; Poaceae; PACMAD clade; Panicoideae; Andropogoneae; Zea`sp|P15268|MOSA_MAIZE^P15268^Q:888-547,H:139-255^26.5%ID^E:1e-16^RecName: Full=Autonomous transp…	.	sp|P15268|MOSA_MAIZE^P15268^Q:2-88,H:139-226^30.68%ID^E:2e-06^RecName: Full=Autonomous transposable element EN-1 mosaic protein;^Eukaryota; Viridiplantae; Streptophyta; Embryophyta; Tracheophyta; Spermatophyta; Magnoliophyta; Liliopsida; Poales; Poaceae; PACMAD clade; Panicoideae; Andropogoneae; Zea	.	.	.	.	GO:0006355^biological_process^regulation of transcription, DNA-dependent`GO:0006351^biological_process^transcription, DNA-dependent`GO:0032196^biological_process^transposition
isotig02728	.	.	.	.	.	.	.	.
isotig02729	.	.	.	.	.	.	.	.
isotig02730	sp|P10978|POLX_TOBAC^P10978^Q:4060-5469,H:841-1316^43.12%ID^E:3e-107^RecName: Full=Retrovirus-related Pol polyprotein from transposon TNT 1-94;^Eukaryota; Viridiplantae; Streptophyta; Embryophyta; Tracheophyta; Spermatophyta; Magnoliophyta; eudicotyledons; core eudicotyledons; asterids; lamiids; Solanales; Solanaceae; Nicotianoideae; Nicotianeae; Nicotiana`sp|P10978|POLX_TOBAC^P10978^Q:1597-3516,…	.	sp|O22315|SRSF1_ARATH^O22315^Q:28-221,H:1-203^65.52%ID^E:4e-88^RecName: Full=Pre-mRNA-splicing factor SF2;^Eukaryota; Viridiplantae; Streptophyta; Embryophyta; Tracheophyta; Spermatophyta; Magnoliophyta; eudicotyledons; core eudicotyledons; rosids; malvids; Brassicales; Brassicaceae; Camelineae; Arabidopsis	PF00076.17^RRM_1^RNA recognition motif. (a.k.a. RRM, RBD, or RNP domain)^36-103^E:1.1e-17`PF14259.1^RRM_6^RNA recognition motif (a.k.a. RRM, RBD, or RNP domain)^36-103^E:2.3e-12`PF13893.1^RRM_5^RNA recognition motif. (a.k.a. RRM, RBD, or RNP domain)^53-107^E:1.1e-08`PF00076.17^RRM_1^RNA recognition motif. (a.k.a. RRM, RBD, or RNP domain)^139-201^E:2.4e-09`PF14259.1^RRM_6^RNA recognition motif (a.…	.	.	COG0724^RNA-binding proteins (RRM domain)	GO:0035061^cellular_component^interchromatin granule`GO:0016607^cellular_component^nuclear speck`GO:0000166^molecular_function^nucleotide binding`GO:0003723^molecular_function^RNA binding`GO:0006397^biological_process^mRNA processing`GO:0008380^biological_process^RNA splicing
isotig02731	sp|P10978|POLX_TOBAC^P10978^Q:3189-4598,H:841-1316^43.12%ID^E:1e-107^RecName: Full=Retrovirus-related Pol polyprotein from transposon TNT 1-94;^Eukaryota; Viridiplantae; Streptophyta; Embryophyta; Tracheophyta; Spermatophyta; Magnoliophyta; eudicotyledons; core eudicotyledons; asterids; lamiids; Solanales; Solanaceae; Nicotianoideae; Nicotianeae; Nicotiana`sp|P10978|POLX_TOBAC^P10978^Q:1065-2645,…	.	sp|O22315|SRSF1_ARATH^O22315^Q:28-221,H:1-203^65.52%ID^E:4e-88^RecName: Full=Pre-mRNA-splicing factor SF2;^Eukaryota; Viridiplantae; Streptophyta; Embryophyta; Tracheophyta; Spermatophyta; Magnoliophyta; eudicotyledons; core eudicotyledons; rosids; malvids; Brassicales; Brassicaceae; Camelineae; Arabidopsis	PF00076.17^RRM_1^RNA recognition motif. (a.k.a. RRM, RBD, or RNP domain)^36-103^E:1.1e-17`PF14259.1^RRM_6^RNA recognition motif (a.k.a. RRM, RBD, or RNP domain)^36-103^E:2.3e-12`PF13893.1^RRM_5^RNA recognition motif. (a.k.a. RRM, RBD, or RNP domain)^53-107^E:1.1e-08`PF00076.17^RRM_1^RNA recognition motif. (a.k.a. RRM, RBD, or RNP domain)^139-201^E:2.4e-09`PF14259.1^RRM_6^RNA recognition motif (a.…	.	.	COG0724^RNA-binding proteins (RRM domain)	GO:0035061^cellular_component^interchromatin granule`GO:0016607^cellular_component^nuclear speck`GO:0000166^molecular_function^nucleotide binding`GO:0003723^molecular_function^RNA binding`GO:0006397^biological_process^mRNA processing`GO:0008380^biological_process^RNA splicing
isotig02732	sp|P10978|POLX_TOBAC^P10978^Q:1597-3516,H:125-707^32.1%ID^E:7e-81^RecName: Full=Retrovirus-related Pol polyprotein from transposon TNT 1-94;^Eukaryota; Viridiplantae; Streptophyta; Embryophyta; Tracheophyta; Spermatophyta; Magnoliophyta; eudicotyledons; core eudicotyledons; asterids; lamiids; Solanales; Solanaceae; Nicotianoideae; Nicotianeae; Nicotiana`sp|P10978|POLX_TOBAC^P10978^Q:4060-4809,H:8…	.	.	PF13961.1^DUF4219^Domain of unknown function (DUF4219)^50-76^E:1.3e-08	.	.	.	.
isotig02733	sp|P10978|POLX_TOBAC^P10978^Q:1065-2645,H:216-707^34.95%ID^E:3e-81^RecName: Full=Retrovirus-related Pol polyprotein from transposon TNT 1-94;^Eukaryota; Viridiplantae; Streptophyta; Embryophyta; Tracheophyta; Spermatophyta; Magnoliophyta; eudicotyledons; core eudicotyledons; asterids; lamiids; Solanales; Solanaceae; Nicotianoideae; Nicotianeae; Nicotiana`sp|P10978|POLX_TOBAC^P10978^Q:3189-3938,H:…	.	sp|P10978|POLX_TOBAC^P10978^Q:55-1227,H:17-1093^31.05%ID^E:3e-167^RecName: Full=Retrovirus-related Pol polyprotein from transposon TNT 1-94;^Eukaryota; Viridiplantae; Streptophyta; Embryophyta; Tracheophyta; Spermatophyta; Magnoliophyta; eudicotyledons; core eudicotyledons; asterids; lamiids; Solanales; Solanaceae; Nicotianoideae; Nicotianeae; Nicotiana	PF13961.1^DUF4219^Domain of unknown function (DUF4219)^50-76^E:2.3e-07`PF14227.1^UBN2_2^gag-polypeptide of LTR copia-type^107-225^E:3e-14`PF14223.1^UBN2^gag-polypeptide of LTR copia-type^108-221^E:1.4e-38`PF13917.1^zf-CCHC_3^Zinc knuckle^277-299^E:0.037`PF14392.1^zf-CCHC_4^Zinc knuckle^278-295^E:0.11`PF00098.18^zf-CCHC^Zinc knuckle^280-295^E:1.1e-05`PF13976.1^gag_pre-integrs^GAG-pre-integrase dom…	.	.	.	GO:0004190^molecular_function^aspartic-type endopeptidase activity`GO:0004519^molecular_function^endonuclease activity`GO:0046872^molecular_function^metal ion binding`GO:0003676^molecular_function^nucleic acid binding`GO:0003964^molecular_function^RNA-directed DNA polymerase activity`GO:0008270^molecular_function^zinc ion binding`GO:0015074^biological_process^DNA integration`GO:0090305^biological…
isotig02734	sp|O22315|SRSF1_ARATH^O22315^Q:3340-2798,H:1-190^65.26%ID^E:9e-70^RecName: Full=Pre-mRNA-splicing factor SF2;^Eukaryota; Viridiplantae; Streptophyta; Embryophyta; Tracheophyta; Spermatophyta; Magnoliophyta; eudicotyledons; core eudicotyledons; rosids; malvids; Brassicales; Brassicaceae; Camelineae; Arabidopsis	.	sp|O22315|SRSF1_ARATH^O22315^Q:28-221,H:1-203^65.52%ID^E:4e-88^RecName: Full=Pre-mRNA-splicing factor SF2;^Eukaryota; Viridiplantae; Streptophyta; Embryophyta; Tracheophyta; Spermatophyta; Magnoliophyta; eudicotyledons; core eudicotyledons; rosids; malvids; Brassicales; Brassicaceae; Camelineae; Arabidopsis	PF00076.17^RRM_1^RNA recognition motif. (a.k.a. RRM, RBD, or RNP domain)^36-103^E:1.1e-17`PF14259.1^RRM_6^RNA recognition motif (a.k.a. RRM, RBD, or RNP domain)^36-103^E:2.3e-12`PF13893.1^RRM_5^RNA recognition motif. (a.k.a. RRM, RBD, or RNP domain)^53-107^E:1.1e-08`PF00076.17^RRM_1^RNA recognition motif. (a.k.a. RRM, RBD, or RNP domain)^139-201^E:2.4e-09`PF14259.1^RRM_6^RNA recognition motif (a.…	.	.	COG0724^RNA-binding proteins (RRM domain)	GO:0035061^cellular_component^interchromatin granule`GO:0016607^cellular_component^nuclear speck`GO:0000166^molecular_function^nucleotide binding`GO:0003723^molecular_function^RNA binding`GO:0006397^biological_process^mRNA processing`GO:0008380^biological_process^RNA splicing
isotig02736	sp|P04146|COPIA_DROME^P04146^Q:1541-1915,H:338-463^26.15%ID^E:3e-08^RecName: Full=Copia protein;^Eukaryota; Metazoa; Ecdysozoa; Arthropoda; Hexapoda; Insecta; Pterygota; Neoptera; Endopterygota; Diptera; Brachycera; Muscomorpha; Ephydroidea; Drosophilidae; Drosophila; Sophophora`sp|P04146|COPIA_DROME^P04146^Q:735-1454,H:124-308^20.33%ID^E:3e-08^RecName: Full=Copia protein;^Eukaryota; Metazoa; Ecd…	.	sp|P10978|POLX_TOBAC^P10978^Q:55-420,H:17-334^22.77%ID^E:1e-09^RecName: Full=Retrovirus-related Pol polyprotein from transposon TNT 1-94;^Eukaryota; Viridiplantae; Streptophyta; Embryophyta; Tracheophyta; Spermatophyta; Magnoliophyta; eudicotyledons; core eudicotyledons; asterids; lamiids; Solanales; Solanaceae; Nicotianoideae; Nicotianeae; Nicotiana	PF13961.1^DUF4219^Domain of unknown function (DUF4219)^50-76^E:6.9e-08`PF14227.1^UBN2_2^gag-polypeptide of LTR copia-type^107-225^E:6.2e-15`PF14223.1^UBN2^gag-polypeptide of LTR copia-type^108-221^E:2.8e-39`PF14392.1^zf-CCHC_4^Zinc knuckle^140-149^E:5400`PF13917.1^zf-CCHC_3^Zinc knuckle^277-299^E:0.01`PF14392.1^zf-CCHC_4^Zinc knuckle^278-295^E:0.036`PF00098.18^zf-CCHC^Zinc knuckle^280-295^E:3.6e-…	.	.	.	GO:0004190^molecular_function^aspartic-type endopeptidase activity`GO:0004519^molecular_function^endonuclease activity`GO:0046872^molecular_function^metal ion binding`GO:0003676^molecular_function^nucleic acid binding`GO:0003964^molecular_function^RNA-directed DNA polymerase activity`GO:0008270^molecular_function^zinc ion binding`GO:0015074^biological_process^DNA integration`GO:0090305^biological…
isotig02737	.	.	.	.	.	.	.	.
isotig02764	sp|Q9MAP8|B3GT6_ARATH^Q9MAP8^Q:1005-1925,H:86-399^65.92%ID^E:2e-148^RecName: Full=Probable beta-1,3-galactosyltransferase 6;^Eukaryota; Viridiplantae; Streptophyta; Embryophyta; Tracheophyta; Spermatophyta; Magnoliophyta; eudicotyledons; core eudicotyledons; rosids; malvids; Brassicales; Brassicaceae; Camelineae; Arabidopsis	.	sp|Q9MAP8|B3GT6_ARATH^Q9MAP8^Q:1-296,H:97-399^66.01%ID^E:2e-155^RecName: Full=Probable beta-1,3-galactosyltransferase 6;^Eukaryota; Viridiplantae; Streptophyta; Embryophyta; Tracheophyta; Spermatophyta; Magnoliophyta; eudicotyledons; core eudicotyledons; rosids; malvids; Brassicales; Brassicaceae; Camelineae; Arabidopsis	PF01762.16^Galactosyl_T^Galactosyltransferase^41-238^E:9.1e-43	.	.	.	GO:0000139^cellular_component^Golgi membrane`GO:0016021^cellular_component^integral to membrane`GO:0008378^molecular_function^galactosyltransferase activity`GO:0006486^biological_process^protein glycosylation
isotig02773	sp|Q9MAP8|B3GT6_ARATH^Q9MAP8^Q:884-1804,H:86-399^65.92%ID^E:4e-149^RecName: Full=Probable beta-1,3-galactosyltransferase 6;^Eukaryota; Viridiplantae; Streptophyta; Embryophyta; Tracheophyta; Spermatophyta; Magnoliophyta; eudicotyledons; core eudicotyledons; rosids; malvids; Brassicales; Brassicaceae; Camelineae; Arabidopsis	.	sp|Q9MAP8|B3GT6_ARATH^Q9MAP8^Q:1-296,H:97-399^66.01%ID^E:2e-155^RecName: Full=Probable beta-1,3-galactosyltransferase 6;^Eukaryota; Viridiplantae; Streptophyta; Embryophyta; Tracheophyta; Spermatophyta; Magnoliophyta; eudicotyledons; core eudicotyledons; rosids; malvids; Brassicales; Brassicaceae; Camelineae; Arabidopsis	PF01762.16^Galactosyl_T^Galactosyltransferase^41-238^E:9.1e-43	.	.	.	GO:0000139^cellular_component^Golgi membrane`GO:0016021^cellular_component^integral to membrane`GO:0008378^molecular_function^galactosyltransferase activity`GO:0006486^biological_process^protein glycosylation
isotig02782	sp|O80725|AB4B_ARATH^O80725^Q:4545-1558,H:78-1076^64.15%ID^E:0^RecName: Full=ABC transporter B family member 4;^Eukaryota; Viridiplantae; Streptophyta; Embryophyta; Tracheophyta; Spermatophyta; Magnoliophyta; eudicotyledons; core eudicotyledons; rosids; malvids; Brassicales; Brassicaceae; Camelineae; Arabidopsis`sp|O80725|AB4B_ARATH^O80725^Q:4323-2905,H:807-1281^47.16%ID^E:8e-121^RecName: Full=AB…	.	.	.	.	.	.	.
isotig02796	sp|O80725|AB4B_ARATH^O80725^Q:3885-1558,H:322-1076^61.75%ID^E:0^RecName: Full=ABC transporter B family member 4;^Eukaryota; Viridiplantae; Streptophyta; Embryophyta; Tracheophyta; Spermatophyta; Magnoliophyta; eudicotyledons; core eudicotyledons; rosids; malvids; Brassicales; Brassicaceae; Camelineae; Arabidopsis`sp|O80725|AB4B_ARATH^O80725^Q:1438-806,H:414-622^66.35%ID^E:5e-111^RecName: Full=ABC…	.	sp|O80725|AB4B_ARATH^O80725^Q:12-259,H:355-602^83.06%ID^E:7e-143^RecName: Full=ABC transporter B family member 4;^Eukaryota; Viridiplantae; Streptophyta; Embryophyta; Tracheophyta; Spermatophyta; Magnoliophyta; eudicotyledons; core eudicotyledons; rosids; malvids; Brassicales; Brassicaceae; Camelineae; Arabidopsis`sp|O80725|AB4B_ARATH^O80725^Q:10-259,H:1011-1261^62.55%ID^E:1e-101^RecName: Full=AB…	PF00005.22^ABC_tran^ABC transporter^83-208^E:8e-26`PF09818.4^ABC_ATPase^Predicted ATPase of the ABC class^155-210^E:4.8e-05	.	.	COG1132^ABC-type multidrug transport system, ATPase and permease components	GO:0016021^cellular_component^integral to membrane`GO:0005886^cellular_component^plasma membrane`GO:0009506^cellular_component^plasmodesma`GO:0005524^molecular_function^ATP binding`GO:0008559^molecular_function^xenobiotic-transporting ATPase activity`GO:0010315^biological_process^auxin efflux`GO:0010540^biological_process^basipetal auxin transport`GO:0009630^biological_process^gravitropism`GO:000…
isotig02819	sp|Q8NDV3|SMC1B_HUMAN^Q8NDV3^Q:138-3740,H:7-1219^34.02%ID^E:1e-156^RecName: Full=Structural maintenance of chromosomes protein 1B;^Eukaryota; Metazoa; Chordata; Craniata; Vertebrata; Euteleostomi; Mammalia; Eutheria; Euarchontoglires; Primates; Haplorrhini; Catarrhini; Hominidae; Homo	.	sp|Q14683|SMC1A_HUMAN^Q14683^Q:41-1249,H:2-1226^36.37%ID^E:0^RecName: Full=Structural maintenance of chromosomes protein 1A;^Eukaryota; Metazoa; Chordata; Craniata; Vertebrata; Euteleostomi; Mammalia; Eutheria; Euarchontoglires; Primates; Haplorrhini; Catarrhini; Hominidae; Homo	PF02463.14^SMC_N^RecF/RecN/SMC N terminal domain^43-1231^E:9.5e-59`PF13555.1^AAA_29^P-loop containing region of AAA domain^44-89^E:2.8e-07`PF13476.1^AAA_23^AAA domain^45-297^E:3.5e-15`PF13304.1^AAA_21^AAA domain^66-102^E:8.8e-08`PF06470.8^SMC_hinge^SMC proteins Flexible Hinge Domain^550-665^E:2.6e-26	.	.	COG1196^Chromosome segregation ATPases	GO:0008280^cellular_component^cohesin core heterodimer`GO:0000777^cellular_component^condensed chromosome kinetochore`GO:0000794^cellular_component^condensed nuclear chromosome`GO:0005737^cellular_component^cytoplasm`GO:0000776^cellular_component^kinetochore`GO:0030893^cellular_component^meiotic cohesin complex`GO:0005654^cellular_component^nucleoplasm`GO:0005524^molecular_function^ATP binding`GO…
isotig02824	sp|Q8NDV3|SMC1B_HUMAN^Q8NDV3^Q:138-2948,H:7-948^31.99%ID^E:8e-91^RecName: Full=Structural maintenance of chromosomes protein 1B;^Eukaryota; Metazoa; Chordata; Craniata; Vertebrata; Euteleostomi; Mammalia; Eutheria; Euarchontoglires; Primates; Haplorrhini; Catarrhini; Hominidae; Homo`sp|Q8NDV3|SMC1B_HUMAN^Q8NDV3^Q:3014-3664,H:1018-1219^49.77%ID^E:9e-50^RecName: Full=Structural maintenance of chrom…	.	sp|O94383|SMC1_SCHPO^O94383^Q:1-246,H:995-1228^50%ID^E:9e-74^RecName: Full=Structural maintenance of chromosomes protein 1;^Eukaryota; Fungi; Dikarya; Ascomycota; Taphrinomycotina; Schizosaccharomycetes; Schizosaccharomycetales; Schizosaccharomycetaceae; Schizosaccharomyces	PF02463.14^SMC_N^RecF/RecN/SMC N terminal domain^41-229^E:4.7e-25	.	.	COG1196^Chromosome segregation ATPases	GO:0030892^cellular_component^mitotic cohesin complex`GO:0005634^cellular_component^nucleus`GO:0005524^molecular_function^ATP binding`GO:0051301^biological_process^cell division`GO:0030261^biological_process^chromosome condensation`GO:0006310^biological_process^DNA recombination`GO:0006281^biological_process^DNA repair`GO:0007064^biological_process^mitotic sister chromatid cohesion
isotig02826	sp|Q8NDV3|SMC1B_HUMAN^Q8NDV3^Q:138-1919,H:7-603^35.67%ID^E:5e-70^RecName: Full=Structural maintenance of chromosomes protein 1B;^Eukaryota; Metazoa; Chordata; Craniata; Vertebrata; Euteleostomi; Mammalia; Eutheria; Euarchontoglires; Primates; Haplorrhini; Catarrhini; Hominidae; Homo	.	sp|Q14683|SMC1A_HUMAN^Q14683^Q:41-638,H:2-600^40.26%ID^E:2e-117^RecName: Full=Structural maintenance of chromosomes protein 1A;^Eukaryota; Metazoa; Chordata; Craniata; Vertebrata; Euteleostomi; Mammalia; Eutheria; Euarchontoglires; Primates; Haplorrhini; Catarrhini; Hominidae; Homo	PF02463.14^SMC_N^RecF/RecN/SMC N terminal domain^43-217^E:1.9e-26`PF13555.1^AAA_29^P-loop containing region of AAA domain^44-89^E:1.2e-07`PF13476.1^AAA_23^AAA domain^45-297^E:2.3e-15`PF06470.8^SMC_hinge^SMC proteins Flexible Hinge Domain^550-639^E:3e-17	.	.	COG1196^Chromosome segregation ATPases	GO:0008280^cellular_component^cohesin core heterodimer`GO:0000777^cellular_component^condensed chromosome kinetochore`GO:0000794^cellular_component^condensed nuclear chromosome`GO:0005737^cellular_component^cytoplasm`GO:0000776^cellular_component^kinetochore`GO:0030893^cellular_component^meiotic cohesin complex`GO:0005654^cellular_component^nucleoplasm`GO:0005524^molecular_function^ATP binding`GO…
isotig02829	sp|O94383|SMC1_SCHPO^O94383^Q:559-834,H:1149-1228^47.83%ID^E:1e-19^RecName: Full=Structural maintenance of chromosomes protein 1;^Eukaryota; Fungi; Dikarya; Ascomycota; Taphrinomycotina; Schizosaccharomycetes; Schizosaccharomycetales; Schizosaccharomycetaceae; Schizosaccharomyces	.	.	.	.	.	COG1196^Chromosome segregation ATPases	GO:0030892^cellular_component^mitotic cohesin complex`GO:0005634^cellular_component^nucleus`GO:0005524^molecular_function^ATP binding`GO:0051301^biological_process^cell division`GO:0030261^biological_process^chromosome condensation`GO:0006310^biological_process^DNA recombination`GO:0006281^biological_process^DNA repair`GO:0007064^biological_process^mitotic sister chromatid cohesion
isotig02839	.	.	.	.	.	.	.	.
isotig02840	.	.	.	.	sigP:1^17^0.708^YES	.	.	.
isotig02842	.	.	.	.	.	.	.	.
isotig02848	.	.	.	.	.	.	.	.
isotig02864	sp|P08548|LIN1_NYCCO^P08548^Q:1452-703,H:602-852^24.8%ID^E:2e-13^RecName: Full=LINE-1 reverse transcriptase homolog;^Eukaryota; Metazoa; Chordata; Craniata; Vertebrata; Euteleostomi; Mammalia; Eutheria; Euarchontoglires; Primates; Strepsirrhini; Chiromyiformes; Lorisidae; Nycticebus	.	sp|P0C2F6|RNHX1_ARATH^P0C2F6^Q:11-110,H:1-99^27%ID^E:2e-08^RecName: Full=Putative ribonuclease H protein At1g65750;^Eukaryota; Viridiplantae; Streptophyta; Embryophyta; Tracheophyta; Spermatophyta; Magnoliophyta; eudicotyledons; core eudicotyledons; rosids; malvids; Brassicales; Brassicaceae; Camelineae; Arabidopsis	.	.	.	.	GO:0046872^molecular_function^metal ion binding`GO:0003676^molecular_function^nucleic acid binding`GO:0004523^molecular_function^ribonuclease H activity`GO:0090305^biological_process^nucleic acid phosphodiester bond hydrolysis
isotig02865	sp|P08548|LIN1_NYCCO^P08548^Q:991-242,H:602-852^24.8%ID^E:6e-13^RecName: Full=LINE-1 reverse transcriptase homolog;^Eukaryota; Metazoa; Chordata; Craniata; Vertebrata; Euteleostomi; Mammalia; Eutheria; Euarchontoglires; Primates; Strepsirrhini; Chiromyiformes; Lorisidae; Nycticebus	.	sp|P0C2F6|RNHX1_ARATH^P0C2F6^Q:11-110,H:1-99^27%ID^E:2e-08^RecName: Full=Putative ribonuclease H protein At1g65750;^Eukaryota; Viridiplantae; Streptophyta; Embryophyta; Tracheophyta; Spermatophyta; Magnoliophyta; eudicotyledons; core eudicotyledons; rosids; malvids; Brassicales; Brassicaceae; Camelineae; Arabidopsis	.	.	.	.	GO:0046872^molecular_function^metal ion binding`GO:0003676^molecular_function^nucleic acid binding`GO:0004523^molecular_function^ribonuclease H activity`GO:0090305^biological_process^nucleic acid phosphodiester bond hydrolysis
isotig02876	sp|P08770|TRA1_MAIZE^P08770^Q:407-2287,H:137-755^32.15%ID^E:3e-92^RecName: Full=Putative AC transposase;^Eukaryota; Viridiplantae; Streptophyta; Embryophyta; Tracheophyta; Spermatophyta; Magnoliophyta; Liliopsida; Poales; Poaceae; PACMAD clade; Panicoideae; Andropogoneae; Zea	.	sp|P08770|TRA1_MAIZE^P08770^Q:22-439,H:137-573^30.43%ID^E:5e-55^RecName: Full=Putative AC transposase;^Eukaryota; Viridiplantae; Streptophyta; Embryophyta; Tracheophyta; Spermatophyta; Magnoliophyta; Liliopsida; Poales; Poaceae; PACMAD clade; Panicoideae; Andropogoneae; Zea	PF02892.10^zf-BED^BED zinc finger^26-72^E:1.2e-10`PF14372.1^DUF4413^Domain of unknown function (DUF4413)^388-438^E:6.2e-09	.	.	.	GO:0003677^molecular_function^DNA binding`GO:0006310^biological_process^DNA recombination`GO:0032196^biological_process^transposition
isotig02878	.	.	.	.	.	.	.	.
isotig02879	sp|P03010|TRAC9_MAIZE^P03010^Q:129-257,H:682-724^53.49%ID^E:7e-13^RecName: Full=Putative AC9 transposase;^Eukaryota; Viridiplantae; Streptophyta; Embryophyta; Tracheophyta; Spermatophyta; Magnoliophyta; Liliopsida; Poales; Poaceae; PACMAD clade; Panicoideae; Andropogoneae; Zea`sp|P03010|TRAC9_MAIZE^P03010^Q:1-126,H:639-680^40.48%ID^E:7e-13^RecName: Full=Putative AC9 transposase;^Eukaryota; Viridi…	.	.	.	.	.	.	GO:0003677^molecular_function^DNA binding`GO:0006310^biological_process^DNA recombination`GO:0032196^biological_process^transposition
isotig02880	.	.	.	.	.	.	.	.
isotig02882	.	.	.	PF14200.1^RicinB_lectin_2^Ricin-type beta-trefoil lectin domain-like^102-207^E:1.2e-14	.	.	.	.
isotig02884	.	.	.	PF14200.1^RicinB_lectin_2^Ricin-type beta-trefoil lectin domain-like^206-311^E:2.5e-14	.	.	.	.
isotig02886	.	.	.	.	.	.	.	.
isotig02887	.	.	.	.	.	.	.	.
isotig02888	.	.	.	PF14200.1^RicinB_lectin_2^Ricin-type beta-trefoil lectin domain-like^167-270^E:1.4e-13	.	.	.	.
isotig02889	.	.	.	PF14200.1^RicinB_lectin_2^Ricin-type beta-trefoil lectin domain-like^193-298^E:4.4e-14	.	.	.	.
isotig02892	.	.	.	.	.	.	.	.
isotig02894	sp|O64495|SDD1_ARATH^O64495^Q:1293-1856,H:576-768^34.34%ID^E:1e-17^RecName: Full=Subtilisin-like protease SDD1;^Eukaryota; Viridiplantae; Streptophyta; Embryophyta; Tracheophyta; Spermatophyta; Magnoliophyta; eudicotyledons; core eudicotyledons; rosids; malvids; Brassicales; Brassicaceae; Camelineae; Arabidopsis	.	sp|O64495|SDD1_ARATH^O64495^Q:43-230,H:576-768^34.34%ID^E:2e-19^RecName: Full=Subtilisin-like protease SDD1;^Eukaryota; Viridiplantae; Streptophyta; Embryophyta; Tracheophyta; Spermatophyta; Magnoliophyta; eudicotyledons; core eudicotyledons; rosids; malvids; Brassicales; Brassicaceae; Camelineae; Arabidopsis	.	sigP:1^19^0.463^YES	.	COG1404^Subtilisin-like serine proteases	GO:0048046^cellular_component^apoplast`GO:0005618^cellular_component^cell wall`GO:0009897^cellular_component^external side of plasma membrane`GO:0004252^molecular_function^serine-type endopeptidase activity`GO:0043086^biological_process^negative regulation of catalytic activity`GO:0006508^biological_process^proteolysis`GO:0042127^biological_process^regulation of cell proliferation`GO:0010103^biol…
isotig02895	sp|O24174|BADH_ORYSJ^O24174^Q:223-321,H:7-39^90.91%ID^E:1e-08^RecName: Full=Betaine aldehyde dehydrogenase;^Eukaryota; Viridiplantae; Streptophyta; Embryophyta; Tracheophyta; Spermatophyta; Magnoliophyta; Liliopsida; Poales; Poaceae; BEP clade; Ehrhartoideae; Oryzeae; Oryza	.	.	.	.	.	.	.
isotig02896	sp|O64495|SDD1_ARATH^O64495^Q:572-1135,H:576-768^34.34%ID^E:4e-18^RecName: Full=Subtilisin-like protease SDD1;^Eukaryota; Viridiplantae; Streptophyta; Embryophyta; Tracheophyta; Spermatophyta; Magnoliophyta; eudicotyledons; core eudicotyledons; rosids; malvids; Brassicales; Brassicaceae; Camelineae; Arabidopsis	.	sp|O64495|SDD1_ARATH^O64495^Q:43-230,H:576-768^34.34%ID^E:2e-19^RecName: Full=Subtilisin-like protease SDD1;^Eukaryota; Viridiplantae; Streptophyta; Embryophyta; Tracheophyta; Spermatophyta; Magnoliophyta; eudicotyledons; core eudicotyledons; rosids; malvids; Brassicales; Brassicaceae; Camelineae; Arabidopsis	.	sigP:1^19^0.463^YES	.	COG1404^Subtilisin-like serine proteases	GO:0048046^cellular_component^apoplast`GO:0005618^cellular_component^cell wall`GO:0009897^cellular_component^external side of plasma membrane`GO:0004252^molecular_function^serine-type endopeptidase activity`GO:0043086^biological_process^negative regulation of catalytic activity`GO:0006508^biological_process^proteolysis`GO:0042127^biological_process^regulation of cell proliferation`GO:0010103^biol…
isotig02897	sp|O64495|SDD1_ARATH^O64495^Q:555-1118,H:576-768^34.34%ID^E:4e-18^RecName: Full=Subtilisin-like protease SDD1;^Eukaryota; Viridiplantae; Streptophyta; Embryophyta; Tracheophyta; Spermatophyta; Magnoliophyta; eudicotyledons; core eudicotyledons; rosids; malvids; Brassicales; Brassicaceae; Camelineae; Arabidopsis	.	sp|O64495|SDD1_ARATH^O64495^Q:43-230,H:576-768^34.34%ID^E:2e-19^RecName: Full=Subtilisin-like protease SDD1;^Eukaryota; Viridiplantae; Streptophyta; Embryophyta; Tracheophyta; Spermatophyta; Magnoliophyta; eudicotyledons; core eudicotyledons; rosids; malvids; Brassicales; Brassicaceae; Camelineae; Arabidopsis	.	sigP:1^19^0.463^YES	.	COG1404^Subtilisin-like serine proteases	GO:0048046^cellular_component^apoplast`GO:0005618^cellular_component^cell wall`GO:0009897^cellular_component^external side of plasma membrane`GO:0004252^molecular_function^serine-type endopeptidase activity`GO:0043086^biological_process^negative regulation of catalytic activity`GO:0006508^biological_process^proteolysis`GO:0042127^biological_process^regulation of cell proliferation`GO:0010103^biol…
isotig02898	sp|O64495|SDD1_ARATH^O64495^Q:500-1078,H:578-775^33.5%ID^E:1e-17^RecName: Full=Subtilisin-like protease SDD1;^Eukaryota; Viridiplantae; Streptophyta; Embryophyta; Tracheophyta; Spermatophyta; Magnoliophyta; eudicotyledons; core eudicotyledons; rosids; malvids; Brassicales; Brassicaceae; Camelineae; Arabidopsis	.	.	.	.	.	COG1404^Subtilisin-like serine proteases	GO:0048046^cellular_component^apoplast`GO:0005618^cellular_component^cell wall`GO:0009897^cellular_component^external side of plasma membrane`GO:0004252^molecular_function^serine-type endopeptidase activity`GO:0043086^biological_process^negative regulation of catalytic activity`GO:0006508^biological_process^proteolysis`GO:0042127^biological_process^regulation of cell proliferation`GO:0010103^biol…
isotig02899	sp|O64495|SDD1_ARATH^O64495^Q:489-1052,H:576-768^34.34%ID^E:3e-18^RecName: Full=Subtilisin-like protease SDD1;^Eukaryota; Viridiplantae; Streptophyta; Embryophyta; Tracheophyta; Spermatophyta; Magnoliophyta; eudicotyledons; core eudicotyledons; rosids; malvids; Brassicales; Brassicaceae; Camelineae; Arabidopsis	.	sp|O64495|SDD1_ARATH^O64495^Q:43-230,H:576-768^34.34%ID^E:2e-19^RecName: Full=Subtilisin-like protease SDD1;^Eukaryota; Viridiplantae; Streptophyta; Embryophyta; Tracheophyta; Spermatophyta; Magnoliophyta; eudicotyledons; core eudicotyledons; rosids; malvids; Brassicales; Brassicaceae; Camelineae; Arabidopsis	.	sigP:1^19^0.463^YES	.	COG1404^Subtilisin-like serine proteases	GO:0048046^cellular_component^apoplast`GO:0005618^cellular_component^cell wall`GO:0009897^cellular_component^external side of plasma membrane`GO:0004252^molecular_function^serine-type endopeptidase activity`GO:0043086^biological_process^negative regulation of catalytic activity`GO:0006508^biological_process^proteolysis`GO:0042127^biological_process^regulation of cell proliferation`GO:0010103^biol…
isotig02900	sp|O64495|SDD1_ARATH^O64495^Q:420-983,H:576-768^34.34%ID^E:2e-18^RecName: Full=Subtilisin-like protease SDD1;^Eukaryota; Viridiplantae; Streptophyta; Embryophyta; Tracheophyta; Spermatophyta; Magnoliophyta; eudicotyledons; core eudicotyledons; rosids; malvids; Brassicales; Brassicaceae; Camelineae; Arabidopsis	.	sp|O64495|SDD1_ARATH^O64495^Q:43-230,H:576-768^34.34%ID^E:2e-19^RecName: Full=Subtilisin-like protease SDD1;^Eukaryota; Viridiplantae; Streptophyta; Embryophyta; Tracheophyta; Spermatophyta; Magnoliophyta; eudicotyledons; core eudicotyledons; rosids; malvids; Brassicales; Brassicaceae; Camelineae; Arabidopsis	.	sigP:1^19^0.463^YES	.	COG1404^Subtilisin-like serine proteases	GO:0048046^cellular_component^apoplast`GO:0005618^cellular_component^cell wall`GO:0009897^cellular_component^external side of plasma membrane`GO:0004252^molecular_function^serine-type endopeptidase activity`GO:0043086^biological_process^negative regulation of catalytic activity`GO:0006508^biological_process^proteolysis`GO:0042127^biological_process^regulation of cell proliferation`GO:0010103^biol…
isotig02902	sp|O24174|BADH_ORYSJ^O24174^Q:223-321,H:7-39^90.91%ID^E:3e-09^RecName: Full=Betaine aldehyde dehydrogenase;^Eukaryota; Viridiplantae; Streptophyta; Embryophyta; Tracheophyta; Spermatophyta; Magnoliophyta; Liliopsida; Poales; Poaceae; BEP clade; Ehrhartoideae; Oryzeae; Oryza	.	.	.	.	.	COG1012^NAD-dependent aldehyde dehydrogenases	GO:0005618^cellular_component^cell wall`GO:0005777^cellular_component^peroxisome`GO:0008802^molecular_function^betaine-aldehyde dehydrogenase activity`GO:0019285^biological_process^glycine betaine biosynthetic process from choline
isotig02904	.	.	.	.	.	.	.	.
isotig02906	sp|O24174|BADH_ORYSJ^O24174^Q:223-321,H:7-39^90.91%ID^E:8e-10^RecName: Full=Betaine aldehyde dehydrogenase;^Eukaryota; Viridiplantae; Streptophyta; Embryophyta; Tracheophyta; Spermatophyta; Magnoliophyta; Liliopsida; Poales; Poaceae; BEP clade; Ehrhartoideae; Oryzeae; Oryza	.	.	.	.	.	.	.
isotig02907	sp|P04146|COPIA_DROME^P04146^Q:2500-941,H:883-1408^35.09%ID^E:2e-98^RecName: Full=Copia protein;^Eukaryota; Metazoa; Ecdysozoa; Arthropoda; Hexapoda; Insecta; Pterygota; Neoptera; Endopterygota; Diptera; Brachycera; Muscomorpha; Ephydroidea; Drosophilidae; Drosophila; Sophophora`sp|P04146|COPIA_DROME^P04146^Q:4234-3236,H:370-708^29.97%ID^E:5e-39^RecName: Full=Copia protein;^Eukaryota; Metazoa; Ec…	.	.	PF14244.1^UBN2_3^gag-polypeptide of LTR copia-type^20-141^E:9.7e-11`PF03732.12^Retrotrans_gag^Retrotransposon gag protein^79-165^E:2.5e-09`PF14227.1^UBN2_2^gag-polypeptide of LTR copia-type^91-202^E:1.1e-09`PF14223.1^UBN2^gag-polypeptide of LTR copia-type^92-201^E:7.2e-16	.	.	.	.
isotig02909	sp|P04146|COPIA_DROME^P04146^Q:2500-941,H:883-1408^35.09%ID^E:2e-98^RecName: Full=Copia protein;^Eukaryota; Metazoa; Ecdysozoa; Arthropoda; Hexapoda; Insecta; Pterygota; Neoptera; Endopterygota; Diptera; Brachycera; Muscomorpha; Ephydroidea; Drosophilidae; Drosophila; Sophophora`sp|P04146|COPIA_DROME^P04146^Q:4234-3236,H:370-708^29.97%ID^E:5e-39^RecName: Full=Copia protein;^Eukaryota; Metazoa; Ec…	.	.	.	.	.	.	.
isotig02911	sp|P04146|COPIA_DROME^P04146^Q:1877-318,H:883-1408^35.09%ID^E:2e-98^RecName: Full=Copia protein;^Eukaryota; Metazoa; Ecdysozoa; Arthropoda; Hexapoda; Insecta; Pterygota; Neoptera; Endopterygota; Diptera; Brachycera; Muscomorpha; Ephydroidea; Drosophilidae; Drosophila; Sophophora`sp|P04146|COPIA_DROME^P04146^Q:3611-2613,H:370-708^29.97%ID^E:5e-39^RecName: Full=Copia protein;^Eukaryota; Metazoa; Ec…	.	.	PF14244.1^UBN2_3^gag-polypeptide of LTR copia-type^20-141^E:9.7e-11`PF03732.12^Retrotrans_gag^Retrotransposon gag protein^79-165^E:2.5e-09`PF14227.1^UBN2_2^gag-polypeptide of LTR copia-type^91-202^E:1.1e-09`PF14223.1^UBN2^gag-polypeptide of LTR copia-type^92-201^E:7.2e-16	.	.	.	.
isotig02912	sp|P10978|POLX_TOBAC^P10978^Q:1853-369,H:811-1316^38.39%ID^E:8e-97^RecName: Full=Retrovirus-related Pol polyprotein from transposon TNT 1-94;^Eukaryota; Viridiplantae; Streptophyta; Embryophyta; Tracheophyta; Spermatophyta; Magnoliophyta; eudicotyledons; core eudicotyledons; asterids; lamiids; Solanales; Solanaceae; Nicotianoideae; Nicotianeae; Nicotiana`sp|P10978|POLX_TOBAC^P10978^Q:3556-2495,H:…	.	sp|P04146|COPIA_DROME^P04146^Q:81-590,H:883-1398^35.44%ID^E:1e-105^RecName: Full=Copia protein;^Eukaryota; Metazoa; Ecdysozoa; Arthropoda; Hexapoda; Insecta; Pterygota; Neoptera; Endopterygota; Diptera; Brachycera; Muscomorpha; Ephydroidea; Drosophilidae; Drosophila; Sophophora	PF07727.9^RVT_2^Reverse transcriptase (RNA-dependent DNA polymerase)^115-359^E:1.6e-96	.	.	.	GO:0004190^molecular_function^aspartic-type endopeptidase activity`GO:0005524^molecular_function^ATP binding`GO:0046872^molecular_function^metal ion binding`GO:0003676^molecular_function^nucleic acid binding`GO:0008270^molecular_function^zinc ion binding`GO:0015074^biological_process^DNA integration`GO:0006508^biological_process^proteolysis
isotig02916	.	.	.	PF05161.8^MOFRL^MOFRL family^69-118^E:0.0061	.	.	.	.
isotig02918	.	.	.	.	.	.	.	.
isotig02924	.	.	.	.	.	.	.	.
isotig02926	.	.	.	.	.	.	.	.
isotig02927	.	.	.	.	.	.	.	.
isotig02928	.	.	.	.	.	.	.	.
isotig02930	.	.	.	.	.	.	.	.
isotig02931	.	.	.	.	.	.	.	.
isotig02933	.	.	.	.	.	.	.	.
isotig02934	.	.	.	.	.	.	.	.
isotig02935	.	.	.	.	.	.	.	.
isotig02936	.	.	.	.	.	.	.	.
isotig02939	.	.	.	.	.	.	.	.
isotig02940	.	.	.	.	.	.	.	.
isotig02941	.	.	.	.	.	.	.	.
isotig02942	sp|Q9SLX0|IMA1B_ORYSJ^Q9SLX0^Q:1690-314,H:77-530^49.35%ID^E:1e-140^RecName: Full=Importin subunit alpha-1b;^Eukaryota; Viridiplantae; Streptophyta; Embryophyta; Tracheophyta; Spermatophyta; Magnoliophyta; Liliopsida; Poales; Poaceae; BEP clade; Ehrhartoideae; Oryzeae; Oryza	.	.	.	.	.	.	.
isotig02943	.	.	.	.	.	.	.	.
isotig02946	.	.	.	.	.	.	.	.
isotig02947	sp|Q9SLX0|IMA1B_ORYSJ^Q9SLX0^Q:1381-311,H:182-531^48.04%ID^E:7e-107^RecName: Full=Importin subunit alpha-1b;^Eukaryota; Viridiplantae; Streptophyta; Embryophyta; Tracheophyta; Spermatophyta; Magnoliophyta; Liliopsida; Poales; Poaceae; BEP clade; Ehrhartoideae; Oryzeae; Oryza`sp|Q9SLX0|IMA1B_ORYSJ^Q9SLX0^Q:1592-1461,H:138-183^58.7%ID^E:1e-05^RecName: Full=Importin subunit alpha-1b;^Eukaryota; Viri…	.	.	.	.	.	.	.
isotig02949	.	.	.	.	.	.	.	.
isotig02950	.	.	.	.	.	.	.	.
isotig02951	sp|Q9SLX0|IMA1B_ORYSJ^Q9SLX0^Q:547-377,H:182-238^49.12%ID^E:6e-34^RecName: Full=Importin subunit alpha-1b;^Eukaryota; Viridiplantae; Streptophyta; Embryophyta; Tracheophyta; Spermatophyta; Magnoliophyta; Liliopsida; Poales; Poaceae; BEP clade; Ehrhartoideae; Oryzeae; Oryza`sp|Q9SLX0|IMA1B_ORYSJ^Q9SLX0^Q:260-72,H:246-308^46.03%ID^E:6e-34^RecName: Full=Importin subunit alpha-1b;^Eukaryota; Viridipl…	.	.	.	.	.	COG5064^Karyopherin (importin) alpha	GO:0005634^cellular_component^nucleus`GO:0048471^cellular_component^perinuclear region of cytoplasm`GO:0008565^molecular_function^protein transporter activity`GO:0006606^biological_process^protein import into nucleus
isotig02952	.	.	.	.	.	.	.	.
isotig02953	.	.	.	.	.	.	.	.
isotig02954	.	.	.	.	.	.	.	.
isotig02955	.	.	.	.	.	.	.	.
isotig02957	.	.	.	.	.	.	.	.
isotig02958	.	.	.	.	.	.	.	.
isotig02959	.	.	.	.	.	.	.	.
isotig02960	.	.	.	.	.	.	.	.
isotig02961	.	.	.	.	.	.	.	.
isotig02962	.	.	.	.	.	.	.	.
isotig02963	sp|O04287|FKB12_VICFA^O04287^Q:561-226,H:1-112^79.46%ID^E:3e-56^RecName: Full=Peptidyl-prolyl cis-trans isomerase FKBP12;^Eukaryota; Viridiplantae; Streptophyta; Embryophyta; Tracheophyta; Spermatophyta; Magnoliophyta; eudicotyledons; core eudicotyledons; rosids; fabids; Fabales; Fabaceae; Papilionoideae; Fabeae; Vicia	.	sp|O04287|FKB12_VICFA^O04287^Q:1-112,H:1-112^79.46%ID^E:1e-62^RecName: Full=Peptidyl-prolyl cis-trans isomerase FKBP12;^Eukaryota; Viridiplantae; Streptophyta; Embryophyta; Tracheophyta; Spermatophyta; Magnoliophyta; eudicotyledons; core eudicotyledons; rosids; fabids; Fabales; Fabaceae; Papilionoideae; Fabeae; Vicia	PF00254.23^FKBP_C^FKBP-type peptidyl-prolyl cis-trans isomerase^13-109^E:2.7e-24	.	.	.	GO:0005737^cellular_component^cytoplasm`GO:0003755^molecular_function^peptidyl-prolyl cis-trans isomerase activity`GO:0006457^biological_process^protein folding`GO:0000413^biological_process^protein peptidyl-prolyl isomerization
isotig02964	.	.	.	.	.	.	.	.
isotig02965	.	.	.	.	.	.	.	.
isotig02966	.	.	.	.	.	.	.	.
isotig02967	sp|O04287|FKB12_VICFA^O04287^Q:561-226,H:1-112^79.46%ID^E:8e-58^RecName: Full=Peptidyl-prolyl cis-trans isomerase FKBP12;^Eukaryota; Viridiplantae; Streptophyta; Embryophyta; Tracheophyta; Spermatophyta; Magnoliophyta; eudicotyledons; core eudicotyledons; rosids; fabids; Fabales; Fabaceae; Papilionoideae; Fabeae; Vicia	.	sp|O04287|FKB12_VICFA^O04287^Q:1-112,H:1-112^79.46%ID^E:1e-62^RecName: Full=Peptidyl-prolyl cis-trans isomerase FKBP12;^Eukaryota; Viridiplantae; Streptophyta; Embryophyta; Tracheophyta; Spermatophyta; Magnoliophyta; eudicotyledons; core eudicotyledons; rosids; fabids; Fabales; Fabaceae; Papilionoideae; Fabeae; Vicia	PF00254.23^FKBP_C^FKBP-type peptidyl-prolyl cis-trans isomerase^13-109^E:2.7e-24	.	.	.	GO:0005737^cellular_component^cytoplasm`GO:0003755^molecular_function^peptidyl-prolyl cis-trans isomerase activity`GO:0006457^biological_process^protein folding`GO:0000413^biological_process^protein peptidyl-prolyl isomerization
isotig02968	.	.	.	.	.	.	.	.
isotig02969	.	.	.	.	.	.	.	.
isotig02970	.	.	.	.	.	.	.	.
isotig02971	sp|Q9STE5|R13L2_ARATH^Q9STE5^Q:2632-926,H:290-828^29.66%ID^E:2e-42^RecName: Full=Putative disease resistance RPP13-like protein 2;^Eukaryota; Viridiplantae; Streptophyta; Embryophyta; Tracheophyta; Spermatophyta; Magnoliophyta; eudicotyledons; core eudicotyledons; rosids; malvids; Brassicales; Brassicaceae; Camelineae; Arabidopsis`sp|Q9STE5|R13L2_ARATH^Q9STE5^Q:2703-2626,H:263-288^50%ID^E:2e-42^R…	.	sp|Q9STE7|R13L3_ARATH^Q9STE7^Q:16-580,H:296-825^28.33%ID^E:5e-42^RecName: Full=Putative disease resistance RPP13-like protein 3;^Eukaryota; Viridiplantae; Streptophyta; Embryophyta; Tracheophyta; Spermatophyta; Magnoliophyta; eudicotyledons; core eudicotyledons; rosids; malvids; Brassicales; Brassicaceae; Camelineae; Arabidopsis	PF00931.17^NB-ARC^NB-ARC domain^10-178^E:2.2e-37`PF13504.1^LRR_7^Leucine rich repeat^297-310^E:26`PF13504.1^LRR_7^Leucine rich repeat^323-337^E:22`PF13504.1^LRR_7^Leucine rich repeat^345-360^E:140`PF13504.1^LRR_7^Leucine rich repeat^413-420^E:3500`PF13504.1^LRR_7^Leucine rich repeat^471-478^E:14000`PF13504.1^LRR_7^Leucine rich repeat^494-500^E:6400`PF13504.1^LRR_7^Leucine rich repeat^573-580^E:70…	.	.	.	GO:0043531^molecular_function^ADP binding`GO:0005524^molecular_function^ATP binding`GO:0006952^biological_process^defense response
isotig02974	sp|Q9STE5|R13L2_ARATH^Q9STE5^Q:2171-465,H:290-828^29.78%ID^E:2e-42^RecName: Full=Putative disease resistance RPP13-like protein 2;^Eukaryota; Viridiplantae; Streptophyta; Embryophyta; Tracheophyta; Spermatophyta; Magnoliophyta; eudicotyledons; core eudicotyledons; rosids; malvids; Brassicales; Brassicaceae; Camelineae; Arabidopsis`sp|Q9STE5|R13L2_ARATH^Q9STE5^Q:2242-2165,H:263-288^50%ID^E:2e-42^R…	.	sp|Q9STE7|R13L3_ARATH^Q9STE7^Q:16-578,H:296-823^28.26%ID^E:4e-41^RecName: Full=Putative disease resistance RPP13-like protein 3;^Eukaryota; Viridiplantae; Streptophyta; Embryophyta; Tracheophyta; Spermatophyta; Magnoliophyta; eudicotyledons; core eudicotyledons; rosids; malvids; Brassicales; Brassicaceae; Camelineae; Arabidopsis	PF00931.17^NB-ARC^NB-ARC domain^10-178^E:2.2e-37`PF13504.1^LRR_7^Leucine rich repeat^297-310^E:26`PF13504.1^LRR_7^Leucine rich repeat^323-337^E:22`PF13504.1^LRR_7^Leucine rich repeat^345-360^E:140`PF13504.1^LRR_7^Leucine rich repeat^413-420^E:3500`PF13504.1^LRR_7^Leucine rich repeat^471-478^E:14000`PF13504.1^LRR_7^Leucine rich repeat^494-500^E:6800`PF13504.1^LRR_7^Leucine rich repeat^573-580^E:87…	.	.	.	GO:0043531^molecular_function^ADP binding`GO:0005524^molecular_function^ATP binding`GO:0006952^biological_process^defense response
isotig02975	sp|Q9STE5|R13L2_ARATH^Q9STE5^Q:1616-390,H:290-681^30.86%ID^E:1e-41^RecName: Full=Putative disease resistance RPP13-like protein 2;^Eukaryota; Viridiplantae; Streptophyta; Embryophyta; Tracheophyta; Spermatophyta; Magnoliophyta; eudicotyledons; core eudicotyledons; rosids; malvids; Brassicales; Brassicaceae; Camelineae; Arabidopsis`sp|Q9STE5|R13L2_ARATH^Q9STE5^Q:1687-1610,H:263-288^50%ID^E:1e-41^R…	.	sp|Q9STE7|R13L3_ARATH^Q9STE7^Q:16-420,H:296-688^30.99%ID^E:1e-40^RecName: Full=Putative disease resistance RPP13-like protein 3;^Eukaryota; Viridiplantae; Streptophyta; Embryophyta; Tracheophyta; Spermatophyta; Magnoliophyta; eudicotyledons; core eudicotyledons; rosids; malvids; Brassicales; Brassicaceae; Camelineae; Arabidopsis	PF00931.17^NB-ARC^NB-ARC domain^10-178^E:1.6e-37`PF13504.1^LRR_7^Leucine rich repeat^297-310^E:21`PF13504.1^LRR_7^Leucine rich repeat^323-337^E:18`PF13504.1^LRR_7^Leucine rich repeat^345-360^E:110`PF13504.1^LRR_7^Leucine rich repeat^413-420^E:2200`PF13504.1^LRR_7^Leucine rich repeat^495-501^E:3600	.	.	.	GO:0043531^molecular_function^ADP binding`GO:0005524^molecular_function^ATP binding`GO:0006952^biological_process^defense response
isotig02976	.	.	.	.	.	.	.	.
isotig02977	.	.	.	.	.	.	.	.
isotig02983	.	.	.	.	.	.	.	.
isotig02984	sp|Q8VYP6|NOL9_ARATH^Q8VYP6^Q:1395-349,H:13-365^51.4%ID^E:5e-119^RecName: Full=Polynucleotide 5'-hydroxyl-kinase NOL9;^Eukaryota; Viridiplantae; Streptophyta; Embryophyta; Tracheophyta; Spermatophyta; Magnoliophyta; eudicotyledons; core eudicotyledons; rosids; malvids; Brassicales; Brassicaceae; Camelineae; Arabidopsis	.	sp|Q8VYP6|NOL9_ARATH^Q8VYP6^Q:54-404,H:11-365^51.4%ID^E:2e-122^RecName: Full=Polynucleotide 5'-hydroxyl-kinase NOL9;^Eukaryota; Viridiplantae; Streptophyta; Embryophyta; Tracheophyta; Spermatophyta; Magnoliophyta; eudicotyledons; core eudicotyledons; rosids; malvids; Brassicales; Brassicaceae; Camelineae; Arabidopsis	PF03205.9^MobB^Molybdopterin guanine dinucleotide synthesis protein B^72-127^E:1.6e-10`PF06807.9^Clp1^Pre-mRNA cleavage complex II protein Clp1^189-386^E:2.5e-37	.	.	COG1341^Predicted GTPase or GTP-binding protein	GO:0005730^cellular_component^nucleolus`GO:0005524^molecular_function^ATP binding`GO:0051731^molecular_function^polynucleotide 5'-hydroxyl-kinase activity`GO:0006364^biological_process^rRNA processing
isotig02985	sp|Q8VYP6|NOL9_ARATH^Q8VYP6^Q:1366-320,H:13-365^51.69%ID^E:4e-120^RecName: Full=Polynucleotide 5'-hydroxyl-kinase NOL9;^Eukaryota; Viridiplantae; Streptophyta; Embryophyta; Tracheophyta; Spermatophyta; Magnoliophyta; eudicotyledons; core eudicotyledons; rosids; malvids; Brassicales; Brassicaceae; Camelineae; Arabidopsis	.	sp|Q8VYP6|NOL9_ARATH^Q8VYP6^Q:54-404,H:11-365^51.68%ID^E:2e-123^RecName: Full=Polynucleotide 5'-hydroxyl-kinase NOL9;^Eukaryota; Viridiplantae; Streptophyta; Embryophyta; Tracheophyta; Spermatophyta; Magnoliophyta; eudicotyledons; core eudicotyledons; rosids; malvids; Brassicales; Brassicaceae; Camelineae; Arabidopsis	PF03205.9^MobB^Molybdopterin guanine dinucleotide synthesis protein B^72-127^E:1.6e-10`PF06807.9^Clp1^Pre-mRNA cleavage complex II protein Clp1^189-386^E:5.3e-37	.	.	COG1341^Predicted GTPase or GTP-binding protein	GO:0005730^cellular_component^nucleolus`GO:0005524^molecular_function^ATP binding`GO:0051731^molecular_function^polynucleotide 5'-hydroxyl-kinase activity`GO:0006364^biological_process^rRNA processing
isotig02986	sp|Q64LD2|WDR25_HUMAN^Q64LD2^Q:393-1325,H:232-543^37.06%ID^E:5e-73^RecName: Full=WD repeat-containing protein 25;^Eukaryota; Metazoa; Chordata; Craniata; Vertebrata; Euteleostomi; Mammalia; Eutheria; Euarchontoglires; Primates; Haplorrhini; Catarrhini; Hominidae; Homo	.	sp|Q64LD2|WDR25_HUMAN^Q64LD2^Q:131-441,H:232-543^37.06%ID^E:2e-73^RecName: Full=WD repeat-containing protein 25;^Eukaryota; Metazoa; Chordata; Craniata; Vertebrata; Euteleostomi; Mammalia; Eutheria; Euarchontoglires; Primates; Haplorrhini; Catarrhini; Hominidae; Homo	PF00400.27^WD40^WD domain, G-beta repeat^138-174^E:8.4e-12`PF00400.27^WD40^WD domain, G-beta repeat^184-218^E:0.00029`PF00400.27^WD40^WD domain, G-beta repeat^228-260^E:0.00012	.	.	COG2319^FOG: WD40 repeat	.
isotig02987	sp|Q64LD2|WDR25_HUMAN^Q64LD2^Q:312-1244,H:232-543^37.06%ID^E:4e-72^RecName: Full=WD repeat-containing protein 25;^Eukaryota; Metazoa; Chordata; Craniata; Vertebrata; Euteleostomi; Mammalia; Eutheria; Euarchontoglires; Primates; Haplorrhini; Catarrhini; Hominidae; Homo	.	sp|Q64LD2|WDR25_HUMAN^Q64LD2^Q:1-276,H:269-543^36.96%ID^E:1e-64^RecName: Full=WD repeat-containing protein 25;^Eukaryota; Metazoa; Chordata; Craniata; Vertebrata; Euteleostomi; Mammalia; Eutheria; Euarchontoglires; Primates; Haplorrhini; Catarrhini; Hominidae; Homo	PF00400.27^WD40^WD domain, G-beta repeat^19-53^E:0.00016`PF00400.27^WD40^WD domain, G-beta repeat^63-95^E:6.4e-05	.	.	COG2319^FOG: WD40 repeat	.
isotig02988	.	.	.	.	.	.	.	.
isotig02989	sp|P48631|FD6E2_SOYBN^P48631^Q:2822-3982,H:1-383^71.79%ID^E:0^RecName: Full=Omega-6 fatty acid desaturase, endoplasmic reticulum isozyme 2;^Eukaryota; Viridiplantae; Streptophyta; Embryophyta; Tracheophyta; Spermatophyta; Magnoliophyta; eudicotyledons; core eudicotyledons; rosids; fabids; Fabales; Fabaceae; Papilionoideae; Phaseoleae; Glycine	.	sp|P48631|FD6E2_SOYBN^P48631^Q:5-391,H:1-383^71.79%ID^E:0^RecName: Full=Omega-6 fatty acid desaturase, endoplasmic reticulum isozyme 2;^Eukaryota; Viridiplantae; Streptophyta; Embryophyta; Tracheophyta; Spermatophyta; Magnoliophyta; eudicotyledons; core eudicotyledons; rosids; fabids; Fabales; Fabaceae; Papilionoideae; Phaseoleae; Glycine	PF11960.3^DUF3474^Domain of unknown function (DUF3474)^12-76^E:4.1e-12`PF00487.19^FA_desaturase^Fatty acid desaturase^94-355^E:7.2e-33	.	ExpAA=91.88^PredHel=3^Topology=i65-87o92-114i241-263o	.	GO:0005789^cellular_component^endoplasmic reticulum membrane`GO:0016021^cellular_component^integral to membrane`GO:0016717^molecular_function^oxidoreductase activity, acting on paired donors, with oxidation of a pair of donors resulting in the reduction of molecular oxygen to two molecules of water`GO:0006636^biological_process^unsaturated fatty acid biosynthetic process
isotig02990	sp|P48631|FD6E2_SOYBN^P48631^Q:2822-3982,H:1-383^71.79%ID^E:0^RecName: Full=Omega-6 fatty acid desaturase, endoplasmic reticulum isozyme 2;^Eukaryota; Viridiplantae; Streptophyta; Embryophyta; Tracheophyta; Spermatophyta; Magnoliophyta; eudicotyledons; core eudicotyledons; rosids; fabids; Fabales; Fabaceae; Papilionoideae; Phaseoleae; Glycine	.	.	.	.	.	.	.
isotig02993	sp|P48631|FD6E2_SOYBN^P48631^Q:2822-3982,H:1-383^71.79%ID^E:0^RecName: Full=Omega-6 fatty acid desaturase, endoplasmic reticulum isozyme 2;^Eukaryota; Viridiplantae; Streptophyta; Embryophyta; Tracheophyta; Spermatophyta; Magnoliophyta; eudicotyledons; core eudicotyledons; rosids; fabids; Fabales; Fabaceae; Papilionoideae; Phaseoleae; Glycine	.	.	.	.	.	.	.
isotig02996	sp|P48631|FD6E2_SOYBN^P48631^Q:2822-3982,H:1-383^71.79%ID^E:0^RecName: Full=Omega-6 fatty acid desaturase, endoplasmic reticulum isozyme 2;^Eukaryota; Viridiplantae; Streptophyta; Embryophyta; Tracheophyta; Spermatophyta; Magnoliophyta; eudicotyledons; core eudicotyledons; rosids; fabids; Fabales; Fabaceae; Papilionoideae; Phaseoleae; Glycine	.	sp|P48631|FD6E2_SOYBN^P48631^Q:5-391,H:1-383^71.79%ID^E:0^RecName: Full=Omega-6 fatty acid desaturase, endoplasmic reticulum isozyme 2;^Eukaryota; Viridiplantae; Streptophyta; Embryophyta; Tracheophyta; Spermatophyta; Magnoliophyta; eudicotyledons; core eudicotyledons; rosids; fabids; Fabales; Fabaceae; Papilionoideae; Phaseoleae; Glycine	PF11960.3^DUF3474^Domain of unknown function (DUF3474)^12-76^E:4.1e-12`PF00487.19^FA_desaturase^Fatty acid desaturase^94-355^E:7.2e-33	.	ExpAA=91.88^PredHel=3^Topology=i65-87o92-114i241-263o	.	GO:0005789^cellular_component^endoplasmic reticulum membrane`GO:0016021^cellular_component^integral to membrane`GO:0016717^molecular_function^oxidoreductase activity, acting on paired donors, with oxidation of a pair of donors resulting in the reduction of molecular oxygen to two molecules of water`GO:0006636^biological_process^unsaturated fatty acid biosynthetic process
isotig03010	sp|P48631|FD6E2_SOYBN^P48631^Q:152-1312,H:1-383^71.79%ID^E:0^RecName: Full=Omega-6 fatty acid desaturase, endoplasmic reticulum isozyme 2;^Eukaryota; Viridiplantae; Streptophyta; Embryophyta; Tracheophyta; Spermatophyta; Magnoliophyta; eudicotyledons; core eudicotyledons; rosids; fabids; Fabales; Fabaceae; Papilionoideae; Phaseoleae; Glycine	.	sp|P48631|FD6E2_SOYBN^P48631^Q:51-437,H:1-383^71.79%ID^E:0^RecName: Full=Omega-6 fatty acid desaturase, endoplasmic reticulum isozyme 2;^Eukaryota; Viridiplantae; Streptophyta; Embryophyta; Tracheophyta; Spermatophyta; Magnoliophyta; eudicotyledons; core eudicotyledons; rosids; fabids; Fabales; Fabaceae; Papilionoideae; Phaseoleae; Glycine	PF11960.3^DUF3474^Domain of unknown function (DUF3474)^57-122^E:6.7e-12`PF00487.19^FA_desaturase^Fatty acid desaturase^140-401^E:4.5e-33	.	ExpAA=101.03^PredHel=4^Topology=o110-132i139-161o171-193i287-309o	.	GO:0005789^cellular_component^endoplasmic reticulum membrane`GO:0016021^cellular_component^integral to membrane`GO:0016717^molecular_function^oxidoreductase activity, acting on paired donors, with oxidation of a pair of donors resulting in the reduction of molecular oxygen to two molecules of water`GO:0006636^biological_process^unsaturated fatty acid biosynthetic process
isotig03016	sp|P48631|FD6E2_SOYBN^P48631^Q:152-1312,H:1-383^71.79%ID^E:0^RecName: Full=Omega-6 fatty acid desaturase, endoplasmic reticulum isozyme 2;^Eukaryota; Viridiplantae; Streptophyta; Embryophyta; Tracheophyta; Spermatophyta; Magnoliophyta; eudicotyledons; core eudicotyledons; rosids; fabids; Fabales; Fabaceae; Papilionoideae; Phaseoleae; Glycine	.	sp|P48631|FD6E2_SOYBN^P48631^Q:51-437,H:1-383^71.79%ID^E:0^RecName: Full=Omega-6 fatty acid desaturase, endoplasmic reticulum isozyme 2;^Eukaryota; Viridiplantae; Streptophyta; Embryophyta; Tracheophyta; Spermatophyta; Magnoliophyta; eudicotyledons; core eudicotyledons; rosids; fabids; Fabales; Fabaceae; Papilionoideae; Phaseoleae; Glycine	PF11960.3^DUF3474^Domain of unknown function (DUF3474)^57-122^E:6.7e-12`PF00487.19^FA_desaturase^Fatty acid desaturase^140-401^E:4.5e-33	.	ExpAA=101.03^PredHel=4^Topology=o110-132i139-161o171-193i287-309o	.	GO:0005789^cellular_component^endoplasmic reticulum membrane`GO:0016021^cellular_component^integral to membrane`GO:0016717^molecular_function^oxidoreductase activity, acting on paired donors, with oxidation of a pair of donors resulting in the reduction of molecular oxygen to two molecules of water`GO:0006636^biological_process^unsaturated fatty acid biosynthetic process
isotig03037	.	.	.	.	.	.	.	.
isotig03048	sp|Q9ASI1|NIP41_ORYSJ^Q9ASI1^Q:1805-1614,H:59-122^84.38%ID^E:3e-49^RecName: Full=Aquaporin NIP4-1;^Eukaryota; Viridiplantae; Streptophyta; Embryophyta; Tracheophyta; Spermatophyta; Magnoliophyta; Liliopsida; Poales; Poaceae; BEP clade; Ehrhartoideae; Oryzeae; Oryza`sp|Q9ASI1|NIP41_ORYSJ^Q9ASI1^Q:1495-1304,H:130-193^82.81%ID^E:3e-49^RecName: Full=Aquaporin NIP4-1;^Eukaryota; Viridiplantae; Strepto…	.	sp|Q9ASI1|NIP41_ORYSJ^Q9ASI1^Q:20-83,H:130-193^82.81%ID^E:3e-28^RecName: Full=Aquaporin NIP4-1;^Eukaryota; Viridiplantae; Streptophyta; Embryophyta; Tracheophyta; Spermatophyta; Magnoliophyta; Liliopsida; Poales; Poaceae; BEP clade; Ehrhartoideae; Oryzeae; Oryza	PF00230.15^MIP^Major intrinsic protein^18-83^E:2.6e-07	.	ExpAA=44.65^PredHel=2^Topology=i21-43o63-85i	COG0580^Glycerol uptake facilitator and related permeases (Major Intrinsic Protein Family)	GO:0016021^cellular_component^integral to membrane`GO:0005215^molecular_function^transporter activity
isotig03049	sp|Q9ASI1|NIP41_ORYSJ^Q9ASI1^Q:1705-1304,H:59-193^80.74%ID^E:2e-61^RecName: Full=Aquaporin NIP4-1;^Eukaryota; Viridiplantae; Streptophyta; Embryophyta; Tracheophyta; Spermatophyta; Magnoliophyta; Liliopsida; Poales; Poaceae; BEP clade; Ehrhartoideae; Oryzeae; Oryza`sp|Q9ASI1|NIP41_ORYSJ^Q9ASI1^Q:988-818,H:220-276^80.7%ID^E:2e-21^RecName: Full=Aquaporin NIP4-1;^Eukaryota; Viridiplantae; Streptophy…	.	sp|Q9ASI1|NIP41_ORYSJ^Q9ASI1^Q:1-133,H:60-193^81.34%ID^E:2e-67^RecName: Full=Aquaporin NIP4-1;^Eukaryota; Viridiplantae; Streptophyta; Embryophyta; Tracheophyta; Spermatophyta; Magnoliophyta; Liliopsida; Poales; Poaceae; BEP clade; Ehrhartoideae; Oryzeae; Oryza	PF00230.15^MIP^Major intrinsic protein^3-133^E:4.7e-14	sigP:1^18^0.61^YES	ExpAA=79.83^PredHel=3^Topology=o28-50i71-93o113-135i	COG0580^Glycerol uptake facilitator and related permeases (Major Intrinsic Protein Family)	GO:0016021^cellular_component^integral to membrane`GO:0005215^molecular_function^transporter activity
isotig03050	sp|Q9ASI1|NIP41_ORYSJ^Q9ASI1^Q:1858-1304,H:47-193^62.37%ID^E:7e-61^RecName: Full=Aquaporin NIP4-1;^Eukaryota; Viridiplantae; Streptophyta; Embryophyta; Tracheophyta; Spermatophyta; Magnoliophyta; Liliopsida; Poales; Poaceae; BEP clade; Ehrhartoideae; Oryzeae; Oryza`sp|Q9ASI1|NIP41_ORYSJ^Q9ASI1^Q:988-818,H:220-276^80.7%ID^E:9e-21^RecName: Full=Aquaporin NIP4-1;^Eukaryota; Viridiplantae; Streptophy…	.	sp|Q9ASI1|NIP41_ORYSJ^Q9ASI1^Q:59-134,H:47-122^80.26%ID^E:4e-35^RecName: Full=Aquaporin NIP4-1;^Eukaryota; Viridiplantae; Streptophyta; Embryophyta; Tracheophyta; Spermatophyta; Magnoliophyta; Liliopsida; Poales; Poaceae; BEP clade; Ehrhartoideae; Oryzeae; Oryza	.	.	ExpAA=51.44^PredHel=2^Topology=i66-88o98-120i	COG0580^Glycerol uptake facilitator and related permeases (Major Intrinsic Protein Family)	GO:0016021^cellular_component^integral to membrane`GO:0005215^molecular_function^transporter activity
isotig03056	sp|Q9ASI1|NIP41_ORYSJ^Q9ASI1^Q:1709-1191,H:47-193^65.52%ID^E:1e-62^RecName: Full=Aquaporin NIP4-1;^Eukaryota; Viridiplantae; Streptophyta; Embryophyta; Tracheophyta; Spermatophyta; Magnoliophyta; Liliopsida; Poales; Poaceae; BEP clade; Ehrhartoideae; Oryzeae; Oryza`sp|Q9ASI1|NIP41_ORYSJ^Q9ASI1^Q:976-818,H:224-276^79.25%ID^E:7e-18^RecName: Full=Aquaporin NIP4-1;^Eukaryota; Viridiplantae; Streptoph…	.	sp|Q9ASI1|NIP41_ORYSJ^Q9ASI1^Q:59-255,H:47-219^64%ID^E:3e-74^RecName: Full=Aquaporin NIP4-1;^Eukaryota; Viridiplantae; Streptophyta; Embryophyta; Tracheophyta; Spermatophyta; Magnoliophyta; Liliopsida; Poales; Poaceae; BEP clade; Ehrhartoideae; Oryzeae; Oryza	PF00230.15^MIP^Major intrinsic protein^166-252^E:1.6e-07	.	ExpAA=110.74^PredHel=5^Topology=i66-88o98-120i169-191o211-230i237-254o	COG0580^Glycerol uptake facilitator and related permeases (Major Intrinsic Protein Family)	GO:0016021^cellular_component^integral to membrane`GO:0005215^molecular_function^transporter activity
isotig03059	sp|Q9ASI1|NIP41_ORYSJ^Q9ASI1^Q:1252-818,H:130-276^76.87%ID^E:3e-79^RecName: Full=Aquaporin NIP4-1;^Eukaryota; Viridiplantae; Streptophyta; Embryophyta; Tracheophyta; Spermatophyta; Magnoliophyta; Liliopsida; Poales; Poaceae; BEP clade; Ehrhartoideae; Oryzeae; Oryza`sp|Q9ASI1|NIP41_ORYSJ^Q9ASI1^Q:1598-1371,H:47-122^80.26%ID^E:3e-79^RecName: Full=Aquaporin NIP4-1;^Eukaryota; Viridiplantae; Streptop…	.	sp|Q9ASI1|NIP41_ORYSJ^Q9ASI1^Q:20-171,H:130-283^75.32%ID^E:1e-71^RecName: Full=Aquaporin NIP4-1;^Eukaryota; Viridiplantae; Streptophyta; Embryophyta; Tracheophyta; Spermatophyta; Magnoliophyta; Liliopsida; Poales; Poaceae; BEP clade; Ehrhartoideae; Oryzeae; Oryza	PF00230.15^MIP^Major intrinsic protein^18-148^E:1.1e-25	.	ExpAA=87.93^PredHel=4^Topology=i21-43o63-82i89-111o131-153i	COG0580^Glycerol uptake facilitator and related permeases (Major Intrinsic Protein Family)	GO:0016021^cellular_component^integral to membrane`GO:0005215^molecular_function^transporter activity
isotig03062	sp|Q9ASI1|NIP41_ORYSJ^Q9ASI1^Q:1498-818,H:47-276^76.52%ID^E:7e-100^RecName: Full=Aquaporin NIP4-1;^Eukaryota; Viridiplantae; Streptophyta; Embryophyta; Tracheophyta; Spermatophyta; Magnoliophyta; Liliopsida; Poales; Poaceae; BEP clade; Ehrhartoideae; Oryzeae; Oryza	.	sp|Q9ASI1|NIP41_ORYSJ^Q9ASI1^Q:59-292,H:47-283^75.53%ID^E:4e-118^RecName: Full=Aquaporin NIP4-1;^Eukaryota; Viridiplantae; Streptophyta; Embryophyta; Tracheophyta; Spermatophyta; Magnoliophyta; Liliopsida; Poales; Poaceae; BEP clade; Ehrhartoideae; Oryzeae; Oryza	PF00230.15^MIP^Major intrinsic protein^66-269^E:3.3e-31	.	ExpAA=132.45^PredHel=6^Topology=i67-89o99-121i142-164o184-203i210-232o252-274i	COG0580^Glycerol uptake facilitator and related permeases (Major Intrinsic Protein Family)	GO:0016021^cellular_component^integral to membrane`GO:0005215^molecular_function^transporter activity
isotig03070	sp|Q9ASI1|NIP41_ORYSJ^Q9ASI1^Q:1223-705,H:47-193^65.52%ID^E:3e-64^RecName: Full=Aquaporin NIP4-1;^Eukaryota; Viridiplantae; Streptophyta; Embryophyta; Tracheophyta; Spermatophyta; Magnoliophyta; Liliopsida; Poales; Poaceae; BEP clade; Ehrhartoideae; Oryzeae; Oryza`sp|Q9ASI1|NIP41_ORYSJ^Q9ASI1^Q:490-317,H:224-281^75.86%ID^E:5e-19^RecName: Full=Aquaporin NIP4-1;^Eukaryota; Viridiplantae; Streptophy…	.	sp|Q9ASI1|NIP41_ORYSJ^Q9ASI1^Q:59-255,H:47-219^64%ID^E:3e-74^RecName: Full=Aquaporin NIP4-1;^Eukaryota; Viridiplantae; Streptophyta; Embryophyta; Tracheophyta; Spermatophyta; Magnoliophyta; Liliopsida; Poales; Poaceae; BEP clade; Ehrhartoideae; Oryzeae; Oryza	PF00230.15^MIP^Major intrinsic protein^166-252^E:1.6e-07	.	ExpAA=110.74^PredHel=5^Topology=i66-88o98-120i169-191o211-230i237-254o	COG0580^Glycerol uptake facilitator and related permeases (Major Intrinsic Protein Family)	GO:0016021^cellular_component^integral to membrane`GO:0005215^molecular_function^transporter activity
isotig03074	sp|Q9ASI1|NIP41_ORYSJ^Q9ASI1^Q:1012-302,H:47-286^74.58%ID^E:3e-103^RecName: Full=Aquaporin NIP4-1;^Eukaryota; Viridiplantae; Streptophyta; Embryophyta; Tracheophyta; Spermatophyta; Magnoliophyta; Liliopsida; Poales; Poaceae; BEP clade; Ehrhartoideae; Oryzeae; Oryza	.	sp|Q9ASI1|NIP41_ORYSJ^Q9ASI1^Q:59-290,H:47-281^75.74%ID^E:2e-117^RecName: Full=Aquaporin NIP4-1;^Eukaryota; Viridiplantae; Streptophyta; Embryophyta; Tracheophyta; Spermatophyta; Magnoliophyta; Liliopsida; Poales; Poaceae; BEP clade; Ehrhartoideae; Oryzeae; Oryza	PF00230.15^MIP^Major intrinsic protein^66-269^E:3.3e-31	.	ExpAA=132.32^PredHel=6^Topology=i67-89o99-121i142-164o184-203i210-232o252-274i	COG0580^Glycerol uptake facilitator and related permeases (Major Intrinsic Protein Family)	GO:0016021^cellular_component^integral to membrane`GO:0005215^molecular_function^transporter activity
[truncated: 58,934 more rows]
