# Supplementary material for: A reference floral transcriptome of sexual and apomictic Paspalum notatum
Source: BMC Genomics. 2017 Apr 21;18:318. doi: 10.1186/s12864-017-3700-z (PMC5399859; doi:10.1186/s12864-017-3700-z)
Supplement: Supplementary file 6 — Transcripts differentially represented at the apomictic and sexual libraries at p-value ≤ 0.01 and logFC ≥ 3. (XLSX 888 kb) [file 12864_2017_3700_MOESM6_ESM.xlsx]

## Sheet: Hoja1
Transcripts differentially represented at the apomictic and sexual libraries at p-value ≤ 0.01 and logFC ≥ 3
genes	reads APO	reads SEX	logConc	logFC	p-value	FDR	Top_BLASTX_hit	RNAMMER	Top_BLASTP_hit	Pfam	SignalP	TmHMM	eggnog	gene_ontology
isotig34205	477	1	-8.76257	8.44852	8.99006e-143	5.3926e-138	sp|P08735|G3PC_MAIZE^P08735^Q:1362-352,H:1-337^94.96%ID^E:0^RecName: Full=Glyceraldehyde-3-phosphate dehydrogenase 1, cytosolic;^Eukaryota; Viridiplantae; Streptophyta; Embryophyta; Tracheophyta; Spermatophyta; Magnoliophyta; Liliopsida; Poales; Poaceae; PACMAD clade; Panicoideae; Andropogoneae; Zea	.	sp|P08735|G3PC_MAIZE^P08735^Q:25-361,H:1-337^94.96%ID^E:0^RecName: Full=Glyceraldehyde-3-phosphate dehydrogenase 1, cytosolic;^Eukaryota; Viridiplantae; Streptophyta; Embryophyta; Tracheophyta; Spermatophyta; Magnoliophyta; Liliopsida; Poales; Poaceae; PACMAD clade; Panicoideae; Andropogoneae; Zea	PF00044.19^Gp_dh_N^Glyceraldehyde 3-phosphate dehydrogenase, NAD binding domain^28-178^E:1.5e-55`PF02800.15^Gp_dh_C^Glyceraldehyde 3-phosphate dehydrogenase, C-terminal domain^183-340^E:9.4e-74	.	.	.	GO:0005737^cellular_component^cytoplasm`GO:0004365^molecular_function^glyceraldehyde-3-phosphate dehydrogenase (NAD+) (phosphorylating) activity`GO:0051287^molecular_function^NAD binding`GO:0050661^molecular_function^NADP binding`GO:0006096^biological_process^glycolysis
isotig59298	2700	5213	0.912832	12.4642	8.60273e-123	2.58013e-118	sp|Q99070|GRP2_SORBI^Q99070^Q:2-136,H:42-86^93.33%ID^E:4e-21^RecName: Full=Glycine-rich RNA-binding protein 2;^Eukaryota; Viridiplantae; Streptophyta; Embryophyta; Tracheophyta; Spermatophyta; Magnoliophyta; Liliopsida; Poales; Poaceae; PACMAD clade; Panicoideae; Andropogoneae; Sorghum	.	sp|Q99070|GRP2_SORBI^Q99070^Q:1-52,H:42-93^92.31%ID^E:3e-21^RecName: Full=Glycine-rich RNA-binding protein 2;^Eukaryota; Viridiplantae; Streptophyta; Embryophyta; Tracheophyta; Spermatophyta; Magnoliophyta; Liliopsida; Poales; Poaceae; PACMAD clade; Panicoideae; Andropogoneae; Sorghum	PF00076.17^RRM_1^RNA recognition motif. (a.k.a. RRM, RBD, or RNP domain)^1-39^E:3.8e-11`PF14259.1^RRM_6^RNA recognition motif (a.k.a. RRM, RBD, or RNP domain)^3-38^E:4e-07`PF13893.1^RRM_5^RNA recognition motif. (a.k.a. RRM, RBD, or RNP domain)^7-41^E:4.2e-06	.	.	COG0724^RNA-binding proteins (RRM domain)	GO:0000166^molecular_function^nucleotide binding`GO:0003723^molecular_function^RNA binding
isotig34549	399	2	-7.58845	8.19705	1.01886e-117	2.03718e-113	sp|P08735|G3PC_MAIZE^P08735^Q:74-1084,H:1-337^95.55%ID^E:0^RecName: Full=Glyceraldehyde-3-phosphate dehydrogenase 1, cytosolic;^Eukaryota; Viridiplantae; Streptophyta; Embryophyta; Tracheophyta; Spermatophyta; Magnoliophyta; Liliopsida; Poales; Poaceae; PACMAD clade; Panicoideae; Andropogoneae; Zea	.	sp|P08735|G3PC_MAIZE^P08735^Q:25-361,H:1-337^95.55%ID^E:0^RecName: Full=Glyceraldehyde-3-phosphate dehydrogenase 1, cytosolic;^Eukaryota; Viridiplantae; Streptophyta; Embryophyta; Tracheophyta; Spermatophyta; Magnoliophyta; Liliopsida; Poales; Poaceae; PACMAD clade; Panicoideae; Andropogoneae; Zea	PF00044.19^Gp_dh_N^Glyceraldehyde 3-phosphate dehydrogenase, NAD binding domain^28-178^E:1.2e-54`PF02800.15^Gp_dh_C^Glyceraldehyde 3-phosphate dehydrogenase, C-terminal domain^183-340^E:9.4e-74	.	.	.	GO:0005737^cellular_component^cytoplasm`GO:0004365^molecular_function^glyceraldehyde-3-phosphate dehydrogenase (NAD+) (phosphorylating) activity`GO:0051287^molecular_function^NAD binding`GO:0050661^molecular_function^NADP binding`GO:0006096^biological_process^glycolysis
isotig04612	0	397	11.6154	8.15021	8.39364e-115	1.25871e-110	sp|P94029|MT2A_ORYSJ^P94029^Q:172-345,H:24-80^74.14%ID^E:1e-12^RecName: Full=Metallothionein-like protein 2A;^Eukaryota; Viridiplantae; Streptophyta; Embryophyta; Tracheophyta; Spermatophyta; Magnoliophyta; Liliopsida; Poales; Poaceae; BEP clade; Ehrhartoideae; Oryzeae; Oryza	.	.	.	.	.	.	.
isotig01102	314	0	-11.3134	7.84788	8.81506e-95	1.05752e-90	sp|Q43766|NLTP3_HORVU^Q43766^Q:178-453,H:27-118^65.22%ID^E:3e-36^RecName: Full=Non-specific lipid-transfer protein 3;^Eukaryota; Viridiplantae; Streptophyta; Embryophyta; Tracheophyta; Spermatophyta; Magnoliophyta; Liliopsida; Poales; Poaceae; BEP clade; Pooideae; Triticeae; Hordeum	.	.	.	.	ExpAA=35.37^PredHel=1^Topology=o92-114i	.	.
isotig23022	76	592	2.9232	8.89828	1.6488e-94	1.64836e-90	sp|Q00531|JI60_HORVU^Q00531^Q:1019-462,H:68-277^26.85%ID^E:5e-12^RecName: Full=60 kDa jasmonate-induced protein;^Eukaryota; Viridiplantae; Streptophyta; Embryophyta; Tracheophyta; Spermatophyta; Magnoliophyta; Liliopsida; Poales; Poaceae; BEP clade; Pooideae; Triticeae; Hordeum	.	.	.	.	.	.	GO:0030598^molecular_function^rRNA N-glycosylase activity`GO:0006952^biological_process^defense response`GO:0017148^biological_process^negative regulation of translation
isotig43139	296	1	-8.07441	7.7684	2.61467e-87	2.24055e-83	sp|Q8H6A5|TCTP_MAIZE^Q8H6A5^Q:79-579,H:1-167^85.63%ID^E:9e-101^RecName: Full=Translationally-controlled tumor protein homolog;^Eukaryota; Viridiplantae; Streptophyta; Embryophyta; Tracheophyta; Spermatophyta; Magnoliophyta; Liliopsida; Poales; Poaceae; PACMAD clade; Panicoideae; Andropogoneae; Zea	.	sp|Q8H6A5|TCTP_MAIZE^Q8H6A5^Q:27-193,H:1-167^85.63%ID^E:2e-102^RecName: Full=Translationally-controlled tumor protein homolog;^Eukaryota; Viridiplantae; Streptophyta; Embryophyta; Tracheophyta; Spermatophyta; Magnoliophyta; Liliopsida; Poales; Poaceae; PACMAD clade; Panicoideae; Andropogoneae; Zea	PF00838.12^TCTP^Translationally controlled tumour protein^27-190^E:2.9e-66	.	.	.	GO:0005737^cellular_component^cytoplasm
isotig29664	127	655	2.32925	9.12591	1.1238e-80	8.42625e-77	sp|Q23892|GLUA_DICDI^Q23892^Q:199-1965,H:80-698^30.5%ID^E:1e-69^RecName: Full=Lysosomal beta glucosidase;^Eukaryota; Amoebozoa; Mycetozoa; Dictyosteliida; Dictyostelium	.	sp|Q23892|GLUA_DICDI^Q23892^Q:67-655,H:80-698^31.29%ID^E:3e-83^RecName: Full=Lysosomal beta glucosidase;^Eukaryota; Amoebozoa; Mycetozoa; Dictyosteliida; Dictyostelium	PF00933.16^Glyco_hydro_3^Glycosyl hydrolase family 3 N terminal domain^75-404^E:2.2e-88`PF01915.17^Glyco_hydro_3_C^Glycosyl hydrolase family 3 C-terminal domain^441-656^E:6.6e-46	.	.	COG1472^Beta-glucosidase-related glycosidases	GO:0005615^cellular_component^extracellular space`GO:0005764^cellular_component^lysosome`GO:0008422^molecular_function^beta-glucosidase activity`GO:0005975^biological_process^carbohydrate metabolic process
isotig17272	243	0	-10.9438	7.48282	1.5485e-73	1.03206e-69	sp|Q2QYL2|NLT2B_ORYSJ^Q2QYL2^Q:669-454,H:46-117^84.72%ID^E:2e-31^RecName: Full=Non-specific lipid-transfer protein 2B;^Eukaryota; Viridiplantae; Streptophyta; Embryophyta; Tracheophyta; Spermatophyta; Magnoliophyta; Liliopsida; Poales; Poaceae; BEP clade; Ehrhartoideae; Oryzeae; Oryza	.	.	.	.	.	.	.
isotig27452	1	223	7.59752	7.33695	2.17814e-64	1.30653e-60	.	.	.	.	sigP:1^32^0.767^YES	ExpAA=21.28^PredHel=1^Topology=i7-29o	.	.
isotig01046	206	0	-10.7056	7.24829	1.41083e-62	7.69336e-59	sp|A2XBN5|NLTPX_ORYSI^A2XBN5^Q:494-297,H:30-94^37.88%ID^E:1e-07^RecName: Full=Non-specific lipid-transfer protein 2;^Eukaryota; Viridiplantae; Streptophyta; Embryophyta; Tracheophyta; Spermatophyta; Magnoliophyta; Liliopsida; Poales; Poaceae; BEP clade; Ehrhartoideae; Oryzeae; Oryza	.	.	.	.	.	.	GO:0008289^molecular_function^lipid binding`GO:0006869^biological_process^lipid transport
isotig39328	233	5	-5.54325	7.45263	2.70374e-62	1.35151e-58	.	.	.	.	.	.	.	.
isotig40028	0	203	10.6482	7.19766	1.68322e-60	7.76665e-57	.	.	.	PF14368.1^LTP_2^Probable lipid transfer^109-202^E:2.2e-08	sigP:1^25^0.771^YES	.	.	.
isotig10162	205	1	-7.5447	7.24814	2.88911e-60	1.23786e-56	.	.	.	PF02363.14^C_tripleX^Cysteine rich repeat^158-171^E:2.7	sigP:1^21^0.846^YES	ExpAA=22.10^PredHel=1^Topology=i7-29o	.	.
isotig15293	120	537	2.12445	8.87684	9.83111e-60	3.93139e-56	.	.	.	.	sigP:1^20^0.899^YES	.	.	.
isotig28101	1	194	7.39665	7.14106	7.59149e-56	2.84605e-52	.	.	.	PF03108.10^DBD_Tnp_Mut^MuDR family transposase^290-356^E:1.5e-20`PF10551.4^MULE^MULE transposase domain^496-586^E:1.6e-20`PF04434.12^SWIM^SWIM zinc finger^749-776^E:1.1e-05	.	.	.	.
isotig04613	9	231	4.62667	7.43565	1.0663e-54	3.76241e-51	sp|P94029|MT2A_ORYSJ^P94029^Q:181-354,H:24-80^74.14%ID^E:4e-12^RecName: Full=Metallothionein-like protein 2A;^Eukaryota; Viridiplantae; Streptophyta; Embryophyta; Tracheophyta; Spermatophyta; Magnoliophyta; Liliopsida; Poales; Poaceae; BEP clade; Ehrhartoideae; Oryzeae; Oryza	.	.	.	.	.	.	GO:0005507^molecular_function^copper ion binding`GO:0006950^biological_process^response to stress
isotig30366	160	590	1.84555	9.06773	1.4932e-54	4.97601e-51	sp|P07730|GLUA2_ORYSJ^P07730^Q:249-1157,H:101-483^24.03%ID^E:5e-25^RecName: Full=Glutelin type-A 2;^Eukaryota; Viridiplantae; Streptophyta; Embryophyta; Tracheophyta; Spermatophyta; Magnoliophyta; Liliopsida; Poales; Poaceae; BEP clade; Ehrhartoideae; Oryzeae; Oryza	.	.	.	.	.	.	.
isotig25764	524	140	-1.93947	8.91268	1.3657e-53	4.3116e-50	sp|P06183|PSBR_SOLTU^P06183^Q:115-453,H:23-137^74.78%ID^E:8e-43^RecName: Full=Photosystem II 10 kDa polypeptide, chloroplastic;^Eukaryota; Viridiplantae; Streptophyta; Embryophyta; Tracheophyta; Spermatophyta; Magnoliophyta; eudicotyledons; core eudicotyledons; asterids; lamiids; Solanales; Solanaceae; Solanoideae; Solaneae; Solanum	.	sp|P06183|PSBR_SOLTU^P06183^Q:1-130,H:1-137^66.42%ID^E:8e-54^RecName: Full=Photosystem II 10 kDa polypeptide, chloroplastic;^Eukaryota; Viridiplantae; Streptophyta; Embryophyta; Tracheophyta; Spermatophyta; Magnoliophyta; eudicotyledons; core eudicotyledons; asterids; lamiids; Solanales; Solanaceae; Solanoideae; Solaneae; Solanum	PF04725.7^PsbR^Photosystem II 10 kDa polypeptide PsbR^36-130^E:8e-48	.	ExpAA=22.22^PredHel=1^Topology=i104-126o	.	GO:0009535^cellular_component^chloroplast thylakoid membrane`GO:0009654^cellular_component^oxygen evolving complex`GO:0015979^biological_process^photosynthesis
isotig31311	32	293	3.15353	7.86822	8.99649e-52	2.69823e-48	sp|Q06215|PPO_VICFA^Q06215^Q:1701-229,H:110-589^36.5%ID^E:5e-78^RecName: Full=Polyphenol oxidase A1, chloroplastic;^Eukaryota; Viridiplantae; Streptophyta; Embryophyta; Tracheophyta; Spermatophyta; Magnoliophyta; eudicotyledons; core eudicotyledons; rosids; fabids; Fabales; Fabaceae; Papilionoideae; Fabeae; Vicia	.	sp|Q06215|PPO_VICFA^Q06215^Q:49-539,H:110-589^36.5%ID^E:5e-79^RecName: Full=Polyphenol oxidase A1, chloroplastic;^Eukaryota; Viridiplantae; Streptophyta; Embryophyta; Tracheophyta; Spermatophyta; Magnoliophyta; eudicotyledons; core eudicotyledons; rosids; fabids; Fabales; Fabaceae; Papilionoideae; Fabeae; Vicia	PF00264.15^Tyrosinase^Common central domain of tyrosinase^106-344^E:5.2e-38`PF12142.3^PPO1_DWL^Polyphenol oxidase middle domain^352-404^E:2e-16`PF12143.3^PPO1_KFDV^Protein of unknown function (DUF_B2219)^428-541^E:5.3e-20	sigP:1^36^0.861^YES	ExpAA=20.43^PredHel=1^Topology=i19-41o	.	GO:0009543^cellular_component^chloroplast thylakoid lumen`GO:0004097^molecular_function^catechol oxidase activity`GO:0046872^molecular_function^metal ion binding`GO:0046148^biological_process^pigment biosynthetic process
isotig30491	44	324	2.84065	8.04594	1.12923e-51	3.2255e-48	sp|Q0JDC6|INV3_ORYSJ^Q0JDC6^Q:1928-270,H:31-584^85.74%ID^E:0^RecName: Full=Beta-fructofuranosidase, insoluble isoenzyme 3;^Eukaryota; Viridiplantae; Streptophyta; Embryophyta; Tracheophyta; Spermatophyta; Magnoliophyta; Liliopsida; Poales; Poaceae; BEP clade; Ehrhartoideae; Oryzeae; Oryza	.	sp|Q0JDC6|INV3_ORYSJ^Q0JDC6^Q:11-584,H:8-584^84.06%ID^E:0^RecName: Full=Beta-fructofuranosidase, insoluble isoenzyme 3;^Eukaryota; Viridiplantae; Streptophyta; Embryophyta; Tracheophyta; Spermatophyta; Magnoliophyta; Liliopsida; Poales; Poaceae; BEP clade; Ehrhartoideae; Oryzeae; Oryza	PF00251.15^Glyco_hydro_32N^Glycosyl hydrolases family 32 N-terminal domain^52-377^E:2.1e-116`PF08244.7^Glyco_hydro_32C^Glycosyl hydrolases family 32 C terminal^451-537^E:9.5e-20	sigP:1^27^0.913^YES	ExpAA=19.01^PredHel=1^Topology=i13-32o	COG1621^Beta-fructosidases (levanase/invertase)	GO:0048046^cellular_component^apoplast`GO:0005618^cellular_component^cell wall`GO:0005773^cellular_component^vacuole`GO:0051670^molecular_function^inulinase activity`GO:0031219^molecular_function^levanase activity`GO:0004575^molecular_function^sucrose alpha-glucosidase activity`GO:0071836^biological_process^nectar secretion`GO:0080167^biological_process^response to karrikin`GO:0009611^biological_…
isotig25904	0	172	10.4093	6.96407	2.72424e-51	7.42776e-48	.	.	.	.	.	.	.	.
isotig08640	66	377	2.47552	8.31167	4.78586e-51	1.24815e-47	sp|P0C5B3|MT1A_ORYSJ^P0C5B3^Q:471-340,H:21-64^84.09%ID^E:6e-18^RecName: Full=Metallothionein-like protein 1A;^Eukaryota; Viridiplantae; Streptophyta; Embryophyta; Tracheophyta; Spermatophyta; Magnoliophyta; Liliopsida; Poales; Poaceae; BEP clade; Ehrhartoideae; Oryzeae; Oryza	.	.	.	.	.	.	GO:0005507^molecular_function^copper ion binding
isotig65520	1425	2474	0.759541	11.4447	3.04883e-50	7.62005e-47	sp|Q99070|GRP2_SORBI^Q99070^Q:123-46,H:52-77^88.46%ID^E:8e-09^RecName: Full=Glycine-rich RNA-binding protein 2;^Eukaryota; Viridiplantae; Streptophyta; Embryophyta; Tracheophyta; Spermatophyta; Magnoliophyta; Liliopsida; Poales; Poaceae; PACMAD clade; Panicoideae; Andropogoneae; Sorghum	.	.	.	.	.	COG0724^RNA-binding proteins (RRM domain)	GO:0000166^molecular_function^nucleotide binding`GO:0003723^molecular_function^RNA binding
isotig45757	0	166	10.3581	6.91414	1.65958e-49	3.98194e-46	.	.	.	.	sigP:1^25^0.619^YES	ExpAA=22.87^PredHel=1^Topology=i7-29o	.	.
isotig16872	162	0	-10.3592	6.9084	3.29255e-49	7.59617e-46	sp|Q9FGR9|CEP1_ARATH^Q9FGR9^Q:1231-359,H:62-354^45.08%ID^E:8e-68^RecName: Full=KDEL-tailed cysteine endopeptidase CEP1;^Eukaryota; Viridiplantae; Streptophyta; Embryophyta; Tracheophyta; Spermatophyta; Magnoliophyta; eudicotyledons; core eudicotyledons; rosids; malvids; Brassicales; Brassicaceae; Camelineae; Arabidopsis	.	sp|P12412|CYSEP_VIGMU^P12412^Q:31-246,H:128-344^51.6%ID^E:4e-74^RecName: Full=Vignain;^Eukaryota; Viridiplantae; Streptophyta; Embryophyta; Tracheophyta; Spermatophyta; Magnoliophyta; eudicotyledons; core eudicotyledons; rosids; fabids; Fabales; Fabaceae; Papilionoideae; Phaseoleae; Vigna	PF00112.18^Peptidase_C1^Papain family cysteine protease^32-245^E:9.3e-70`PF03051.10^Peptidase_C1_2^Peptidase C1-like family^186-227^E:1.4e-05	.	.	.	GO:0033095^cellular_component^aleurone grain`GO:0005788^cellular_component^endoplasmic reticulum lumen`GO:0005773^cellular_component^vacuole`GO:0008234^molecular_function^cysteine-type peptidase activity`GO:0006508^biological_process^proteolysis
isotig17044	270	753	1.44298	9.51516	2.40556e-48	5.34426e-45	.	.	.	.	.	.	.	.
isotig17115	164	1	-7.22299	6.93412	6.92865e-48	1.48431e-44	.	.	.	PF04398.7^DUF538^Protein of unknown function, DUF538^42-153^E:2.2e-24	.	.	.	.
isotig15773	2	171	6.29623	6.97257	1.95395e-47	4.04158e-44	.	.	.	PF04043.10^PMEI^Plant invertase/pectin methylesterase inhibitor^476-622^E:1.4e-25	.	ExpAA=22.04^PredHel=1^Topology=i13-35o	.	.
isotig04931	184	6	-4.94574	7.13281	4.7012e-47	9.39989e-44	.	.	.	.	sigP:1^27^0.879^YES	ExpAA=16.71^PredHel=1^Topology=i5-27o	.	.
isotig33603	34	276	2.9802	7.80133	2.88145e-46	5.57551e-43	sp|Q9ZWA9|CRU2_ARATH^Q9ZWA9^Q:99-1157,H:44-447^25.37%ID^E:2e-29^RecName: Full=12S seed storage protein CRU2;^Eukaryota; Viridiplantae; Streptophyta; Embryophyta; Tracheophyta; Spermatophyta; Magnoliophyta; eudicotyledons; core eudicotyledons; rosids; malvids; Brassicales; Brassicaceae; Camelineae; Arabidopsis	.	.	.	.	.	.	.
isotig34747	0	147	10.1829	6.74353	3.79178e-44	7.10769e-41	.	.	.	.	.	.	.	.
isotig42183	151	1	-7.10394	6.81838	4.73198e-44	8.60131e-41	.	.	sp|P37219|ASR2_SOLLC^P37219^Q:52-118,H:27-93^74.63%ID^E:1e-16^RecName: Full=Abscisic stress-ripening protein 2;^Eukaryota; Viridiplantae; Streptophyta; Embryophyta; Tracheophyta; Spermatophyta; Magnoliophyta; eudicotyledons; core eudicotyledons; asterids; lamiids; Solanales; Solanaceae; Solanoideae; Solaneae; Solanum; Lycopersicon	PF02496.11^ABA_WDS^ABA/WDS induced protein^50-128^E:3.4e-38	.	.	.	GO:0006950^biological_process^response to stress
isotig18276	140	0	-10.1488	6.70282	1.1712e-42	2.06627e-39	sp|Q9LUI3|TSO1_ARATH^Q9LUI3^Q:1030-2358,H:256-691^41.38%ID^E:2e-64^RecName: Full=CRC domain-containing protein TSO1;^Eukaryota; Viridiplantae; Streptophyta; Embryophyta; Tracheophyta; Spermatophyta; Magnoliophyta; eudicotyledons; core eudicotyledons; rosids; malvids; Brassicales; Brassicaceae; Camelineae; Arabidopsis	.	sp|Q9LUI3|TSO1_ARATH^Q9LUI3^Q:344-786,H:256-691^41.51%ID^E:2e-84^RecName: Full=CRC domain-containing protein TSO1;^Eukaryota; Viridiplantae; Streptophyta; Embryophyta; Tracheophyta; Spermatophyta; Magnoliophyta; eudicotyledons; core eudicotyledons; rosids; malvids; Brassicales; Brassicaceae; Camelineae; Arabidopsis	PF03638.10^CXC^Tesmin/TSO1-like CXC domain^490-529^E:7.1e-13`PF03638.10^CXC^Tesmin/TSO1-like CXC domain^575-613^E:4.9e-13	.	.	NOG258818^G protein-coupled receptor 149	GO:0005634^cellular_component^nucleus`GO:0046872^molecular_function^metal ion binding`GO:0003700^molecular_function^sequence-specific DNA binding transcription factor activity`GO:0048444^biological_process^floral organ morphogenesis`GO:0051302^biological_process^regulation of cell division`GO:0009934^biological_process^regulation of meristem structural organization
isotig01798	139	0	-10.1385	6.69274	2.32623e-42	3.98676e-39	sp|Q05349|12KD_FRAAN^Q05349^Q:108-467,H:3-109^49.17%ID^E:8e-25^RecName: Full=Auxin-repressed 12.5 kDa protein;^Eukaryota; Viridiplantae; Streptophyta; Embryophyta; Tracheophyta; Spermatophyta; Magnoliophyta; eudicotyledons; core eudicotyledons; rosids; fabids; Rosales; Rosaceae; Rosoideae; Potentilleae; Fragariinae; Fragaria	.	sp|Q05349|12KD_FRAAN^Q05349^Q:1-121,H:3-110^48.76%ID^E:2e-27^RecName: Full=Auxin-repressed 12.5 kDa protein;^Eukaryota; Viridiplantae; Streptophyta; Embryophyta; Tracheophyta; Spermatophyta; Magnoliophyta; eudicotyledons; core eudicotyledons; rosids; fabids; Rosales; Rosaceae; Rosoideae; Potentilleae; Fragariinae; Fragaria	PF05564.7^Auxin_repressed^Dormancy/auxin associated protein^5-121^E:1.3e-45	.	.	.	GO:0009734^biological_process^auxin mediated signaling pathway
isotig10981	137	0	-10.1176	6.67238	9.17825e-42	1.5293e-38	sp|Q0IUB5|VATL_ORYSJ^Q0IUB5^Q:1045-551,H:1-165^98.79%ID^E:1e-73^RecName: Full=V-type proton ATPase 16 kDa proteolipid subunit;^Eukaryota; Viridiplantae; Streptophyta; Embryophyta; Tracheophyta; Spermatophyta; Magnoliophyta; Liliopsida; Poales; Poaceae; BEP clade; Ehrhartoideae; Oryzeae; Oryza	.	sp|Q0IUB5|VATL_ORYSJ^Q0IUB5^Q:59-223,H:1-165^98.79%ID^E:7e-110^RecName: Full=V-type proton ATPase 16 kDa proteolipid subunit;^Eukaryota; Viridiplantae; Streptophyta; Embryophyta; Tracheophyta; Spermatophyta; Magnoliophyta; Liliopsida; Poales; Poaceae; BEP clade; Ehrhartoideae; Oryzeae; Oryza	PF00137.16^ATP-synt_C^ATP synthase subunit C^72-136^E:2.4e-13`PF00137.16^ATP-synt_C^ATP synthase subunit C^151-215^E:3.5e-18	.	ExpAA=95.35^PredHel=4^Topology=i71-93o113-135i152-174o189-211i	COG0636^F0F1-type ATP synthase, subunit c/Archaeal/vacuolar-type H+-ATPase, subunit K	GO:0016021^cellular_component^integral to membrane`GO:0005886^cellular_component^plasma membrane`GO:0033179^cellular_component^proton-transporting V-type ATPase, V0 domain`GO:0005774^cellular_component^vacuolar membrane`GO:0015078^molecular_function^hydrogen ion transmembrane transporter activity`GO:0015991^biological_process^ATP hydrolysis coupled proton transport
isotig22634	363	852	1.19432	9.76359	7.95048e-41	1.28892e-37	sp|Q38907|XTH25_ARATH^Q38907^Q:1228-434,H:29-282^69.43%ID^E:4e-136^RecName: Full=Probable xyloglucan endotransglucosylase/hydrolase protein 25;^Eukaryota; Viridiplantae; Streptophyta; Embryophyta; Tracheophyta; Spermatophyta; Magnoliophyta; eudicotyledons; core eudicotyledons; rosids; malvids; Brassicales; Brassicaceae; Camelineae; Arabidopsis	.	sp|Q38907|XTH25_ARATH^Q38907^Q:46-347,H:2-282^64.9%ID^E:3e-142^RecName: Full=Probable xyloglucan endotransglucosylase/hydrolase protein 25;^Eukaryota; Viridiplantae; Streptophyta; Embryophyta; Tracheophyta; Spermatophyta; Magnoliophyta; eudicotyledons; core eudicotyledons; rosids; malvids; Brassicales; Brassicaceae; Camelineae; Arabidopsis	PF00722.16^Glyco_hydro_16^Glycosyl hydrolases family 16^84-264^E:7.9e-63`PF06955.7^XET_C^Xyloglucan endo-transglycosylase (XET) C-terminus^303-347^E:5e-23	.	ExpAA=22.61^PredHel=1^Topology=i62-84o	COG2273^Beta-glucanase/Beta-glucan synthetase	GO:0048046^cellular_component^apoplast`GO:0005618^cellular_component^cell wall`GO:0004553^molecular_function^hydrolase activity, hydrolyzing O-glycosyl compounds`GO:0016762^molecular_function^xyloglucan:xyloglucosyl transferase activity`GO:0006073^biological_process^cellular glucan metabolic process`GO:0009832^biological_process^plant-type cell wall biogenesis
isotig10147	128	0	-10.0197	6.57699	4.42888e-39	6.81185e-36	.	.	.	.	.	ExpAA=123.42^PredHel=6^Topology=i74-96o100-122i127-149o159-181i194-212o216-233i	.	.
isotig47198	128	0	-10.0197	6.57699	4.42888e-39	6.81185e-36	.	.	.	.	.	.	.	.
isotig14216	134	1	-6.93177	6.65151	4.89656e-39	7.34289e-36	sp|Q40677|ALFC_ORYSJ^Q40677^Q:1492-335,H:1-388^94.59%ID^E:0^RecName: Full=Fructose-bisphosphate aldolase, chloroplastic;^Eukaryota; Viridiplantae; Streptophyta; Embryophyta; Tracheophyta; Spermatophyta; Magnoliophyta; Liliopsida; Poales; Poaceae; BEP clade; Ehrhartoideae; Oryzeae; Oryza	.	sp|Q40677|ALFC_ORYSJ^Q40677^Q:1-386,H:1-388^94.59%ID^E:0^RecName: Full=Fructose-bisphosphate aldolase, chloroplastic;^Eukaryota; Viridiplantae; Streptophyta; Embryophyta; Tracheophyta; Spermatophyta; Magnoliophyta; Liliopsida; Poales; Poaceae; BEP clade; Ehrhartoideae; Oryzeae; Oryza	PF00274.14^Glycolytic^Fructose-bisphosphate aldolase class-I^42-386^E:1.1e-169	.	.	COG3588^Fructose-1,6-bisphosphate aldolase	GO:0048046^cellular_component^apoplast`GO:0009941^cellular_component^chloroplast envelope`GO:0005737^cellular_component^cytoplasm`GO:0022626^cellular_component^cytosolic ribosome`GO:0016020^cellular_component^membrane`GO:0010287^cellular_component^plastoglobule`GO:0031977^cellular_component^thylakoid lumen`GO:0004332^molecular_function^fructose-bisphosphate aldolase activity`GO:0006096^biological…
isotig40114	125	0	-9.98547	6.54374	3.47687e-38	5.08675e-35	sp|Q00531|JI60_HORVU^Q00531^Q:215-634,H:87-242^26.92%ID^E:3e-09^RecName: Full=60 kDa jasmonate-induced protein;^Eukaryota; Viridiplantae; Streptophyta; Embryophyta; Tracheophyta; Spermatophyta; Magnoliophyta; Liliopsida; Poales; Poaceae; BEP clade; Pooideae; Triticeae; Hordeum	.	sp|Q00531|JI60_HORVU^Q00531^Q:57-236,H:87-283^27.72%ID^E:8e-11^RecName: Full=60 kDa jasmonate-induced protein;^Eukaryota; Viridiplantae; Streptophyta; Embryophyta; Tracheophyta; Spermatophyta; Magnoliophyta; Liliopsida; Poales; Poaceae; BEP clade; Pooideae; Triticeae; Hordeum	PF00161.14^RIP^Ribosome inactivating protein^34-195^E:7.1e-24	sigP:1^22^0.735^YES	ExpAA=21.41^PredHel=1^Topology=i5-27o	.	GO:0030598^molecular_function^rRNA N-glycosylase activity`GO:0006952^biological_process^defense response`GO:0017148^biological_process^negative regulation of translation
isotig10779	139	458	1.68309	8.74133	8.98912e-38	1.28382e-34	sp|Q500U8|TKPR1_ARATH^Q500U8^Q:1298-330,H:1-321^65.02%ID^E:2e-154^RecName: Full=Tetraketide alpha-pyrone reductase 1;^Eukaryota; Viridiplantae; Streptophyta; Embryophyta; Tracheophyta; Spermatophyta; Magnoliophyta; eudicotyledons; core eudicotyledons; rosids; malvids; Brassicales; Brassicaceae; Camelineae; Arabidopsis	.	sp|Q500U8|TKPR1_ARATH^Q500U8^Q:2-324,H:1-321^65.02%ID^E:3e-156^RecName: Full=Tetraketide alpha-pyrone reductase 1;^Eukaryota; Viridiplantae; Streptophyta; Embryophyta; Tracheophyta; Spermatophyta; Magnoliophyta; eudicotyledons; core eudicotyledons; rosids; malvids; Brassicales; Brassicaceae; Camelineae; Arabidopsis	PF08659.5^KR^KR domain^7-134^E:2.4e-06`PF00106.20^adh_short^short chain dehydrogenase^8-135^E:1.4e-07`PF01370.16^Epimerase^NAD dependent epimerase/dehydratase family^9-252^E:4.3e-27`PF13460.1^NAD_binding_10^NADH(P)-binding^9-238^E:1.3e-14`PF05368.8^NmrA^NmrA-like family^9-88^E:1.9e-05`PF01073.14^3Beta_HSD^3-beta hydroxysteroid dehydrogenase/isomerase family^11-198^E:1.6e-14`PF07993.7^NAD_binding_…	.	.	COG0451^Nucleoside-diphosphate-sugar epimerases	GO:0005783^cellular_component^endoplasmic reticulum`GO:0005634^cellular_component^nucleus`GO:0050662^molecular_function^coenzyme binding`GO:0000166^molecular_function^nucleotide binding`GO:0016491^molecular_function^oxidoreductase activity`GO:0048316^biological_process^seed development`GO:0080110^biological_process^sporopollenin biosynthetic process
isotig23631	128	1	-6.86574	6.58769	2.88261e-37	4.02117e-34	sp|P12331|CB22_ORYSJ^P12331^Q:322-864,H:81-261^98.34%ID^E:2e-130^RecName: Full=Chlorophyll a-b binding protein 2, chloroplastic;^Eukaryota; Viridiplantae; Streptophyta; Embryophyta; Tracheophyta; Spermatophyta; Magnoliophyta; Liliopsida; Poales; Poaceae; BEP clade; Ehrhartoideae; Oryzeae; Oryza`sp|P12331|CB22_ORYSJ^P12331^Q:74-322,H:1-80^85.54%ID^E:2e-130^RecName: Full=Chlorophyll a-b binding pro…	.	sp|Q00827|CB48_MAIZE^Q00827^Q:25-106,H:1-82^91.46%ID^E:8e-46^RecName: Full=Chlorophyll a-b binding protein 48, chloroplastic;^Eukaryota; Viridiplantae; Streptophyta; Embryophyta; Tracheophyta; Spermatophyta; Magnoliophyta; Liliopsida; Poales; Poaceae; PACMAD clade; Panicoideae; Andropogoneae; Zea	.	.	.	.	GO:0048046^cellular_component^apoplast`GO:0009941^cellular_component^chloroplast envelope`GO:0009535^cellular_component^chloroplast thylakoid membrane`GO:0016021^cellular_component^integral to membrane`GO:0005739^cellular_component^mitochondrion`GO:0009522^cellular_component^photosystem I`GO:0009523^cellular_component^photosystem II`GO:0010287^cellular_component^plastoglobule`GO:0016168^molecular…
isotig31434	1	129	6.80844	6.57183	5.68534e-37	7.75067e-34	sp|Q0DUI8|CRTI_ORYSJ^Q0DUI8^Q:240-1,H:129-208^92.5%ID^E:8e-41^RecName: Full=Phytoene dehydrogenase, chloroplastic/chromoplastic;^Eukaryota; Viridiplantae; Streptophyta; Embryophyta; Tracheophyta; Spermatophyta; Magnoliophyta; Liliopsida; Poales; Poaceae; BEP clade; Ehrhartoideae; Oryzeae; Oryza	.	.	.	.	.	COG3349^Uncharacterized conserved protein	GO:0009941^cellular_component^chloroplast envelope`GO:0009509^cellular_component^chromoplast`GO:0016705^molecular_function^oxidoreductase activity, acting on paired donors, with incorporation or reduction of molecular oxygen`GO:0016166^molecular_function^phytoene dehydrogenase activity`GO:0016120^biological_process^carotene biosynthetic process`GO:0016117^biological_process^carotenoid biosyntheti…
isotig07821	131	2	-5.98254	6.63035	1.26003e-36	1.67959e-33	sp|Q05968|PR1_HORVU^Q05968^Q:711-310,H:29-163^44.85%ID^E:1e-34^RecName: Full=Pathogenesis-related protein 1;^Eukaryota; Viridiplantae; Streptophyta; Embryophyta; Tracheophyta; Spermatophyta; Magnoliophyta; Liliopsida; Poales; Poaceae; BEP clade; Pooideae; Triticeae; Hordeum	.	sp|P08299|PR1A_TOBAC^P08299^Q:103-236,H:35-167^44.03%ID^E:2e-36^RecName: Full=Pathogenesis-related protein 1A;^Eukaryota; Viridiplantae; Streptophyta; Embryophyta; Tracheophyta; Spermatophyta; Magnoliophyta; eudicotyledons; core eudicotyledons; asterids; lamiids; Solanales; Solanaceae; Nicotianoideae; Nicotianeae; Nicotiana	PF00188.21^CAP^Cysteine-rich secretory protein family^106-225^E:6e-23	sigP:1^27^0.833^YES	.	.	GO:0005576^cellular_component^extracellular region`GO:0005773^cellular_component^vacuole`GO:0006952^biological_process^defense response`GO:0009607^biological_process^response to biotic stimulus
isotig25799	118	0	-9.90241	6.46304	4.26602e-36	5.3311e-33	.	.	.	.	.	.	.	.
isotig29938	118	0	-9.90241	6.46304	4.26602e-36	5.3311e-33	.	.	.	.	.	.	.	.
isotig42771	0	120	9.89038	6.46001	4.26602e-36	5.3311e-33	sp|Q05965|FL3H_MATIN^Q05965^Q:609-232,H:9-133^28.68%ID^E:3e-07^RecName: Full=Naringenin,2-oxoglutarate 3-dioxygenase;^Eukaryota; Viridiplantae; Streptophyta; Embryophyta; Tracheophyta; Spermatophyta; Magnoliophyta; eudicotyledons; core eudicotyledons; rosids; malvids; Brassicales; Brassicaceae; Anchonieae; Matthiola	.	sp|P41090|FL3H_VITVI^P41090^Q:3-123,H:15-135^29.03%ID^E:2e-10^RecName: Full=Naringenin,2-oxoglutarate 3-dioxygenase;^Eukaryota; Viridiplantae; Streptophyta; Embryophyta; Tracheophyta; Spermatophyta; Magnoliophyta; eudicotyledons; core eudicotyledons; rosids; Vitales; Vitaceae; Vitis	PF14226.1^DIOX_N^non-haem dioxygenase in morphine synthesis N-terminal^25-150^E:2e-25	.	.	COG3491^Isopenicillin N synthase and related dioxygenases	GO:0031418^molecular_function^L-ascorbic acid binding`GO:0046872^molecular_function^metal ion binding`GO:0045486^molecular_function^naringenin 3-dioxygenase activity`GO:0016702^molecular_function^oxidoreductase activity, acting on single donors with incorporation of molecular oxygen, incorporation of two atoms of oxygen`GO:0009813^biological_process^flavonoid biosynthetic process
isotig12799	50	270	2.39379	7.848	5.67065e-36	6.9418e-33	sp|P22242|DRPE_CRAPL^P22242^Q:1080-295,H:35-295^57.25%ID^E:3e-100^RecName: Full=Desiccation-related protein PCC13-62;^Eukaryota; Viridiplantae; Streptophyta; Embryophyta; Tracheophyta; Spermatophyta; Magnoliophyta; eudicotyledons; core eudicotyledons; asterids; lamiids; Lamiales; Linderniaceae; Craterostigma	.	.	.	.	.	.	.
isotig07801	0	117	9.85389	6.42477	3.35395e-35	4.02367e-32	sp|P22242|DRPE_CRAPL^P22242^Q:1012-179,H:23-298^43.88%ID^E:9e-63^RecName: Full=Desiccation-related protein PCC13-62;^Eukaryota; Viridiplantae; Streptophyta; Embryophyta; Tracheophyta; Spermatophyta; Magnoliophyta; eudicotyledons; core eudicotyledons; asterids; lamiids; Lamiales; Linderniaceae; Craterostigma	.	sp|P22242|DRPE_CRAPL^P22242^Q:48-327,H:21-298^43.57%ID^E:3e-74^RecName: Full=Desiccation-related protein PCC13-62;^Eukaryota; Viridiplantae; Streptophyta; Embryophyta; Tracheophyta; Spermatophyta; Magnoliophyta; eudicotyledons; core eudicotyledons; asterids; lamiids; Lamiales; Linderniaceae; Craterostigma	PF13668.1^Ferritin_2^Ferritin-like domain^65-232^E:3.9e-25	sigP:1^33^0.84^YES	ExpAA=28.55^PredHel=1^Topology=i13-35o	.	GO:0006950^biological_process^response to stress
isotig20915	119	1	-6.76067	6.48634	1.30115e-34	1.53036e-31	.	.	.	PF07839.6^CaM_binding^Plant calmodulin-binding domain^271-353^E:3.4e-05	.	.	.	.
isotig16871	391	123	-1.70377	8.54466	3.91686e-34	4.51825e-31	sp|P25803|CYSEP_PHAVU^P25803^Q:1167-376,H:80-344^47.19%ID^E:3e-67^RecName: Full=Vignain;^Eukaryota; Viridiplantae; Streptophyta; Embryophyta; Tracheophyta; Spermatophyta; Magnoliophyta; eudicotyledons; core eudicotyledons; rosids; fabids; Fabales; Fabaceae; Papilionoideae; Phaseoleae; Phaseolus	.	sp|P12412|CYSEP_VIGMU^P12412^Q:31-246,H:128-344^51.6%ID^E:4e-74^RecName: Full=Vignain;^Eukaryota; Viridiplantae; Streptophyta; Embryophyta; Tracheophyta; Spermatophyta; Magnoliophyta; eudicotyledons; core eudicotyledons; rosids; fabids; Fabales; Fabaceae; Papilionoideae; Phaseoleae; Vigna	PF00112.18^Peptidase_C1^Papain family cysteine protease^32-245^E:9.3e-70`PF03051.10^Peptidase_C1_2^Peptidase C1-like family^186-227^E:1.4e-05	.	.	.	GO:0033095^cellular_component^aleurone grain`GO:0005788^cellular_component^endoplasmic reticulum lumen`GO:0005773^cellular_component^vacuole`GO:0008234^molecular_function^cysteine-type peptidase activity`GO:0006508^biological_process^proteolysis
isotig25889	111	0	-9.81428	6.37757	5.24689e-34	5.93829e-31	.	.	.	.	.	.	.	.
isotig30764	77	317	2.00353	8.14581	1.13839e-33	1.26455e-30	sp|Q17QR8|HARB1_BOVIN^Q17QR8^Q:913-1395,H:152-306^32.73%ID^E:1e-13^RecName: Full=Putative nuclease HARBI1;^Eukaryota; Metazoa; Chordata; Craniata; Vertebrata; Euteleostomi; Mammalia; Eutheria; Laurasiatheria; Cetartiodactyla; Ruminantia; Pecora; Bovidae; Bovinae; Bos	.	sp|Q17QR8|HARB1_BOVIN^Q17QR8^Q:111-414,H:12-306^27.1%ID^E:7e-21^RecName: Full=Putative nuclease HARBI1;^Eukaryota; Metazoa; Chordata; Craniata; Vertebrata; Euteleostomi; Mammalia; Eutheria; Laurasiatheria; Cetartiodactyla; Ruminantia; Pecora; Bovidae; Bovinae; Bos	PF13359.1^DDE_4^DDE superfamily endonuclease^251-408^E:1.7e-37	.	.	.	GO:0005813^cellular_component^centrosome`GO:0005634^cellular_component^nucleus`GO:0046872^molecular_function^metal ion binding`GO:0004518^molecular_function^nuclease activity`GO:0090305^biological_process^nucleic acid phosphodiester bond hydrolysis
isotig14149	57	274	2.2264	7.89664	1.42515e-33	1.5543e-30	sp|Q42456|ASPR1_ORYSJ^Q42456^Q:404-1924,H:1-509^89.61%ID^E:0^RecName: Full=Aspartic proteinase oryzasin-1;^Eukaryota; Viridiplantae; Streptophyta; Embryophyta; Tracheophyta; Spermatophyta; Magnoliophyta; Liliopsida; Poales; Poaceae; BEP clade; Ehrhartoideae; Oryzeae; Oryza	.	sp|Q42456|ASPR1_ORYSJ^Q42456^Q:40-546,H:1-509^89.61%ID^E:0^RecName: Full=Aspartic proteinase oryzasin-1;^Eukaryota; Viridiplantae; Streptophyta; Embryophyta; Tracheophyta; Spermatophyta; Magnoliophyta; Liliopsida; Poales; Poaceae; BEP clade; Ehrhartoideae; Oryzeae; Oryza	PF00026.18^Asp^Eukaryotic aspartyl protease^120-544^E:2.9e-131`PF03489.12^SapB_2^Saposin-like type B, region 2^353-387^E:9.6e-14`PF05184.10^SapB_1^Saposin-like type B, region 1^417-455^E:6.5e-15	.	ExpAA=44.65^PredHel=2^Topology=o15-37i44-66o	.	GO:0005773^cellular_component^vacuole`GO:0004190^molecular_function^aspartic-type endopeptidase activity`GO:0006629^biological_process^lipid metabolic process`GO:0006508^biological_process^proteolysis
isotig39873	543	219	-1.34581	9.10765	2.43306e-33	2.60616e-30	sp|P23993|PSAL_HORVU^P23993^Q:129-752,H:1-209^87.56%ID^E:2e-113^RecName: Full=Photosystem I reaction center subunit XI, chloroplastic;^Eukaryota; Viridiplantae; Streptophyta; Embryophyta; Tracheophyta; Spermatophyta; Magnoliophyta; Liliopsida; Poales; Poaceae; BEP clade; Pooideae; Triticeae; Hordeum	.	sp|P23993|PSAL_HORVU^P23993^Q:1-208,H:1-209^87.56%ID^E:2e-123^RecName: Full=Photosystem I reaction center subunit XI, chloroplastic;^Eukaryota; Viridiplantae; Streptophyta; Embryophyta; Tracheophyta; Spermatophyta; Magnoliophyta; Liliopsida; Poales; Poaceae; BEP clade; Pooideae; Triticeae; Hordeum	PF02605.10^PsaL^Photosystem I reaction centre subunit XI^49-203^E:7.3e-60	.	ExpAA=54.33^PredHel=2^Topology=i123-145o179-201i	.	GO:0009535^cellular_component^chloroplast thylakoid membrane`GO:0016021^cellular_component^integral to membrane`GO:0009538^cellular_component^photosystem I reaction center`GO:0015979^biological_process^photosynthesis
isotig13040	114	1	-6.6988	6.4268	3.87989e-33	4.08301e-30	.	.	sp|P32439|MFS18_MAIZE^P32439^Q:1-127,H:1-128^66.18%ID^E:1e-33^RecName: Full=MFS18 protein;^Eukaryota; Viridiplantae; Streptophyta; Embryophyta; Tracheophyta; Spermatophyta; Magnoliophyta; Liliopsida; Poales; Poaceae; PACMAD clade; Panicoideae; Andropogoneae; Zea	.	sigP:1^26^0.837^YES	.	.	.
isotig11089	108	0	-9.7748	6.33934	4.12937e-33	4.27063e-30	sp|P33050|PSC13_MAIZE^P33050^Q:81-554,H:1-157^76.88%ID^E:1e-76^RecName: Full=Pollen-specific protein C13;^Eukaryota; Viridiplantae; Streptophyta; Embryophyta; Tracheophyta; Spermatophyta; Magnoliophyta; Liliopsida; Poales; Poaceae; PACMAD clade; Panicoideae; Andropogoneae; Zea	.	sp|P33050|PSC13_MAIZE^P33050^Q:27-189,H:1-162^77.58%ID^E:1e-81^RecName: Full=Pollen-specific protein C13;^Eukaryota; Viridiplantae; Streptophyta; Embryophyta; Tracheophyta; Spermatophyta; Magnoliophyta; Liliopsida; Poales; Poaceae; PACMAD clade; Panicoideae; Andropogoneae; Zea	PF01190.12^Pollen_Ole_e_I^Pollen proteins Ole e I like^64-149^E:7.3e-22	.	.	.	GO:0005615^cellular_component^extracellular space
isotig17178	107	0	-9.76139	6.32636	8.21463e-33	8.35163e-30	sp|P35685|RL7A_ORYSJ^P35685^Q:64-837,H:1-258^98.84%ID^E:3e-145^RecName: Full=60S ribosomal protein L7a;^Eukaryota; Viridiplantae; Streptophyta; Embryophyta; Tracheophyta; Spermatophyta; Magnoliophyta; Liliopsida; Poales; Poaceae; BEP clade; Ehrhartoideae; Oryzeae; Oryza	.	sp|P35685|RL7A_ORYSJ^P35685^Q:22-279,H:1-258^98.84%ID^E:0^RecName: Full=60S ribosomal protein L7a;^Eukaryota; Viridiplantae; Streptophyta; Embryophyta; Tracheophyta; Spermatophyta; Magnoliophyta; Liliopsida; Poales; Poaceae; BEP clade; Ehrhartoideae; Oryzeae; Oryza	PF01248.21^Ribosomal_L7Ae^Ribosomal protein L7Ae/L30e/S12e/Gadd45 family^138-225^E:3.1e-25	.	.	COG1358^Ribosomal protein HS6-type (S12/L30/L7a)	GO:0009507^cellular_component^chloroplast`GO:0022625^cellular_component^cytosolic large ribosomal subunit`GO:0005730^cellular_component^nucleolus`GO:0005886^cellular_component^plasma membrane`GO:0042254^biological_process^ribosome biogenesis
isotig23212	106	0	-9.74786	6.31327	1.63423e-32	1.63379e-29	sp|O65091|NLTP4_ORYSJ^O65091^Q:967-698,H:30-119^65.56%ID^E:1e-21^RecName: Full=Non-specific lipid-transfer protein 4;^Eukaryota; Viridiplantae; Streptophyta; Embryophyta; Tracheophyta; Spermatophyta; Magnoliophyta; Liliopsida; Poales; Poaceae; BEP clade; Ehrhartoideae; Oryzeae; Oryza	.	sp|O65091|NLTP4_ORYSJ^O65091^Q:62-152,H:29-119^65.93%ID^E:4e-36^RecName: Full=Non-specific lipid-transfer protein 4;^Eukaryota; Viridiplantae; Streptophyta; Embryophyta; Tracheophyta; Spermatophyta; Magnoliophyta; Liliopsida; Poales; Poaceae; BEP clade; Ehrhartoideae; Oryzeae; Oryza	PF00234.17^Tryp_alpha_amyl^Protease inhibitor/seed storage/LTP family^63-148^E:1.2e-07	.	ExpAA=22.91^PredHel=1^Topology=i40-62o	.	GO:0008289^molecular_function^lipid binding`GO:0006869^biological_process^lipid transport
isotig27880	777	380	-1.06796	9.70631	1.75637e-32	1.72712e-29	sp|Q9M2A0|PMA8_ARATH^Q9M2A0^Q:3413-576,H:8-948^82.07%ID^E:0^RecName: Full=ATPase 8, plasma membrane-type;^Eukaryota; Viridiplantae; Streptophyta; Embryophyta; Tracheophyta; Spermatophyta; Magnoliophyta; eudicotyledons; core eudicotyledons; rosids; malvids; Brassicales; Brassicaceae; Camelineae; Arabidopsis	.	.	.	.	.	.	.
isotig31601	1600	1000	-0.714292	10.8698	3.19077e-32	3.08701e-29	sp|P19163|RBL_NEUMU^P19163^Q:1731-310,H:1-474^98.52%ID^E:0^RecName: Full=Ribulose bisphosphate carboxylase large chain;^Eukaryota; Viridiplantae; Streptophyta; Embryophyta; Tracheophyta; Spermatophyta; Magnoliophyta; Liliopsida; Poales; Poaceae; PACMAD clade; Panicoideae; Paniceae; Neurachne	.	sp|P19163|RBL_NEUMU^P19163^Q:8-484,H:1-477^98.32%ID^E:0^RecName: Full=Ribulose bisphosphate carboxylase large chain;^Eukaryota; Viridiplantae; Streptophyta; Embryophyta; Tracheophyta; Spermatophyta; Magnoliophyta; Liliopsida; Poales; Poaceae; PACMAD clade; Panicoideae; Paniceae; Neurachne	PF02788.11^RuBisCO_large_N^Ribulose bisphosphate carboxylase large chain, N-terminal domain^28-153^E:3.5e-64`PF00016.15^RuBisCO_large^Ribulose bisphosphate carboxylase large chain, catalytic domain^161-469^E:4.3e-171	.	.	.	GO:0009507^cellular_component^chloroplast`GO:0000287^molecular_function^magnesium ion binding`GO:0004497^molecular_function^monooxygenase activity`GO:0016984^molecular_function^ribulose-bisphosphate carboxylase activity`GO:0009853^biological_process^photorespiration`GO:0019253^biological_process^reductive pentose-phosphate cycle
isotig07981	25	194	2.9136	7.30835	3.57748e-32	3.40622e-29	sp|Q9SVM8|GRP2_ARATH^Q9SVM8^Q:125-397,H:25-114^61.54%ID^E:5e-28^RecName: Full=Glycine-rich RNA-binding protein 2, mitochondrial;^Eukaryota; Viridiplantae; Streptophyta; Embryophyta; Tracheophyta; Spermatophyta; Magnoliophyta; eudicotyledons; core eudicotyledons; rosids; malvids; Brassicales; Brassicaceae; Camelineae; Arabidopsis	.	sp|Q9SVM8|GRP2_ARATH^Q9SVM8^Q:23-132,H:1-114^58.26%ID^E:2e-36^RecName: Full=Glycine-rich RNA-binding protein 2, mitochondrial;^Eukaryota; Viridiplantae; Streptophyta; Embryophyta; Tracheophyta; Spermatophyta; Magnoliophyta; eudicotyledons; core eudicotyledons; rosids; malvids; Brassicales; Brassicaceae; Camelineae; Arabidopsis	PF00076.17^RRM_1^RNA recognition motif. (a.k.a. RRM, RBD, or RNP domain)^55-125^E:8.5e-23`PF14259.1^RRM_6^RNA recognition motif (a.k.a. RRM, RBD, or RNP domain)^55-125^E:1.2e-15`PF13893.1^RRM_5^RNA recognition motif. (a.k.a. RRM, RBD, or RNP domain)^69-128^E:7.6e-09	.	.	COG0724^RNA-binding proteins (RRM domain)	GO:0005739^cellular_component^mitochondrion`GO:0005524^molecular_function^ATP binding`GO:0005507^molecular_function^copper ion binding`GO:0003690^molecular_function^double-stranded DNA binding`GO:0003723^molecular_function^RNA binding`GO:0003697^molecular_function^single-stranded DNA binding`GO:0009409^biological_process^response to cold`GO:0006970^biological_process^response to osmotic stress`GO…
isotig17045	104	0	-9.72041	6.28673	6.46885e-32	5.96965e-29	.	.	.	.	.	.	.	.
isotig20744	104	0	-9.72041	6.28673	6.46885e-32	5.96965e-29	.	.	.	.	.	ExpAA=85.13^PredHel=4^Topology=i78-100o105-124i144-166o170-189i	.	.
isotig37246	657	301	-1.16209	9.4355	9.45819e-32	8.59606e-29	sp|Q6I544|GL52_ORYSJ^Q6I544^Q:985-395,H:25-220^71.07%ID^E:2e-91^RecName: Full=Germin-like protein 5-1;^Eukaryota; Viridiplantae; Streptophyta; Embryophyta; Tracheophyta; Spermatophyta; Magnoliophyta; Liliopsida; Poales; Poaceae; BEP clade; Ehrhartoideae; Oryzeae; Oryza	.	sp|Q6I544|GL52_ORYSJ^Q6I544^Q:59-255,H:25-220^72.59%ID^E:7e-100^RecName: Full=Germin-like protein 5-1;^Eukaryota; Viridiplantae; Streptophyta; Embryophyta; Tracheophyta; Spermatophyta; Magnoliophyta; Liliopsida; Poales; Poaceae; BEP clade; Ehrhartoideae; Oryzeae; Oryza	PF00190.17^Cupin_1^Cupin^102-244^E:5.8e-28`PF07883.6^Cupin_2^Cupin domain^134-206^E:7.4e-12	.	ExpAA=31.31^PredHel=1^Topology=i34-56o	.	GO:0048046^cellular_component^apoplast`GO:0030145^molecular_function^manganese ion binding`GO:0045735^molecular_function^nutrient reservoir activity
isotig29362	103	0	-9.70649	6.27327	1.28711e-31	1.15233e-28	sp|Q6ZDY8|DHSA_ORYSJ^Q6ZDY8^Q:91-1947,H:1-630^90.95%ID^E:0^RecName: Full=Succinate dehydrogenase [ubiquinone] flavoprotein subunit, mitochondrial;^Eukaryota; Viridiplantae; Streptophyta; Embryophyta; Tracheophyta; Spermatophyta; Magnoliophyta; Liliopsida; Poales; Poaceae; BEP clade; Ehrhartoideae; Oryzeae; Oryza	.	sp|Q6ZDY8|DHSA_ORYSJ^Q6ZDY8^Q:31-649,H:1-630^91.59%ID^E:0^RecName: Full=Succinate dehydrogenase [ubiquinone] flavoprotein subunit, mitochondrial;^Eukaryota; Viridiplantae; Streptophyta; Embryophyta; Tracheophyta; Spermatophyta; Magnoliophyta; Liliopsida; Poales; Poaceae; BEP clade; Ehrhartoideae; Oryzeae; Oryza	PF00890.19^FAD_binding_2^FAD binding domain^66-462^E:4.3e-123`PF02910.15^Succ_DH_flav_C^Fumarate reductase flavoprotein C-term^517-649^E:7e-47	.	.	COG1053^Succinate dehydrogenase/fumarate reductase, flavoprotein subunit	GO:0005618^cellular_component^cell wall`GO:0005743^cellular_component^mitochondrial inner membrane`GO:0005524^molecular_function^ATP binding`GO:0050897^molecular_function^cobalt ion binding`GO:0050660^molecular_function^flavin adenine dinucleotide binding`GO:0008177^molecular_function^succinate dehydrogenase (ubiquinone) activity`GO:0022900^biological_process^electron transport chain`GO:0006099^b…
isotig17173	102	0	-9.69243	6.25969	2.5611e-31	2.25919e-28	sp|O45766|CWC15_CAEEL^O45766^Q:121-816,H:1-230^43.33%ID^E:1e-24^RecName: Full=Protein CWC15 homolog;^Eukaryota; Metazoa; Ecdysozoa; Nematoda; Chromadorea; Rhabditida; Rhabditoidea; Rhabditidae; Peloderinae; Caenorhabditis	.	sp|Q6NUB2|CW15A_XENLA^Q6NUB2^Q:1-232,H:1-228^46.86%ID^E:2e-48^RecName: Full=Protein CWC15 homolog A;^Eukaryota; Metazoa; Chordata; Craniata; Vertebrata; Euteleostomi; Amphibia; Batrachia; Anura; Pipoidea; Pipidae; Xenopodinae; Xenopus; Xenopus	PF04889.7^Cwf_Cwc_15^Cwf15/Cwc15 cell cycle control protein^1-232^E:1.5e-81	.	.	.	GO:0005634^cellular_component^nucleus`GO:0005681^cellular_component^spliceosomal complex`GO:0003723^molecular_function^RNA binding`GO:0000398^biological_process^mRNA splicing, via spliceosome
isotig14150	101	0	-9.67823	6.24597	5.09634e-31	4.43042e-28	sp|Q42456|ASPR1_ORYSJ^Q42456^Q:404-1924,H:1-509^89.61%ID^E:0^RecName: Full=Aspartic proteinase oryzasin-1;^Eukaryota; Viridiplantae; Streptophyta; Embryophyta; Tracheophyta; Spermatophyta; Magnoliophyta; Liliopsida; Poales; Poaceae; BEP clade; Ehrhartoideae; Oryzeae; Oryza	.	sp|Q42456|ASPR1_ORYSJ^Q42456^Q:40-546,H:1-509^89.61%ID^E:0^RecName: Full=Aspartic proteinase oryzasin-1;^Eukaryota; Viridiplantae; Streptophyta; Embryophyta; Tracheophyta; Spermatophyta; Magnoliophyta; Liliopsida; Poales; Poaceae; BEP clade; Ehrhartoideae; Oryzeae; Oryza	PF00026.18^Asp^Eukaryotic aspartyl protease^120-544^E:2.9e-131`PF03489.12^SapB_2^Saposin-like type B, region 2^353-387^E:9.6e-14`PF05184.10^SapB_1^Saposin-like type B, region 1^417-455^E:6.5e-15	.	ExpAA=44.65^PredHel=2^Topology=o15-37i44-66o	.	GO:0005773^cellular_component^vacuole`GO:0004190^molecular_function^aspartic-type endopeptidase activity`GO:0006629^biological_process^lipid metabolic process`GO:0006508^biological_process^proteolysis
isotig16392	6	130	4.37314	6.63588	5.24856e-31	4.49756e-28	sp|Q94A08|RFS2_ARATH^Q94A08^Q:2684-363,H:1-773^62.09%ID^E:0^RecName: Full=Probable galactinol--sucrose galactosyltransferase 2;^Eukaryota; Viridiplantae; Streptophyta; Embryophyta; Tracheophyta; Spermatophyta; Magnoliophyta; eudicotyledons; core eudicotyledons; rosids; malvids; Brassicales; Brassicaceae; Camelineae; Arabidopsis	.	.	.	.	.	.	.
isotig49287	105	1	-6.58029	6.31303	1.74663e-30	1.47563e-27	.	.	.	.	sigP:1^38^0.703^YES	.	.	.
isotig11504	99	0	-9.64941	6.21815	2.0183e-30	1.68147e-27	sp|B3H4F1|SP1L1_ARATH^B3H4F1^Q:503-381,H:56-97^80.95%ID^E:3e-14^RecName: Full=Protein SPIRAL1-like 1;^Eukaryota; Viridiplantae; Streptophyta; Embryophyta; Tracheophyta; Spermatophyta; Magnoliophyta; eudicotyledons; core eudicotyledons; rosids; malvids; Brassicales; Brassicaceae; Camelineae; Arabidopsis	.	sp|B3H4F1|SP1L1_ARATH^B3H4F1^Q:62-170,H:1-109^67.57%ID^E:3e-38^RecName: Full=Protein SPIRAL1-like 1;^Eukaryota; Viridiplantae; Streptophyta; Embryophyta; Tracheophyta; Spermatophyta; Magnoliophyta; eudicotyledons; core eudicotyledons; rosids; malvids; Brassicales; Brassicaceae; Camelineae; Arabidopsis	.	.	.	NOG241790^Protein involved in protein ubiquitination	GO:0005874^cellular_component^microtubule
isotig32044	98	0	-9.63479	6.20404	4.01682e-30	3.30062e-27	.	.	.	.	.	.	.	.
isotig28533	1	105	6.51178	6.28787	6.78707e-30	5.50156e-27	sp|Q07970|ATK1_ARATH^Q07970^Q:1559-408,H:399-788^66.07%ID^E:3e-173^RecName: Full=Kinesin-1;^Eukaryota; Viridiplantae; Streptophyta; Embryophyta; Tracheophyta; Spermatophyta; Magnoliophyta; eudicotyledons; core eudicotyledons; rosids; malvids; Brassicales; Brassicaceae; Camelineae; Arabidopsis	.	sp|Q07970|ATK1_ARATH^Q07970^Q:374-814,H:351-788^60.36%ID^E:1e-175^RecName: Full=Kinesin-1;^Eukaryota; Viridiplantae; Streptophyta; Embryophyta; Tracheophyta; Spermatophyta; Magnoliophyta; eudicotyledons; core eudicotyledons; rosids; malvids; Brassicales; Brassicaceae; Camelineae; Arabidopsis	PF03144.20^GTP_EFTU_D2^Elongation factor Tu domain 2^63-129^E:1.4e-16`PF03143.12^GTP_EFTU_D3^Elongation factor Tu C-terminal domain^137-244^E:1e-30`PF00225.18^Kinesin^Kinesin motor domain^469-796^E:6.1e-101	.	.	COG5059^Kinesin-like protein	GO:0005874^cellular_component^microtubule`GO:0005872^cellular_component^minus-end kinesin complex`GO:0005634^cellular_component^nucleus`GO:0009524^cellular_component^phragmoplast`GO:0005524^molecular_function^ATP binding`GO:0008569^molecular_function^minus-end-directed microtubule motor activity`GO:0009971^biological_process^anastral spindle assembly involved in male meiosis`GO:0051301^biological…
isotig23353	97	0	-9.62001	6.18978	7.99466e-30	6.39403e-27	sp|P10708|CB12_SOLLC^P10708^Q:1032-547,H:22-188^76.05%ID^E:2e-99^RecName: Full=Chlorophyll a-b binding protein 7, chloroplastic;^Eukaryota; Viridiplantae; Streptophyta; Embryophyta; Tracheophyta; Spermatophyta; Magnoliophyta; eudicotyledons; core eudicotyledons; asterids; lamiids; Solanales; Solanaceae; Solanoideae; Solaneae; Solanum; Lycopersicon`sp|P10708|CB12_SOLLC^P10708^Q:551-300,H:187-270^9…	.	.	.	.	.	.	.
isotig29622	263	66	-2.02873	7.90809	1.43779e-29	1.13479e-26	sp|I1S2N3|GAOA_GIBZE^I1S2N3^Q:667-1983,H:266-680^24.12%ID^E:7e-13^RecName: Full=Galactose oxidase;^Eukaryota; Fungi; Dikarya; Ascomycota; Pezizomycotina; Sordariomycetes; Hypocreomycetidae; Hypocreales; Nectriaceae; Gibberella	.	sp|I1S2N3|GAOA_GIBZE^I1S2N3^Q:183-621,H:266-680^24.12%ID^E:5e-13^RecName: Full=Galactose oxidase;^Eukaryota; Fungi; Dikarya; Ascomycota; Pezizomycotina; Sordariomycetes; Hypocreomycetidae; Hypocreales; Nectriaceae; Gibberella	PF07250.6^Glyoxal_oxid_N^Glyoxal oxidase N-terminus^117-358^E:5.1e-103`PF09118.6^DUF1929^Domain of unknown function (DUF1929)^513-619^E:4.5e-24	sigP:1^24^0.889^YES	.	.	GO:0005576^cellular_component^extracellular region`GO:0045480^molecular_function^galactose oxidase activity`GO:0046872^molecular_function^metal ion binding`GO:0007155^biological_process^cell adhesion
isotig16459	0	98	9.59854	6.17899	1.59125e-29	1.23961e-26	.	.	.	.	.	.	.	.
isotig07402	0	96	9.56883	6.1505	6.30494e-29	4.84866e-26	sp|Q2QYM3|CIPKE_ORYSJ^Q2QYM3^Q:1527-205,H:1-439^82.54%ID^E:0^RecName: Full=CBL-interacting protein kinase 14;^Eukaryota; Viridiplantae; Streptophyta; Embryophyta; Tracheophyta; Spermatophyta; Magnoliophyta; Liliopsida; Poales; Poaceae; BEP clade; Ehrhartoideae; Oryzeae; Oryza	.	sp|Q2QYM3|CIPKE_ORYSJ^Q2QYM3^Q:8-448,H:1-439^82.54%ID^E:0^RecName: Full=CBL-interacting protein kinase 14;^Eukaryota; Viridiplantae; Streptophyta; Embryophyta; Tracheophyta; Spermatophyta; Magnoliophyta; Liliopsida; Poales; Poaceae; BEP clade; Ehrhartoideae; Oryzeae; Oryza	PF00069.20^Pkinase^Protein kinase domain^19-275^E:6.3e-75`PF07714.12^Pkinase_Tyr^Protein tyrosine kinase^20-271^E:1.1e-43`PF03822.9^NAF^NAF domain^320-378^E:9.8e-25	.	.	COG0515^Serine/threonine protein kinase	GO:0005524^molecular_function^ATP binding`GO:0004674^molecular_function^protein serine/threonine kinase activity`GO:0009788^biological_process^negative regulation of abscisic acid mediated signaling pathway`GO:0007165^biological_process^signal transduction
isotig47485	96	327	1.7306	8.24825	8.94041e-29	6.78838e-26	.	.	.	.	.	.	.	.
isotig06708	54	243	2.13109	7.74269	1.47097e-28	1.10293e-25	sp|P37219|ASR2_SOLLC^P37219^Q:609-505,H:54-88^74.29%ID^E:1e-08^RecName: Full=Abscisic stress-ripening protein 2;^Eukaryota; Viridiplantae; Streptophyta; Embryophyta; Tracheophyta; Spermatophyta; Magnoliophyta; eudicotyledons; core eudicotyledons; asterids; lamiids; Solanales; Solanaceae; Solanoideae; Solaneae; Solanum; Lycopersicon	.	sp|P37219|ASR2_SOLLC^P37219^Q:47-113,H:27-93^70.15%ID^E:5e-15^RecName: Full=Abscisic stress-ripening protein 2;^Eukaryota; Viridiplantae; Streptophyta; Embryophyta; Tracheophyta; Spermatophyta; Magnoliophyta; eudicotyledons; core eudicotyledons; asterids; lamiids; Solanales; Solanaceae; Solanoideae; Solaneae; Solanum; Lycopersicon	PF02496.11^ABA_WDS^ABA/WDS induced protein^45-124^E:4e-37	.	.	.	GO:0006950^biological_process^response to stress
isotig31179	17	157	3.16159	6.98319	2.0245e-28	1.49343e-25	sp|Q9SBA7|STP8_ARATH^Q9SBA7^Q:1754-1074,H:2-228^67.4%ID^E:5e-135^RecName: Full=Sugar transport protein 8;^Eukaryota; Viridiplantae; Streptophyta; Embryophyta; Tracheophyta; Spermatophyta; Magnoliophyta; eudicotyledons; core eudicotyledons; rosids; malvids; Brassicales; Brassicaceae; Camelineae; Arabidopsis`sp|Q9SBA7|STP8_ARATH^Q9SBA7^Q:1045-236,H:238-504^57.78%ID^E:5e-135^RecName: Full=Sugar tran…	.	sp|Q94AZ2|STP13_ARATH^Q94AZ2^Q:1-232,H:277-509^60.09%ID^E:6e-94^RecName: Full=Sugar transport protein 13;^Eukaryota; Viridiplantae; Streptophyta; Embryophyta; Tracheophyta; Spermatophyta; Magnoliophyta; eudicotyledons; core eudicotyledons; rosids; malvids; Brassicales; Brassicaceae; Camelineae; Arabidopsis	PF00083.19^Sugar_tr^Sugar (and other) transporter^6-207^E:1.9e-56	.	ExpAA=115.49^PredHel=5^Topology=i7-29o44-66i109-131o146-168i175-197o	COG0477^Permeases of the major facilitator superfamily	GO:0016021^cellular_component^integral to membrane`GO:0005886^cellular_component^plasma membrane`GO:0009506^cellular_component^plasmodesma`GO:0005358^molecular_function^high-affinity hydrogen:glucose symporter activity`GO:0009737^biological_process^response to abscisic acid stimulus`GO:0009651^biological_process^response to salt stress`GO:0009414^biological_process^response to water deprivation
contig00195	1866	2751	0.523687	11.6897	2.04157e-28	1.49343e-25	sp|Q99070|GRP2_SORBI^Q99070^Q:3-116,H:49-86^92.11%ID^E:3e-15^RecName: Full=Glycine-rich RNA-binding protein 2;^Eukaryota; Viridiplantae; Streptophyta; Embryophyta; Tracheophyta; Spermatophyta; Magnoliophyta; Liliopsida; Poales; Poaceae; PACMAD clade; Panicoideae; Andropogoneae; Sorghum	.	sp|Q99070|GRP2_SORBI^Q99070^Q:1-45,H:49-93^91.11%ID^E:5e-17^RecName: Full=Glycine-rich RNA-binding protein 2;^Eukaryota; Viridiplantae; Streptophyta; Embryophyta; Tracheophyta; Spermatophyta; Magnoliophyta; Liliopsida; Poales; Poaceae; PACMAD clade; Panicoideae; Andropogoneae; Sorghum	PF00076.17^RRM_1^RNA recognition motif. (a.k.a. RRM, RBD, or RNP domain)^1-32^E:3.6e-08`PF13893.1^RRM_5^RNA recognition motif. (a.k.a. RRM, RBD, or RNP domain)^1-34^E:1.2e-05`PF14259.1^RRM_6^RNA recognition motif (a.k.a. RRM, RBD, or RNP domain)^1-31^E:4.7e-05	.	.	COG0724^RNA-binding proteins (RRM domain)	GO:0000166^molecular_function^nucleotide binding`GO:0003723^molecular_function^RNA binding
isotig04069	0	94	9.5385	6.12144	2.49867e-28	1.78429e-25	sp|Q06215|PPO_VICFA^Q06215^Q:2179-524,H:70-589^35.9%ID^E:7e-86^RecName: Full=Polyphenol oxidase A1, chloroplastic;^Eukaryota; Viridiplantae; Streptophyta; Embryophyta; Tracheophyta; Spermatophyta; Magnoliophyta; eudicotyledons; core eudicotyledons; rosids; fabids; Fabales; Fabaceae; Papilionoideae; Fabeae; Vicia	.	sp|Q06215|PPO_VICFA^Q06215^Q:72-623,H:70-589^35.9%ID^E:2e-87^RecName: Full=Polyphenol oxidase A1, chloroplastic;^Eukaryota; Viridiplantae; Streptophyta; Embryophyta; Tracheophyta; Spermatophyta; Magnoliophyta; eudicotyledons; core eudicotyledons; rosids; fabids; Fabales; Fabaceae; Papilionoideae; Fabeae; Vicia	PF00264.15^Tyrosinase^Common central domain of tyrosinase^173-428^E:2.4e-37`PF12142.3^PPO1_DWL^Polyphenol oxidase middle domain^435-486^E:6.8e-14`PF12143.3^PPO1_KFDV^Protein of unknown function (DUF_B2219)^515-630^E:1.3e-19	.	.	.	GO:0009543^cellular_component^chloroplast thylakoid lumen`GO:0004097^molecular_function^catechol oxidase activity`GO:0046872^molecular_function^metal ion binding`GO:0046148^biological_process^pigment biosynthetic process
isotig25343	92	0	-9.54376	6.11632	2.49867e-28	1.78429e-25	sp|P19656|NLTP_MAIZE^P19656^Q:626-348,H:28-120^82.8%ID^E:2e-37^RecName: Full=Non-specific lipid-transfer protein;^Eukaryota; Viridiplantae; Streptophyta; Embryophyta; Tracheophyta; Spermatophyta; Magnoliophyta; Liliopsida; Poales; Poaceae; PACMAD clade; Panicoideae; Andropogoneae; Zea	.	.	.	.	.	.	GO:0008289^molecular_function^lipid binding`GO:0006869^biological_process^lipid transport
isotig11294	76	287	1.87898	8.02936	3.56337e-28	2.51465e-25	sp|Q9SD85|F3PH_ARATH^Q9SD85^Q:1757-204,H:1-508^36.83%ID^E:5e-115^RecName: Full=Flavonoid 3'-monooxygenase;^Eukaryota; Viridiplantae; Streptophyta; Embryophyta; Tracheophyta; Spermatophyta; Magnoliophyta; eudicotyledons; core eudicotyledons; rosids; malvids; Brassicales; Brassicaceae; Camelineae; Arabidopsis	.	sp|Q9SD85|F3PH_ARATH^Q9SD85^Q:1-518,H:1-508^36.83%ID^E:4e-116^RecName: Full=Flavonoid 3'-monooxygenase;^Eukaryota; Viridiplantae; Streptophyta; Embryophyta; Tracheophyta; Spermatophyta; Magnoliophyta; eudicotyledons; core eudicotyledons; rosids; malvids; Brassicales; Brassicaceae; Camelineae; Arabidopsis	PF00067.17^p450^Cytochrome P450^31-501^E:6.2e-96	.	ExpAA=29.11^PredHel=2^Topology=o4-21i211-230o	COG2124^Cytochrome P450	GO:0005789^cellular_component^endoplasmic reticulum membrane`GO:0016021^cellular_component^integral to membrane`GO:0009055^molecular_function^electron carrier activity`GO:0016711^molecular_function^flavonoid 3'-monooxygenase activity`GO:0020037^molecular_function^heme binding`GO:0005506^molecular_function^iron ion binding`GO:0009813^biological_process^flavonoid biosynthetic process`GO:0009733^bio…
isotig38933	0	93	9.52309	6.10668	4.97456e-28	3.4697e-25	.	.	.	.	.	.	.	.
isotig38581	37	200	2.39422	7.42148	5.09268e-27	3.51125e-24	sp|Q9LTW9|FLA14_ARATH^Q9LTW9^Q:948-487,H:22-170^40.91%ID^E:2e-25^RecName: Full=Fasciclin-like arabinogalactan protein 14;^Eukaryota; Viridiplantae; Streptophyta; Embryophyta; Tracheophyta; Spermatophyta; Magnoliophyta; eudicotyledons; core eudicotyledons; rosids; malvids; Brassicales; Brassicaceae; Camelineae; Arabidopsis	.	sp|Q9LTW9|FLA14_ARATH^Q9LTW9^Q:37-188,H:20-166^41.45%ID^E:1e-32^RecName: Full=Fasciclin-like arabinogalactan protein 14;^Eukaryota; Viridiplantae; Streptophyta; Embryophyta; Tracheophyta; Spermatophyta; Magnoliophyta; eudicotyledons; core eudicotyledons; rosids; malvids; Brassicales; Brassicaceae; Camelineae; Arabidopsis	PF02469.17^Fasciclin^Fasciclin domain^52-131^E:1.4e-06	sigP:1^28^0.862^YES	.	NOG243575^Gamma-Aminobutyric acid (GABA) A receptor, alpha	GO:0031225^cellular_component^anchored to membrane`GO:0005886^cellular_component^plasma membrane
isotig30420	212	509	1.22683	9.01395	9.48752e-27	6.46704e-24	sp|P10478|XYNZ_CLOTH^P10478^Q:1221-499,H:543-796^24.9%ID^E:4e-18^RecName: Full=Endo-1,4-beta-xylanase Z;^Bacteria; Firmicutes; Clostridia; Clostridiales; Clostridiaceae; Clostridium	.	.	.	.	.	.	.
isotig16965	86	0	-9.44659	6.02294	1.55706e-26	1.02636e-23	.	.	.	.	.	ExpAA=42.75^PredHel=2^Topology=o32-54i87-109o	.	.
isotig24976	86	0	-9.44659	6.02294	1.55706e-26	1.02636e-23	sp|P23438|SSRB_CANFA^P23438^Q:220-540,H:40-151^30.36%ID^E:8e-10^RecName: Full=Translocon-associated protein subunit beta;^Eukaryota; Metazoa; Chordata; Craniata; Vertebrata; Euteleostomi; Mammalia; Eutheria; Laurasiatheria; Carnivora; Caniformia; Canidae; Canis	.	sp|P23438|SSRB_CANFA^P23438^Q:30-180,H:2-151^30.13%ID^E:5e-11^RecName: Full=Translocon-associated protein subunit beta;^Eukaryota; Metazoa; Chordata; Craniata; Vertebrata; Euteleostomi; Mammalia; Eutheria; Laurasiatheria; Carnivora; Caniformia; Canidae; Canis	PF05753.9^TRAP_beta^Translocon-associated protein beta (TRAPB)^42-214^E:5.5e-53	sigP:1^49^0.554^YES	.	.	GO:0005789^cellular_component^endoplasmic reticulum membrane`GO:0016021^cellular_component^integral to membrane
isotig34276	86	0	-9.44659	6.02294	1.55706e-26	1.02636e-23	sp|A8QW53|OMT3_SORBI^A8QW53^Q:1369-233,H:1-374^42.6%ID^E:1e-77^RecName: Full=5-pentadecatrienyl resorcinol O-methyltransferase;^Eukaryota; Viridiplantae; Streptophyta; Embryophyta; Tracheophyta; Spermatophyta; Magnoliophyta; Liliopsida; Poales; Poaceae; PACMAD clade; Panicoideae; Andropogoneae; Sorghum	.	sp|B6VJS4|ROMT_VITVI^B6VJS4^Q:10-379,H:11-357^39.68%ID^E:2e-90^RecName: Full=Trans-resveratrol di-O-methyltransferase;^Eukaryota; Viridiplantae; Streptophyta; Embryophyta; Tracheophyta; Spermatophyta; Magnoliophyta; eudicotyledons; core eudicotyledons; rosids; Vitales; Vitaceae; Vitis	PF08100.6^Dimerisation^Dimerisation domain^30-77^E:4e-08`PF00891.13^Methyltransf_2^O-methyltransferase^105-355^E:3.2e-66	.	.	.	GO:0008171^molecular_function^O-methyltransferase activity
isotig01899	85	0	-9.42974	6.00678	3.10085e-26	2.02175e-23	.	.	.	.	.	ExpAA=18.90^PredHel=1^Topology=o103-120i	.	.
isotig03936	84	0	-9.4127	5.99043	6.17556e-26	3.94079e-23	sp|P82007|NLTP1_HELAN^P82007^Q:182-448,H:28-115^41.57%ID^E:2e-17^RecName: Full=Non-specific lipid-transfer protein AP10;^Eukaryota; Viridiplantae; Streptophyta; Embryophyta; Tracheophyta; Spermatophyta; Magnoliophyta; eudicotyledons; core eudicotyledons; asterids; campanulids; Asterales; Asteraceae; Asteroideae; Heliantheae alliance; Heliantheae; Helianthus	.	sp|P82007|NLTP1_HELAN^P82007^Q:8-123,H:4-116^37.07%ID^E:4e-22^RecName: Full=Non-specific lipid-transfer protein AP10;^Eukaryota; Viridiplantae; Streptophyta; Embryophyta; Tracheophyta; Spermatophyta; Magnoliophyta; eudicotyledons; core eudicotyledons; asterids; campanulids; Asterales; Asteraceae; Asteroideae; Heliantheae alliance; Heliantheae; Helianthus	PF14368.1^LTP_2^Probable lipid transfer^14-108^E:1.1e-08`PF00234.17^Tryp_alpha_amyl^Protease inhibitor/seed storage/LTP family^35-117^E:1.1e-10	sigP:1^31^0.717^YES	ExpAA=16.54^PredHel=1^Topology=i7-26o	.	GO:0005615^cellular_component^extracellular space`GO:0016020^cellular_component^membrane`GO:0008289^molecular_function^lipid binding`GO:0050832^biological_process^defense response to fungus`GO:0031640^biological_process^killing of cells of other organism`GO:0006869^biological_process^lipid transport
isotig05665	84	0	-9.4127	5.99043	6.17556e-26	3.94079e-23	sp|P24631|HSP21_MAIZE^P24631^Q:709-1125,H:1-138^84.89%ID^E:2e-60^RecName: Full=17.5 kDa class II heat shock protein;^Eukaryota; Viridiplantae; Streptophyta; Embryophyta; Tracheophyta; Spermatophyta; Magnoliophyta; Liliopsida; Poales; Poaceae; PACMAD clade; Panicoideae; Andropogoneae; Zea	.	sp|P24632|HSP22_MAIZE^P24632^Q:1-162,H:1-164^85.37%ID^E:8e-75^RecName: Full=17.8 kDa class II heat shock protein;^Eukaryota; Viridiplantae; Streptophyta; Embryophyta; Tracheophyta; Spermatophyta; Magnoliophyta; Liliopsida; Poales; Poaceae; PACMAD clade; Panicoideae; Andropogoneae; Zea	PF00011.16^HSP20^Hsp20/alpha crystallin family^57-160^E:1.4e-31	.	.	.	GO:0005737^cellular_component^cytoplasm`GO:0006972^biological_process^hyperosmotic response`GO:0006457^biological_process^protein folding`GO:0009408^biological_process^response to heat`GO:0009644^biological_process^response to high light intensity`GO:0042542^biological_process^response to hydrogen peroxide
isotig44606	89	1	-6.34208	6.08559	9.03152e-26	5.7026e-23	.	.	sp|P13240|DR206_PEA^P13240^Q:19-185,H:5-180^29.94%ID^E:2e-09^RecName: Full=Disease resistance response protein 206;^Eukaryota; Viridiplantae; Streptophyta; Embryophyta; Tracheophyta; Spermatophyta; Magnoliophyta; eudicotyledons; core eudicotyledons; rosids; fabids; Fabales; Fabaceae; Papilionoideae; Fabeae; Pisum	PF03018.9^Dirigent^Dirigent-like protein^41-183^E:4.6e-40	.	ExpAA=15.73^PredHel=1^Topology=i19-36o	.	GO:0006952^biological_process^defense response`GO:0009607^biological_process^response to biotic stimulus
isotig05670	83	0	-9.39544	5.97389	1.22997e-25	7.60601e-23	.	.	sp|P40388|UVI15_SCHPO^P40388^Q:42-127,H:4-87^45.98%ID^E:7e-06^RecName: Full=UV-induced protein uvi15;^Eukaryota; Fungi; Dikarya; Ascomycota; Taphrinomycotina; Schizosaccharomycetes; Schizosaccharomycetales; Schizosaccharomycetaceae; Schizosaccharomyces	.	.	.	.	GO:0032153^cellular_component^cell division site`GO:0051286^cellular_component^cell tip`GO:0034605^biological_process^cellular response to heat`GO:0036280^biological_process^cellular response to L-canavanine`GO:0031670^biological_process^cellular response to nutrient`GO:0009267^biological_process^cellular response to starvation`GO:0034644^biological_process^cellular response to UV`GO:0000747^biol…
isotig14217	83	0	-9.39544	5.97389	1.22997e-25	7.60601e-23	sp|Q40677|ALFC_ORYSJ^Q40677^Q:1481-324,H:1-388^94.59%ID^E:0^RecName: Full=Fructose-bisphosphate aldolase, chloroplastic;^Eukaryota; Viridiplantae; Streptophyta; Embryophyta; Tracheophyta; Spermatophyta; Magnoliophyta; Liliopsida; Poales; Poaceae; BEP clade; Ehrhartoideae; Oryzeae; Oryza	.	sp|Q40677|ALFC_ORYSJ^Q40677^Q:1-386,H:1-388^94.59%ID^E:0^RecName: Full=Fructose-bisphosphate aldolase, chloroplastic;^Eukaryota; Viridiplantae; Streptophyta; Embryophyta; Tracheophyta; Spermatophyta; Magnoliophyta; Liliopsida; Poales; Poaceae; BEP clade; Ehrhartoideae; Oryzeae; Oryza	PF00274.14^Glycolytic^Fructose-bisphosphate aldolase class-I^42-386^E:1.1e-169	.	.	COG3588^Fructose-1,6-bisphosphate aldolase	GO:0048046^cellular_component^apoplast`GO:0009941^cellular_component^chloroplast envelope`GO:0005737^cellular_component^cytoplasm`GO:0022626^cellular_component^cytosolic ribosome`GO:0016020^cellular_component^membrane`GO:0010287^cellular_component^plastoglobule`GO:0031977^cellular_component^thylakoid lumen`GO:0004332^molecular_function^fructose-bisphosphate aldolase activity`GO:0006096^biological…
isotig17370	191	467	1.25302	8.88271	2.18592e-25	1.33796e-22	sp|P24805|TSJT1_TOBAC^P24805^Q:1475-1020,H:1-148^37.01%ID^E:2e-21^RecName: Full=Stem-specific protein TSJT1;^Eukaryota; Viridiplantae; Streptophyta; Embryophyta; Tracheophyta; Spermatophyta; Magnoliophyta; eudicotyledons; core eudicotyledons; asterids; lamiids; Solanales; Solanaceae; Nicotianoideae; Nicotianeae; Nicotiana	.	sp|P24805|TSJT1_TOBAC^P24805^Q:1-152,H:1-148^38.31%ID^E:3e-29^RecName: Full=Stem-specific protein TSJT1;^Eukaryota; Viridiplantae; Streptophyta; Embryophyta; Tracheophyta; Spermatophyta; Magnoliophyta; eudicotyledons; core eudicotyledons; asterids; lamiids; Solanales; Solanaceae; Nicotianoideae; Nicotianeae; Nicotiana	PF12481.3^DUF3700^Aluminium induced protein^2-153^E:4.1e-53	.	ExpAA=22.69^PredHel=1^Topology=o147-169i	.	.
isotig28680	8	115	3.7887	6.49616	5.13129e-25	3.10904e-22	sp|Q8RUV9|BGAL1_ORYSJ^Q8RUV9^Q:94-2499,H:27-827^83.81%ID^E:0^RecName: Full=Beta-galactosidase 1;^Eukaryota; Viridiplantae; Streptophyta; Embryophyta; Tracheophyta; Spermatophyta; Magnoliophyta; Liliopsida; Poales; Poaceae; BEP clade; Ehrhartoideae; Oryzeae; Oryza	.	.	.	.	.	.	.
isotig10980	63	243	1.90917	7.78592	5.64796e-25	3.38787e-22	sp|Q0IUB5|VATL_ORYSJ^Q0IUB5^Q:1045-551,H:1-165^98.79%ID^E:1e-73^RecName: Full=V-type proton ATPase 16 kDa proteolipid subunit;^Eukaryota; Viridiplantae; Streptophyta; Embryophyta; Tracheophyta; Spermatophyta; Magnoliophyta; Liliopsida; Poales; Poaceae; BEP clade; Ehrhartoideae; Oryzeae; Oryza	.	sp|Q0IUB5|VATL_ORYSJ^Q0IUB5^Q:59-223,H:1-165^98.79%ID^E:7e-110^RecName: Full=V-type proton ATPase 16 kDa proteolipid subunit;^Eukaryota; Viridiplantae; Streptophyta; Embryophyta; Tracheophyta; Spermatophyta; Magnoliophyta; Liliopsida; Poales; Poaceae; BEP clade; Ehrhartoideae; Oryzeae; Oryza	PF00137.16^ATP-synt_C^ATP synthase subunit C^72-136^E:2.4e-13`PF00137.16^ATP-synt_C^ATP synthase subunit C^151-215^E:3.5e-18	.	ExpAA=95.35^PredHel=4^Topology=i71-93o113-135i152-174o189-211i	COG0636^F0F1-type ATP synthase, subunit c/Archaeal/vacuolar-type H+-ATPase, subunit K	GO:0016021^cellular_component^integral to membrane`GO:0005886^cellular_component^plasma membrane`GO:0033179^cellular_component^proton-transporting V-type ATPase, V0 domain`GO:0005774^cellular_component^vacuolar membrane`GO:0015078^molecular_function^hydrogen ion transmembrane transporter activity`GO:0015991^biological_process^ATP hydrolysis coupled proton transport
isotig14526	20	150	2.86294	6.95103	8.66795e-25	5.1479e-22	sp|Q8LDW9|XTH9_ARATH^Q8LDW9^Q:193-1056,H:28-284^52.43%ID^E:8e-103^RecName: Full=Xyloglucan endotransglucosylase/hydrolase protein 9;^Eukaryota; Viridiplantae; Streptophyta; Embryophyta; Tracheophyta; Spermatophyta; Magnoliophyta; eudicotyledons; core eudicotyledons; rosids; malvids; Brassicales; Brassicaceae; Camelineae; Arabidopsis	.	.	.	.	.	.	.
isotig07995	80	0	-9.34241	5.92311	9.72018e-25	5.71623e-22	.	.	sp|Q9SKP9|PRP2_ARATH^Q9SKP9^Q:3-206,H:1-235^27.69%ID^E:1e-11^RecName: Full=Proline-rich protein 2;^Eukaryota; Viridiplantae; Streptophyta; Embryophyta; Tracheophyta; Spermatophyta; Magnoliophyta; eudicotyledons; core eudicotyledons; rosids; malvids; Brassicales; Brassicaceae; Camelineae; Arabidopsis	PF01190.12^Pollen_Ole_e_I^Pollen proteins Ole e I like^34-119^E:2.5e-14	sigP:1^30^0.769^YES	ExpAA=19.16^PredHel=1^Topology=i5-26o	.	GO:0005618^cellular_component^cell wall`GO:0005576^cellular_component^extracellular region`GO:0009664^biological_process^plant-type cell wall organization
isotig38131	79	0	-9.32429	5.90578	1.93632e-24	1.12765e-21	sp|Q00531|JI60_HORVU^Q00531^Q:147-596,H:68-242^25.71%ID^E:2e-09^RecName: Full=60 kDa jasmonate-induced protein;^Eukaryota; Viridiplantae; Streptophyta; Embryophyta; Tracheophyta; Spermatophyta; Magnoliophyta; Liliopsida; Poales; Poaceae; BEP clade; Pooideae; Triticeae; Hordeum	.	.	.	.	.	.	GO:0030598^molecular_function^rRNA N-glycosylase activity`GO:0006952^biological_process^defense response`GO:0017148^biological_process^negative regulation of translation
isotig30268	92	295	1.6434	8.12162	2.62444e-24	1.51369e-21	sp|Q9S746|HTH_ARATH^Q9S746^Q:1862-261,H:61-587^51.67%ID^E:0^RecName: Full=Protein HOTHEAD;^Eukaryota; Viridiplantae; Streptophyta; Embryophyta; Tracheophyta; Spermatophyta; Magnoliophyta; eudicotyledons; core eudicotyledons; rosids; malvids; Brassicales; Brassicaceae; Camelineae; Arabidopsis	.	sp|Q9S746|HTH_ARATH^Q9S746^Q:50-583,H:61-587^51.67%ID^E:0^RecName: Full=Protein HOTHEAD;^Eukaryota; Viridiplantae; Streptophyta; Embryophyta; Tracheophyta; Spermatophyta; Magnoliophyta; eudicotyledons; core eudicotyledons; rosids; malvids; Brassicales; Brassicaceae; Camelineae; Arabidopsis	PF00732.14^GMC_oxred_N^GMC oxidoreductase^52-324^E:1.4e-31`PF05199.8^GMC_oxred_C^GMC oxidoreductase^428-573^E:5.7e-30	sigP:1^27^0.677^YES	ExpAA=28.40^PredHel=1^Topology=i5-27o	COG2303^Choline dehydrogenase and related flavoproteins	GO:0005576^cellular_component^extracellular region`GO:0008812^molecular_function^choline dehydrogenase activity`GO:0050660^molecular_function^flavin adenine dinucleotide binding`GO:0046593^molecular_function^mandelonitrile lyase activity`GO:0006066^biological_process^alcohol metabolic process`GO:0007267^biological_process^cell-cell signaling`GO:0009553^biological_process^embryo sac development`GO…
isotig17174	0	80	9.30618	5.89969	3.85747e-24	2.20368e-21	sp|O45766|CWC15_CAEEL^O45766^Q:121-816,H:1-230^43.33%ID^E:1e-24^RecName: Full=Protein CWC15 homolog;^Eukaryota; Metazoa; Ecdysozoa; Nematoda; Chromadorea; Rhabditida; Rhabditoidea; Rhabditidae; Peloderinae; Caenorhabditis	.	sp|Q6NUB2|CW15A_XENLA^Q6NUB2^Q:1-232,H:1-228^46.86%ID^E:2e-48^RecName: Full=Protein CWC15 homolog A;^Eukaryota; Metazoa; Chordata; Craniata; Vertebrata; Euteleostomi; Amphibia; Batrachia; Anura; Pipoidea; Pipidae; Xenopodinae; Xenopus; Xenopus	PF04889.7^Cwf_Cwc_15^Cwf15/Cwc15 cell cycle control protein^1-232^E:1.5e-81	.	.	.	GO:0005634^cellular_component^nucleus`GO:0005681^cellular_component^spliceosomal complex`GO:0003723^molecular_function^RNA binding`GO:0000398^biological_process^mRNA splicing, via spliceosome
isotig27623	135	366	1.40177	8.49159	6.29494e-24	3.56222e-21	sp|Q94A08|RFS2_ARATH^Q94A08^Q:194-2404,H:9-772^46.74%ID^E:0^RecName: Full=Probable galactinol--sucrose galactosyltransferase 2;^Eukaryota; Viridiplantae; Streptophyta; Embryophyta; Tracheophyta; Spermatophyta; Magnoliophyta; eudicotyledons; core eudicotyledons; rosids; malvids; Brassicales; Brassicaceae; Camelineae; Arabidopsis	.	sp|P54583|GUN1_ACIC1^P54583^Q:79-321,H:49-284^23.35%ID^E:8e-09^RecName: Full=Endoglucanase E1;^Bacteria; Actinobacteria; Actinobacteridae; Actinomycetales; Frankineae; Acidothermaceae; Acidothermus	PF00150.13^Cellulase^Cellulase (glycosyl hydrolase family 5)^115-396^E:1.7e-26	.	.	COG2730^Endoglucanase	GO:0043169^molecular_function^cation binding`GO:0008810^molecular_function^cellulase activity`GO:0030247^molecular_function^polysaccharide binding`GO:0030245^biological_process^cellulose catabolic process
isotig18863	28	166	2.52615	7.13795	7.12802e-24	3.99595e-21	.	.	.	.	.	ExpAA=45.40^PredHel=2^Topology=o15-37i57-79o	.	.
isotig08637	77	0	-9.28736	5.87048	7.68507e-24	4.26835e-21	sp|O64638|C76C3_ARATH^O64638^Q:1828-473,H:58-504^37.5%ID^E:5e-95^RecName: Full=Cytochrome P450 76C3;^Eukaryota; Viridiplantae; Streptophyta; Embryophyta; Tracheophyta; Spermatophyta; Magnoliophyta; eudicotyledons; core eudicotyledons; rosids; malvids; Brassicales; Brassicaceae; Camelineae; Arabidopsis	.	sp|Q8VWZ7|C76B6_CATRO^Q8VWZ7^Q:1-506,H:1-492^38.36%ID^E:1e-109^RecName: Full=Geraniol 8-hydroxylase;^Eukaryota; Viridiplantae; Streptophyta; Embryophyta; Tracheophyta; Spermatophyta; Magnoliophyta; eudicotyledons; core eudicotyledons; asterids; lamiids; Gentianales; Apocynaceae; Rauvolfioideae; Vinceae; Catharanthus	PF00067.17^p450^Cytochrome P450^32-491^E:6.7e-93	sigP:1^18^0.693^YES	ExpAA=21.60^PredHel=1^Topology=i2-24o	.	GO:0005789^cellular_component^endoplasmic reticulum membrane`GO:0016021^cellular_component^integral to membrane`GO:0009055^molecular_function^electron carrier activity`GO:0020037^molecular_function^heme binding`GO:0005506^molecular_function^iron ion binding`GO:0016709^molecular_function^oxidoreductase activity, acting on paired donors, with incorporation or reduction of molecular oxygen, NAD(P)H …
isotig07994	76	0	-9.26853	5.8525	1.53114e-23	8.42606e-21	.	.	sp|Q9SKP9|PRP2_ARATH^Q9SKP9^Q:3-153,H:1-155^27.85%ID^E:1e-11^RecName: Full=Proline-rich protein 2;^Eukaryota; Viridiplantae; Streptophyta; Embryophyta; Tracheophyta; Spermatophyta; Magnoliophyta; eudicotyledons; core eudicotyledons; rosids; malvids; Brassicales; Brassicaceae; Camelineae; Arabidopsis	PF01190.12^Pollen_Ole_e_I^Pollen proteins Ole e I like^34-119^E:2.5e-14	sigP:1^30^0.769^YES	ExpAA=19.25^PredHel=1^Topology=i5-26o	.	GO:0005618^cellular_component^cell wall`GO:0005576^cellular_component^extracellular region`GO:0009664^biological_process^plant-type cell wall organization
isotig28188	2	88	5.33882	6.06203	1.5463e-23	8.4321e-21	sp|Q9LNG5|PPP7L_ARATH^Q9LNG5^Q:2517-2627,H:86-122^64.86%ID^E:6e-08^RecName: Full=Serine/threonine-protein phosphatase 7 long form homolog;^Eukaryota; Viridiplantae; Streptophyta; Embryophyta; Tracheophyta; Spermatophyta; Magnoliophyta; eudicotyledons; core eudicotyledons; rosids; malvids; Brassicales; Brassicaceae; Camelineae; Arabidopsis	.	.	.	.	.	.	.
isotig26861	81	1	-6.2064	5.95687	2.0413e-23	1.10311e-20	.	.	.	.	.	.	.	.
isotig22630	144	377	1.35145	8.54784	2.2125e-23	1.18495e-20	sp|P68174|STSY_RAUMA^P68174^Q:1181-627,H:39-218^36.9%ID^E:2e-34^RecName: Full=Strictosidine synthase;^Eukaryota; Viridiplantae; Streptophyta; Embryophyta; Tracheophyta; Spermatophyta; Magnoliophyta; eudicotyledons; core eudicotyledons; asterids; lamiids; Gentianales; Apocynaceae; Rauvolfioideae; Vinceae; Rauvolfia`sp|P68174|STSY_RAUMA^P68174^Q:634-482,H:216-265^43.14%ID^E:2e-34^RecName: Full=Stri…	.	sp|P68174|STSY_RAUMA^P68174^Q:86-302,H:39-250^34.25%ID^E:1e-32^RecName: Full=Strictosidine synthase;^Eukaryota; Viridiplantae; Streptophyta; Embryophyta; Tracheophyta; Spermatophyta; Magnoliophyta; eudicotyledons; core eudicotyledons; asterids; lamiids; Gentianales; Apocynaceae; Rauvolfioideae; Vinceae; Rauvolfia	PF08450.7^SGL^SMP-30/Gluconolaconase/LRE-like region^149-269^E:8.4e-11`PF03088.11^Str_synth^Strictosidine synthase^202-270^E:1.5e-19	.	ExpAA=37.90^PredHel=2^Topology=i17-36o413-435i	.	GO:0005773^cellular_component^vacuole`GO:0016844^molecular_function^strictosidine synthase activity`GO:0009820^biological_process^alkaloid metabolic process`GO:0009058^biological_process^biosynthetic process
isotig34156	0	76	9.2323	5.82952	6.07876e-23	3.2268e-20	sp|Q9SRR0|PEX13_ARATH^Q9SRR0^Q:597-938,H:179-304^56.35%ID^E:9e-34^RecName: Full=Peroxisomal membrane protein 13;^Eukaryota; Viridiplantae; Streptophyta; Embryophyta; Tracheophyta; Spermatophyta; Magnoliophyta; eudicotyledons; core eudicotyledons; rosids; malvids; Brassicales; Brassicaceae; Camelineae; Arabidopsis`sp|Q9SRR0|PEX13_ARATH^Q9SRR0^Q:111-332,H:5-77^54.67%ID^E:9e-10^RecName: Full=Peroxis…	.	sp|Q9SRR0|PEX13_ARATH^Q9SRR0^Q:199-312,H:179-304^56.69%ID^E:5e-36^RecName: Full=Peroxisomal membrane protein 13;^Eukaryota; Viridiplantae; Streptophyta; Embryophyta; Tracheophyta; Spermatophyta; Magnoliophyta; eudicotyledons; core eudicotyledons; rosids; malvids; Brassicales; Brassicaceae; Camelineae; Arabidopsis	.	.	.	.	GO:0005778^cellular_component^peroxisomal membrane`GO:0006635^biological_process^fatty acid beta-oxidation`GO:0016558^biological_process^protein import into peroxisome matrix
isotig05671	0	75	9.21322	5.81143	1.21129e-22	6.3735e-20	.	.	sp|P40388|UVI15_SCHPO^P40388^Q:42-124,H:4-87^48.28%ID^E:5e-07^RecName: Full=UV-induced protein uvi15;^Eukaryota; Fungi; Dikarya; Ascomycota; Taphrinomycotina; Schizosaccharomycetes; Schizosaccharomycetales; Schizosaccharomycetaceae; Schizosaccharomyces	.	.	.	.	GO:0032153^cellular_component^cell division site`GO:0051286^cellular_component^cell tip`GO:0034605^biological_process^cellular response to heat`GO:0036280^biological_process^cellular response to L-canavanine`GO:0031670^biological_process^cellular response to nutrient`GO:0009267^biological_process^cellular response to starvation`GO:0034644^biological_process^cellular response to UV`GO:0000747^biol…
isotig10146	67	238	1.79055	7.7817	1.41179e-22	7.36389e-20	.	.	.	.	sigP:1^28^0.895^YES	ExpAA=21.75^PredHel=1^Topology=i7-29o	.	.
isotig44337	7	102	3.80535	6.32801	2.292e-22	1.1852e-19	sp|O64394|TRXH_WHEAT^O64394^Q:629-300,H:18-127^74.55%ID^E:5e-53^RecName: Full=Thioredoxin H-type;^Eukaryota; Viridiplantae; Streptophyta; Embryophyta; Tracheophyta; Spermatophyta; Magnoliophyta; Liliopsida; Poales; Poaceae; BEP clade; Pooideae; Triticeae; Triticum	.	sp|O64394|TRXH_WHEAT^O64394^Q:16-125,H:18-127^74.55%ID^E:2e-55^RecName: Full=Thioredoxin H-type;^Eukaryota; Viridiplantae; Streptophyta; Embryophyta; Tracheophyta; Spermatophyta; Magnoliophyta; Liliopsida; Poales; Poaceae; BEP clade; Pooideae; Triticeae; Triticum	PF13899.1^Thioredoxin_7^Thioredoxin-like^31-98^E:2.1e-07`PF00085.15^Thioredoxin^Thioredoxin^33-119^E:2.3e-27`PF13098.1^Thioredoxin_2^Thioredoxin-like domain^35-112^E:3.9e-08	.	.	.	GO:0005737^cellular_component^cytoplasm`GO:0009055^molecular_function^electron carrier activity`GO:0015035^molecular_function^protein disulfide oxidoreductase activity`GO:0045454^biological_process^cell redox homeostasis`GO:0022900^biological_process^electron transport chain`GO:0006662^biological_process^glycerol ether metabolic process
isotig14235	17	130	2.88958	6.74678	2.33056e-22	1.19484e-19	sp|Q9SK82|U85A1_ARATH^Q9SK82^Q:1695-265,H:8-483^53.94%ID^E:4e-175^RecName: Full=UDP-glycosyltransferase 85A1;^Eukaryota; Viridiplantae; Streptophyta; Embryophyta; Tracheophyta; Spermatophyta; Magnoliophyta; eudicotyledons; core eudicotyledons; rosids; malvids; Brassicales; Brassicaceae; Camelineae; Arabidopsis	.	sp|Q9SK82|U85A1_ARATH^Q9SK82^Q:50-526,H:8-483^53.94%ID^E:0^RecName: Full=UDP-glycosyltransferase 85A1;^Eukaryota; Viridiplantae; Streptophyta; Embryophyta; Tracheophyta; Spermatophyta; Magnoliophyta; eudicotyledons; core eudicotyledons; rosids; malvids; Brassicales; Brassicaceae; Camelineae; Arabidopsis	PF00201.13^UDPGT^UDP-glucoronosyl and UDP-glucosyl transferase^66-491^E:1.2e-35	.	.	.	GO:0050502^molecular_function^cis-zeatin O-beta-D-glucosyltransferase activity`GO:0015020^molecular_function^glucuronosyltransferase activity`GO:0050403^molecular_function^trans-zeatin O-beta-D-glucosyltransferase activity
isotig39669	72	0	-9.19066	5.77827	2.4138e-22	1.22703e-19	.	.	.	.	.	.	.	.
isotig23387	490	235	-1.096	9.03495	2.97776e-22	1.50099e-19	sp|Q9SDM1|CB121_HORVU^Q9SDM1^Q:104-823,H:3-243^89.21%ID^E:1e-148^RecName: Full=Chlorophyll a-b binding protein 1B-21, chloroplastic;^Eukaryota; Viridiplantae; Streptophyta; Embryophyta; Tracheophyta; Spermatophyta; Magnoliophyta; Liliopsida; Poales; Poaceae; BEP clade; Pooideae; Triticeae; Hordeum	.	sp|Q9SDM1|CB121_HORVU^Q9SDM1^Q:33-274,H:1-243^90.98%ID^E:2e-161^RecName: Full=Chlorophyll a-b binding protein 1B-21, chloroplastic;^Eukaryota; Viridiplantae; Streptophyta; Embryophyta; Tracheophyta; Spermatophyta; Magnoliophyta; Liliopsida; Poales; Poaceae; BEP clade; Pooideae; Triticeae; Hordeum	PF00504.16^Chloroa_b-bind^Chlorophyll A-B binding protein^86-240^E:1.1e-46	.	.	.	GO:0009535^cellular_component^chloroplast thylakoid membrane`GO:0016021^cellular_component^integral to membrane`GO:0009522^cellular_component^photosystem I`GO:0009523^cellular_component^photosystem II`GO:0016168^molecular_function^chlorophyll binding`GO:0046872^molecular_function^metal ion binding`GO:0009765^biological_process^photosynthesis, light harvesting`GO:0018298^biological_process^protein…
isotig38942	77	1	-6.13345	5.88794	3.06239e-22	1.53078e-19	sp|Q0IUB5|VATL_ORYSJ^Q0IUB5^Q:148-642,H:1-165^98.18%ID^E:5e-73^RecName: Full=V-type proton ATPase 16 kDa proteolipid subunit;^Eukaryota; Viridiplantae; Streptophyta; Embryophyta; Tracheophyta; Spermatophyta; Magnoliophyta; Liliopsida; Poales; Poaceae; BEP clade; Ehrhartoideae; Oryzeae; Oryza	.	sp|P23957|VATL_AVESA^P23957^Q:1-165,H:1-165^98.79%ID^E:1e-108^RecName: Full=V-type proton ATPase 16 kDa proteolipid subunit;^Eukaryota; Viridiplantae; Streptophyta; Embryophyta; Tracheophyta; Spermatophyta; Magnoliophyta; Liliopsida; Poales; Poaceae; BEP clade; Pooideae; Poeae; Aveninae; Avena	PF00137.16^ATP-synt_C^ATP synthase subunit C^14-78^E:1.3e-13`PF00137.16^ATP-synt_C^ATP synthase subunit C^93-157^E:1.9e-18	.	ExpAA=91.39^PredHel=4^Topology=i13-35o55-77i94-116o131-153i	.	GO:0016021^cellular_component^integral to membrane`GO:0033179^cellular_component^proton-transporting V-type ATPase, V0 domain`GO:0005774^cellular_component^vacuolar membrane`GO:0015078^molecular_function^hydrogen ion transmembrane transporter activity`GO:0015991^biological_process^ATP hydrolysis coupled proton transport
isotig10709	76	1	-6.11462	5.87018	6.02541e-22	2.98701e-19	sp|P53492|ACT7_ARATH^P53492^Q:958-2088,H:1-377^97.88%ID^E:0^RecName: Full=Actin-7;^Eukaryota; Viridiplantae; Streptophyta; Embryophyta; Tracheophyta; Spermatophyta; Magnoliophyta; eudicotyledons; core eudicotyledons; rosids; malvids; Brassicales; Brassicaceae; Camelineae; Arabidopsis	.	sp|C0Q9V5|RL30_DESAH^C0Q9V5^Q:17-74,H:1-58^44.83%ID^E:2e-08^RecName: Full=50S ribosomal protein L30;^Bacteria; Proteobacteria; Deltaproteobacteria; Desulfobacterales; Desulfobacteraceae; Desulfobacterium	PF00327.15^Ribosomal_L30^Ribosomal protein L30p/L7e^21-71^E:6e-15	.	.	COG1841^Ribosomal protein L30/L7E	GO:0015934^cellular_component^large ribosomal subunit`GO:0003735^molecular_function^structural constituent of ribosome`GO:0006412^biological_process^translation
isotig11548	729	411	-0.862872	9.68391	8.1133e-22	3.98908e-19	sp|Q9XF89|CB5_ARATH^Q9XF89^Q:713-315,H:148-280^85.71%ID^E:6e-63^RecName: Full=Chlorophyll a-b binding protein CP26, chloroplastic;^Eukaryota; Viridiplantae; Streptophyta; Embryophyta; Tracheophyta; Spermatophyta; Magnoliophyta; eudicotyledons; core eudicotyledons; rosids; malvids; Brassicales; Brassicaceae; Camelineae; Arabidopsis`sp|Q9XF89|CB5_ARATH^Q9XF89^Q:1284-757,H:1-170^63.28%ID^E:3e-58^Rec…	.	sp|Q9XF89|CB5_ARATH^Q9XF89^Q:16-148,H:148-280^85.71%ID^E:8e-71^RecName: Full=Chlorophyll a-b binding protein CP26, chloroplastic;^Eukaryota; Viridiplantae; Streptophyta; Embryophyta; Tracheophyta; Spermatophyta; Magnoliophyta; eudicotyledons; core eudicotyledons; rosids; malvids; Brassicales; Brassicaceae; Camelineae; Arabidopsis	PF00504.16^Chloroa_b-bind^Chlorophyll A-B binding protein^39-111^E:2.7e-19	.	.	.	GO:0016021^cellular_component^integral to membrane`GO:0009522^cellular_component^photosystem I`GO:0009783^cellular_component^photosystem II antenna complex`GO:0010287^cellular_component^plastoglobule`GO:0009517^cellular_component^PSII associated light-harvesting complex II`GO:0016168^molecular_function^chlorophyll binding`GO:0046872^molecular_function^metal ion binding`GO:0010196^biological_proce…
isotig22343	164	397	1.23853	8.65427	1.83614e-21	8.95442e-19	.	.	.	PF14368.1^LTP_2^Probable lipid transfer^111-206^E:8.7e-07	sigP:1^25^0.82^YES	.	.	.
isotig16905	69	0	-9.12936	5.71999	1.91069e-21	9.2428e-19	sp|Q10716|CYSP1_MAIZE^Q10716^Q:98-1147,H:22-371^95.14%ID^E:0^RecName: Full=Cysteine proteinase 1;^Eukaryota; Viridiplantae; Streptophyta; Embryophyta; Tracheophyta; Spermatophyta; Magnoliophyta; Liliopsida; Poales; Poaceae; PACMAD clade; Panicoideae; Andropogoneae; Zea	.	sp|Q10716|CYSP1_MAIZE^Q10716^Q:33-382,H:22-371^95.14%ID^E:0^RecName: Full=Cysteine proteinase 1;^Eukaryota; Viridiplantae; Streptophyta; Embryophyta; Tracheophyta; Spermatophyta; Magnoliophyta; Liliopsida; Poales; Poaceae; PACMAD clade; Panicoideae; Andropogoneae; Zea	PF08246.7^Inhibitor_I29^Cathepsin propeptide inhibitor domain (I29)^59-115^E:5.1e-11`PF00112.18^Peptidase_C1^Papain family cysteine protease^148-373^E:2.4e-72	sigP:1^29^0.621^YES	ExpAA=17.97^PredHel=1^Topology=i13-32o	.	GO:0005634^cellular_component^nucleus`GO:0005773^cellular_component^vacuole`GO:0008234^molecular_function^cysteine-type peptidase activity`GO:0042742^biological_process^defense response to bacterium`GO:0006508^biological_process^proteolysis`GO:0009269^biological_process^response to desiccation`GO:0009651^biological_process^response to salt stress
isotig38518	27	152	2.45137	7.02464	1.96758e-21	9.44189e-19	sp|P35694|BRU1_SOYBN^P35694^Q:893-144,H:35-281^52.76%ID^E:7e-76^RecName: Full=Brassinosteroid-regulated protein BRU1;^Eukaryota; Viridiplantae; Streptophyta; Embryophyta; Tracheophyta; Spermatophyta; Magnoliophyta; eudicotyledons; core eudicotyledons; rosids; fabids; Fabales; Fabaceae; Papilionoideae; Phaseoleae; Glycine	.	sp|P35694|BRU1_SOYBN^P35694^Q:14-291,H:7-281^49.29%ID^E:2e-86^RecName: Full=Brassinosteroid-regulated protein BRU1;^Eukaryota; Viridiplantae; Streptophyta; Embryophyta; Tracheophyta; Spermatophyta; Magnoliophyta; eudicotyledons; core eudicotyledons; rosids; fabids; Fabales; Fabaceae; Papilionoideae; Phaseoleae; Glycine	PF00722.16^Glyco_hydro_16^Glycosyl hydrolases family 16^41-222^E:1.1e-53`PF06955.7^XET_C^Xyloglucan endo-transglycosylase (XET) C-terminus^257-291^E:2.5e-10	sigP:1^30^0.667^YES	ExpAA=18.72^PredHel=1^Topology=i17-39o	.	GO:0048046^cellular_component^apoplast`GO:0005618^cellular_component^cell wall`GO:0004553^molecular_function^hydrolase activity, hydrolyzing O-glycosyl compounds`GO:0016762^molecular_function^xyloglucan:xyloglucosyl transferase activity`GO:0006073^biological_process^cellular glucan metabolic process
isotig07817	0	70	9.11386	5.71739	3.80828e-21	1.79871e-18	sp|Q05968|PR1_HORVU^Q05968^Q:711-310,H:29-163^44.85%ID^E:1e-34^RecName: Full=Pathogenesis-related protein 1;^Eukaryota; Viridiplantae; Streptophyta; Embryophyta; Tracheophyta; Spermatophyta; Magnoliophyta; Liliopsida; Poales; Poaceae; BEP clade; Pooideae; Triticeae; Hordeum	.	sp|Q05968|PR1_HORVU^Q05968^Q:106-239,H:29-163^44.85%ID^E:2e-36^RecName: Full=Pathogenesis-related protein 1;^Eukaryota; Viridiplantae; Streptophyta; Embryophyta; Tracheophyta; Spermatophyta; Magnoliophyta; Liliopsida; Poales; Poaceae; BEP clade; Pooideae; Triticeae; Hordeum	PF00188.21^CAP^Cysteine-rich secretory protein family^109-228^E:6.2e-23	sigP:1^27^0.832^YES	.	.	GO:0005576^cellular_component^extracellular region`GO:0006952^biological_process^defense response`GO:0009607^biological_process^response to biotic stimulus
isotig44472	0	70	9.11386	5.71739	3.80828e-21	1.79871e-18	.	.	.	.	.	ExpAA=21.42^PredHel=1^Topology=i17-39o	.	.
isotig27543	262	91	-1.56059	8.00674	4.18917e-21	1.96315e-18	sp|P10978|POLX_TOBAC^P10978^Q:4577-2514,H:634-1325^51.28%ID^E:0^RecName: Full=Retrovirus-related Pol polyprotein from transposon TNT 1-94;^Eukaryota; Viridiplantae; Streptophyta; Embryophyta; Tracheophyta; Spermatophyta; Magnoliophyta; eudicotyledons; core eudicotyledons; asterids; lamiids; Solanales; Solanaceae; Nicotianoideae; Nicotianeae; Nicotiana`sp|P10978|POLX_TOBAC^P10978^Q:1935-7,H:1-629^…	.	sp|P10978|POLX_TOBAC^P10978^Q:1-643,H:1-629^39.27%ID^E:1e-134^RecName: Full=Retrovirus-related Pol polyprotein from transposon TNT 1-94;^Eukaryota; Viridiplantae; Streptophyta; Embryophyta; Tracheophyta; Spermatophyta; Magnoliophyta; eudicotyledons; core eudicotyledons; asterids; lamiids; Solanales; Solanaceae; Nicotianoideae; Nicotianeae; Nicotiana	PF14227.1^UBN2_2^gag-polypeptide of LTR copia-type^78-187^E:5.6e-38`PF14223.1^UBN2^gag-polypeptide of LTR copia-type^79-188^E:6.7e-21`PF13976.1^gag_pre-integrs^GAG-pre-integrase domain^410-479^E:6.8e-18`PF00665.21^rve^Integrase core domain^494-606^E:1.8e-31	.	.	.	GO:0004190^molecular_function^aspartic-type endopeptidase activity`GO:0004519^molecular_function^endonuclease activity`GO:0046872^molecular_function^metal ion binding`GO:0003676^molecular_function^nucleic acid binding`GO:0003964^molecular_function^RNA-directed DNA polymerase activity`GO:0008270^molecular_function^zinc ion binding`GO:0015074^biological_process^DNA integration`GO:0090305^biological…
isotig15774	73	1	-6.05661	5.81556	4.58637e-21	2.13263e-18	.	.	.	.	.	.	.	.
isotig06710	67	0	-9.087	5.67978	7.59085e-21	3.4758e-18	.	.	sp|P37219|ASR2_SOLLC^P37219^Q:47-113,H:27-93^71.64%ID^E:7e-16^RecName: Full=Abscisic stress-ripening protein 2;^Eukaryota; Viridiplantae; Streptophyta; Embryophyta; Tracheophyta; Spermatophyta; Magnoliophyta; eudicotyledons; core eudicotyledons; asterids; lamiids; Solanales; Solanaceae; Solanoideae; Solaneae; Solanum; Lycopersicon	PF02496.11^ABA_WDS^ABA/WDS induced protein^45-124^E:3.2e-38	.	.	.	GO:0006950^biological_process^response to stress
isotig20745	67	0	-9.087	5.67978	7.59085e-21	3.4758e-18	.	.	.	.	.	ExpAA=85.13^PredHel=4^Topology=i78-100o105-124i144-166o170-189i	.	.
isotig16469	84	261	1.59788	7.95796	8.77259e-21	3.98648e-18	sp|Q0J4P2|HSP81_ORYSJ^Q0J4P2^Q:73-1284,H:1-404^98.27%ID^E:0^RecName: Full=Heat shock protein 81-1;^Eukaryota; Viridiplantae; Streptophyta; Embryophyta; Tracheophyta; Spermatophyta; Magnoliophyta; Liliopsida; Poales; Poaceae; BEP clade; Ehrhartoideae; Oryzeae; Oryza`sp|Q0J4P2|HSP81_ORYSJ^Q0J4P2^Q:1281-2168,H:404-699^95.95%ID^E:0^RecName: Full=Heat shock protein 81-1;^Eukaryota; Viridiplantae; Stre…	.	sp|Q69QQ6|HSP82_ORYSJ^Q69QQ6^Q:1-243,H:457-699^96.3%ID^E:8e-164^RecName: Full=Heat shock protein 81-2;^Eukaryota; Viridiplantae; Streptophyta; Embryophyta; Tracheophyta; Spermatophyta; Magnoliophyta; Liliopsida; Poales; Poaceae; BEP clade; Ehrhartoideae; Oryzeae; Oryza	PF00183.13^HSP90^Hsp90 protein^1-243^E:1.7e-115	.	.	COG0326^Molecular chaperone, HSP90 family	GO:0048046^cellular_component^apoplast`GO:0005618^cellular_component^cell wall`GO:0005829^cellular_component^cytosol`GO:0005739^cellular_component^mitochondrion`GO:0005730^cellular_component^nucleolus`GO:0005886^cellular_component^plasma membrane`GO:0005524^molecular_function^ATP binding`GO:0071277^biological_process^cellular response to calcium ion`GO:0006952^biological_process^defense response`…
isotig23585	694	393	-0.85649	9.61543	1.00804e-20	4.54633e-18	sp|P18566|RBS2_ORYSJ^P18566^Q:121-585,H:16-170^77.42%ID^E:1e-87^RecName: Full=Ribulose bisphosphate carboxylase small chain A, chloroplastic;^Eukaryota; Viridiplantae; Streptophyta; Embryophyta; Tracheophyta; Spermatophyta; Magnoliophyta; Liliopsida; Poales; Poaceae; BEP clade; Ehrhartoideae; Oryzeae; Oryza	.	.	.	.	.	COG4451^Ribulose bisphosphate carboxylase small subunit	GO:0048046^cellular_component^apoplast`GO:0005618^cellular_component^cell wall`GO:0009941^cellular_component^chloroplast envelope`GO:0009570^cellular_component^chloroplast stroma`GO:0009535^cellular_component^chloroplast thylakoid membrane`GO:0022626^cellular_component^cytosolic ribosome`GO:0031977^cellular_component^thylakoid lumen`GO:0005507^molecular_function^copper ion binding`GO:0004497^mole…
isotig47091	105	11	-3.27629	6.43665	1.45225e-20	6.50089e-18	.	.	.	.	.	.	.	.
isotig34046	239	78	-1.65016	7.85366	1.54477e-20	6.86382e-18	.	.	sp|A2Z139|Y0282_ORYSI^A2Z139^Q:139-247,H:27-127^40%ID^E:1e-08^RecName: Full=Uncharacterized protein OsI_030282;^Eukaryota; Viridiplantae; Streptophyta; Embryophyta; Tracheophyta; Spermatophyta; Magnoliophyta; Liliopsida; Poales; Poaceae; BEP clade; Ehrhartoideae; Oryzeae; Oryza	.	.	ExpAA=16.16^PredHel=1^Topology=i29-51o	.	.
isotig17332	1	73	5.98812	5.79341	1.77361e-20	7.76558e-18	sp|O94183|NPC2_ASPOR^O94183^Q:155-487,H:47-164^28.81%ID^E:7e-10^RecName: Full=Phosphatidylglycerol/phosphatidylinositol transfer protein;^Eukaryota; Fungi; Dikarya; Ascomycota; Pezizomycotina; Eurotiomycetes; Eurotiomycetidae; Eurotiales; Trichocomaceae; mitosporic Trichocomaceae; Aspergillus	.	sp|O94183|NPC2_ASPOR^O94183^Q:52-162,H:47-164^29.66%ID^E:5e-11^RecName: Full=Phosphatidylglycerol/phosphatidylinositol transfer protein;^Eukaryota; Fungi; Dikarya; Ascomycota; Pezizomycotina; Eurotiomycetes; Eurotiomycetidae; Eurotiales; Trichocomaceae; mitosporic Trichocomaceae; Aspergillus	PF02221.10^E1_DerP2_DerF2^ML domain^49-167^E:3.4e-24	.	ExpAA=20.14^PredHel=1^Topology=i30-52o	.	GO:0016023^cellular_component^cytoplasmic membrane-bounded vesicle`GO:0005794^cellular_component^Golgi apparatus`GO:0006869^biological_process^lipid transport
isotig30573	71	1	-6.0166	5.77796	1.77361e-20	7.76558e-18	.	.	.	.	.	.	.	.
isotig27755	147	360	1.25519	8.50931	3.97462e-20	1.72763e-17	sp|Q9LHZ7|CSLD2_ORYSJ^Q9LHZ7^Q:3510-250,H:90-1170^92.75%ID^E:0^RecName: Full=Cellulose synthase-like protein D2;^Eukaryota; Viridiplantae; Streptophyta; Embryophyta; Tracheophyta; Spermatophyta; Magnoliophyta; Liliopsida; Poales; Poaceae; BEP clade; Ehrhartoideae; Oryzeae; Oryza`sp|Q9LHZ7|CSLD2_ORYSJ^Q9LHZ7^Q:3694-3521,H:33-86^62.71%ID^E:1e-06^RecName: Full=Cellulose synthase-like protein D2;^Euk…	.	sp|Q9LHZ7|CSLD2_ORYSJ^Q9LHZ7^Q:1-1083,H:94-1170^92.81%ID^E:0^RecName: Full=Cellulose synthase-like protein D2;^Eukaryota; Viridiplantae; Streptophyta; Embryophyta; Tracheophyta; Spermatophyta; Magnoliophyta; Liliopsida; Poales; Poaceae; BEP clade; Ehrhartoideae; Oryzeae; Oryza	PF03552.9^Cellulose_synt^Cellulose synthase^313-1074^E:0`PF13632.1^Glyco_trans_2_3^Glycosyl transferase family group 2^775-905^E:2.5e-07	.	ExpAA=163.59^PredHel=6^Topology=o860-882i895-914o929-951i981-1003o1018-1035i1048-1067o	COG1215^Glycosyltransferases, probably involved in cell wall biogenesis	GO:0005783^cellular_component^endoplasmic reticulum`GO:0030173^cellular_component^integral to Golgi membrane`GO:0005886^cellular_component^plasma membrane`GO:0016760^molecular_function^cellulose synthase (UDP-forming) activity`GO:0030244^biological_process^cellulose biosynthetic process`GO:0009409^biological_process^response to cold`GO:0048767^biological_process^root hair elongation
isotig39496	103	11	-3.24858	6.41231	4.72988e-20	2.04113e-17	sp|A2Z5D8|Y1781_ORYSI^A2Z5D8^Q:583-320,H:39-124^37.5%ID^E:1e-07^RecName: Full=Uncharacterized protein OsI_031781;^Eukaryota; Viridiplantae; Streptophyta; Embryophyta; Tracheophyta; Spermatophyta; Magnoliophyta; Liliopsida; Poales; Poaceae; BEP clade; Ehrhartoideae; Oryzeae; Oryza	.	sp|A2Z5D8|Y1781_ORYSI^A2Z5D8^Q:131-218,H:39-124^37.5%ID^E:3e-08^RecName: Full=Uncharacterized protein OsI_031781;^Eukaryota; Viridiplantae; Streptophyta; Embryophyta; Tracheophyta; Spermatophyta; Magnoliophyta; Liliopsida; Poales; Poaceae; BEP clade; Ehrhartoideae; Oryzeae; Oryza	.	sigP:1^19^0.926^YES	.	.	.
isotig15433	64	0	-9.02104	5.61729	6.01315e-20	2.57638e-17	.	.	.	PF06596.6^PsbX^Photosystem II reaction centre X protein (PsbX)^115-150^E:4.3e-15	.	ExpAA=29.66^PredHel=1^Topology=i120-142o	.	.
isotig29080	94	8	-3.57013	6.2577	6.15729e-20	2.61943e-17	sp|Q8H1H9|AMO_ARATH^Q8H1H9^Q:189-2237,H:35-706^55.04%ID^E:0^RecName: Full=Primary amine oxidase;^Eukaryota; Viridiplantae; Streptophyta; Embryophyta; Tracheophyta; Spermatophyta; Magnoliophyta; eudicotyledons; core eudicotyledons; rosids; malvids; Brassicales; Brassicaceae; Camelineae; Arabidopsis	.	.	.	.	.	.	.
isotig50836	73	2	-5.14002	5.83369	8.80052e-20	3.71754e-17	sp|P46687|GASA3_ARATH^P46687^Q:442-260,H:39-99^68.85%ID^E:6e-23^RecName: Full=Gibberellin-regulated protein 3;^Eukaryota; Viridiplantae; Streptophyta; Embryophyta; Tracheophyta; Spermatophyta; Magnoliophyta; eudicotyledons; core eudicotyledons; rosids; malvids; Brassicales; Brassicaceae; Camelineae; Arabidopsis	.	.	.	.	.	.	.
isotig13039	30	151	2.29051	7.04074	8.99052e-20	3.77124e-17	.	.	sp|P32439|MFS18_MAIZE^P32439^Q:1-127,H:1-128^66.18%ID^E:1e-33^RecName: Full=MFS18 protein;^Eukaryota; Viridiplantae; Streptophyta; Embryophyta; Tracheophyta; Spermatophyta; Magnoliophyta; Liliopsida; Poales; Poaceae; PACMAD clade; Panicoideae; Andropogoneae; Zea	.	sigP:1^26^0.837^YES	.	.	.
isotig37459	63	0	-8.99836	5.59585	1.19881e-19	4.99369e-17	sp|Q41359|PR1_SAMNI^Q41359^Q:577-152,H:24-167^41.67%ID^E:2e-35^RecName: Full=Pathogenesis-related protein PR-1 type;^Eukaryota; Viridiplantae; Streptophyta; Embryophyta; Tracheophyta; Spermatophyta; Magnoliophyta; eudicotyledons; core eudicotyledons; asterids; campanulids; Dipsacales; Adoxaceae; Sambucus	.	sp|Q41359|PR1_SAMNI^Q41359^Q:188-329,H:24-167^41.67%ID^E:5e-35^RecName: Full=Pathogenesis-related protein PR-1 type;^Eukaryota; Viridiplantae; Streptophyta; Embryophyta; Tracheophyta; Spermatophyta; Magnoliophyta; eudicotyledons; core eudicotyledons; asterids; campanulids; Dipsacales; Adoxaceae; Sambucus	PF00188.21^CAP^Cysteine-rich secretory protein family^200-317^E:8.4e-21	sigP:1^45^0.654^YES	ExpAA=20.02^PredHel=1^Topology=i28-45o	.	GO:0005576^cellular_component^extracellular region`GO:0006952^biological_process^defense response`GO:0009607^biological_process^response to biotic stimulus
isotig23852	304	122	-1.35257	8.27437	1.31219e-19	5.42831e-17	sp|Q2QM17|YAB6_ORYSJ^Q2QM17^Q:941-336,H:1-206^71.36%ID^E:3e-93^RecName: Full=Protein YABBY 6;^Eukaryota; Viridiplantae; Streptophyta; Embryophyta; Tracheophyta; Spermatophyta; Magnoliophyta; Liliopsida; Poales; Poaceae; BEP clade; Ehrhartoideae; Oryzeae; Oryza	.	sp|Q2QM17|YAB6_ORYSJ^Q2QM17^Q:1-202,H:1-206^71.36%ID^E:3e-96^RecName: Full=Protein YABBY 6;^Eukaryota; Viridiplantae; Streptophyta; Embryophyta; Tracheophyta; Spermatophyta; Magnoliophyta; Liliopsida; Poales; Poaceae; BEP clade; Ehrhartoideae; Oryzeae; Oryza	PF04690.8^YABBY^YABBY protein^7-174^E:2.1e-71	.	.	NOG241723^Fras1-Related extracellular matrix protein 2	GO:0005634^cellular_component^nucleus`GO:0046872^molecular_function^metal ion binding
isotig07855	68	1	-5.95443	5.71967	1.34742e-19	5.53588e-17	sp|Q71H73|H33_VITVI^Q71H73^Q:90-458,H:5-127^100%ID^E:5e-82^RecName: Full=Histone H3.3;^Eukaryota; Viridiplantae; Streptophyta; Embryophyta; Tracheophyta; Spermatophyta; Magnoliophyta; eudicotyledons; core eudicotyledons; rosids; Vitales; Vitaceae; Vitis	.	sp|Q71H73|H33_VITVI^Q71H73^Q:26-161,H:1-136^100%ID^E:2e-93^RecName: Full=Histone H3.3;^Eukaryota; Viridiplantae; Streptophyta; Embryophyta; Tracheophyta; Spermatophyta; Magnoliophyta; eudicotyledons; core eudicotyledons; rosids; Vitales; Vitaceae; Vitis	PF00125.19^Histone^Core histone H2A/H2B/H3/H4^83-157^E:5.1e-33	.	.	COG2036^Histones H3 and H4	GO:0000786^cellular_component^nucleosome`GO:0005634^cellular_component^nucleus`GO:0003677^molecular_function^DNA binding`GO:0006334^biological_process^nucleosome assembly
isotig07011	76	3	-4.64198	5.9049	1.61649e-19	6.59618e-17	.	.	.	.	sigP:1^17^0.893^YES	.	.	.
isotig12800	67	1	-5.9331	5.6997	2.64805e-19	1.06604e-16	sp|P22242|DRPE_CRAPL^P22242^Q:1080-295,H:35-295^57.25%ID^E:3e-101^RecName: Full=Desiccation-related protein PCC13-62;^Eukaryota; Viridiplantae; Streptophyta; Embryophyta; Tracheophyta; Spermatophyta; Magnoliophyta; eudicotyledons; core eudicotyledons; asterids; lamiids; Lamiales; Linderniaceae; Craterostigma	.	sp|P22242|DRPE_CRAPL^P22242^Q:88-353,H:35-299^56.77%ID^E:7e-104^RecName: Full=Desiccation-related protein PCC13-62;^Eukaryota; Viridiplantae; Streptophyta; Embryophyta; Tracheophyta; Spermatophyta; Magnoliophyta; eudicotyledons; core eudicotyledons; asterids; lamiids; Lamiales; Linderniaceae; Craterostigma	PF13668.1^Ferritin_2^Ferritin-like domain^91-258^E:3.4e-33	.	ExpAA=35.52^PredHel=1^Topology=i40-62o	.	GO:0006950^biological_process^response to stress
isotig14227	67	1	-5.9331	5.6997	2.64805e-19	1.06604e-16	.	.	.	.	.	.	.	.
isotig31836	31	150	2.23382	7.0409	4.20748e-19	1.68254e-16	sp|O81117|C94A1_VICSA^O81117^Q:1483-161,H:69-506^39.82%ID^E:1e-100^RecName: Full=Cytochrome P450 94A1;^Eukaryota; Viridiplantae; Streptophyta; Embryophyta; Tracheophyta; Spermatophyta; Magnoliophyta; eudicotyledons; core eudicotyledons; rosids; fabids; Fabales; Fabaceae; Papilionoideae; Fabeae; Vicia	.	sp|O81117|C94A1_VICSA^O81117^Q:93-538,H:69-511^40.48%ID^E:1e-117^RecName: Full=Cytochrome P450 94A1;^Eukaryota; Viridiplantae; Streptophyta; Embryophyta; Tracheophyta; Spermatophyta; Magnoliophyta; eudicotyledons; core eudicotyledons; rosids; fabids; Fabales; Fabaceae; Papilionoideae; Fabeae; Vicia	PF00067.17^p450^Cytochrome P450^118-510^E:8.9e-53	.	.	.	GO:0005789^cellular_component^endoplasmic reticulum membrane`GO:0016021^cellular_component^integral to membrane`GO:0009055^molecular_function^electron carrier activity`GO:0020037^molecular_function^heme binding`GO:0005506^molecular_function^iron ion binding`GO:0004497^molecular_function^monooxygenase activity`GO:0016705^molecular_function^oxidoreductase activity, acting on paired donors, with inc…
isotig36354	38	165	2.07853	7.20328	4.65836e-19	1.85051e-16	sp|Q8W0K2|SWT6B_ORYSJ^Q8W0K2^Q:1082-399,H:1-230^74.03%ID^E:5e-110^RecName: Full=Bidirectional sugar transporter SWEET6b;^Eukaryota; Viridiplantae; Streptophyta; Embryophyta; Tracheophyta; Spermatophyta; Magnoliophyta; Liliopsida; Poales; Poaceae; BEP clade; Ehrhartoideae; Oryzeae; Oryza	.	sp|Q8W0K2|SWT6B_ORYSJ^Q8W0K2^Q:50-299,H:1-254^70.59%ID^E:3e-128^RecName: Full=Bidirectional sugar transporter SWEET6b;^Eukaryota; Viridiplantae; Streptophyta; Embryophyta; Tracheophyta; Spermatophyta; Magnoliophyta; Liliopsida; Poales; Poaceae; BEP clade; Ehrhartoideae; Oryzeae; Oryza	PF03083.11^MtN3_slv^Sugar efflux transporter for intercellular exchange^59-146^E:3.5e-24`PF03083.11^MtN3_slv^Sugar efflux transporter for intercellular exchange^183-266^E:8.6e-27	.	ExpAA=150.64^PredHel=6^Topology=i59-81o96-113i120-142o152-174i181-203o242-264i	.	GO:0005887^cellular_component^integral to plasma membrane`GO:0051119^molecular_function^sugar transmembrane transporter activity
isotig20406	61	0	-8.95191	5.55199	4.76548e-19	1.85619e-16	sp|Q9SPV4|SAMT_CLABR^Q9SPV4^Q:1173-253,H:32-354^35.01%ID^E:1e-45^RecName: Full=Salicylate O-methyltransferase;^Eukaryota; Viridiplantae; Streptophyta; Embryophyta; Tracheophyta; Spermatophyta; Magnoliophyta; eudicotyledons; core eudicotyledons; rosids; malvids; Myrtales; Onagraceae; Clarkia	.	sp|Q9SPV4|SAMT_CLABR^Q9SPV4^Q:1-164,H:192-354^34.94%ID^E:2e-26^RecName: Full=Salicylate O-methyltransferase;^Eukaryota; Viridiplantae; Streptophyta; Embryophyta; Tracheophyta; Spermatophyta; Magnoliophyta; eudicotyledons; core eudicotyledons; rosids; malvids; Myrtales; Onagraceae; Clarkia	PF03492.10^Methyltransf_7^SAM dependent carboxyl methyltransferase^1-166^E:5.7e-35	.	.	.	GO:0046872^molecular_function^metal ion binding`GO:0008168^molecular_function^methyltransferase activity
isotig25723	61	0	-8.95191	5.55199	4.76548e-19	1.85619e-16	sp|Q851R5|TRH22_ORYSJ^Q851R5^Q:594-214,H:1-129^77.52%ID^E:2e-63^RecName: Full=Thioredoxin H2-2;^Eukaryota; Viridiplantae; Streptophyta; Embryophyta; Tracheophyta; Spermatophyta; Magnoliophyta; Liliopsida; Poales; Poaceae; BEP clade; Ehrhartoideae; Oryzeae; Oryza	.	sp|Q851R5|TRH22_ORYSJ^Q851R5^Q:1-132,H:1-134^77.61%ID^E:9e-68^RecName: Full=Thioredoxin H2-2;^Eukaryota; Viridiplantae; Streptophyta; Embryophyta; Tracheophyta; Spermatophyta; Magnoliophyta; Liliopsida; Poales; Poaceae; BEP clade; Ehrhartoideae; Oryzeae; Oryza	PF00578.16^AhpC-TSA^AhpC/TSA family^29-118^E:1.1e-05`PF00085.15^Thioredoxin^Thioredoxin^33-122^E:2.6e-27`PF13098.1^Thioredoxin_2^Thioredoxin-like domain^40-116^E:7.3e-07	.	.	COG0526^Thiol-disulfide isomerase and thioredoxins	GO:0005737^cellular_component^cytoplasm`GO:0009055^molecular_function^electron carrier activity`GO:0015035^molecular_function^protein disulfide oxidoreductase activity`GO:0045454^biological_process^cell redox homeostasis`GO:0022900^biological_process^electron transport chain`GO:0006662^biological_process^glycerol ether metabolic process
isotig26538	61	0	-8.95191	5.55199	4.76548e-19	1.85619e-16	.	.	.	.	.	ExpAA=24.91^PredHel=1^Topology=i21-43o	.	.
isotig21568	582	322	-0.889989	9.35069	6.92213e-19	2.67882e-16	sp|F4HVY0|CER1_ARATH^F4HVY0^Q:2154-307,H:1-620^59.58%ID^E:0^RecName: Full=Protein ECERIFERUM 1;^Eukaryota; Viridiplantae; Streptophyta; Embryophyta; Tracheophyta; Spermatophyta; Magnoliophyta; eudicotyledons; core eudicotyledons; rosids; malvids; Brassicales; Brassicaceae; Camelineae; Arabidopsis	.	sp|F4HVY0|CER1_ARATH^F4HVY0^Q:1-616,H:1-620^59.58%ID^E:0^RecName: Full=Protein ECERIFERUM 1;^Eukaryota; Viridiplantae; Streptophyta; Embryophyta; Tracheophyta; Spermatophyta; Magnoliophyta; eudicotyledons; core eudicotyledons; rosids; malvids; Brassicales; Brassicaceae; Camelineae; Arabidopsis	PF04116.8^FA_hydroxylase^Fatty acid hydroxylase superfamily^138-253^E:5.4e-15`PF12076.3^Wax2_C^WAX2 C-terminal domain^451-615^E:3.5e-75	.	ExpAA=98.27^PredHel=2^Topology=o188-210i331-350o	NOG247082^Neurogenic differentiation 4 protein	GO:0005789^cellular_component^endoplasmic reticulum membrane`GO:0016021^cellular_component^integral to membrane`GO:0005506^molecular_function^iron ion binding`GO:0016491^molecular_function^oxidoreductase activity`GO:0006633^biological_process^fatty acid biosynthetic process
contig00370	532	896	0.71565	9.9985	7.10032e-19	2.73017e-16	sp|P0CG83|UBIQP_HORVU^P0CG83^Q:875-432,H:13-160^100%ID^E:2e-99^RecName: Full=Polyubiquitin;^Eukaryota; Viridiplantae; Streptophyta; Embryophyta; Tracheophyta; Spermatophyta; Magnoliophyta; Liliopsida; Poales; Poaceae; BEP clade; Pooideae; Triticeae; Hordeum`sp|P0CG83|UBIQP_HORVU^P0CG83^Q:683-432,H:1-84^100%ID^E:1e-50^RecName: Full=Polyubiquitin;^Eukaryota; Viridiplantae; Streptophyta; Embryophyta…	.	sp|P0CG83|UBIQP_HORVU^P0CG83^Q:1-159,H:13-171^99.37%ID^E:3e-109^RecName: Full=Polyubiquitin;^Eukaryota; Viridiplantae; Streptophyta; Embryophyta; Tracheophyta; Spermatophyta; Magnoliophyta; Liliopsida; Poales; Poaceae; BEP clade; Pooideae; Triticeae; Hordeum`sp|P0CG83|UBIQP_HORVU^P0CG83^Q:65-158,H:1-94^100%ID^E:5e-60^RecName: Full=Polyubiquitin;^Eukaryota; Viridiplantae; Streptophyta; Embryophyta…	PF11976.3^Rad60-SLD^Ubiquitin-2 like Rad60 SUMO-like^7-77^E:8.1e-20`PF13019.1^Telomere_Sde2^Telomere stability and silencing^7-82^E:0.0028`PF00240.18^ubiquitin^Ubiquitin family^12-80^E:2.3e-34`PF13881.1^Rad60-SLD_2^Ubiquitin-2 like Rad60 SUMO-like^16-78^E:0.01`PF11976.3^Rad60-SLD^Ubiquitin-2 like Rad60 SUMO-like^83-153^E:8.1e-20`PF13019.1^Telomere_Sde2^Telomere stability and silencing^83-158^E:0.…	.	.	.	GO:0005737^cellular_component^cytoplasm`GO:0005634^cellular_component^nucleus
isotig39287	98	273	1.44061	8.06224	7.27199e-19	2.77836e-16	.	.	.	PF04043.10^PMEI^Plant invertase/pectin methylesterase inhibitor^59-220^E:2.5e-06	.	ExpAA=20.72^PredHel=1^Topology=i21-43o	.	.
isotig27620	0	62	8.93911	5.55286	9.50207e-19	3.60742e-16	sp|P10978|POLX_TOBAC^P10978^Q:3684-235,H:232-1325^36.27%ID^E:0^RecName: Full=Retrovirus-related Pol polyprotein from transposon TNT 1-94;^Eukaryota; Viridiplantae; Streptophyta; Embryophyta; Tracheophyta; Spermatophyta; Magnoliophyta; eudicotyledons; core eudicotyledons; asterids; lamiids; Solanales; Solanaceae; Nicotianoideae; Nicotianeae; Nicotiana	.	sp|P10978|POLX_TOBAC^P10978^Q:91-1451,H:56-1325^33.74%ID^E:0^RecName: Full=Retrovirus-related Pol polyprotein from transposon TNT 1-94;^Eukaryota; Viridiplantae; Streptophyta; Embryophyta; Tracheophyta; Spermatophyta; Magnoliophyta; eudicotyledons; core eudicotyledons; asterids; lamiids; Solanales; Solanaceae; Nicotianoideae; Nicotianeae; Nicotiana	PF13961.1^DUF4219^Domain of unknown function (DUF4219)^54-80^E:2.5e-09`PF14227.1^UBN2_2^gag-polypeptide of LTR copia-type^113-226^E:5.4e-09`PF14223.1^UBN2^gag-polypeptide of LTR copia-type^114-227^E:1.8e-37`PF14392.1^zf-CCHC_4^Zinc knuckle^142-154^E:7600`PF13917.1^zf-CCHC_3^Zinc knuckle^299-320^E:0.11`PF14392.1^zf-CCHC_4^Zinc knuckle^300-316^E:0.22`PF13976.1^gag_pre-integrs^GAG-pre-integrase doma…	.	.	.	GO:0004190^molecular_function^aspartic-type endopeptidase activity`GO:0004519^molecular_function^endonuclease activity`GO:0046872^molecular_function^metal ion binding`GO:0003676^molecular_function^nucleic acid binding`GO:0003964^molecular_function^RNA-directed DNA polymerase activity`GO:0008270^molecular_function^zinc ion binding`GO:0015074^biological_process^DNA integration`GO:0090305^biological…
isotig27451	901	570	-0.696734	10.0496	1.43335e-18	5.40744e-16	sp|P26320|PSBO_SOLTU^P26320^Q:1349-372,H:1-325^80.67%ID^E:0^RecName: Full=Oxygen-evolving enhancer protein 1, chloroplastic;^Eukaryota; Viridiplantae; Streptophyta; Embryophyta; Tracheophyta; Spermatophyta; Magnoliophyta; eudicotyledons; core eudicotyledons; asterids; lamiids; Solanales; Solanaceae; Solanoideae; Solaneae; Solanum	.	.	.	.	.	.	.
isotig17177	39	164	2.03241	7.20343	1.894e-18	7.01571e-16	sp|P35685|RL7A_ORYSJ^P35685^Q:64-714,H:1-217^98.62%ID^E:1e-124^RecName: Full=60S ribosomal protein L7a;^Eukaryota; Viridiplantae; Streptophyta; Embryophyta; Tracheophyta; Spermatophyta; Magnoliophyta; Liliopsida; Poales; Poaceae; BEP clade; Ehrhartoideae; Oryzeae; Oryza`sp|P35685|RL7A_ORYSJ^P35685^Q:714-836,H:218-258^97.56%ID^E:2e-06^RecName: Full=60S ribosomal protein L7a;^Eukaryota; Viridiplant…	.	sp|P35685|RL7A_ORYSJ^P35685^Q:22-238,H:1-217^98.62%ID^E:1e-152^RecName: Full=60S ribosomal protein L7a;^Eukaryota; Viridiplantae; Streptophyta; Embryophyta; Tracheophyta; Spermatophyta; Magnoliophyta; Liliopsida; Poales; Poaceae; BEP clade; Ehrhartoideae; Oryzeae; Oryza	PF01248.21^Ribosomal_L7Ae^Ribosomal protein L7Ae/L30e/S12e/Gadd45 family^138-225^E:3.1e-25	.	.	COG1358^Ribosomal protein HS6-type (S12/L30/L7a)	GO:0009507^cellular_component^chloroplast`GO:0022625^cellular_component^cytosolic large ribosomal subunit`GO:0005730^cellular_component^nucleolus`GO:0005886^cellular_component^plasma membrane`GO:0042254^biological_process^ribosome biogenesis
isotig02889	59	0	-8.90392	5.50675	1.89475e-18	7.01571e-16	.	.	.	PF14200.1^RicinB_lectin_2^Ricin-type beta-trefoil lectin domain-like^193-298^E:4.4e-14	.	.	.	.
isotig16125	59	0	-8.90392	5.50675	1.89475e-18	7.01571e-16	sp|O82040|POLC7_PHLPR^O82040^Q:244-468,H:4-78^96%ID^E:4e-43^RecName: Full=Polcalcin Phl p 7;^Eukaryota; Viridiplantae; Streptophyta; Embryophyta; Tracheophyta; Spermatophyta; Magnoliophyta; Liliopsida; Poales; Poaceae; BEP clade; Pooideae; Poeae; Alopecurinae; Phleum	.	.	.	.	.	.	GO:0005509^molecular_function^calcium ion binding
isotig03603	0	60	8.8919	5.50861	3.77838e-18	1.36532e-15	sp|P08440|ALF_MAIZE^P08440^Q:1530-466,H:1-355^96.62%ID^E:0^RecName: Full=Fructose-bisphosphate aldolase, cytoplasmic isozyme;^Eukaryota; Viridiplantae; Streptophyta; Embryophyta; Tracheophyta; Spermatophyta; Magnoliophyta; Liliopsida; Poales; Poaceae; PACMAD clade; Panicoideae; Andropogoneae; Zea	.	.	.	sigP:1^28^0.466^YES	.	.	.
isotig07984	58	0	-8.87931	5.48359	3.77838e-18	1.36532e-15	sp|Q9SVM8|GRP2_ARATH^Q9SVM8^Q:127-399,H:25-114^61.54%ID^E:6e-28^RecName: Full=Glycine-rich RNA-binding protein 2, mitochondrial;^Eukaryota; Viridiplantae; Streptophyta; Embryophyta; Tracheophyta; Spermatophyta; Magnoliophyta; eudicotyledons; core eudicotyledons; rosids; malvids; Brassicales; Brassicaceae; Camelineae; Arabidopsis	.	sp|Q9SVM8|GRP2_ARATH^Q9SVM8^Q:24-148,H:1-129^56.15%ID^E:2e-35^RecName: Full=Glycine-rich RNA-binding protein 2, mitochondrial;^Eukaryota; Viridiplantae; Streptophyta; Embryophyta; Tracheophyta; Spermatophyta; Magnoliophyta; eudicotyledons; core eudicotyledons; rosids; malvids; Brassicales; Brassicaceae; Camelineae; Arabidopsis	PF00076.17^RRM_1^RNA recognition motif. (a.k.a. RRM, RBD, or RNP domain)^56-126^E:8.2e-23`PF14259.1^RRM_6^RNA recognition motif (a.k.a. RRM, RBD, or RNP domain)^56-126^E:1.2e-15`PF13893.1^RRM_5^RNA recognition motif. (a.k.a. RRM, RBD, or RNP domain)^70-129^E:7.4e-09	.	.	COG0724^RNA-binding proteins (RRM domain)	GO:0005739^cellular_component^mitochondrion`GO:0005524^molecular_function^ATP binding`GO:0005507^molecular_function^copper ion binding`GO:0003690^molecular_function^double-stranded DNA binding`GO:0003723^molecular_function^RNA binding`GO:0003697^molecular_function^single-stranded DNA binding`GO:0009409^biological_process^response to cold`GO:0006970^biological_process^response to osmotic stress`GO…
isotig11535	58	0	-8.87931	5.48359	3.77838e-18	1.36532e-15	.	.	.	.	sigP:1^27^0.908^YES	ExpAA=15.53^PredHel=1^Topology=i7-26o	.	.
isotig17154	58	0	-8.87931	5.48359	3.77838e-18	1.36532e-15	.	.	.	.	.	.	.	.
isotig13174	57	0	-8.85427	5.46005	7.53498e-18	2.69034e-15	.	.	.	.	.	.	.	.
isotig14394	0	59	8.8677	5.48596	7.53498e-18	2.69034e-15	sp|Q9FGR9|CEP1_ARATH^Q9FGR9^Q:228-1220,H:22-349^65.27%ID^E:5e-150^RecName: Full=KDEL-tailed cysteine endopeptidase CEP1;^Eukaryota; Viridiplantae; Streptophyta; Embryophyta; Tracheophyta; Spermatophyta; Magnoliophyta; eudicotyledons; core eudicotyledons; rosids; malvids; Brassicales; Brassicaceae; Camelineae; Arabidopsis	.	sp|Q9FGR9|CEP1_ARATH^Q9FGR9^Q:51-419,H:4-360^60.92%ID^E:2e-163^RecName: Full=KDEL-tailed cysteine endopeptidase CEP1;^Eukaryota; Viridiplantae; Streptophyta; Embryophyta; Tracheophyta; Spermatophyta; Magnoliophyta; eudicotyledons; core eudicotyledons; rosids; malvids; Brassicales; Brassicaceae; Camelineae; Arabidopsis	PF08246.7^Inhibitor_I29^Cathepsin propeptide inhibitor domain (I29)^92-147^E:7.2e-11`PF00112.18^Peptidase_C1^Papain family cysteine protease^185-400^E:6.8e-83	.	ExpAA=18.73^PredHel=1^Topology=i51-73o	COG4870^Cysteine protease	GO:0005783^cellular_component^endoplasmic reticulum`GO:0008234^molecular_function^cysteine-type peptidase activity`GO:0006508^biological_process^proteolysis
isotig30846	262	103	-1.38212	8.05367	8.36319e-18	2.96839e-15	sp|P26302|KPPR_WHEAT^P26302^Q:1849-629,H:1-404^88.45%ID^E:0^RecName: Full=Phosphoribulokinase, chloroplastic;^Eukaryota; Viridiplantae; Streptophyta; Embryophyta; Tracheophyta; Spermatophyta; Magnoliophyta; Liliopsida; Poales; Poaceae; BEP clade; Pooideae; Triticeae; Triticum	.	sp|P26302|KPPR_WHEAT^P26302^Q:32-438,H:1-404^88.94%ID^E:0^RecName: Full=Phosphoribulokinase, chloroplastic;^Eukaryota; Viridiplantae; Streptophyta; Embryophyta; Tracheophyta; Spermatophyta; Magnoliophyta; Liliopsida; Poales; Poaceae; BEP clade; Pooideae; Triticeae; Triticum	PF00485.13^PRK^Phosphoribulokinase / Uridine kinase family^94-292^E:1e-79	.	.	.	GO:0009507^cellular_component^chloroplast`GO:0005524^molecular_function^ATP binding`GO:0008974^molecular_function^phosphoribulokinase activity`GO:0019253^biological_process^reductive pentose-phosphate cycle
isotig17215	169	378	1.1245	8.61864	8.76432e-18	3.09246e-15	.	.	.	.	sigP:1^51^0.55^YES	ExpAA=21.14^PredHel=1^Topology=i22-44o	.	.
isotig32627	156	357	1.15746	8.52662	1.47945e-17	5.18043e-15	.	.	.	PF00168.25^C2^C2 domain^36-119^E:3.3e-07	.	ExpAA=18.13^PredHel=1^Topology=i346-368o	.	.
isotig15544	56	0	-8.82879	5.43613	1.50272e-17	5.18043e-15	.	.	.	.	.	.	.	.
isotig17082	56	0	-8.82879	5.43613	1.50272e-17	5.18043e-15	.	.	.	.	.	.	.	.
isotig25112	0	58	8.84309	5.46295	1.50272e-17	5.18043e-15	sp|Q9ZPX9|KIC_ARATH^Q9ZPX9^Q:619-326,H:22-119^57.14%ID^E:7e-28^RecName: Full=Calcium-binding protein KIC;^Eukaryota; Viridiplantae; Streptophyta; Embryophyta; Tracheophyta; Spermatophyta; Magnoliophyta; eudicotyledons; core eudicotyledons; rosids; malvids; Brassicales; Brassicaceae; Camelineae; Arabidopsis	.	sp|Q9LSQ6|PBP1_ARATH^Q9LSQ6^Q:40-133,H:19-113^64.21%ID^E:1e-35^RecName: Full=Calcium-binding protein PBP1;^Eukaryota; Viridiplantae; Streptophyta; Embryophyta; Tracheophyta; Spermatophyta; Magnoliophyta; eudicotyledons; core eudicotyledons; rosids; malvids; Brassicales; Brassicaceae; Camelineae; Arabidopsis	PF13833.1^EF_hand_6^EF-hand domain pair^72-124^E:2.6e-16	.	.	.	GO:0005509^molecular_function^calcium ion binding`GO:0009733^biological_process^response to auxin stimulus
isotig01714	68	3	-4.48179	5.75816	2.93505e-17	1.00603e-14	.	.	.	.	.	ExpAA=22.01^PredHel=1^Topology=o15-37i	.	.
isotig04862	55	0	-8.80285	5.4118	2.99708e-17	1.00998e-14	sp|Q8RY60|Y1733_ARATH^Q8RY60^Q:1475-1248,H:76-151^71.05%ID^E:3e-27^RecName: Full=DUF21 domain-containing protein At1g47330;^Eukaryota; Viridiplantae; Streptophyta; Embryophyta; Tracheophyta; Spermatophyta; Magnoliophyta; eudicotyledons; core eudicotyledons; rosids; malvids; Brassicales; Brassicaceae; Camelineae; Arabidopsis	.	sp|Q8RY60|Y1733_ARATH^Q8RY60^Q:133-208,H:76-151^71.05%ID^E:5e-30^RecName: Full=DUF21 domain-containing protein At1g47330;^Eukaryota; Viridiplantae; Streptophyta; Embryophyta; Tracheophyta; Spermatophyta; Magnoliophyta; eudicotyledons; core eudicotyledons; rosids; malvids; Brassicales; Brassicaceae; Camelineae; Arabidopsis	PF01595.15^DUF21^Domain of unknown function DUF21^133-208^E:1.1e-14	.	ExpAA=84.15^PredHel=4^Topology=o10-32i53-75o146-168i181-203o	COG1253^Hemolysins and related proteins containing CBS domains	GO:0016021^cellular_component^integral to membrane`GO:0005886^cellular_component^plasma membrane
isotig10152	55	0	-8.80285	5.4118	2.99708e-17	1.00998e-14	sp|O22126|FLA8_ARATH^O22126^Q:73-513,H:27-179^35.29%ID^E:4e-18^RecName: Full=Fasciclin-like arabinogalactan protein 8;^Eukaryota; Viridiplantae; Streptophyta; Embryophyta; Tracheophyta; Spermatophyta; Magnoliophyta; eudicotyledons; core eudicotyledons; rosids; malvids; Brassicales; Brassicaceae; Camelineae; Arabidopsis	.	sp|Q9ZQ23|FLA3_ARATH^Q9ZQ23^Q:4-169,H:6-174^29.82%ID^E:1e-20^RecName: Full=Fasciclin-like arabinogalactan protein 3;^Eukaryota; Viridiplantae; Streptophyta; Embryophyta; Tracheophyta; Spermatophyta; Magnoliophyta; eudicotyledons; core eudicotyledons; rosids; malvids; Brassicales; Brassicaceae; Camelineae; Arabidopsis	.	sigP:1^22^0.921^YES	ExpAA=20.50^PredHel=1^Topology=i7-29o	.	GO:0031225^cellular_component^anchored to membrane`GO:0005886^cellular_component^plasma membrane
isotig53570	55	0	-8.80285	5.4118	2.99708e-17	1.00998e-14	.	.	.	.	.	.	.	.
isotig18745	490	265	-0.922755	9.09223	4.9396e-17	1.65529e-14	sp|Q5VRB2|BASS2_ORYSJ^Q5VRB2^Q:1285-548,H:174-419^90.24%ID^E:8e-172^RecName: Full=Probable sodium/metabolite cotransporter BASS2, chloroplastic;^Eukaryota; Viridiplantae; Streptophyta; Embryophyta; Tracheophyta; Spermatophyta; Magnoliophyta; Liliopsida; Poales; Poaceae; BEP clade; Ehrhartoideae; Oryzeae; Oryza`sp|Q5VRB2|BASS2_ORYSJ^Q5VRB2^Q:1529-1263,H:93-181^87.64%ID^E:8e-172^RecName: Full=Proba…	.	sp|Q5VRB2|BASS2_ORYSJ^Q5VRB2^Q:1-237,H:183-419^91.56%ID^E:2e-146^RecName: Full=Probable sodium/metabolite cotransporter BASS2, chloroplastic;^Eukaryota; Viridiplantae; Streptophyta; Embryophyta; Tracheophyta; Spermatophyta; Magnoliophyta; Liliopsida; Poales; Poaceae; BEP clade; Ehrhartoideae; Oryzeae; Oryza	PF01758.11^SBF^Sodium Bile acid symporter family^2-133^E:3.9e-30`PF13593.1^DUF4137^SBF-like CPA transporter family (DUF4137)^2-220^E:2.4e-13	sigP:1^31^0.63^YES	ExpAA=128.81^PredHel=6^Topology=o4-23i43-65o80-102i109-130o140-162i200-222o	COG0385^Predicted Na+-dependent transporter	GO:0009941^cellular_component^chloroplast envelope`GO:0016021^cellular_component^integral to membrane`GO:0008508^molecular_function^bile acid:sodium symporter activity
isotig24859	15	103	2.73327	6.43998	5.35037e-17	1.78298e-14	sp|P46518|LEA14_GOSHI^P46518^Q:714-271,H:4-151^62.84%ID^E:3e-63^RecName: Full=Late embryogenesis abundant protein Lea14-A;^Eukaryota; Viridiplantae; Streptophyta; Embryophyta; Tracheophyta; Spermatophyta; Magnoliophyta; eudicotyledons; core eudicotyledons; rosids; malvids; Malvales; Malvaceae; Malvoideae; Gossypium	.	sp|P46518|LEA14_GOSHI^P46518^Q:22-169,H:4-151^62.84%ID^E:4e-65^RecName: Full=Late embryogenesis abundant protein Lea14-A;^Eukaryota; Viridiplantae; Streptophyta; Embryophyta; Tracheophyta; Spermatophyta; Magnoliophyta; eudicotyledons; core eudicotyledons; rosids; malvids; Malvales; Malvaceae; Malvoideae; Gossypium	PF03168.8^LEA_2^Late embryogenesis abundant protein^62-158^E:6.2e-20	.	.	.	GO:0009269^biological_process^response to desiccation
isotig04837	59	1	-5.75001	5.5292	5.85672e-17	1.93027e-14	sp|P14009|14KD_DAUCA^P14009^Q:664-413,H:53-136^65.48%ID^E:3e-16^RecName: Full=14 kDa proline-rich protein DC2.15;^Eukaryota; Viridiplantae; Streptophyta; Embryophyta; Tracheophyta; Spermatophyta; Magnoliophyta; eudicotyledons; core eudicotyledons; asterids; campanulids; Apiales; Apiaceae; Apioideae; Scandiceae; Daucinae; Daucus	.	sp|P14009|14KD_DAUCA^P14009^Q:86-172,H:50-136^64.37%ID^E:1e-33^RecName: Full=14 kDa proline-rich protein DC2.15;^Eukaryota; Viridiplantae; Streptophyta; Embryophyta; Tracheophyta; Spermatophyta; Magnoliophyta; eudicotyledons; core eudicotyledons; asterids; campanulids; Apiales; Apiaceae; Apioideae; Scandiceae; Daucinae; Daucus	PF00234.17^Tryp_alpha_amyl^Protease inhibitor/seed storage/LTP family^91-172^E:1.4e-07`PF14368.1^LTP_2^Probable lipid transfer^107-172^E:2e-05	sigP:1^26^0.86^YES	ExpAA=20.48^PredHel=1^Topology=i5-24o	.	GO:0016021^cellular_component^integral to membrane`GO:0006869^biological_process^lipid transport
isotig18188	59	1	-5.75001	5.5292	5.85672e-17	1.93027e-14	sp|Q8GXZ3|Y5102_ARATH^Q8GXZ3^Q:1257-289,H:29-352^36.53%ID^E:1e-52^RecName: Full=Serine/threonine-protein kinase At5g01020;^Eukaryota; Viridiplantae; Streptophyta; Embryophyta; Tracheophyta; Spermatophyta; Magnoliophyta; eudicotyledons; core eudicotyledons; rosids; malvids; Brassicales; Brassicaceae; Camelineae; Arabidopsis	.	sp|Q8GXZ3|Y5102_ARATH^Q8GXZ3^Q:234-556,H:29-352^37.13%ID^E:8e-59^RecName: Full=Serine/threonine-protein kinase At5g01020;^Eukaryota; Viridiplantae; Streptophyta; Embryophyta; Tracheophyta; Spermatophyta; Magnoliophyta; eudicotyledons; core eudicotyledons; rosids; malvids; Brassicales; Brassicaceae; Camelineae; Arabidopsis	PF01476.15^LysM^LysM domain^130-172^E:5.6e-07`PF00069.20^Pkinase^Protein kinase domain^276-547^E:3.8e-47`PF07714.12^Pkinase_Tyr^Protein tyrosine kinase^277-548^E:2.3e-45	.	ExpAA=34.40^PredHel=1^Topology=i186-208o	COG0515^Serine/threonine protein kinase	GO:0005886^cellular_component^plasma membrane`GO:0005524^molecular_function^ATP binding`GO:0004674^molecular_function^protein serine/threonine kinase activity
isotig04707	0	54	8.74023	5.36706	1.19234e-16	3.88704e-14	sp|P72745|Y1101_SYNY3^P72745^Q:463-690,H:32-107^34.21%ID^E:5e-09^RecName: Full=Universal stress protein Slr1101;^Bacteria; Cyanobacteria; Chroococcales; Synechocystis	.	sp|Q8LGG8|USPAL_ARATH^Q8LGG8^Q:34-90,H:107-163^38.6%ID^E:1e-10^RecName: Full=Universal stress protein A-like protein;^Eukaryota; Viridiplantae; Streptophyta; Embryophyta; Tracheophyta; Spermatophyta; Magnoliophyta; eudicotyledons; core eudicotyledons; rosids; malvids; Brassicales; Brassicaceae; Camelineae; Arabidopsis	PF00582.21^Usp^Universal stress protein family^20-89^E:4.9e-20	.	.	COG0589^Universal stress protein UspA and related nucleotide-binding proteins	GO:0005886^cellular_component^plasma membrane`GO:0006950^biological_process^response to stress
isotig08641	54	0	-8.77644	5.38705	1.19234e-16	3.88704e-14	sp|P0C5B3|MT1A_ORYSJ^P0C5B3^Q:468-340,H:21-64^81.82%ID^E:2e-15^RecName: Full=Metallothionein-like protein 1A;^Eukaryota; Viridiplantae; Streptophyta; Embryophyta; Tracheophyta; Spermatophyta; Magnoliophyta; Liliopsida; Poales; Poaceae; BEP clade; Ehrhartoideae; Oryzeae; Oryza	.	sp|Q0IMG5|MT4A_ORYSJ^Q0IMG5^Q:37-109,H:1-78^70%ID^E:8e-25^RecName: Full=Metallothionein-like protein 4A;^Eukaryota; Viridiplantae; Streptophyta; Embryophyta; Tracheophyta; Spermatophyta; Magnoliophyta; Liliopsida; Poales; Poaceae; BEP clade; Ehrhartoideae; Oryzeae; Oryza	PF01439.13^Metallothio_2^Metallothionein^37-109^E:1e-23	.	.	.	GO:0005507^molecular_function^copper ion binding
isotig42632	6	77	3.61853	5.95189	1.76966e-16	5.73792e-14	sp|Q05736|PR1_ASPOF^Q05736^Q:79-549,H:2-157^51.27%ID^E:2e-49^RecName: Full=Pathogenesis-related protein 1;^Eukaryota; Viridiplantae; Streptophyta; Embryophyta; Tracheophyta; Spermatophyta; Magnoliophyta; Liliopsida; Asparagales; Asparagaceae; Asparagoideae; Asparagus	.	sp|Q05736|PR1_ASPOF^Q05736^Q:3-159,H:2-157^51.27%ID^E:3e-51^RecName: Full=Pathogenesis-related protein 1;^Eukaryota; Viridiplantae; Streptophyta; Embryophyta; Tracheophyta; Spermatophyta; Magnoliophyta; Liliopsida; Asparagales; Asparagaceae; Asparagoideae; Asparagus	PF00407.14^Bet_v_1^Pathogenesis-related protein Bet v I family^5-155^E:7.4e-23	.	.	.	GO:0005737^cellular_component^cytoplasm`GO:0006952^biological_process^defense response`GO:0009607^biological_process^response to biotic stimulus
isotig42817	57	187	1.67557	7.46514	1.81318e-16	5.84742e-14	sp|Q5ZCK5|CML16_ORYSJ^Q5ZCK5^Q:742-260,H:12-167^80.12%ID^E:3e-72^RecName: Full=Probable calcium-binding protein CML16;^Eukaryota; Viridiplantae; Streptophyta; Embryophyta; Tracheophyta; Spermatophyta; Magnoliophyta; Liliopsida; Poales; Poaceae; BEP clade; Ehrhartoideae; Oryzeae; Oryza	.	sp|Q5ZCK5|CML16_ORYSJ^Q5ZCK5^Q:33-201,H:12-175^77.51%ID^E:4e-84^RecName: Full=Probable calcium-binding protein CML16;^Eukaryota; Viridiplantae; Streptophyta; Embryophyta; Tracheophyta; Spermatophyta; Magnoliophyta; Liliopsida; Poales; Poaceae; BEP clade; Ehrhartoideae; Oryzeae; Oryza	PF13833.1^EF_hand_6^EF-hand domain pair^49-73^E:0.003`PF13405.1^EF_hand_4^EF-hand domain^51-75^E:2.1e-05`PF13202.1^EF_hand_3^EF hand^52-75^E:2.9e-07`PF13499.1^EF_hand_5^EF-hand domain pair^52-114^E:6e-09`PF13833.1^EF_hand_6^EF-hand domain pair^91-114^E:0.019`PF13202.1^EF_hand_3^EF hand^95-115^E:0.0041`PF00036.27^efhand^EF hand^130-157^E:5.1e-07`PF13405.1^EF_hand_4^EF-hand domain^130-157^E:6.5e-08…	.	.	COG5126^Ca2+-binding protein (EF-Hand superfamily)	GO:0005509^molecular_function^calcium ion binding
isotig21014	16	103	2.64089	6.45193	1.98677e-16	6.37296e-14	sp|Q07970|ATK1_ARATH^Q07970^Q:955-335,H:563-781^64.84%ID^E:7e-120^RecName: Full=Kinesin-1;^Eukaryota; Viridiplantae; Streptophyta; Embryophyta; Tracheophyta; Spermatophyta; Magnoliophyta; eudicotyledons; core eudicotyledons; rosids; malvids; Brassicales; Brassicaceae; Camelineae; Arabidopsis`sp|Q07970|ATK1_ARATH^Q07970^Q:1310-951,H:434-557^65.32%ID^E:7e-120^RecName: Full=Kinesin-1;^Eukaryota; Vir…	.	.	.	.	.	.	.
contig00269	1	59	5.68154	5.50896	2.25417e-16	7.1542e-14	sp|O82197|VP321_ARATH^O82197^Q:160-462,H:51-151^91.09%ID^E:1e-58^RecName: Full=Vacuolar protein sorting-associated protein 32 homolog 1;^Eukaryota; Viridiplantae; Streptophyta; Embryophyta; Tracheophyta; Spermatophyta; Magnoliophyta; eudicotyledons; core eudicotyledons; rosids; malvids; Brassicales; Brassicaceae; Camelineae; Arabidopsis	.	sp|O82197|VP321_ARATH^O82197^Q:28-222,H:25-213^80.61%ID^E:6e-92^RecName: Full=Vacuolar protein sorting-associated protein 32 homolog 1;^Eukaryota; Viridiplantae; Streptophyta; Embryophyta; Tracheophyta; Spermatophyta; Magnoliophyta; eudicotyledons; core eudicotyledons; rosids; malvids; Brassicales; Brassicaceae; Camelineae; Arabidopsis	PF03357.16^Snf7^Snf7^28-185^E:1.6e-42	.	.	.	GO:0000815^cellular_component^ESCRT III complex`GO:0005886^cellular_component^plasma membrane`GO:0015031^biological_process^protein transport
isotig28089	57	1	-5.70036	5.48324	2.25417e-16	7.1542e-14	sp|Q9S793|FRS8_ARATH^Q9S793^Q:1644-1312,H:322-432^27.68%ID^E:2e-06^RecName: Full=Protein FAR1-RELATED SEQUENCE 8;^Eukaryota; Viridiplantae; Streptophyta; Embryophyta; Tracheophyta; Spermatophyta; Magnoliophyta; eudicotyledons; core eudicotyledons; rosids; malvids; Brassicales; Brassicaceae; Camelineae; Arabidopsis	.	sp|Q9S793|FRS8_ARATH^Q9S793^Q:444-554,H:322-432^28.57%ID^E:2e-06^RecName: Full=Protein FAR1-RELATED SEQUENCE 8;^Eukaryota; Viridiplantae; Streptophyta; Embryophyta; Tracheophyta; Spermatophyta; Magnoliophyta; eudicotyledons; core eudicotyledons; rosids; malvids; Brassicales; Brassicaceae; Camelineae; Arabidopsis	PF03108.10^DBD_Tnp_Mut^MuDR family transposase^244-310^E:8.1e-20`PF10551.4^MULE^MULE transposase domain^461-538^E:2.3e-22`PF00872.13^Transposase_mut^Transposase, Mutator family^462-541^E:1.7e-08`PF04434.12^SWIM^SWIM zinc finger^696-724^E:5.1e-07	.	.	.	GO:0005634^cellular_component^nucleus`GO:0046872^molecular_function^metal ion binding`GO:0008270^molecular_function^zinc ion binding
isotig07001	53	0	-8.74954	5.36188	2.3784e-16	7.46942e-14	.	.	.	.	sigP:1^21^0.752^YES	ExpAA=22.35^PredHel=1^Topology=i7-29o	.	.
isotig19749	53	0	-8.74954	5.36188	2.3784e-16	7.46942e-14	sp|Q3ZBV1|IST1_BOVIN^Q3ZBV1^Q:1794-1285,H:10-179^36.26%ID^E:5e-21^RecName: Full=IST1 homolog;^Eukaryota; Metazoa; Chordata; Craniata; Vertebrata; Euteleostomi; Mammalia; Eutheria; Laurasiatheria; Cetartiodactyla; Ruminantia; Pecora; Bovidae; Bovinae; Bos	.	sp|Q54I39|IST1L_DICDI^Q54I39^Q:30-206,H:3-177^35.75%ID^E:5e-28^RecName: Full=IST1-like protein;^Eukaryota; Amoebozoa; Mycetozoa; Dictyosteliida; Dictyostelium	PF03398.9^Ist1^Regulator of Vps4 activity in the MVB pathway^41-206^E:2.1e-59	.	.	.	.
isotig07012	83	9	-3.2234	6.11393	2.49114e-16	7.78272e-14	.	.	.	.	sigP:1^17^0.893^YES	.	.	.
isotig27498	483	266	-0.896571	9.08063	4.29715e-16	1.33554e-13	sp|O22193|PUB4_ARATH^O22193^Q:1712-2203,H:546-708^34.55%ID^E:1e-08^RecName: Full=U-box domain-containing protein 4;^Eukaryota; Viridiplantae; Streptophyta; Embryophyta; Tracheophyta; Spermatophyta; Magnoliophyta; eudicotyledons; core eudicotyledons; rosids; malvids; Brassicales; Brassicaceae; Camelineae; Arabidopsis	.	sp|O22193|PUB4_ARATH^O22193^Q:453-616,H:546-708^34.55%ID^E:6e-09^RecName: Full=U-box domain-containing protein 4;^Eukaryota; Viridiplantae; Streptophyta; Embryophyta; Tracheophyta; Spermatophyta; Magnoliophyta; eudicotyledons; core eudicotyledons; rosids; malvids; Brassicales; Brassicaceae; Camelineae; Arabidopsis	PF00168.25^C2^C2 domain^1010-1024^E:2600`PF13646.1^HEAT_2^HEAT repeats^1573-1679^E:3.4e-06`PF00168.25^C2^C2 domain^2025-2104^E:1.4e-09	.	.	.	GO:0000151^cellular_component^ubiquitin ligase complex`GO:0004842^molecular_function^ubiquitin-protein ligase activity
isotig10129	1	58	5.65693	5.48631	4.42087e-16	1.3599e-13	sp|P21240|CPNB1_ARATH^P21240^Q:91-1830,H:1-600^83.36%ID^E:0^RecName: Full=Chaperonin 60 subunit beta 1, chloroplastic;^Eukaryota; Viridiplantae; Streptophyta; Embryophyta; Tracheophyta; Spermatophyta; Magnoliophyta; eudicotyledons; core eudicotyledons; rosids; malvids; Brassicales; Brassicaceae; Camelineae; Arabidopsis	.	sp|P21240|CPNB1_ARATH^P21240^Q:31-610,H:1-600^83.36%ID^E:0^RecName: Full=Chaperonin 60 subunit beta 1, chloroplastic;^Eukaryota; Viridiplantae; Streptophyta; Embryophyta; Tracheophyta; Spermatophyta; Magnoliophyta; eudicotyledons; core eudicotyledons; rosids; malvids; Brassicales; Brassicaceae; Camelineae; Arabidopsis	PF00118.19^Cpn60_TCP1^TCP-1/cpn60 chaperonin family^87-589^E:6.3e-121	.	.	COG0459^Chaperonin GroEL (HSP60 family)	GO:0048046^cellular_component^apoplast`GO:0009941^cellular_component^chloroplast envelope`GO:0009570^cellular_component^chloroplast stroma`GO:0022626^cellular_component^cytosolic ribosome`GO:0005886^cellular_component^plasma membrane`GO:0010319^cellular_component^stromule`GO:0005524^molecular_function^ATP binding`GO:0008219^biological_process^cell death`GO:0051085^biological_process^chaperone med…
isotig21541	56	1	-5.67488	5.45969	4.42087e-16	1.3599e-13	sp|P0C1Y5|EXB11_MAIZE^P0C1Y5^Q:272-901,H:30-237^80.95%ID^E:8e-120^RecName: Full=Expansin-B11;^Eukaryota; Viridiplantae; Streptophyta; Embryophyta; Tracheophyta; Spermatophyta; Magnoliophyta; Liliopsida; Poales; Poaceae; PACMAD clade; Panicoideae; Andropogoneae; Zea`sp|P0C1Y5|EXB11_MAIZE^P0C1Y5^Q:885-998,H:232-269^65.79%ID^E:2e-07^RecName: Full=Expansin-B11;^Eukaryota; Viridiplantae; Streptophyta;…	.	sp|P0C1Y5|EXB11_MAIZE^P0C1Y5^Q:19-234,H:24-237^81.02%ID^E:5e-128^RecName: Full=Expansin-B11;^Eukaryota; Viridiplantae; Streptophyta; Embryophyta; Tracheophyta; Spermatophyta; Magnoliophyta; Liliopsida; Poales; Poaceae; PACMAD clade; Panicoideae; Andropogoneae; Zea	PF03330.13^DPBB_1^Rare lipoprotein A (RlpA)-like double-psi beta-barrel^82-159^E:1.4e-18`PF01357.16^Pollen_allerg_1^Pollen allergen^173-233^E:1.2e-18	sigP:1^25^0.883^YES	.	.	GO:0005618^cellular_component^cell wall`GO:0005576^cellular_component^extracellular region`GO:0016020^cellular_component^membrane`GO:0019953^biological_process^sexual reproduction
isotig09604	52	0	-8.72212	5.33626	4.7445e-16	1.43012e-13	.	.	.	.	sigP:1^21^0.86^YES	.	.	.
isotig15432	0	52	8.68592	5.3166	4.7445e-16	1.43012e-13	.	.	.	PF06596.6^PsbX^Photosystem II reaction centre X protein (PsbX)^117-152^E:4.4e-15	.	ExpAA=30.08^PredHel=1^Topology=i122-144o	.	.
isotig16558	52	0	-8.72212	5.33626	4.7445e-16	1.43012e-13	sp|P09189|HSP7C_PETHY^P09189^Q:69-2015,H:1-651^90.94%ID^E:0^RecName: Full=Heat shock cognate 70 kDa protein;^Eukaryota; Viridiplantae; Streptophyta; Embryophyta; Tracheophyta; Spermatophyta; Magnoliophyta; eudicotyledons; core eudicotyledons; asterids; lamiids; Solanales; Solanaceae; Petunioideae; Petunia	.	sp|P09189|HSP7C_PETHY^P09189^Q:23-671,H:1-651^91.28%ID^E:0^RecName: Full=Heat shock cognate 70 kDa protein;^Eukaryota; Viridiplantae; Streptophyta; Embryophyta; Tracheophyta; Spermatophyta; Magnoliophyta; eudicotyledons; core eudicotyledons; asterids; lamiids; Solanales; Solanaceae; Petunioideae; Petunia	PF00012.15^HSP70^Hsp70 protein^31-640^E:3.9e-274	sigP:1^18^0.573^YES	.	.	GO:0005524^molecular_function^ATP binding`GO:0006950^biological_process^response to stress
isotig17146	52	0	-8.72212	5.33626	4.7445e-16	1.43012e-13	sp|O14032|YEMB_SCHPO^O14032^Q:773-375,H:29-151^30.08%ID^E:9e-08^RecName: Full=UPF0664 stress-induced protein C29B12.11c;^Eukaryota; Fungi; Dikarya; Ascomycota; Taphrinomycotina; Schizosaccharomycetes; Schizosaccharomycetales; Schizosaccharomycetaceae; Schizosaccharomyces	.	sp|O14032|YEMB_SCHPO^O14032^Q:101-233,H:29-151^30.08%ID^E:1e-07^RecName: Full=UPF0664 stress-induced protein C29B12.11c;^Eukaryota; Fungi; Dikarya; Ascomycota; Taphrinomycotina; Schizosaccharomycetes; Schizosaccharomycetales; Schizosaccharomycetaceae; Schizosaccharomyces	.	.	.	.	GO:0005829^cellular_component^cytosol`GO:0005634^cellular_component^nucleus`GO:0033554^biological_process^cellular response to stress
isotig29670	109	271	1.27671	8.09717	7.74173e-16	2.3219e-13	sp|A2XFI3|PDC2_ORYSI^A2XFI3^Q:113-1930,H:1-606^92.94%ID^E:0^RecName: Full=Pyruvate decarboxylase isozyme 2;^Eukaryota; Viridiplantae; Streptophyta; Embryophyta; Tracheophyta; Spermatophyta; Magnoliophyta; Liliopsida; Poales; Poaceae; BEP clade; Ehrhartoideae; Oryzeae; Oryza	.	sp|A2XFI3|PDC2_ORYSI^A2XFI3^Q:1-606,H:1-606^92.94%ID^E:0^RecName: Full=Pyruvate decarboxylase isozyme 2;^Eukaryota; Viridiplantae; Streptophyta; Embryophyta; Tracheophyta; Spermatophyta; Magnoliophyta; Liliopsida; Poales; Poaceae; BEP clade; Ehrhartoideae; Oryzeae; Oryza	PF02776.13^TPP_enzyme_N^Thiamine pyrophosphate enzyme, N-terminal TPP binding domain^46-213^E:2.2e-37`PF00205.17^TPP_enzyme_M^Thiamine pyrophosphate enzyme, central domain^242-348^E:1.5e-15`PF02775.16^TPP_enzyme_C^Thiamine pyrophosphate enzyme, C-terminal TPP binding domain^453-577^E:1.1e-13	.	.	COG3961^Pyruvate decarboxylase and related thiamine pyrophosphate-requiring enzymes	GO:0000287^molecular_function^magnesium ion binding`GO:0004737^molecular_function^pyruvate decarboxylase activity`GO:0030976^molecular_function^thiamine pyrophosphate binding`GO:0008152^biological_process^metabolic process
isotig24572	18	105	2.49991	6.49834	8.1385e-16	2.42876e-13	sp|P12950|DHN1_MAIZE^P12950^Q:281-601,H:59-168^71.3%ID^E:2e-12^RecName: Full=Dehydrin DHN1;^Eukaryota; Viridiplantae; Streptophyta; Embryophyta; Tracheophyta; Spermatophyta; Magnoliophyta; Liliopsida; Poales; Poaceae; PACMAD clade; Panicoideae; Andropogoneae; Zea	.	sp|P12948|DHN3_HORVU^P12948^Q:6-158,H:2-161^60.47%ID^E:2e-35^RecName: Full=Dehydrin DHN3;^Eukaryota; Viridiplantae; Streptophyta; Embryophyta; Tracheophyta; Spermatophyta; Magnoliophyta; Liliopsida; Poales; Poaceae; BEP clade; Pooideae; Triticeae; Hordeum	PF00257.14^Dehydrin^Dehydrin^16-158^E:2.4e-34	.	.	.	GO:0006950^biological_process^response to stress`GO:0009415^biological_process^response to water stimulus
isotig27627	327	155	-1.11268	8.4499	8.71279e-16	2.58727e-13	sp|B8ANF1|CHLH_ORYSI^B8ANF1^Q:4445-300,H:2-1387^92.8%ID^E:0^RecName: Full=Magnesium-chelatase subunit ChlH, chloroplastic;^Eukaryota; Viridiplantae; Streptophyta; Embryophyta; Tracheophyta; Spermatophyta; Magnoliophyta; Liliopsida; Poales; Poaceae; BEP clade; Ehrhartoideae; Oryzeae; Oryza	.	sp|B8ANF1|CHLH_ORYSI^B8ANF1^Q:3-1384,H:2-1387^92.8%ID^E:0^RecName: Full=Magnesium-chelatase subunit ChlH, chloroplastic;^Eukaryota; Viridiplantae; Streptophyta; Embryophyta; Tracheophyta; Spermatophyta; Magnoliophyta; Liliopsida; Poales; Poaceae; BEP clade; Ehrhartoideae; Oryzeae; Oryza	PF11965.3^DUF3479^Domain of unknown function (DUF3479)^80-243^E:2.2e-48`PF02514.11^CobN-Mg_chel^CobN/Magnesium Chelatase^247-1365^E:0	.	.	.	GO:0031969^cellular_component^chloroplast membrane`GO:0009570^cellular_component^chloroplast stroma`GO:0005739^cellular_component^mitochondrion`GO:0005524^molecular_function^ATP binding`GO:0016851^molecular_function^magnesium chelatase activity`GO:0015995^biological_process^chlorophyll biosynthetic process`GO:0015979^biological_process^photosynthesis
isotig35793	140	37	-1.95247	7.02742	9.07535e-16	2.68165e-13	.	.	.	PF04570.9^DUF581^Protein of unknown function (DUF581)^46-96^E:9.1e-23	.	.	.	.
isotig07445	0	51	8.65797	5.29069	9.46492e-16	2.72954e-13	sp|P25866|UBC2_WHEAT^P25866^Q:168-623,H:1-152^97.37%ID^E:9e-99^RecName: Full=Ubiquitin-conjugating enzyme E2 2;^Eukaryota; Viridiplantae; Streptophyta; Embryophyta; Tracheophyta; Spermatophyta; Magnoliophyta; Liliopsida; Poales; Poaceae; BEP clade; Pooideae; Triticeae; Triticum	.	sp|P25866|UBC2_WHEAT^P25866^Q:1-152,H:1-152^97.37%ID^E:5e-109^RecName: Full=Ubiquitin-conjugating enzyme E2 2;^Eukaryota; Viridiplantae; Streptophyta; Embryophyta; Tracheophyta; Spermatophyta; Magnoliophyta; Liliopsida; Poales; Poaceae; BEP clade; Pooideae; Triticeae; Triticum	PF00179.21^UQ_con^Ubiquitin-conjugating enzyme^8-144^E:1.2e-52	.	.	.	GO:0005524^molecular_function^ATP binding`GO:0004842^molecular_function^ubiquitin-protein ligase activity
isotig11101	51	0	-8.69417	5.31017	9.46492e-16	2.72954e-13	sp|P50883|RL121_ARATH^P50883^Q:24-515,H:1-164^89.63%ID^E:2e-100^RecName: Full=60S ribosomal protein L12-1;^Eukaryota; Viridiplantae; Streptophyta; Embryophyta; Tracheophyta; Spermatophyta; Magnoliophyta; eudicotyledons; core eudicotyledons; rosids; malvids; Brassicales; Brassicaceae; Camelineae; Arabidopsis	.	sp|P50883|RL121_ARATH^P50883^Q:8-171,H:1-164^89.63%ID^E:4e-103^RecName: Full=60S ribosomal protein L12-1;^Eukaryota; Viridiplantae; Streptophyta; Embryophyta; Tracheophyta; Spermatophyta; Magnoliophyta; eudicotyledons; core eudicotyledons; rosids; malvids; Brassicales; Brassicaceae; Camelineae; Arabidopsis	PF03946.9^Ribosomal_L11_N^Ribosomal protein L11, N-terminal domain^22-77^E:2e-16`PF00298.14^Ribosomal_L11^Ribosomal protein L11, RNA binding domain^82-151^E:1.5e-13	.	.	COG0080^Ribosomal protein L11	GO:0009507^cellular_component^chloroplast`GO:0022625^cellular_component^cytosolic large ribosomal subunit`GO:0005730^cellular_component^nucleolus`GO:0009506^cellular_component^plasmodesma`GO:0005773^cellular_component^vacuole`GO:0019843^molecular_function^rRNA binding`GO:0003735^molecular_function^structural constituent of ribosome`GO:0008270^molecular_function^zinc ion binding`GO:0009409^biologi…
isotig17145	0	51	8.65797	5.29069	9.46492e-16	2.72954e-13	sp|O14032|YEMB_SCHPO^O14032^Q:771-373,H:29-151^30.08%ID^E:1e-07^RecName: Full=UPF0664 stress-induced protein C29B12.11c;^Eukaryota; Fungi; Dikarya; Ascomycota; Taphrinomycotina; Schizosaccharomycetes; Schizosaccharomycetales; Schizosaccharomycetaceae; Schizosaccharomyces	.	sp|O14032|YEMB_SCHPO^O14032^Q:101-233,H:29-151^30.08%ID^E:1e-07^RecName: Full=UPF0664 stress-induced protein C29B12.11c;^Eukaryota; Fungi; Dikarya; Ascomycota; Taphrinomycotina; Schizosaccharomycetes; Schizosaccharomycetales; Schizosaccharomycetaceae; Schizosaccharomyces	.	.	.	.	GO:0005829^cellular_component^cytosol`GO:0005634^cellular_component^nucleus`GO:0033554^biological_process^cellular response to stress
isotig19177	51	0	-8.69417	5.31017	9.46492e-16	2.72954e-13	sp|Q54VT8|GLPK_DICDI^Q54VT8^Q:1734-199,H:4-536^49%ID^E:2e-175^RecName: Full=Probable glycerol kinase;^Eukaryota; Amoebozoa; Mycetozoa; Dictyosteliida; Dictyostelium	.	sp|Q54VT8|GLPK_DICDI^Q54VT8^Q:9-520,H:4-536^49%ID^E:2e-180^RecName: Full=Probable glycerol kinase;^Eukaryota; Amoebozoa; Mycetozoa; Dictyosteliida; Dictyostelium	PF00370.16^FGGY_N^FGGY family of carbohydrate kinases, N-terminal domain^9-264^E:3.4e-71`PF02782.11^FGGY_C^FGGY family of carbohydrate kinases, C-terminal domain^272-472^E:5.7e-59	.	.	COG0554^Glycerol kinase	GO:0005524^molecular_function^ATP binding`GO:0004370^molecular_function^glycerol kinase activity`GO:0019563^biological_process^glycerol catabolic process`GO:0006072^biological_process^glycerol-3-phosphate metabolic process
isotig48543	51	0	-8.69417	5.31017	9.46492e-16	2.72954e-13	.	.	.	.	.	.	.	.
isotig29114	279	123	-1.21705	8.19083	1.22887e-15	3.52693e-13	sp|Q8S1X7|GT15_ORYSJ^Q8S1X7^Q:2022-847,H:26-417^98.21%ID^E:0^RecName: Full=Probable glucuronosyltransferase Os01g0926700;^Eukaryota; Viridiplantae; Streptophyta; Embryophyta; Tracheophyta; Spermatophyta; Magnoliophyta; Liliopsida; Poales; Poaceae; BEP clade; Ehrhartoideae; Oryzeae; Oryza	.	sp|Q8S1X7|GT15_ORYSJ^Q8S1X7^Q:2-417,H:1-417^96.4%ID^E:0^RecName: Full=Probable glucuronosyltransferase Os01g0926700;^Eukaryota; Viridiplantae; Streptophyta; Embryophyta; Tracheophyta; Spermatophyta; Magnoliophyta; Liliopsida; Poales; Poaceae; BEP clade; Ehrhartoideae; Oryzeae; Oryza	PF03016.10^Exostosin^Exostosin family^50-345^E:1.4e-78	sigP:1^23^0.909^YES	.	.	GO:0000139^cellular_component^Golgi membrane`GO:0016021^cellular_component^integral to membrane`GO:0080116^molecular_function^glucuronoxylan glucuronosyltransferase activity`GO:0010417^biological_process^glucuronoxylan biosynthetic process`GO:0009834^biological_process^secondary cell wall biogenesis
isotig11268	0	50	8.62947	5.26431	1.88827e-15	5.34275e-13	sp|P21577|6PGD_SYNE7^P21577^Q:135-1550,H:1-471^59.58%ID^E:0^RecName: Full=6-phosphogluconate dehydrogenase, decarboxylating;^Bacteria; Cyanobacteria; Chroococcales; Synechococcus	.	sp|P21577|6PGD_SYNE7^P21577^Q:1-472,H:1-471^59.58%ID^E:0^RecName: Full=6-phosphogluconate dehydrogenase, decarboxylating;^Bacteria; Cyanobacteria; Chroococcales; Synechococcus	PF03446.10^NAD_binding_2^NAD binding domain of 6-phosphogluconate dehydrogenase^4-177^E:4.8e-49`PF00393.14^6PGD^6-phosphogluconate dehydrogenase, C-terminal domain^182-471^E:5.6e-132	.	.	COG0362^6-phosphogluconate dehydrogenase	GO:0050661^molecular_function^NADP binding`GO:0004616^molecular_function^phosphogluconate dehydrogenase (decarboxylating) activity`GO:0019521^biological_process^D-gluconate metabolic process`GO:0006098^biological_process^pentose-phosphate shunt
isotig15918	50	0	-8.66567	5.28361	1.88827e-15	5.34275e-13	.	.	.	.	.	.	.	.
isotig20679	50	0	-8.66567	5.28361	1.88827e-15	5.34275e-13	sp|Q9SUR3|RTNLA_ARATH^Q9SUR3^Q:602-1336,H:24-273^66.4%ID^E:2e-88^RecName: Full=Reticulon-like protein B1;^Eukaryota; Viridiplantae; Streptophyta; Embryophyta; Tracheophyta; Spermatophyta; Magnoliophyta; eudicotyledons; core eudicotyledons; rosids; malvids; Brassicales; Brassicaceae; Camelineae; Arabidopsis	.	sp|Q9SUR3|RTNLA_ARATH^Q9SUR3^Q:11-255,H:24-273^64.8%ID^E:1e-108^RecName: Full=Reticulon-like protein B1;^Eukaryota; Viridiplantae; Streptophyta; Embryophyta; Tracheophyta; Spermatophyta; Magnoliophyta; eudicotyledons; core eudicotyledons; rosids; malvids; Brassicales; Brassicaceae; Camelineae; Arabidopsis	PF02453.12^Reticulon^Reticulon^72-233^E:5e-57	.	ExpAA=56.48^PredHel=2^Topology=o99-121i181-203o	.	GO:0071782^cellular_component^endoplasmic reticulum tubular network`GO:0071458^cellular_component^integral to cytosolic side of endoplasmic reticulum membrane`GO:0005886^cellular_component^plasma membrane`GO:0005773^cellular_component^vacuole`GO:0071786^biological_process^endoplasmic reticulum tubular network organization
isotig37932	243	466	0.902741	8.99154	2.20037e-15	6.19659e-13	sp|A3C039|SAP1_ORYSJ^A3C039^Q:216-719,H:1-164^66.86%ID^E:8e-56^RecName: Full=Zinc finger A20 and AN1 domain-containing stress-associated protein 1;^Eukaryota; Viridiplantae; Streptophyta; Embryophyta; Tracheophyta; Spermatophyta; Magnoliophyta; Liliopsida; Poales; Poaceae; BEP clade; Ehrhartoideae; Oryzeae; Oryza	.	sp|A3C039|SAP1_ORYSJ^A3C039^Q:1-168,H:1-164^67.46%ID^E:3e-65^RecName: Full=Zinc finger A20 and AN1 domain-containing stress-associated protein 1;^Eukaryota; Viridiplantae; Streptophyta; Embryophyta; Tracheophyta; Spermatophyta; Magnoliophyta; Liliopsida; Poales; Poaceae; BEP clade; Ehrhartoideae; Oryzeae; Oryza	PF01754.11^zf-A20^A20-like zinc finger^20-41^E:9.1e-07`PF01428.11^zf-AN1^AN1-like Zinc finger^109-148^E:5.9e-12	.	.	.	GO:0003677^molecular_function^DNA binding`GO:0046872^molecular_function^metal ion binding`GO:0008270^molecular_function^zinc ion binding`GO:0006950^biological_process^response to stress
isotig34157	43	156	1.81988	7.17602	2.25159e-15	6.31119e-13	sp|O23474|PER40_ARATH^O23474^Q:268-1173,H:54-348^62.5%ID^E:5e-116^RecName: Full=Peroxidase 40;^Eukaryota; Viridiplantae; Streptophyta; Embryophyta; Tracheophyta; Spermatophyta; Magnoliophyta; eudicotyledons; core eudicotyledons; rosids; malvids; Brassicales; Brassicaceae; Camelineae; Arabidopsis	.	sp|O23474|PER40_ARATH^O23474^Q:27-366,H:21-348^58.43%ID^E:5e-131^RecName: Full=Peroxidase 40;^Eukaryota; Viridiplantae; Streptophyta; Embryophyta; Tracheophyta; Spermatophyta; Magnoliophyta; eudicotyledons; core eudicotyledons; rosids; malvids; Brassicales; Brassicaceae; Camelineae; Arabidopsis	PF00141.18^peroxidase^Peroxidase^78-312^E:2.2e-74	sigP:1^23^0.876^YES	ExpAA=19.98^PredHel=1^Topology=i7-29o	COG0376^Catalase (peroxidase I)	GO:0005576^cellular_component^extracellular region`GO:0020037^molecular_function^heme binding`GO:0046872^molecular_function^metal ion binding`GO:0004601^molecular_function^peroxidase activity`GO:0042744^biological_process^hydrogen peroxide catabolic process
isotig10139	0	49	8.6004	5.23743	3.76734e-15	1.03661e-12	sp|Q9FM65|FLA1_ARATH^Q9FM65^Q:1390-611,H:81-335^45%ID^E:5e-55^RecName: Full=Fasciclin-like arabinogalactan protein 1;^Eukaryota; Viridiplantae; Streptophyta; Embryophyta; Tracheophyta; Spermatophyta; Magnoliophyta; eudicotyledons; core eudicotyledons; rosids; malvids; Brassicales; Brassicaceae; Camelineae; Arabidopsis`sp|Q9FM65|FLA1_ARATH^Q9FM65^Q:1556-1395,H:26-79^48.15%ID^E:5e-55^RecName: Full=…	.	.	.	.	ExpAA=18.15^PredHel=1^Topology=i89-108o	.	.
isotig18723	49	0	-8.6366	5.25655	3.76734e-15	1.03661e-12	sp|Q9FSV7|SST_FESAR^Q9FSV7^Q:1956-169,H:88-649^64.32%ID^E:0^RecName: Full=Sucrose:sucrose 1-fructosyltransferase;^Eukaryota; Viridiplantae; Streptophyta; Embryophyta; Tracheophyta; Spermatophyta; Magnoliophyta; Liliopsida; Poales; Poaceae; BEP clade; Pooideae; Poeae; Loliinae; Festuca	.	.	.	.	.	.	.
isotig23076	49	0	-8.6366	5.25655	3.76734e-15	1.03661e-12	sp|Q9FHE1|GSTT3_ARATH^Q9FHE1^Q:449-955,H:271-440^25.43%ID^E:1e-09^RecName: Full=Glutathione S-transferase T3;^Eukaryota; Viridiplantae; Streptophyta; Embryophyta; Tracheophyta; Spermatophyta; Magnoliophyta; eudicotyledons; core eudicotyledons; rosids; malvids; Brassicales; Brassicaceae; Camelineae; Arabidopsis	.	sp|Q9FHE1|GSTT3_ARATH^Q9FHE1^Q:150-423,H:271-575^22.12%ID^E:3e-10^RecName: Full=Glutathione S-transferase T3;^Eukaryota; Viridiplantae; Streptophyta; Embryophyta; Tracheophyta; Spermatophyta; Magnoliophyta; eudicotyledons; core eudicotyledons; rosids; malvids; Brassicales; Brassicaceae; Camelineae; Arabidopsis	PF14303.1^NAM-associated^No apical meristem-associated C-terminal domain^252-437^E:8.4e-22	.	.	COG0625^Glutathione S-transferase	GO:0005737^cellular_component^cytoplasm`GO:0005634^cellular_component^nucleus`GO:0003677^molecular_function^DNA binding`GO:0004364^molecular_function^glutathione transferase activity`GO:0009636^biological_process^response to toxin`GO:0009407^biological_process^toxin catabolic process
isotig24858	49	0	-8.6366	5.25655	3.76734e-15	1.03661e-12	sp|P46518|LEA14_GOSHI^P46518^Q:714-271,H:4-151^62.84%ID^E:3e-63^RecName: Full=Late embryogenesis abundant protein Lea14-A;^Eukaryota; Viridiplantae; Streptophyta; Embryophyta; Tracheophyta; Spermatophyta; Magnoliophyta; eudicotyledons; core eudicotyledons; rosids; malvids; Malvales; Malvaceae; Malvoideae; Gossypium	.	.	.	.	.	.	.
isotig38259	9	80	3.09834	6.04857	4.68489e-15	1.28319e-12	.	.	.	.	sigP:1^28^0.651^YES	ExpAA=18.45^PredHel=1^Topology=i7-29o	.	.
isotig24877	1	53	5.52716	5.36743	6.52394e-15	1.77878e-12	.	.	.	PF03018.9^Dirigent^Dirigent-like protein^53-191^E:1.3e-36	sigP:1^24^0.925^YES	.	.	.
isotig34422	0	48	8.57073	5.21004	7.51669e-15	2.04018e-12	.	.	.	.	.	ExpAA=103.52^PredHel=4^Topology=i7-29o83-105i142-164o230-252i	.	.
isotig15577	38	143	1.87225	7.04203	7.67887e-15	2.07482e-12	sp|P94029|MT2A_ORYSJ^P94029^Q:114-281,H:25-80^57.89%ID^E:6e-06^RecName: Full=Metallothionein-like protein 2A;^Eukaryota; Viridiplantae; Streptophyta; Embryophyta; Tracheophyta; Spermatophyta; Magnoliophyta; Liliopsida; Poales; Poaceae; BEP clade; Ehrhartoideae; Oryzeae; Oryza	.	sp|Q0IMG5|MT4A_ORYSJ^Q0IMG5^Q:15-93,H:2-78^51.85%ID^E:2e-12^RecName: Full=Metallothionein-like protein 4A;^Eukaryota; Viridiplantae; Streptophyta; Embryophyta; Tracheophyta; Spermatophyta; Magnoliophyta; Liliopsida; Poales; Poaceae; BEP clade; Ehrhartoideae; Oryzeae; Oryza	PF01439.13^Metallothio_2^Metallothionein^15-93^E:6.5e-14	.	.	.	GO:0005507^molecular_function^copper ion binding
isotig39398	11	84	2.88267	6.13892	9.09466e-15	2.44634e-12	.	.	.	.	.	.	.	.
isotig51939	55	2	-4.73236	5.45934	1.27591e-14	3.4167e-12	.	.	.	.	.	.	.	.
isotig11402	47	0	-8.57663	5.20087	1.49982e-14	3.94584e-12	sp|P48504|QCR6_SOLTU^P48504^Q:850-1056,H:1-69^65.22%ID^E:2e-23^RecName: Full=Cytochrome b-c1 complex subunit 6;^Eukaryota; Viridiplantae; Streptophyta; Embryophyta; Tracheophyta; Spermatophyta; Magnoliophyta; eudicotyledons; core eudicotyledons; asterids; lamiids; Solanales; Solanaceae; Solanoideae; Solaneae; Solanum	.	.	.	.	.	.	GO:0005743^cellular_component^mitochondrial inner membrane`GO:0070469^cellular_component^respiratory chain`GO:0008121^molecular_function^ubiquinol-cytochrome-c reductase activity`GO:0006122^biological_process^mitochondrial electron transport, ubiquinol to cytochrome c
isotig15164	0	47	8.54044	5.18212	1.49982e-14	3.94584e-12	sp|O48556|IPYR_MAIZE^O48556^Q:995-342,H:1-214^94.5%ID^E:1e-147^RecName: Full=Soluble inorganic pyrophosphatase;^Eukaryota; Viridiplantae; Streptophyta; Embryophyta; Tracheophyta; Spermatophyta; Magnoliophyta; Liliopsida; Poales; Poaceae; PACMAD clade; Panicoideae; Andropogoneae; Zea	.	sp|O48556|IPYR_MAIZE^O48556^Q:43-260,H:1-214^94.95%ID^E:1e-151^RecName: Full=Soluble inorganic pyrophosphatase;^Eukaryota; Viridiplantae; Streptophyta; Embryophyta; Tracheophyta; Spermatophyta; Magnoliophyta; Liliopsida; Poales; Poaceae; PACMAD clade; Panicoideae; Andropogoneae; Zea	PF00719.14^Pyrophosphatase^Inorganic pyrophosphatase^98-251^E:3.2e-58	.	.	.	GO:0005737^cellular_component^cytoplasm`GO:0005634^cellular_component^nucleus`GO:0004427^molecular_function^inorganic diphosphatase activity`GO:0000287^molecular_function^magnesium ion binding`GO:0006796^biological_process^phosphate-containing compound metabolic process
isotig16993	47	0	-8.57663	5.20087	1.49982e-14	3.94584e-12	sp|P52580|IFRH_MAIZE^P52580^Q:65-991,H:1-309^82.2%ID^E:6e-175^RecName: Full=Isoflavone reductase homolog IRL;^Eukaryota; Viridiplantae; Streptophyta; Embryophyta; Tracheophyta; Spermatophyta; Magnoliophyta; Liliopsida; Poales; Poaceae; PACMAD clade; Panicoideae; Andropogoneae; Zea	.	.	.	.	.	.	.
isotig37650	47	0	-8.57663	5.20087	1.49982e-14	3.94584e-12	.	.	.	.	.	.	.	.
isotig31893	39	143	1.8349	7.04993	1.75468e-14	4.59619e-12	sp|O04203|HSPR2_ARATH^O04203^Q:1634-369,H:47-431^46.45%ID^E:3e-106^RecName: Full=Nematode resistance protein-like HSPRO2;^Eukaryota; Viridiplantae; Streptophyta; Embryophyta; Tracheophyta; Spermatophyta; Magnoliophyta; eudicotyledons; core eudicotyledons; rosids; malvids; Brassicales; Brassicaceae; Camelineae; Arabidopsis	.	sp|O04203|HSPR2_ARATH^O04203^Q:12-461,H:16-431^44.81%ID^E:1e-130^RecName: Full=Nematode resistance protein-like HSPRO2;^Eukaryota; Viridiplantae; Streptophyta; Embryophyta; Tracheophyta; Spermatophyta; Magnoliophyta; eudicotyledons; core eudicotyledons; rosids; malvids; Brassicales; Brassicaceae; Camelineae; Arabidopsis	PF07231.7^Hs1pro-1_N^Hs1pro-1 N-terminus^11-191^E:2.5e-44`PF07014.7^Hs1pro-1_C^Hs1pro-1 protein C-terminus^194-463^E:1.4e-127	.	.	.	GO:0005737^cellular_component^cytoplasm`GO:0009816^biological_process^defense response to bacterium, incompatible interaction`GO:0006979^biological_process^response to oxidative stress`GO:0009751^biological_process^response to salicylic acid stimulus
isotig20552	58	3	-4.25276	5.55095	1.86281e-14	4.85821e-12	sp|Q54ED4|GRWD1_DICDI^Q54ED4^Q:1529-258,H:67-479^45.79%ID^E:2e-116^RecName: Full=Glutamate-rich WD repeat-containing protein 1;^Eukaryota; Amoebozoa; Mycetozoa; Dictyosteliida; Dictyostelium	.	sp|Q54ED4|GRWD1_DICDI^Q54ED4^Q:30-453,H:67-479^45.79%ID^E:4e-125^RecName: Full=Glutamate-rich WD repeat-containing protein 1;^Eukaryota; Amoebozoa; Mycetozoa; Dictyosteliida; Dictyostelium	PF12265.3^CAF1C_H4-bd^Histone-binding protein RBBP4 or subunit C of CAF1 complex^44-111^E:8.9e-15`PF00400.27^WD40^WD domain, G-beta repeat^211-248^E:5.4e-05`PF00400.27^WD40^WD domain, G-beta repeat^261-294^E:3.4e-07`PF00400.27^WD40^WD domain, G-beta repeat^300-334^E:0.0034`PF00400.27^WD40^WD domain, G-beta repeat^348-384^E:0.00048	.	.	COG2319^FOG: WD40 repeat	GO:0005730^cellular_component^nucleolus
isotig11088	81	215	1.3707	7.74081	2.10072e-14	5.45496e-12	sp|P33050|PSC13_MAIZE^P33050^Q:80-568,H:1-162^76.97%ID^E:1e-80^RecName: Full=Pollen-specific protein C13;^Eukaryota; Viridiplantae; Streptophyta; Embryophyta; Tracheophyta; Spermatophyta; Magnoliophyta; Liliopsida; Poales; Poaceae; PACMAD clade; Panicoideae; Andropogoneae; Zea	.	sp|P33050|PSC13_MAIZE^P33050^Q:27-189,H:1-162^76.97%ID^E:6e-82^RecName: Full=Pollen-specific protein C13;^Eukaryota; Viridiplantae; Streptophyta; Embryophyta; Tracheophyta; Spermatophyta; Magnoliophyta; Liliopsida; Poales; Poaceae; PACMAD clade; Panicoideae; Andropogoneae; Zea	PF01190.12^Pollen_Ole_e_I^Pollen proteins Ole e I like^64-149^E:7.3e-22	.	.	.	GO:0005615^cellular_component^extracellular space
isotig10148	51	1	-5.54026	5.33588	2.50206e-14	6.46913e-12	.	.	.	.	sigP:1^28^0.895^YES	ExpAA=21.76^PredHel=1^Topology=i7-29o	.	.
isotig30627	106	256	1.23482	8.02814	2.59094e-14	6.67017e-12	sp|Q688R3|C3H33_ORYSJ^Q688R3^Q:14-1423,H:132-601^78.93%ID^E:0^RecName: Full=Zinc finger CCCH domain-containing protein 33;^Eukaryota; Viridiplantae; Streptophyta; Embryophyta; Tracheophyta; Spermatophyta; Magnoliophyta; Liliopsida; Poales; Poaceae; BEP clade; Ehrhartoideae; Oryzeae; Oryza	.	.	.	.	.	.	.
isotig32011	0	46	8.50949	5.15365	2.99277e-14	7.67173e-12	.	.	.	.	.	ExpAA=163.75^PredHel=8^Topology=i56-73o88-105i112-131o136-155i191-213o228-247i259-276o280-302i	.	.
isotig25572	34	132	1.91679	6.92004	3.74157e-14	9.5504e-12	sp|P81713|IBB3_WHEAT^P81713^Q:577-386,H:8-70^56.25%ID^E:1e-17^RecName: Full=Bowman-Birk type trypsin inhibitor;^Eukaryota; Viridiplantae; Streptophyta; Embryophyta; Tracheophyta; Spermatophyta; Magnoliophyta; Liliopsida; Poales; Poaceae; BEP clade; Pooideae; Triticeae; Triticum	.	.	.	.	.	.	GO:0005576^cellular_component^extracellular region`GO:0004867^molecular_function^serine-type endopeptidase inhibitor activity
isotig27526	333	169	-1.01424	8.5076	3.99223e-14	1.0147e-11	.	.	.	.	.	ExpAA=22.39^PredHel=1^Topology=o1796-1818i	.	.
isotig51132	6	68	3.43951	5.79495	4.32526e-14	1.09471e-11	.	.	.	.	.	.	.	.
isotig16919	50	1	-5.51176	5.30979	4.89774e-14	1.2344e-11	sp|Q9SAR5|AKR2_ARATH^Q9SAR5^Q:1271-273,H:12-342^62.39%ID^E:1e-136^RecName: Full=Ankyrin repeat domain-containing protein 2;^Eukaryota; Viridiplantae; Streptophyta; Embryophyta; Tracheophyta; Spermatophyta; Magnoliophyta; eudicotyledons; core eudicotyledons; rosids; malvids; Brassicales; Brassicaceae; Camelineae; Arabidopsis	.	sp|Q9SAR5|AKR2_ARATH^Q9SAR5^Q:59-391,H:12-342^62.72%ID^E:1e-139^RecName: Full=Ankyrin repeat domain-containing protein 2;^Eukaryota; Viridiplantae; Streptophyta; Embryophyta; Tracheophyta; Spermatophyta; Magnoliophyta; eudicotyledons; core eudicotyledons; rosids; malvids; Brassicales; Brassicaceae; Camelineae; Arabidopsis	PF12796.2^Ank_2^Ankyrin repeats (3 copies)^262-328^E:1.1e-10`PF13637.1^Ank_4^Ankyrin repeats (many copies)^300-344^E:1.2e-08`PF00023.25^Ank^Ankyrin repeat^300-331^E:5.6e-05`PF12796.2^Ank_2^Ankyrin repeats (3 copies)^311-385^E:4.1e-15`PF13857.1^Ank_5^Ankyrin repeats (many copies)^319-373^E:1.3e-12`PF13606.1^Ank_3^Ankyrin repeat^332-358^E:0.00022`PF00023.25^Ank^Ankyrin repeat^333-363^E:2.6e-07`PF13…	.	.	COG0666^FOG: Ankyrin repeat	.
isotig32520	516	306	-0.789879	9.21356	5.35559e-14	1.34414e-11	sp|O64937|EF1A_ORYSJ^O64937^Q:1587-280,H:1-436^96.56%ID^E:0^RecName: Full=Elongation factor 1-alpha;^Eukaryota; Viridiplantae; Streptophyta; Embryophyta; Tracheophyta; Spermatophyta; Magnoliophyta; Liliopsida; Poales; Poaceae; BEP clade; Ehrhartoideae; Oryzeae; Oryza	.	sp|O64937|EF1A_ORYSJ^O64937^Q:23-469,H:1-447^96.64%ID^E:0^RecName: Full=Elongation factor 1-alpha;^Eukaryota; Viridiplantae; Streptophyta; Embryophyta; Tracheophyta; Spermatophyta; Magnoliophyta; Liliopsida; Poales; Poaceae; BEP clade; Ehrhartoideae; Oryzeae; Oryza	PF00009.22^GTP_EFTU^Elongation factor Tu GTP binding domain^28-244^E:2.6e-55`PF03144.20^GTP_EFTU_D2^Elongation factor Tu domain 2^270-336^E:1.8e-16`PF03143.12^GTP_EFTU_D3^Elongation factor Tu C-terminal domain^344-451^E:5.1e-32	.	.	COG5256^Translation elongation factor EF-1alpha (GTPase)	GO:0009507^cellular_component^chloroplast`GO:0005739^cellular_component^mitochondrion`GO:0005730^cellular_component^nucleolus`GO:0005886^cellular_component^plasma membrane`GO:0005773^cellular_component^vacuole`GO:0005525^molecular_function^GTP binding`GO:0003924^molecular_function^GTPase activity`GO:0003746^molecular_function^translation elongation factor activity`GO:0006184^biological_process^GT…
isotig04930	0	45	8.47787	5.1246	5.97214e-14	1.45623e-11	.	.	.	.	sigP:1^27^0.879^YES	ExpAA=16.71^PredHel=1^Topology=i5-27o	.	.
isotig12772	0	45	8.47787	5.1246	5.97214e-14	1.45623e-11	sp|Q9LS01|AOC3_ARATH^Q9LS01^Q:1033-563,H:78-235^70.89%ID^E:1e-74^RecName: Full=Allene oxide cyclase 3, chloroplastic;^Eukaryota; Viridiplantae; Streptophyta; Embryophyta; Tracheophyta; Spermatophyta; Magnoliophyta; eudicotyledons; core eudicotyledons; rosids; malvids; Brassicales; Brassicaceae; Camelineae; Arabidopsis	.	sp|Q9LS01|AOC3_ARATH^Q9LS01^Q:84-281,H:61-258^62.31%ID^E:2e-86^RecName: Full=Allene oxide cyclase 3, chloroplastic;^Eukaryota; Viridiplantae; Streptophyta; Embryophyta; Tracheophyta; Spermatophyta; Magnoliophyta; eudicotyledons; core eudicotyledons; rosids; malvids; Brassicales; Brassicaceae; Camelineae; Arabidopsis	PF06351.6^Allene_ox_cyc^Allene oxide cyclase^103-279^E:9.4e-100	.	.	.	GO:0009507^cellular_component^chloroplast`GO:0005886^cellular_component^plasma membrane`GO:0005774^cellular_component^vacuolar membrane`GO:0046423^molecular_function^allene-oxide cyclase activity`GO:0009695^biological_process^jasmonic acid biosynthetic process`GO:0009620^biological_process^response to fungus`GO:0009651^biological_process^response to salt stress
isotig13884	45	0	-8.51406	5.14295	5.97214e-14	1.45623e-11	sp|P43279|MAOC_ORYSJ^P43279^Q:292-2055,H:57-639^87.41%ID^E:0^RecName: Full=NADP-dependent malic enzyme, chloroplastic;^Eukaryota; Viridiplantae; Streptophyta; Embryophyta; Tracheophyta; Spermatophyta; Magnoliophyta; Liliopsida; Poales; Poaceae; BEP clade; Ehrhartoideae; Oryzeae; Oryza	.	sp|P43279|MAOC_ORYSJ^P43279^Q:60-647,H:57-639^87.59%ID^E:0^RecName: Full=NADP-dependent malic enzyme, chloroplastic;^Eukaryota; Viridiplantae; Streptophyta; Embryophyta; Tracheophyta; Spermatophyta; Magnoliophyta; Liliopsida; Poales; Poaceae; BEP clade; Ehrhartoideae; Oryzeae; Oryza	PF00390.14^malic^Malic enzyme, N-terminal domain^172-352^E:2.7e-79`PF03949.10^Malic_M^Malic enzyme, NAD binding domain^363-616^E:1e-92	.	.	COG0281^Malic enzyme	GO:0048046^cellular_component^apoplast`GO:0005618^cellular_component^cell wall`GO:0009507^cellular_component^chloroplast`GO:0005829^cellular_component^cytosol`GO:0005886^cellular_component^plasma membrane`GO:0050897^molecular_function^cobalt ion binding`GO:0004473^molecular_function^malate dehydrogenase (oxaloacetate-decarboxylating) (NADP+) activity`GO:0016619^molecular_function^malate dehydroge…
isotig22885	45	0	-8.51406	5.14295	5.97214e-14	1.45623e-11	sp|Q96262|PCAP1_ARATH^Q96262^Q:1022-624,H:1-131^55.64%ID^E:1e-29^RecName: Full=Plasma membrane-associated cation-binding protein 1;^Eukaryota; Viridiplantae; Streptophyta; Embryophyta; Tracheophyta; Spermatophyta; Magnoliophyta; eudicotyledons; core eudicotyledons; rosids; malvids; Brassicales; Brassicaceae; Camelineae; Arabidopsis	.	sp|Q96262|PCAP1_ARATH^Q96262^Q:1-234,H:1-221^45.34%ID^E:2e-35^RecName: Full=Plasma membrane-associated cation-binding protein 1;^Eukaryota; Viridiplantae; Streptophyta; Embryophyta; Tracheophyta; Spermatophyta; Magnoliophyta; eudicotyledons; core eudicotyledons; rosids; malvids; Brassicales; Brassicaceae; Camelineae; Arabidopsis	PF05558.7^DREPP^DREPP plasma membrane polypeptide^1-224^E:2.6e-59	.	.	.	GO:0046658^cellular_component^anchored to plasma membrane`GO:0005881^cellular_component^cytoplasmic microtubule`GO:0009506^cellular_component^plasmodesma`GO:0005509^molecular_function^calcium ion binding`GO:0005516^molecular_function^calmodulin binding`GO:0005507^molecular_function^copper ion binding`GO:0008017^molecular_function^microtubule binding`GO:0005547^molecular_function^phosphatidylinosi…
isotig23913	0	45	8.47787	5.1246	5.97214e-14	1.45623e-11	.	.	.	PF00168.25^C2^C2 domain^30-119^E:1.8e-06	.	.	.	.
isotig26642	45	0	-8.51406	5.14295	5.97214e-14	1.45623e-11	.	.	sp|Q2JN82|PSBX_SYNJB^Q2JN82^Q:107-143,H:1-37^56.76%ID^E:9e-06^RecName: Full=Photosystem II reaction center X protein;^Bacteria; Cyanobacteria; Chroococcales; Synechococcus	PF06596.6^PsbX^Photosystem II reaction centre X protein (PsbX)^107-143^E:6.5e-16	.	ExpAA=48.73^PredHel=2^Topology=i81-100o115-137i	.	GO:0016021^cellular_component^integral to membrane`GO:0009523^cellular_component^photosystem II`GO:0042651^cellular_component^thylakoid membrane`GO:0015979^biological_process^photosynthesis
isotig51362	0	45	8.47787	5.1246	5.97214e-14	1.45623e-11	.	.	.	.	.	.	.	.
isotig33152	32	127	1.94828	6.85935	6.52135e-14	1.58371e-11	sp|P43156|CYSP_HEMSP^P43156^Q:255-1088,H:40-316^48.76%ID^E:3e-83^RecName: Full=Thiol protease SEN102;^Eukaryota; Viridiplantae; Streptophyta; Embryophyta; Tracheophyta; Spermatophyta; Magnoliophyta; Liliopsida; Asparagales; Xanthorrhoeaceae; Hemerocallidoideae; Hemerocallis	.	sp|P25803|CYSEP_PHAVU^P25803^Q:48-353,H:40-344^48.06%ID^E:1e-104^RecName: Full=Vignain;^Eukaryota; Viridiplantae; Streptophyta; Embryophyta; Tracheophyta; Spermatophyta; Magnoliophyta; eudicotyledons; core eudicotyledons; rosids; fabids; Fabales; Fabaceae; Papilionoideae; Phaseoleae; Phaseolus	PF08246.7^Inhibitor_I29^Cathepsin propeptide inhibitor domain (I29)^49-105^E:3.3e-14`PF00112.18^Peptidase_C1^Papain family cysteine protease^138-352^E:5.5e-75	sigP:1^28^0.71^YES	ExpAA=19.60^PredHel=1^Topology=i7-29o	.	GO:0005788^cellular_component^endoplasmic reticulum lumen`GO:0008234^molecular_function^cysteine-type peptidase activity`GO:0006508^biological_process^proteolysis
isotig10140	3	58	4.1817	5.53194	6.71722e-14	1.6247e-11	sp|P24068|OCS1_MAIZE^P24068^Q:642-1004,H:13-137^53.6%ID^E:8e-20^RecName: Full=Ocs element-binding factor 1;^Eukaryota; Viridiplantae; Streptophyta; Embryophyta; Tracheophyta; Spermatophyta; Magnoliophyta; Liliopsida; Poales; Poaceae; PACMAD clade; Panicoideae; Andropogoneae; Zea	.	sp|P24068|OCS1_MAIZE^P24068^Q:1-136,H:1-137^52.86%ID^E:3e-31^RecName: Full=Ocs element-binding factor 1;^Eukaryota; Viridiplantae; Streptophyta; Embryophyta; Tracheophyta; Spermatophyta; Magnoliophyta; Liliopsida; Poales; Poaceae; PACMAD clade; Panicoideae; Andropogoneae; Zea	PF07716.10^bZIP_2^Basic region leucine zipper^27-75^E:2.1e-10`PF00170.16^bZIP_1^bZIP transcription factor^28-83^E:4.9e-12	.	.	.	GO:0005634^cellular_component^nucleus`GO:0043565^molecular_function^sequence-specific DNA binding`GO:0003700^molecular_function^sequence-specific DNA binding transcription factor activity`GO:0006351^biological_process^transcription, DNA-dependent
isotig22979	49	1	-5.48269	5.28322	9.58416e-14	2.30882e-11	sp|P12863|TPIS_MAIZE^P12863^Q:1033-275,H:1-253^96.05%ID^E:1e-160^RecName: Full=Triosephosphate isomerase, cytosolic;^Eukaryota; Viridiplantae; Streptophyta; Embryophyta; Tracheophyta; Spermatophyta; Magnoliophyta; Liliopsida; Poales; Poaceae; PACMAD clade; Panicoideae; Andropogoneae; Zea	.	sp|P12863|TPIS_MAIZE^P12863^Q:31-283,H:1-253^96.05%ID^E:2e-178^RecName: Full=Triosephosphate isomerase, cytosolic;^Eukaryota; Viridiplantae; Streptophyta; Embryophyta; Tracheophyta; Spermatophyta; Magnoliophyta; Liliopsida; Poales; Poaceae; PACMAD clade; Panicoideae; Andropogoneae; Zea	PF00121.13^TIM^Triosephosphate isomerase^36-275^E:5.3e-89	.	.	.	GO:0048046^cellular_component^apoplast`GO:0005618^cellular_component^cell wall`GO:0009570^cellular_component^chloroplast stroma`GO:0005739^cellular_component^mitochondrion`GO:0005886^cellular_component^plasma membrane`GO:0005773^cellular_component^vacuole`GO:0005507^molecular_function^copper ion binding`GO:0004807^molecular_function^triose-phosphate isomerase activity`GO:0044262^biological_proces…
isotig31115	237	442	0.86253	8.92976	1.18677e-13	2.83689e-11	sp|Q2QSR8|BGL38_ORYSJ^Q2QSR8^Q:1767-340,H:17-491^79.41%ID^E:0^RecName: Full=Beta-glucosidase 38;^Eukaryota; Viridiplantae; Streptophyta; Embryophyta; Tracheophyta; Spermatophyta; Magnoliophyta; Liliopsida; Poales; Poaceae; BEP clade; Ehrhartoideae; Oryzeae; Oryza	.	sp|Q2QSR8|BGL38_ORYSJ^Q2QSR8^Q:25-514,H:4-491^78.37%ID^E:0^RecName: Full=Beta-glucosidase 38;^Eukaryota; Viridiplantae; Streptophyta; Embryophyta; Tracheophyta; Spermatophyta; Magnoliophyta; Liliopsida; Poales; Poaceae; BEP clade; Ehrhartoideae; Oryzeae; Oryza	PF00232.13^Glyco_hydro_1^Glycosyl hydrolase family 1^51-514^E:3.5e-153	.	ExpAA=23.06^PredHel=1^Topology=i12-34o	COG2723^Beta-glucosidase/6-phospho-beta-glucosidase/beta-galactosidase	GO:0022626^cellular_component^cytosolic ribosome`GO:0009505^cellular_component^plant-type cell wall`GO:0080081^molecular_function^4-methylumbelliferyl-beta-D-glucopyranoside beta-glucosidase activity`GO:0047668^molecular_function^amygdalin beta-glucosidase activity`GO:0080083^molecular_function^beta-gentiobiose beta-glucosidase activity`GO:0043169^molecular_function^cation binding`GO:0080079^mole…
isotig08857	44	0	-8.48173	5.1131	1.19181e-13	2.83689e-11	sp|P36886|PSAK_HORVU^P36886^Q:519-151,H:11-131^89.43%ID^E:1e-59^RecName: Full=Photosystem I reaction center subunit psaK, chloroplastic;^Eukaryota; Viridiplantae; Streptophyta; Embryophyta; Tracheophyta; Spermatophyta; Magnoliophyta; Liliopsida; Poales; Poaceae; BEP clade; Pooideae; Triticeae; Hordeum	.	sp|P36886|PSAK_HORVU^P36886^Q:20-157,H:1-131^85.51%ID^E:5e-77^RecName: Full=Photosystem I reaction center subunit psaK, chloroplastic;^Eukaryota; Viridiplantae; Streptophyta; Embryophyta; Tracheophyta; Spermatophyta; Magnoliophyta; Liliopsida; Poales; Poaceae; BEP clade; Pooideae; Triticeae; Hordeum	PF01241.13^PSI_PSAK^Photosystem I psaG / psaK^73-152^E:6.2e-30	.	ExpAA=44.10^PredHel=2^Topology=i70-92o124-146i	.	GO:0009535^cellular_component^chloroplast thylakoid membrane`GO:0016021^cellular_component^integral to membrane`GO:0009522^cellular_component^photosystem I`GO:0015979^biological_process^photosynthesis
isotig15501	44	0	-8.48173	5.1131	1.19181e-13	2.83689e-11	.	.	.	.	.	.	.	.
isotig42059	81	210	1.33678	7.71672	1.27992e-13	3.03458e-11	sp|Q41001|BCP_PEA^Q41001^Q:172-438,H:35-122^40%ID^E:3e-16^RecName: Full=Blue copper protein;^Eukaryota; Viridiplantae; Streptophyta; Embryophyta; Tracheophyta; Spermatophyta; Magnoliophyta; eudicotyledons; core eudicotyledons; rosids; fabids; Fabales; Fabaceae; Papilionoideae; Fabeae; Pisum	.	sp|Q41001|BCP_PEA^Q41001^Q:33-146,H:6-122^36.13%ID^E:9e-18^RecName: Full=Blue copper protein;^Eukaryota; Viridiplantae; Streptophyta; Embryophyta; Tracheophyta; Spermatophyta; Magnoliophyta; eudicotyledons; core eudicotyledons; rosids; fabids; Fabales; Fabaceae; Papilionoideae; Fabeae; Pisum	PF02298.12^Cu_bind_like^Plastocyanin-like domain^60-140^E:3.6e-18	.	.	.	GO:0005507^molecular_function^copper ion binding`GO:0009055^molecular_function^electron carrier activity`GO:0022900^biological_process^electron transport chain
isotig16618	4	60	3.8298	5.59713	1.48859e-13	3.51541e-11	.	.	.	.	.	.	.	.
isotig24366	43	145	1.71448	7.09611	1.7032e-13	4.00646e-11	sp|Q40477|ERF4_TOBAC^Q40477^Q:1012-809,H:15-82^76.47%ID^E:3e-21^RecName: Full=Ethylene-responsive transcription factor 4;^Eukaryota; Viridiplantae; Streptophyta; Embryophyta; Tracheophyta; Spermatophyta; Magnoliophyta; eudicotyledons; core eudicotyledons; asterids; lamiids; Solanales; Solanaceae; Nicotianoideae; Nicotianeae; Nicotiana	.	sp|Q40477|ERF4_TOBAC^Q40477^Q:33-258,H:1-225^36.89%ID^E:4e-32^RecName: Full=Ethylene-responsive transcription factor 4;^Eukaryota; Viridiplantae; Streptophyta; Embryophyta; Tracheophyta; Spermatophyta; Magnoliophyta; eudicotyledons; core eudicotyledons; asterids; lamiids; Solanales; Solanaceae; Nicotianoideae; Nicotianeae; Nicotiana	PF00847.15^AP2^AP2 domain^53-103^E:2.9e-16	.	.	.	GO:0005634^cellular_component^nucleus`GO:0003677^molecular_function^DNA binding`GO:0003700^molecular_function^sequence-specific DNA binding transcription factor activity`GO:0006952^biological_process^defense response`GO:0009873^biological_process^ethylene mediated signaling pathway`GO:0006351^biological_process^transcription, DNA-dependent
isotig16353	0	43	8.41247	5.06468	2.37852e-13	5.48743e-11	sp|Q0WQ57|AUXI2_ARATH^Q0WQ57^Q:2083-2763,H:663-891^73.48%ID^E:5e-78^RecName: Full=Auxilin-related protein 2;^Eukaryota; Viridiplantae; Streptophyta; Embryophyta; Tracheophyta; Spermatophyta; Magnoliophyta; eudicotyledons; core eudicotyledons; rosids; malvids; Brassicales; Brassicaceae; Camelineae; Arabidopsis`sp|Q0WQ57|AUXI2_ARATH^Q0WQ57^Q:739-1269,H:188-365^32.46%ID^E:8e-09^RecName: Full=Auxilin…	.	sp|Q0WQ57|AUXI2_ARATH^Q0WQ57^Q:42-921,H:1-891^39.87%ID^E:5e-130^RecName: Full=Auxilin-related protein 2;^Eukaryota; Viridiplantae; Streptophyta; Embryophyta; Tracheophyta; Spermatophyta; Magnoliophyta; eudicotyledons; core eudicotyledons; rosids; malvids; Brassicales; Brassicaceae; Camelineae; Arabidopsis	PF00226.26^DnaJ^DnaJ domain^868-915^E:7.1e-05	.	.	.	GO:0005829^cellular_component^cytosol`GO:0005886^cellular_component^plasma membrane
isotig16852	43	0	-8.44866	5.08262	2.37852e-13	5.48743e-11	sp|Q67UX7|P2C10_ORYSJ^Q67UX7^Q:1334-465,H:61-348^80.34%ID^E:5e-161^RecName: Full=Probable protein phosphatase 2C 10;^Eukaryota; Viridiplantae; Streptophyta; Embryophyta; Tracheophyta; Spermatophyta; Magnoliophyta; Liliopsida; Poales; Poaceae; BEP clade; Ehrhartoideae; Oryzeae; Oryza	.	sp|Q67UX7|P2C10_ORYSJ^Q67UX7^Q:72-361,H:61-348^80.34%ID^E:4e-163^RecName: Full=Probable protein phosphatase 2C 10;^Eukaryota; Viridiplantae; Streptophyta; Embryophyta; Tracheophyta; Spermatophyta; Magnoliophyta; Liliopsida; Poales; Poaceae; BEP clade; Ehrhartoideae; Oryzeae; Oryza	PF00481.16^PP2C^Protein phosphatase 2C^102-333^E:1.3e-69`PF13672.1^PP2C_2^Protein phosphatase 2C^137-314^E:3.3e-07	sigP:1^46^0.689^YES	.	COG0631^Serine/threonine protein phosphatase	GO:0016021^cellular_component^integral to membrane`GO:0005886^cellular_component^plasma membrane`GO:0046872^molecular_function^metal ion binding`GO:0004722^molecular_function^protein serine/threonine phosphatase activity`GO:0042742^biological_process^defense response to bacterium`GO:0006470^biological_process^protein dephosphorylation
isotig38471	0	43	8.41247	5.06468	2.37852e-13	5.48743e-11	.	.	.	.	.	.	.	.
isotig43028	0	43	8.41247	5.06468	2.37852e-13	5.48743e-11	sp|Q5U9T2|LECH_HORVU^Q5U9T2^Q:666-304,H:33-146^39.34%ID^E:1e-14^RecName: Full=Horcolin;^Eukaryota; Viridiplantae; Streptophyta; Embryophyta; Tracheophyta; Spermatophyta; Magnoliophyta; Liliopsida; Poales; Poaceae; BEP clade; Pooideae; Triticeae; Hordeum	.	sp|Q5U9T2|LECH_HORVU^Q5U9T2^Q:18-176,H:4-146^36.88%ID^E:2e-18^RecName: Full=Horcolin;^Eukaryota; Viridiplantae; Streptophyta; Embryophyta; Tracheophyta; Spermatophyta; Magnoliophyta; Liliopsida; Poales; Poaceae; BEP clade; Pooideae; Triticeae; Hordeum	PF01419.12^Jacalin^Jacalin-like lectin domain^57-176^E:8.2e-17	.	.	.	GO:0048046^cellular_component^apoplast`GO:0005537^molecular_function^mannose binding
isotig48330	43	0	-8.44866	5.08262	2.37852e-13	5.48743e-11	.	.	.	.	.	ExpAA=19.51^PredHel=1^Topology=i21-40o	.	.
isotig49717	51	2	-4.62367	5.36113	3.37204e-13	7.74975e-11	.	.	.	.	.	ExpAA=21.12^PredHel=1^Topology=i76-98o	.	.
isotig32991	10	75	2.85533	5.98568	3.63433e-13	8.32067e-11	sp|Q9LHE3|ASPG2_ARATH^Q9LHE3^Q:1380-229,H:60-457^38.31%ID^E:1e-58^RecName: Full=Protein ASPARTIC PROTEASE IN GUARD CELL 2;^Eukaryota; Viridiplantae; Streptophyta; Embryophyta; Tracheophyta; Spermatophyta; Magnoliophyta; eudicotyledons; core eudicotyledons; rosids; malvids; Brassicales; Brassicaceae; Camelineae; Arabidopsis	.	sp|Q9LHE3|ASPG2_ARATH^Q9LHE3^Q:65-467,H:54-470^38%ID^E:4e-70^RecName: Full=Protein ASPARTIC PROTEASE IN GUARD CELL 2;^Eukaryota; Viridiplantae; Streptophyta; Embryophyta; Tracheophyta; Spermatophyta; Magnoliophyta; eudicotyledons; core eudicotyledons; rosids; malvids; Brassicales; Brassicaceae; Camelineae; Arabidopsis	PF00026.18^Asp^Eukaryotic aspartyl protease^138-462^E:1.4e-24	sigP:1^35^0.703^YES	.	NOG261804^Retrotransposon protein	GO:0004190^molecular_function^aspartic-type endopeptidase activity`GO:0003677^molecular_function^DNA binding`GO:0006508^biological_process^proteolysis
isotig24267	182	70	-1.41317	7.526	4.11825e-13	9.39274e-11	sp|D9HP26|CNR10_MAIZE^D9HP26^Q:795-304,H:1-156^63.1%ID^E:6e-57^RecName: Full=Cell number regulator 10;^Eukaryota; Viridiplantae; Streptophyta; Embryophyta; Tracheophyta; Spermatophyta; Magnoliophyta; Liliopsida; Poales; Poaceae; PACMAD clade; Panicoideae; Andropogoneae; Zea	.	.	.	.	.	.	GO:0016021^cellular_component^integral to membrane
isotig07979	0	42	8.37863	5.03376	4.74709e-13	1.05463e-10	sp|Q6ICB0|DESI1_HUMAN^Q6ICB0^Q:1082-645,H:7-152^46.62%ID^E:1e-36^RecName: Full=Desumoylating isopeptidase 1;^Eukaryota; Metazoa; Chordata; Craniata; Vertebrata; Euteleostomi; Mammalia; Eutheria; Euarchontoglires; Primates; Haplorrhini; Catarrhini; Hominidae; Homo	.	sp|Q6ICB0|DESI1_HUMAN^Q6ICB0^Q:6-151,H:7-152^46.62%ID^E:3e-38^RecName: Full=Desumoylating isopeptidase 1;^Eukaryota; Metazoa; Chordata; Craniata; Vertebrata; Euteleostomi; Mammalia; Eutheria; Euarchontoglires; Primates; Haplorrhini; Catarrhini; Hominidae; Homo	PF05903.9^DUF862^PPPDE putative peptidase domain^6-147^E:1.1e-38	.	.	.	GO:0005737^cellular_component^cytoplasm`GO:0005634^cellular_component^nucleus`GO:0008233^molecular_function^peptidase activity`GO:0006508^biological_process^proteolysis
isotig08701	42	0	-8.41481	5.05149	4.74709e-13	1.05463e-10	sp|P13192|PSAF_HORVU^P13192^Q:159-800,H:25-235^87.38%ID^E:4e-111^RecName: Full=Photosystem I reaction center subunit III, chloroplastic;^Eukaryota; Viridiplantae; Streptophyta; Embryophyta; Tracheophyta; Spermatophyta; Magnoliophyta; Liliopsida; Poales; Poaceae; BEP clade; Pooideae; Triticeae; Hordeum	.	sp|P13192|PSAF_HORVU^P13192^Q:1-234,H:1-235^84.45%ID^E:2e-121^RecName: Full=Photosystem I reaction center subunit III, chloroplastic;^Eukaryota; Viridiplantae; Streptophyta; Embryophyta; Tracheophyta; Spermatophyta; Magnoliophyta; Liliopsida; Poales; Poaceae; BEP clade; Pooideae; Triticeae; Hordeum	PF02507.10^PSI_PsaF^Photosystem I reaction centre subunit III^53-229^E:5.8e-83	.	ExpAA=26.12^PredHel=1^Topology=o160-182i	.	GO:0009543^cellular_component^chloroplast thylakoid lumen`GO:0009538^cellular_component^photosystem I reaction center`GO:0015979^biological_process^photosynthesis
isotig08856	0	42	8.37863	5.03376	4.74709e-13	1.05463e-10	sp|P36886|PSAK_HORVU^P36886^Q:593-225,H:11-131^89.43%ID^E:3e-59^RecName: Full=Photosystem I reaction center subunit psaK, chloroplastic;^Eukaryota; Viridiplantae; Streptophyta; Embryophyta; Tracheophyta; Spermatophyta; Magnoliophyta; Liliopsida; Poales; Poaceae; BEP clade; Pooideae; Triticeae; Hordeum	.	sp|P36886|PSAK_HORVU^P36886^Q:20-157,H:1-131^85.51%ID^E:5e-77^RecName: Full=Photosystem I reaction center subunit psaK, chloroplastic;^Eukaryota; Viridiplantae; Streptophyta; Embryophyta; Tracheophyta; Spermatophyta; Magnoliophyta; Liliopsida; Poales; Poaceae; BEP clade; Pooideae; Triticeae; Hordeum	PF01241.13^PSI_PSAK^Photosystem I psaG / psaK^73-152^E:6.2e-30	.	ExpAA=44.10^PredHel=2^Topology=i70-92o124-146i	.	GO:0009535^cellular_component^chloroplast thylakoid membrane`GO:0016021^cellular_component^integral to membrane`GO:0009522^cellular_component^photosystem I`GO:0015979^biological_process^photosynthesis
isotig09519	42	0	-8.41481	5.05149	4.74709e-13	1.05463e-10	sp|Q9FYG3|PLST2_ARATH^Q9FYG3^Q:1778-360,H:8-490^67.83%ID^E:0^RecName: Full=Probable plastidic glucose transporter 2;^Eukaryota; Viridiplantae; Streptophyta; Embryophyta; Tracheophyta; Spermatophyta; Magnoliophyta; eudicotyledons; core eudicotyledons; rosids; malvids; Brassicales; Brassicaceae; Camelineae; Arabidopsis	.	sp|Q9FYG3|PLST2_ARATH^Q9FYG3^Q:6-478,H:8-490^67.83%ID^E:0^RecName: Full=Probable plastidic glucose transporter 2;^Eukaryota; Viridiplantae; Streptophyta; Embryophyta; Tracheophyta; Spermatophyta; Magnoliophyta; eudicotyledons; core eudicotyledons; rosids; malvids; Brassicales; Brassicaceae; Camelineae; Arabidopsis	PF00083.19^Sugar_tr^Sugar (and other) transporter^47-475^E:8.3e-93`PF07690.11^MFS_1^Major Facilitator Superfamily^64-213^E:1.4e-16	.	ExpAA=214.03^PredHel=10^Topology=i81-103o113-130i137-159o169-191i281-303o318-337i344-363o378-400i413-435o439-458i	COG0477^Permeases of the major facilitator superfamily	GO:0031969^cellular_component^chloroplast membrane`GO:0016021^cellular_component^integral to membrane`GO:0022891^molecular_function^substrate-specific transmembrane transporter activity`GO:0008643^biological_process^carbohydrate transport
isotig11270	42	0	-8.41481	5.05149	4.74709e-13	1.05463e-10	sp|P21577|6PGD_SYNE7^P21577^Q:135-1550,H:1-471^59.58%ID^E:0^RecName: Full=6-phosphogluconate dehydrogenase, decarboxylating;^Bacteria; Cyanobacteria; Chroococcales; Synechococcus	.	sp|P21577|6PGD_SYNE7^P21577^Q:1-472,H:1-471^59.58%ID^E:0^RecName: Full=6-phosphogluconate dehydrogenase, decarboxylating;^Bacteria; Cyanobacteria; Chroococcales; Synechococcus	PF03446.10^NAD_binding_2^NAD binding domain of 6-phosphogluconate dehydrogenase^4-177^E:4.8e-49`PF00393.14^6PGD^6-phosphogluconate dehydrogenase, C-terminal domain^182-471^E:5.6e-132	.	.	COG0362^6-phosphogluconate dehydrogenase	GO:0050661^molecular_function^NADP binding`GO:0004616^molecular_function^phosphogluconate dehydrogenase (decarboxylating) activity`GO:0019521^biological_process^D-gluconate metabolic process`GO:0006098^biological_process^pentose-phosphate shunt
isotig15569	42	0	-8.41481	5.05149	4.74709e-13	1.05463e-10	sp|P55857|SUMO1_ORYSJ^P55857^Q:164-457,H:1-100^91%ID^E:5e-58^RecName: Full=Small ubiquitin-related modifier 1;^Eukaryota; Viridiplantae; Streptophyta; Embryophyta; Tracheophyta; Spermatophyta; Magnoliophyta; Liliopsida; Poales; Poaceae; BEP clade; Ehrhartoideae; Oryzeae; Oryza	.	sp|P55857|SUMO1_ORYSJ^P55857^Q:1-98,H:1-100^91%ID^E:1e-59^RecName: Full=Small ubiquitin-related modifier 1;^Eukaryota; Viridiplantae; Streptophyta; Embryophyta; Tracheophyta; Spermatophyta; Magnoliophyta; Liliopsida; Poales; Poaceae; BEP clade; Ehrhartoideae; Oryzeae; Oryza	PF11976.3^Rad60-SLD^Ubiquitin-2 like Rad60 SUMO-like^19-89^E:8.3e-26`PF00240.18^ubiquitin^Ubiquitin family^26-91^E:2.3e-11	.	.	COG5227^Ubiquitin-like protein (sentrin)	GO:0005737^cellular_component^cytoplasm`GO:0005634^cellular_component^nucleus
isotig25997	42	0	-8.41481	5.05149	4.74709e-13	1.05463e-10	sp|Q9XHS0|RS12_HORVU^Q9XHS0^Q:625-215,H:3-143^90.78%ID^E:2e-86^RecName: Full=40S ribosomal protein S12;^Eukaryota; Viridiplantae; Streptophyta; Embryophyta; Tracheophyta; Spermatophyta; Magnoliophyta; Liliopsida; Poales; Poaceae; BEP clade; Pooideae; Triticeae; Hordeum	.	sp|Q9XHS0|RS12_HORVU^Q9XHS0^Q:33-169,H:3-143^90.78%ID^E:2e-87^RecName: Full=40S ribosomal protein S12;^Eukaryota; Viridiplantae; Streptophyta; Embryophyta; Tracheophyta; Spermatophyta; Magnoliophyta; Liliopsida; Poales; Poaceae; BEP clade; Pooideae; Triticeae; Hordeum	PF01248.21^Ribosomal_L7Ae^Ribosomal protein L7Ae/L30e/S12e/Gadd45 family^55-148^E:1.8e-29	.	.	.	GO:0005840^cellular_component^ribosome`GO:0003735^molecular_function^structural constituent of ribosome`GO:0006412^biological_process^translation
isotig41405	54	162	1.5465	7.29295	5.83605e-13	1.29177e-10	sp|P14897|ELI9_HORVU^P14897^Q:328-666,H:60-172^78.76%ID^E:8e-41^RecName: Full=Low molecular mass early light-inducible protein HV90, chloroplastic;^Eukaryota; Viridiplantae; Streptophyta; Embryophyta; Tracheophyta; Spermatophyta; Magnoliophyta; Liliopsida; Poales; Poaceae; BEP clade; Pooideae; Triticeae; Hordeum	.	sp|P14897|ELI9_HORVU^P14897^Q:50-222,H:2-172^62.71%ID^E:5e-62^RecName: Full=Low molecular mass early light-inducible protein HV90, chloroplastic;^Eukaryota; Viridiplantae; Streptophyta; Embryophyta; Tracheophyta; Spermatophyta; Magnoliophyta; Liliopsida; Poales; Poaceae; BEP clade; Pooideae; Triticeae; Hordeum	PF00504.16^Chloroa_b-bind^Chlorophyll A-B binding protein^103-167^E:7.6e-07	.	ExpAA=55.60^PredHel=2^Topology=i156-178o198-220i	.	GO:0031969^cellular_component^chloroplast membrane`GO:0016021^cellular_component^integral to membrane
isotig17290	68	185	1.406	7.51761	5.97522e-13	1.31771e-10	.	.	.	.	.	.	.	.
isotig28923	176	67	-1.42792	7.47439	6.29147e-13	1.38237e-10	sp|Q9XI23|BOR4_ARATH^Q9XI23^Q:200-2155,H:13-672^64.85%ID^E:0^RecName: Full=Boron transporter 4;^Eukaryota; Viridiplantae; Streptophyta; Embryophyta; Tracheophyta; Spermatophyta; Magnoliophyta; eudicotyledons; core eudicotyledons; rosids; malvids; Brassicales; Brassicaceae; Camelineae; Arabidopsis	.	sp|Q9XI23|BOR4_ARATH^Q9XI23^Q:9-660,H:13-672^64.85%ID^E:0^RecName: Full=Boron transporter 4;^Eukaryota; Viridiplantae; Streptophyta; Embryophyta; Tracheophyta; Spermatophyta; Magnoliophyta; eudicotyledons; core eudicotyledons; rosids; malvids; Brassicales; Brassicaceae; Camelineae; Arabidopsis	PF00955.16^HCO3_cotransp^HCO3- transporter family^7-178^E:2e-33`PF00955.16^HCO3_cotransp^HCO3- transporter family^203-373^E:1.6e-16`PF00955.16^HCO3_cotransp^HCO3- transporter family^456-545^E:7.4e-13	.	ExpAA=213.33^PredHel=10^Topology=i33-55o65-87i92-111o126-148i155-177o192-214i235-257o289-311i332-354o555-577i	.	GO:0016021^cellular_component^integral to membrane`GO:0005886^cellular_component^plasma membrane`GO:0080139^molecular_function^borate efflux transmembrane transporter activity`GO:0005452^molecular_function^inorganic anion exchanger activity`GO:0080029^biological_process^cellular response to boron-containing substance levels
isotig25996	46	148	1.64697	7.14071	6.6892e-13	1.4644e-10	sp|Q9XHS0|RS12_HORVU^Q9XHS0^Q:632-222,H:3-143^90.78%ID^E:3e-86^RecName: Full=40S ribosomal protein S12;^Eukaryota; Viridiplantae; Streptophyta; Embryophyta; Tracheophyta; Spermatophyta; Magnoliophyta; Liliopsida; Poales; Poaceae; BEP clade; Pooideae; Triticeae; Hordeum	.	sp|Q9XHS0|RS12_HORVU^Q9XHS0^Q:33-169,H:3-143^90.78%ID^E:2e-87^RecName: Full=40S ribosomal protein S12;^Eukaryota; Viridiplantae; Streptophyta; Embryophyta; Tracheophyta; Spermatophyta; Magnoliophyta; Liliopsida; Poales; Poaceae; BEP clade; Pooideae; Triticeae; Hordeum	PF01248.21^Ribosomal_L7Ae^Ribosomal protein L7Ae/L30e/S12e/Gadd45 family^55-148^E:1.8e-29	.	.	.	GO:0005840^cellular_component^ribosome`GO:0003735^molecular_function^structural constituent of ribosome`GO:0006412^biological_process^translation
isotig23102	46	1	-5.39178	5.20047	7.16686e-13	1.56326e-10	.	.	.	.	.	.	.	.
isotig32017	36	129	1.80149	6.91193	7.48055e-13	1.62577e-10	sp|O81117|C94A1_VICSA^O81117^Q:246-1607,H:59-512^40%ID^E:2e-95^RecName: Full=Cytochrome P450 94A1;^Eukaryota; Viridiplantae; Streptophyta; Embryophyta; Tracheophyta; Spermatophyta; Magnoliophyta; eudicotyledons; core eudicotyledons; rosids; fabids; Fabales; Fabaceae; Papilionoideae; Fabeae; Vicia	.	sp|O81117|C94A1_VICSA^O81117^Q:82-535,H:59-512^40.22%ID^E:2e-117^RecName: Full=Cytochrome P450 94A1;^Eukaryota; Viridiplantae; Streptophyta; Embryophyta; Tracheophyta; Spermatophyta; Magnoliophyta; eudicotyledons; core eudicotyledons; rosids; fabids; Fabales; Fabaceae; Papilionoideae; Fabeae; Vicia	PF00067.17^p450^Cytochrome P450^114-505^E:6.7e-55	.	.	.	GO:0005789^cellular_component^endoplasmic reticulum membrane`GO:0016021^cellular_component^integral to membrane`GO:0009055^molecular_function^electron carrier activity`GO:0020037^molecular_function^heme binding`GO:0005506^molecular_function^iron ion binding`GO:0004497^molecular_function^monooxygenase activity`GO:0016705^molecular_function^oxidoreductase activity, acting on paired donors, with inc…
isotig10153	41	0	-8.38015	5.01967	9.4748e-13	2.02255e-10	sp|O22126|FLA8_ARATH^O22126^Q:73-513,H:27-179^35.29%ID^E:2e-18^RecName: Full=Fasciclin-like arabinogalactan protein 8;^Eukaryota; Viridiplantae; Streptophyta; Embryophyta; Tracheophyta; Spermatophyta; Magnoliophyta; eudicotyledons; core eudicotyledons; rosids; malvids; Brassicales; Brassicaceae; Camelineae; Arabidopsis	.	sp|Q9ZQ23|FLA3_ARATH^Q9ZQ23^Q:4-169,H:6-174^29.82%ID^E:2e-20^RecName: Full=Fasciclin-like arabinogalactan protein 3;^Eukaryota; Viridiplantae; Streptophyta; Embryophyta; Tracheophyta; Spermatophyta; Magnoliophyta; eudicotyledons; core eudicotyledons; rosids; malvids; Brassicales; Brassicaceae; Camelineae; Arabidopsis	.	sigP:1^22^0.921^YES	ExpAA=20.49^PredHel=1^Topology=i7-29o	.	GO:0031225^cellular_component^anchored to membrane`GO:0005886^cellular_component^plasma membrane
isotig15559	41	0	-8.38015	5.01967	9.4748e-13	2.02255e-10	.	.	.	.	.	.	.	.
isotig20157	41	0	-8.38015	5.01967	9.4748e-13	2.02255e-10	sp|P25857|G3PB_ARATH^P25857^Q:238-1485,H:36-447^84.17%ID^E:0^RecName: Full=Glyceraldehyde-3-phosphate dehydrogenase B, chloroplastic;^Eukaryota; Viridiplantae; Streptophyta; Embryophyta; Tracheophyta; Spermatophyta; Magnoliophyta; eudicotyledons; core eudicotyledons; rosids; malvids; Brassicales; Brassicaceae; Camelineae; Arabidopsis	.	sp|P25857|G3PB_ARATH^P25857^Q:52-495,H:1-447^81.64%ID^E:0^RecName: Full=Glyceraldehyde-3-phosphate dehydrogenase B, chloroplastic;^Eukaryota; Viridiplantae; Streptophyta; Embryophyta; Tracheophyta; Spermatophyta; Magnoliophyta; eudicotyledons; core eudicotyledons; rosids; malvids; Brassicales; Brassicaceae; Camelineae; Arabidopsis	PF00044.19^Gp_dh_N^Glyceraldehyde 3-phosphate dehydrogenase, NAD binding domain^131-283^E:1.7e-51`PF02800.15^Gp_dh_C^Glyceraldehyde 3-phosphate dehydrogenase, C-terminal domain^288-445^E:2.2e-66`PF02672.10^CP12^CP12 domain^474-495^E:6.8e-06	.	.	COG0057^Glyceraldehyde-3-phosphate dehydrogenase/erythrose-4-phosphate dehydrogenase	GO:0048046^cellular_component^apoplast`GO:0009941^cellular_component^chloroplast envelope`GO:0031969^cellular_component^chloroplast membrane`GO:0009570^cellular_component^chloroplast stroma`GO:0009535^cellular_component^chloroplast thylakoid membrane`GO:0010319^cellular_component^stromule`GO:0004365^molecular_function^glyceraldehyde-3-phosphate dehydrogenase (NAD+) (phosphorylating) activity`GO:0…
isotig26599	0	41	8.34397	5.00216	9.4748e-13	2.02255e-10	sp|Q6NMQ7|GASA6_ARATH^Q6NMQ7^Q:190-426,H:23-101^63.29%ID^E:2e-30^RecName: Full=Gibberellin-regulated protein 6;^Eukaryota; Viridiplantae; Streptophyta; Embryophyta; Tracheophyta; Spermatophyta; Magnoliophyta; eudicotyledons; core eudicotyledons; rosids; malvids; Brassicales; Brassicaceae; Camelineae; Arabidopsis	.	sp|Q6NMQ7|GASA6_ARATH^Q6NMQ7^Q:22-142,H:3-101^49.59%ID^E:5e-33^RecName: Full=Gibberellin-regulated protein 6;^Eukaryota; Viridiplantae; Streptophyta; Embryophyta; Tracheophyta; Spermatophyta; Magnoliophyta; eudicotyledons; core eudicotyledons; rosids; malvids; Brassicales; Brassicaceae; Camelineae; Arabidopsis	PF02704.9^GASA^Gibberellin regulated protein^83-142^E:1.4e-26	sigP:1^43^0.523^YES	ExpAA=28.68^PredHel=1^Topology=o23-45i	.	GO:0005576^cellular_component^extracellular region`GO:0009740^biological_process^gibberellic acid mediated signaling pathway`GO:0009750^biological_process^response to fructose stimulus`GO:0009749^biological_process^response to glucose stimulus`GO:0080167^biological_process^response to karrikin`GO:0009744^biological_process^response to sucrose stimulus
isotig44108	41	0	-8.38015	5.01967	9.4748e-13	2.02255e-10	sp|P27807|H2B1_WHEAT^P27807^Q:184-528,H:38-152^97.39%ID^E:5e-52^RecName: Full=Histone H2B.1;^Eukaryota; Viridiplantae; Streptophyta; Embryophyta; Tracheophyta; Spermatophyta; Magnoliophyta; Liliopsida; Poales; Poaceae; BEP clade; Pooideae; Triticeae; Triticum	.	sp|P27807|H2B1_WHEAT^P27807^Q:1-152,H:1-152^97.37%ID^E:8e-99^RecName: Full=Histone H2B.1;^Eukaryota; Viridiplantae; Streptophyta; Embryophyta; Tracheophyta; Spermatophyta; Magnoliophyta; Liliopsida; Poales; Poaceae; BEP clade; Pooideae; Triticeae; Triticum	PF00125.19^Histone^Core histone H2A/H2B/H3/H4^61-128^E:7.6e-23`PF00808.18^CBFD_NFYB_HMF^Histone-like transcription factor (CBF/NF-Y) and archaeal histone^70-125^E:0.0002	.	.	.	GO:0000786^cellular_component^nucleosome`GO:0005634^cellular_component^nucleus`GO:0003677^molecular_function^DNA binding`GO:0006334^biological_process^nucleosome assembly
isotig09007	58	5	-3.53934	5.59416	9.67062e-13	2.05703e-10	sp|Q8H1E4|RAP24_ARATH^Q8H1E4^Q:236-751,H:149-334^54.26%ID^E:7e-38^RecName: Full=Ethylene-responsive transcription factor RAP2-4;^Eukaryota; Viridiplantae; Streptophyta; Embryophyta; Tracheophyta; Spermatophyta; Magnoliophyta; eudicotyledons; core eudicotyledons; rosids; malvids; Brassicales; Brassicaceae; Camelineae; Arabidopsis	.	sp|Q8H1E4|RAP24_ARATH^Q8H1E4^Q:2-250,H:51-334^46.42%ID^E:2e-61^RecName: Full=Ethylene-responsive transcription factor RAP2-4;^Eukaryota; Viridiplantae; Streptophyta; Embryophyta; Tracheophyta; Spermatophyta; Magnoliophyta; eudicotyledons; core eudicotyledons; rosids; malvids; Brassicales; Brassicaceae; Camelineae; Arabidopsis	PF00847.15^AP2^AP2 domain^82-130^E:2.6e-17	.	.	.	GO:0005634^cellular_component^nucleus`GO:0043565^molecular_function^sequence-specific DNA binding`GO:0003700^molecular_function^sequence-specific DNA binding transcription factor activity`GO:0071472^biological_process^cellular response to salt stress`GO:0009736^biological_process^cytokinin mediated signaling pathway`GO:0009873^biological_process^ethylene mediated signaling pathway`GO:0010017^biol…
isotig21490	500	304	-0.753904	9.18157	1.08386e-12	2.29732e-10	sp|Q10PZ9|MADS1_ORYSJ^Q10PZ9^Q:516-1166,H:6-233^80.35%ID^E:4e-114^RecName: Full=MADS-box transcription factor 1;^Eukaryota; Viridiplantae; Streptophyta; Embryophyta; Tracheophyta; Spermatophyta; Magnoliophyta; Liliopsida; Poales; Poaceae; BEP clade; Ehrhartoideae; Oryzeae; Oryza	.	sp|Q10PZ9|MADS1_ORYSJ^Q10PZ9^Q:1-242,H:1-257^75.58%ID^E:4e-126^RecName: Full=MADS-box transcription factor 1;^Eukaryota; Viridiplantae; Streptophyta; Embryophyta; Tracheophyta; Spermatophyta; Magnoliophyta; Liliopsida; Poales; Poaceae; BEP clade; Ehrhartoideae; Oryzeae; Oryza	PF00319.13^SRF-TF^SRF-type transcription factor (DNA-binding and dimerisation domain)^9-59^E:8.9e-26`PF01486.12^K-box^K-box region^86-172^E:7.7e-28	.	.	COG5068^Regulator of arginine metabolism and related MADS box-containing transcription factors	GO:0005634^cellular_component^nucleus`GO:0003677^molecular_function^DNA binding`GO:0003700^molecular_function^sequence-specific DNA binding transcription factor activity`GO:0030154^biological_process^cell differentiation`GO:0009908^biological_process^flower development`GO:0006351^biological_process^transcription, DNA-dependent
isotig06705	8	68	3.03177	5.83194	1.10012e-12	2.32358e-10	sp|Q766C3|NEP1_NEPGR^Q766C3^Q:100-1317,H:40-434^35.85%ID^E:3e-75^RecName: Full=Aspartic proteinase nepenthesin-1;^Eukaryota; Viridiplantae; Streptophyta; Embryophyta; Tracheophyta; Spermatophyta; Magnoliophyta; eudicotyledons; core eudicotyledons; Caryophyllales; Nepenthaceae; Nepenthes	.	sp|Q766C3|NEP1_NEPGR^Q766C3^Q:34-442,H:40-437^36.43%ID^E:9e-82^RecName: Full=Aspartic proteinase nepenthesin-1;^Eukaryota; Viridiplantae; Streptophyta; Embryophyta; Tracheophyta; Spermatophyta; Magnoliophyta; eudicotyledons; core eudicotyledons; Caryophyllales; Nepenthaceae; Nepenthes	PF00026.18^Asp^Eukaryotic aspartyl protease^86-437^E:7.7e-08	sigP:1^21^0.8^YES	.	.	GO:0005576^cellular_component^extracellular region`GO:0004190^molecular_function^aspartic-type endopeptidase activity`GO:0006508^biological_process^proteolysis
isotig29359	104	241	1.1752	7.95984	1.32027e-12	2.77878e-10	sp|Q6ZDY8|DHSA_ORYSJ^Q6ZDY8^Q:194-1969,H:39-630^94.93%ID^E:0^RecName: Full=Succinate dehydrogenase [ubiquinone] flavoprotein subunit, mitochondrial;^Eukaryota; Viridiplantae; Streptophyta; Embryophyta; Tracheophyta; Spermatophyta; Magnoliophyta; Liliopsida; Poales; Poaceae; BEP clade; Ehrhartoideae; Oryzeae; Oryza	.	sp|Q6ZDY8|DHSA_ORYSJ^Q6ZDY8^Q:38-656,H:1-630^92.06%ID^E:0^RecName: Full=Succinate dehydrogenase [ubiquinone] flavoprotein subunit, mitochondrial;^Eukaryota; Viridiplantae; Streptophyta; Embryophyta; Tracheophyta; Spermatophyta; Magnoliophyta; Liliopsida; Poales; Poaceae; BEP clade; Ehrhartoideae; Oryzeae; Oryza	PF00890.19^FAD_binding_2^FAD binding domain^73-469^E:1.1e-123`PF02910.15^Succ_DH_flav_C^Fumarate reductase flavoprotein C-term^524-656^E:8.7e-47	.	.	COG1053^Succinate dehydrogenase/fumarate reductase, flavoprotein subunit	GO:0005618^cellular_component^cell wall`GO:0005743^cellular_component^mitochondrial inner membrane`GO:0005524^molecular_function^ATP binding`GO:0050897^molecular_function^cobalt ion binding`GO:0050660^molecular_function^flavin adenine dinucleotide binding`GO:0008177^molecular_function^succinate dehydrogenase (ubiquinone) activity`GO:0022900^biological_process^electron transport chain`GO:0006099^b…
isotig21421	26	109	2.02629	6.62964	1.33265e-12	2.79503e-10	sp|Q9LYV6|GEML5_ARATH^Q9LYV6^Q:185-874,H:38-260^59.31%ID^E:2e-93^RecName: Full=GEM-like protein 5;^Eukaryota; Viridiplantae; Streptophyta; Embryophyta; Tracheophyta; Spermatophyta; Magnoliophyta; eudicotyledons; core eudicotyledons; rosids; malvids; Brassicales; Brassicaceae; Camelineae; Arabidopsis	.	.	.	.	.	.	.
isotig16178	45	1	-5.36016	5.1718	1.40044e-12	2.9168e-10	sp|Q8W453|DIR1_ARATH^Q8W453^Q:308-436,H:60-102^53.49%ID^E:2e-09^RecName: Full=Putative lipid-transfer protein DIR1;^Eukaryota; Viridiplantae; Streptophyta; Embryophyta; Tracheophyta; Spermatophyta; Magnoliophyta; eudicotyledons; core eudicotyledons; rosids; malvids; Brassicales; Brassicaceae; Camelineae; Arabidopsis	.	sp|Q8W453|DIR1_ARATH^Q8W453^Q:70-145,H:29-102^44.74%ID^E:7e-17^RecName: Full=Putative lipid-transfer protein DIR1;^Eukaryota; Viridiplantae; Streptophyta; Embryophyta; Tracheophyta; Spermatophyta; Magnoliophyta; eudicotyledons; core eudicotyledons; rosids; malvids; Brassicales; Brassicaceae; Camelineae; Arabidopsis	PF14368.1^LTP_2^Probable lipid transfer^55-145^E:1.1e-12`PF00234.17^Tryp_alpha_amyl^Protease inhibitor/seed storage/LTP family^71-145^E:1.7e-07	.	ExpAA=22.58^PredHel=1^Topology=i42-64o	.	GO:0048046^cellular_component^apoplast`GO:0005504^molecular_function^fatty acid binding`GO:0046872^molecular_function^metal ion binding`GO:0008270^molecular_function^zinc ion binding`GO:0006869^biological_process^lipid transport`GO:0009862^biological_process^systemic acquired resistance, salicylic acid mediated signaling pathway
isotig65180	1	45	5.29171	5.15405	1.40044e-12	2.9168e-10	.	.	.	.	.	.	.	.
isotig11539	52	3	-4.09557	5.4107	1.63522e-12	3.39402e-10	sp|Q08704|CFI_MAIZE^Q08704^Q:981-409,H:21-211^89.01%ID^E:5e-116^RecName: Full=Chalcone--flavonone isomerase;^Eukaryota; Viridiplantae; Streptophyta; Embryophyta; Tracheophyta; Spermatophyta; Magnoliophyta; Liliopsida; Poales; Poaceae; PACMAD clade; Panicoideae; Andropogoneae; Zea	.	sp|Q08704|CFI_MAIZE^Q08704^Q:23-233,H:1-211^86.73%ID^E:2e-127^RecName: Full=Chalcone--flavonone isomerase;^Eukaryota; Viridiplantae; Streptophyta; Embryophyta; Tracheophyta; Spermatophyta; Magnoliophyta; Liliopsida; Poales; Poaceae; PACMAD clade; Panicoideae; Andropogoneae; Zea	PF02431.10^Chalcone^Chalcone-flavanone isomerase^35-232^E:3e-55	.	.	.	GO:0042406^cellular_component^extrinsic to endoplasmic reticulum membrane`GO:0005634^cellular_component^nucleus`GO:0009705^cellular_component^plant-type vacuole membrane`GO:0045430^molecular_function^chalcone isomerase activity`GO:0009813^biological_process^flavonoid biosynthetic process`GO:0080167^biological_process^response to karrikin`GO:0010224^biological_process^response to UV-B
isotig15072	40	0	-8.34463	4.98713	1.89119e-12	3.8717e-10	sp|P27788|FER3_MAIZE^P27788^Q:839-387,H:1-152^92.11%ID^E:3e-94^RecName: Full=Ferredoxin-3, chloroplastic;^Eukaryota; Viridiplantae; Streptophyta; Embryophyta; Tracheophyta; Spermatophyta; Magnoliophyta; Liliopsida; Poales; Poaceae; PACMAD clade; Panicoideae; Andropogoneae; Zea	.	sp|P27788|FER3_MAIZE^P27788^Q:75-225,H:1-152^92.11%ID^E:1e-96^RecName: Full=Ferredoxin-3, chloroplastic;^Eukaryota; Viridiplantae; Streptophyta; Embryophyta; Tracheophyta; Spermatophyta; Magnoliophyta; Liliopsida; Poales; Poaceae; PACMAD clade; Panicoideae; Andropogoneae; Zea	PF00111.22^Fer2^2Fe-2S iron-sulfur cluster binding domain^136-211^E:1.6e-20	.	.	.	GO:0009507^cellular_component^chloroplast`GO:0051537^molecular_function^2 iron, 2 sulfur cluster binding`GO:0009055^molecular_function^electron carrier activity`GO:0046872^molecular_function^metal ion binding`GO:0022900^biological_process^electron transport chain
isotig16750	40	0	-8.34463	4.98713	1.89119e-12	3.8717e-10	sp|Q9FJ45|GDL83_ARATH^Q9FJ45^Q:1348-335,H:28-367^45.24%ID^E:3e-98^RecName: Full=GDSL esterase/lipase At5g45910;^Eukaryota; Viridiplantae; Streptophyta; Embryophyta; Tracheophyta; Spermatophyta; Magnoliophyta; eudicotyledons; core eudicotyledons; rosids; malvids; Brassicales; Brassicaceae; Camelineae; Arabidopsis	.	sp|Q9FJ45|GDL83_ARATH^Q9FJ45^Q:38-375,H:28-367^45.24%ID^E:2e-101^RecName: Full=GDSL esterase/lipase At5g45910;^Eukaryota; Viridiplantae; Streptophyta; Embryophyta; Tracheophyta; Spermatophyta; Magnoliophyta; eudicotyledons; core eudicotyledons; rosids; malvids; Brassicales; Brassicaceae; Camelineae; Arabidopsis	PF00657.17^Lipase_GDSL^GDSL-like Lipase/Acylhydrolase^41-368^E:1e-23	sigP:1^25^0.758^YES	ExpAA=20.63^PredHel=1^Topology=i7-26o	.	GO:0005576^cellular_component^extracellular region`GO:0016788^molecular_function^hydrolase activity, acting on ester bonds`GO:0016042^biological_process^lipid catabolic process
isotig31783	40	0	-8.34463	4.98713	1.89119e-12	3.8717e-10	sp|Q944A7|Y4523_ARATH^Q944A7^Q:463-1566,H:147-511^80.71%ID^E:0^RecName: Full=Probable serine/threonine-protein kinase At4g35230;^Eukaryota; Viridiplantae; Streptophyta; Embryophyta; Tracheophyta; Spermatophyta; Magnoliophyta; eudicotyledons; core eudicotyledons; rosids; malvids; Brassicales; Brassicaceae; Camelineae; Arabidopsis`sp|Q944A7|Y4523_ARATH^Q944A7^Q:155-361,H:56-118^63.77%ID^E:3e-20^Rec…	.	sp|Q944A7|Y4523_ARATH^Q944A7^Q:52-120,H:56-118^63.77%ID^E:1e-21^RecName: Full=Probable serine/threonine-protein kinase At4g35230;^Eukaryota; Viridiplantae; Streptophyta; Embryophyta; Tracheophyta; Spermatophyta; Magnoliophyta; eudicotyledons; core eudicotyledons; rosids; malvids; Brassicales; Brassicaceae; Camelineae; Arabidopsis	.	.	.	.	GO:0005886^cellular_component^plasma membrane`GO:0009506^cellular_component^plasmodesma`GO:0005773^cellular_component^vacuole`GO:0005524^molecular_function^ATP binding`GO:0004674^molecular_function^protein serine/threonine kinase activity`GO:0009742^biological_process^brassinosteroid mediated signaling pathway`GO:0009737^biological_process^response to abscisic acid stimulus
isotig40191	40	0	-8.34463	4.98713	1.89119e-12	3.8717e-10	.	.	.	.	.	ExpAA=87.43^PredHel=4^Topology=i58-80o85-107i119-137o147-169i	.	.
isotig29315	108	29	-1.92856	6.66659	2.05222e-12	4.18709e-10	sp|Q6I581|GH35_ORYSJ^Q6I581^Q:2193-448,H:1-581^81.44%ID^E:0^RecName: Full=Probable indole-3-acetic acid-amido synthetase GH3.5;^Eukaryota; Viridiplantae; Streptophyta; Embryophyta; Tracheophyta; Spermatophyta; Magnoliophyta; Liliopsida; Poales; Poaceae; BEP clade; Ehrhartoideae; Oryzeae; Oryza	.	sp|Q6I581|GH35_ORYSJ^Q6I581^Q:1-582,H:1-581^81.44%ID^E:0^RecName: Full=Probable indole-3-acetic acid-amido synthetase GH3.5;^Eukaryota; Viridiplantae; Streptophyta; Embryophyta; Tracheophyta; Spermatophyta; Magnoliophyta; Liliopsida; Poales; Poaceae; BEP clade; Ehrhartoideae; Oryzeae; Oryza	PF03321.8^GH3^GH3 auxin-responsive promoter^9-559^E:7e-171	.	.	NOG86848^Protein involved in response to auxin stimulus	GO:0009507^cellular_component^chloroplast`GO:0005773^cellular_component^vacuole`GO:0070566^molecular_function^adenylyltransferase activity`GO:0080123^molecular_function^jasmonate-amino synthetase activity`GO:0009864^biological_process^induced systemic resistance, jasmonic acid mediated signaling pathway`GO:0009861^biological_process^jasmonic acid and ethylene-dependent systemic resistance`GO:0009…
isotig16495	254	122	-1.09344	8.09471	2.24893e-12	4.57287e-10	sp|Q10137|SEC14_SCHPO^Q10137^Q:2023-1256,H:31-283^42.19%ID^E:7e-63^RecName: Full=Sec14 cytosolic factor;^Eukaryota; Fungi; Dikarya; Ascomycota; Taphrinomycotina; Schizosaccharomycetes; Schizosaccharomycetales; Schizosaccharomycetaceae; Schizosaccharomyces	.	sp|Q10137|SEC14_SCHPO^Q10137^Q:83-339,H:31-284^42.02%ID^E:5e-64^RecName: Full=Sec14 cytosolic factor;^Eukaryota; Fungi; Dikarya; Ascomycota; Taphrinomycotina; Schizosaccharomycetes; Schizosaccharomycetales; Schizosaccharomycetaceae; Schizosaccharomyces	PF03765.10^CRAL_TRIO_N^CRAL/TRIO, N-terminal domain^82-127^E:3.9e-10`PF00650.15^CRAL_TRIO^CRAL/TRIO domain^152-317^E:1.4e-30`PF13716.1^CRAL_TRIO_2^Divergent CRAL/TRIO domain^161-321^E:7.6e-07	.	.	.	GO:0032153^cellular_component^cell division site`GO:0035838^cellular_component^growing cell tip`GO:0005634^cellular_component^nucleus`GO:0005628^cellular_component^prospore membrane`GO:0008525^molecular_function^phosphatidylcholine transporter activity`GO:0008526^molecular_function^phosphatidylinositol transporter activity`GO:0031321^biological_process^ascospore-type prospore assembly`GO:0033205^…
isotig16399	1	44	5.25938	5.12501	2.73541e-12	5.48766e-10	sp|Q9SZ67|WRK19_ARATH^Q9SZ67^Q:1317-1913,H:91-286^60.8%ID^E:1e-63^RecName: Full=Probable WRKY transcription factor 19;^Eukaryota; Viridiplantae; Streptophyta; Embryophyta; Tracheophyta; Spermatophyta; Magnoliophyta; eudicotyledons; core eudicotyledons; rosids; malvids; Brassicales; Brassicaceae; Camelineae; Arabidopsis`sp|Q9SZ67|WRK19_ARATH^Q9SZ67^Q:1542-2084,H:91-268^57.46%ID^E:2e-50^RecName: Fu…	.	.	.	.	.	.	.
isotig17207	44	1	-5.32782	5.14254	2.73541e-12	5.48766e-10	.	.	.	.	.	.	.	.
isotig20117	44	1	-5.32782	5.14254	2.73541e-12	5.48766e-10	sp|P50396|GDIA_MOUSE^P50396^Q:1710-415,H:1-431^57.97%ID^E:0^RecName: Full=Rab GDP dissociation inhibitor alpha;^Eukaryota; Metazoa; Chordata; Craniata; Vertebrata; Euteleostomi; Mammalia; Eutheria; Euarchontoglires; Glires; Rodentia; Sciurognathi; Muroidea; Muridae; Murinae; Mus; Mus	.	sp|P50398|GDIA_RAT^P50398^Q:27-458,H:1-431^57.97%ID^E:0^RecName: Full=Rab GDP dissociation inhibitor alpha;^Eukaryota; Metazoa; Chordata; Craniata; Vertebrata; Euteleostomi; Mammalia; Eutheria; Euarchontoglires; Glires; Rodentia; Sciurognathi; Muroidea; Muridae; Murinae; Rattus	PF00996.13^GDI^GDP dissociation inhibitor^27-459^E:2.2e-216	.	.	COG5044^RAB proteins geranylgeranyltransferase component A (RAB escort protein)	GO:0005737^cellular_component^cytoplasm`GO:0030496^cellular_component^midbody`GO:0043005^cellular_component^neuron projection`GO:0043234^cellular_component^protein complex`GO:0005096^molecular_function^GTPase activator activity`GO:0005093^molecular_function^Rab GDP-dissociation inhibitor activity`GO:0050771^biological_process^negative regulation of axonogenesis`GO:0043547^biological_process^posit…
isotig23586	44	1	-5.32782	5.14254	2.73541e-12	5.48766e-10	sp|Q8GYX0|MOB1_ARATH^Q8GYX0^Q:963-328,H:1-212^92.92%ID^E:1e-144^RecName: Full=MOB kinase activator-like 1;^Eukaryota; Viridiplantae; Streptophyta; Embryophyta; Tracheophyta; Spermatophyta; Magnoliophyta; eudicotyledons; core eudicotyledons; rosids; malvids; Brassicales; Brassicaceae; Camelineae; Arabidopsis	.	sp|Q8GYX0|MOB1_ARATH^Q8GYX0^Q:47-258,H:1-212^92.92%ID^E:8e-147^RecName: Full=MOB kinase activator-like 1;^Eukaryota; Viridiplantae; Streptophyta; Embryophyta; Tracheophyta; Spermatophyta; Magnoliophyta; eudicotyledons; core eudicotyledons; rosids; malvids; Brassicales; Brassicaceae; Camelineae; Arabidopsis	PF03637.12^Mob1_phocein^Mob1/phocein family^76-251^E:5.2e-77	.	.	.	GO:0046872^molecular_function^metal ion binding
isotig10641	51	153	1.54638	7.21211	2.79687e-12	5.59224e-10	sp|Q6H9K0|PGLR2_PLAAC^Q6H9K0^Q:338-1420,H:8-370^45.63%ID^E:6e-109^RecName: Full=Exopolygalacturonase;^Eukaryota; Viridiplantae; Streptophyta; Embryophyta; Tracheophyta; Spermatophyta; Magnoliophyta; eudicotyledons; Proteales; Platanaceae; Platanus	.	sp|Q6H9K0|PGLR2_PLAAC^Q6H9K0^Q:24-386,H:8-372^45.65%ID^E:4e-113^RecName: Full=Exopolygalacturonase;^Eukaryota; Viridiplantae; Streptophyta; Embryophyta; Tracheophyta; Spermatophyta; Magnoliophyta; eudicotyledons; Proteales; Platanaceae; Platanus	PF12708.2^Pectate_lyase_3^Pectate lyase superfamily protein^25-279^E:5.6e-08`PF00295.12^Glyco_hydro_28^Glycosyl hydrolases family 28^53-379^E:8.7e-98	sigP:1^23^0.896^YES	ExpAA=22.39^PredHel=1^Topology=i7-26o	.	GO:0005618^cellular_component^cell wall`GO:0005576^cellular_component^extracellular region`GO:0047911^molecular_function^galacturan 1,4-alpha-galacturonidase activity`GO:0019863^molecular_function^IgE binding`GO:0004650^molecular_function^polygalacturonase activity`GO:0045490^biological_process^pectin catabolic process
isotig04024	212	393	0.853798	8.7644	2.85614e-12	5.69179e-10	sp|P08735|G3PC_MAIZE^P08735^Q:98-1108,H:1-337^95.25%ID^E:0^RecName: Full=Glyceraldehyde-3-phosphate dehydrogenase 1, cytosolic;^Eukaryota; Viridiplantae; Streptophyta; Embryophyta; Tracheophyta; Spermatophyta; Magnoliophyta; Liliopsida; Poales; Poaceae; PACMAD clade; Panicoideae; Andropogoneae; Zea	.	sp|P08735|G3PC_MAIZE^P08735^Q:1-337,H:1-337^95.25%ID^E:0^RecName: Full=Glyceraldehyde-3-phosphate dehydrogenase 1, cytosolic;^Eukaryota; Viridiplantae; Streptophyta; Embryophyta; Tracheophyta; Spermatophyta; Magnoliophyta; Liliopsida; Poales; Poaceae; PACMAD clade; Panicoideae; Andropogoneae; Zea	PF00044.19^Gp_dh_N^Glyceraldehyde 3-phosphate dehydrogenase, NAD binding domain^4-154^E:1.4e-55`PF02800.15^Gp_dh_C^Glyceraldehyde 3-phosphate dehydrogenase, C-terminal domain^159-316^E:8e-74	.	.	.	GO:0005737^cellular_component^cytoplasm`GO:0004365^molecular_function^glyceraldehyde-3-phosphate dehydrogenase (NAD+) (phosphorylating) activity`GO:0051287^molecular_function^NAD binding`GO:0050661^molecular_function^NADP binding`GO:0006096^biological_process^glycolysis
isotig15239	90	215	1.21892	7.78411	2.87586e-12	5.7121e-10	sp|Q5Z8T3|MIOX_ORYSJ^Q5Z8T3^Q:1220-309,H:1-308^86.04%ID^E:0^RecName: Full=Probable inositol oxygenase;^Eukaryota; Viridiplantae; Streptophyta; Embryophyta; Tracheophyta; Spermatophyta; Magnoliophyta; Liliopsida; Poales; Poaceae; BEP clade; Ehrhartoideae; Oryzeae; Oryza	.	sp|Q5Z8T3|MIOX_ORYSJ^Q5Z8T3^Q:33-336,H:1-308^87.34%ID^E:0^RecName: Full=Probable inositol oxygenase;^Eukaryota; Viridiplantae; Streptophyta; Embryophyta; Tracheophyta; Spermatophyta; Magnoliophyta; Liliopsida; Poales; Poaceae; BEP clade; Ehrhartoideae; Oryzeae; Oryza	PF05153.10^DUF706^Family of unknown function (DUF706)^84-336^E:1.2e-125	.	.	NOG135479^Inositol oxygenase	GO:0005737^cellular_component^cytoplasm`GO:0050113^molecular_function^inositol oxygenase activity`GO:0005506^molecular_function^iron ion binding`GO:0019310^biological_process^inositol catabolic process`GO:0019853^biological_process^L-ascorbic acid biosynthetic process`GO:0006949^biological_process^syncytium formation
isotig17070	223	101	-1.17797	7.88271	2.97701e-12	5.8935e-10	sp|Q9SZN7|HIP26_ARATH^Q9SZN7^Q:818-354,H:1-153^64.52%ID^E:2e-61^RecName: Full=Heavy metal-associated isoprenylated plant protein 26;^Eukaryota; Viridiplantae; Streptophyta; Embryophyta; Tracheophyta; Spermatophyta; Magnoliophyta; eudicotyledons; core eudicotyledons; rosids; malvids; Brassicales; Brassicaceae; Camelineae; Arabidopsis	.	sp|Q9SZN7|HIP26_ARATH^Q9SZN7^Q:1-155,H:1-153^64.52%ID^E:2e-64^RecName: Full=Heavy metal-associated isoprenylated plant protein 26;^Eukaryota; Viridiplantae; Streptophyta; Embryophyta; Tracheophyta; Spermatophyta; Magnoliophyta; eudicotyledons; core eudicotyledons; rosids; malvids; Brassicales; Brassicaceae; Camelineae; Arabidopsis	PF00403.21^HMA^Heavy-metal-associated domain^32-76^E:3.4e-11`PF04972.12^BON^BON domain^42-74^E:0.0036	.	.	NOG238782^Glutathione peroxidase	GO:0031965^cellular_component^nuclear membrane`GO:0005886^cellular_component^plasma membrane`GO:0009506^cellular_component^plasmodesma`GO:0046872^molecular_function^metal ion binding`GO:0010286^biological_process^heat acclimation`GO:0030001^biological_process^metal ion transport
isotig29011	1025	741	-0.504297	10.3116	3.13706e-12	6.18992e-10	sp|P14717|PAL1_ORYSJ^P14717^Q:879-2186,H:266-701^91.51%ID^E:0^RecName: Full=Phenylalanine ammonia-lyase;^Eukaryota; Viridiplantae; Streptophyta; Embryophyta; Tracheophyta; Spermatophyta; Magnoliophyta; Liliopsida; Poales; Poaceae; BEP clade; Ehrhartoideae; Oryzeae; Oryza`sp|P14717|PAL1_ORYSJ^P14717^Q:83-874,H:1-264^89.77%ID^E:0^RecName: Full=Phenylalanine ammonia-lyase;^Eukaryota; Viridiplantae; …	.	sp|P14717|PAL1_ORYSJ^P14717^Q:1-421,H:281-701^91.21%ID^E:0^RecName: Full=Phenylalanine ammonia-lyase;^Eukaryota; Viridiplantae; Streptophyta; Embryophyta; Tracheophyta; Spermatophyta; Magnoliophyta; Liliopsida; Poales; Poaceae; BEP clade; Ehrhartoideae; Oryzeae; Oryza	PF00221.14^Lyase_aromatic^Aromatic amino acid lyase^1-256^E:5.5e-89	.	.	COG2986^Histidine ammonia-lyase	GO:0005737^cellular_component^cytoplasm`GO:0045548^molecular_function^phenylalanine ammonia-lyase activity`GO:0009800^biological_process^cinnamic acid biosynthetic process`GO:0006559^biological_process^L-phenylalanine catabolic process
isotig34883	56	5	-3.48883	5.55026	3.27575e-12	6.44238e-10	sp|P47917|ZRP4_MAIZE^P47917^Q:1343-282,H:9-364^47.22%ID^E:3e-101^RecName: Full=O-methyltransferase ZRP4;^Eukaryota; Viridiplantae; Streptophyta; Embryophyta; Tracheophyta; Spermatophyta; Magnoliophyta; Liliopsida; Poales; Poaceae; PACMAD clade; Panicoideae; Andropogoneae; Zea	.	sp|A8QW53|OMT3_SORBI^A8QW53^Q:9-361,H:8-374^44.99%ID^E:2e-104^RecName: Full=5-pentadecatrienyl resorcinol O-methyltransferase;^Eukaryota; Viridiplantae; Streptophyta; Embryophyta; Tracheophyta; Spermatophyta; Magnoliophyta; Liliopsida; Poales; Poaceae; PACMAD clade; Panicoideae; Andropogoneae; Sorghum	PF08100.6^Dimerisation^Dimerisation domain^34-78^E:1.9e-08`PF00891.13^Methyltransf_2^O-methyltransferase^94-337^E:5.1e-60	.	.	.	GO:0008171^molecular_function^O-methyltransferase activity`GO:0008757^molecular_function^S-adenosylmethionine-dependent methyltransferase activity
isotig37843	104	238	1.15714	7.94747	3.45189e-12	6.7491e-10	sp|Q8RZB5|CML10_ORYSJ^Q8RZB5^Q:280-711,H:44-185^88.19%ID^E:4e-77^RecName: Full=Probable calcium-binding protein CML10;^Eukaryota; Viridiplantae; Streptophyta; Embryophyta; Tracheophyta; Spermatophyta; Magnoliophyta; Liliopsida; Poales; Poaceae; BEP clade; Ehrhartoideae; Oryzeae; Oryza`sp|Q8RZB5|CML10_ORYSJ^Q8RZB5^Q:484-690,H:38-106^40.58%ID^E:7e-07^RecName: Full=Probable calcium-binding protein C…	.	sp|Q8RZB5|CML10_ORYSJ^Q8RZB5^Q:40-237,H:2-185^77.39%ID^E:1e-92^RecName: Full=Probable calcium-binding protein CML10;^Eukaryota; Viridiplantae; Streptophyta; Embryophyta; Tracheophyta; Spermatophyta; Magnoliophyta; Liliopsida; Poales; Poaceae; BEP clade; Ehrhartoideae; Oryzeae; Oryza	PF13833.1^EF_hand_6^EF-hand domain pair^86-117^E:3.4e-05`PF10591.4^SPARC_Ca_bdg^Secreted protein acidic and rich in cysteine Ca binding region^87-148^E:9.7e-05`PF00036.27^efhand^EF hand^91-117^E:1.2e-06`PF13405.1^EF_hand_4^EF-hand domain^91-119^E:4.9e-06`PF13499.1^EF_hand_5^EF-hand domain pair^92-149^E:2.9e-13`PF13202.1^EF_hand_3^EF hand^94-114^E:1.6e-08`PF13833.1^EF_hand_6^EF-hand domain pair^11…	.	.	COG5126^Ca2+-binding protein (EF-Hand superfamily)	GO:0005509^molecular_function^calcium ion binding
isotig53867	10	71	2.7764	5.91963	3.45421e-12	6.7491e-10	.	.	.	.	.	.	.	.
isotig32028	21	95	2.13471	6.41761	3.69607e-12	7.19821e-10	sp|O65351|SUBL_ARATH^O65351^Q:49-1545,H:258-754^45.82%ID^E:3e-146^RecName: Full=Subtilisin-like protease;^Eukaryota; Viridiplantae; Streptophyta; Embryophyta; Tracheophyta; Spermatophyta; Magnoliophyta; eudicotyledons; core eudicotyledons; rosids; malvids; Brassicales; Brassicaceae; Camelineae; Arabidopsis	.	sp|O65351|SUBL_ARATH^O65351^Q:17-515,H:258-754^46.22%ID^E:3e-150^RecName: Full=Subtilisin-like protease;^Eukaryota; Viridiplantae; Streptophyta; Embryophyta; Tracheophyta; Spermatophyta; Magnoliophyta; eudicotyledons; core eudicotyledons; rosids; malvids; Brassicales; Brassicaceae; Camelineae; Arabidopsis	PF00082.17^Peptidase_S8^Subtilase family^19-370^E:5.1e-28`PF02225.17^PA^PA domain^138-223^E:6.8e-18	.	.	COG1404^Subtilisin-like serine proteases	GO:0048046^cellular_component^apoplast`GO:0009505^cellular_component^plant-type cell wall`GO:0004252^molecular_function^serine-type endopeptidase activity`GO:0080001^biological_process^mucilage extrusion from seed coat`GO:0048359^biological_process^mucilage metabolic process involved seed coat development`GO:0043086^biological_process^negative regulation of catalytic activity`GO:0006508^biologica…
isotig25258	22	97	2.098	6.45327	3.72835e-12	7.2115e-10	.	.	.	.	.	.	.	.
isotig05721	0	39	8.27205	4.9368	3.77503e-12	7.2115e-10	sp|P56330|SUI1_MAIZE^P56330^Q:553-897,H:1-115^98.26%ID^E:2e-63^RecName: Full=Protein translation factor SUI1 homolog;^Eukaryota; Viridiplantae; Streptophyta; Embryophyta; Tracheophyta; Spermatophyta; Magnoliophyta; Liliopsida; Poales; Poaceae; PACMAD clade; Panicoideae; Andropogoneae; Zea	.	sp|P56330|SUI1_MAIZE^P56330^Q:1-115,H:1-115^98.26%ID^E:3e-79^RecName: Full=Protein translation factor SUI1 homolog;^Eukaryota; Viridiplantae; Streptophyta; Embryophyta; Tracheophyta; Spermatophyta; Magnoliophyta; Liliopsida; Poales; Poaceae; PACMAD clade; Panicoideae; Andropogoneae; Zea	PF01253.17^SUI1^Translation initiation factor SUI1^28-107^E:3.2e-28	.	.	.	GO:0003743^molecular_function^translation initiation factor activity`GO:0006417^biological_process^regulation of translation
isotig13042	39	0	-8.30822	4.95385	3.77503e-12	7.2115e-10	.	.	sp|P32439|MFS18_MAIZE^P32439^Q:1-123,H:1-128^64.71%ID^E:1e-32^RecName: Full=MFS18 protein;^Eukaryota; Viridiplantae; Streptophyta; Embryophyta; Tracheophyta; Spermatophyta; Magnoliophyta; Liliopsida; Poales; Poaceae; PACMAD clade; Panicoideae; Andropogoneae; Zea	.	sigP:1^27^0.798^YES	.	.	.
isotig16126	39	0	-8.30822	4.95385	3.77503e-12	7.2115e-10	sp|O82040|POLC7_PHLPR^O82040^Q:249-473,H:4-78^96%ID^E:1e-43^RecName: Full=Polcalcin Phl p 7;^Eukaryota; Viridiplantae; Streptophyta; Embryophyta; Tracheophyta; Spermatophyta; Magnoliophyta; Liliopsida; Poales; Poaceae; BEP clade; Pooideae; Poeae; Alopecurinae; Phleum	.	.	.	.	.	.	GO:0005509^molecular_function^calcium ion binding
isotig42282	0	39	8.27205	4.9368	3.77503e-12	7.2115e-10	.	.	.	.	.	.	.	.
isotig45857	39	0	-8.30822	4.95385	3.77503e-12	7.2115e-10	sp|Q9SIJ9|PME11_ARATH^Q9SIJ9^Q:16-240,H:263-334^40%ID^E:6e-10^RecName: Full=Putative pectinesterase 11;^Eukaryota; Viridiplantae; Streptophyta; Embryophyta; Tracheophyta; Spermatophyta; Magnoliophyta; eudicotyledons; core eudicotyledons; rosids; malvids; Brassicales; Brassicaceae; Camelineae; Arabidopsis	.	.	PF01095.14^Pectinesterase^Pectinesterase^9-72^E:3.4e-06	.	.	.	.
isotig23728	7	63	3.11131	5.71963	4.41934e-12	8.41554e-10	.	.	.	.	sigP:1^26^0.693^YES	ExpAA=24.78^PredHel=1^Topology=o107-129i	.	.
isotig24706	15	82	2.40477	6.16869	4.48321e-12	8.51016e-10	.	.	.	.	.	.	.	.
isotig11296	47	2	-4.50613	5.25577	4.57653e-12	8.63265e-10	sp|Q9SD85|F3PH_ARATH^Q9SD85^Q:1747-194,H:1-508^36.83%ID^E:2e-114^RecName: Full=Flavonoid 3'-monooxygenase;^Eukaryota; Viridiplantae; Streptophyta; Embryophyta; Tracheophyta; Spermatophyta; Magnoliophyta; eudicotyledons; core eudicotyledons; rosids; malvids; Brassicales; Brassicaceae; Camelineae; Arabidopsis	.	.	.	.	.	.	.
isotig39288	47	2	-4.50613	5.25577	4.57653e-12	8.63265e-10	.	.	.	.	.	.	.	.
isotig16922	43	1	-5.29475	5.11269	5.3407e-12	1.00111e-09	sp|Q9XGP7|OMT15_ORYSJ^Q9XGP7^Q:1228-506,H:4-248^75.51%ID^E:3e-125^RecName: Full=Tricin synthase 1;^Eukaryota; Viridiplantae; Streptophyta; Embryophyta; Tracheophyta; Spermatophyta; Magnoliophyta; Liliopsida; Poales; Poaceae; BEP clade; Ehrhartoideae; Oryzeae; Oryza	.	sp|Q9XGP7|OMT15_ORYSJ^Q9XGP7^Q:58-302,H:4-252^75.9%ID^E:6e-131^RecName: Full=Tricin synthase 1;^Eukaryota; Viridiplantae; Streptophyta; Embryophyta; Tracheophyta; Spermatophyta; Magnoliophyta; Liliopsida; Poales; Poaceae; BEP clade; Ehrhartoideae; Oryzeae; Oryza	PF01596.12^Methyltransf_3^O-methyltransferase^91-300^E:4.8e-80`PF12847.2^Methyltransf_18^Methyltransferase domain^137-243^E:3.4e-06`PF13578.1^Methyltransf_24^Methyltransferase domain^139-246^E:1.3e-11	.	.	COG4122^Predicted O-methyltransferase	GO:0005634^cellular_component^nucleus`GO:0046872^molecular_function^metal ion binding`GO:0008171^molecular_function^O-methyltransferase activity`GO:0008757^molecular_function^S-adenosylmethionine-dependent methyltransferase activity
isotig49151	1	43	5.22631	5.09537	5.3407e-12	1.00111e-09	.	.	.	.	.	ExpAA=23.05^PredHel=1^Topology=o22-44i	.	.
isotig00392	50	3	-4.03912	5.36076	5.82611e-12	1.08532e-09	sp|Q7SIC9|TKTC_MAIZE^Q7SIC9^Q:20-2041,H:2-675^96.29%ID^E:0^RecName: Full=Transketolase, chloroplastic;^Eukaryota; Viridiplantae; Streptophyta; Embryophyta; Tracheophyta; Spermatophyta; Magnoliophyta; Liliopsida; Poales; Poaceae; PACMAD clade; Panicoideae; Andropogoneae; Zea	.	sp|Q7SIC9|TKTC_MAIZE^Q7SIC9^Q:7-680,H:2-675^96.29%ID^E:0^RecName: Full=Transketolase, chloroplastic;^Eukaryota; Viridiplantae; Streptophyta; Embryophyta; Tracheophyta; Spermatophyta; Magnoliophyta; Liliopsida; Poales; Poaceae; PACMAD clade; Panicoideae; Andropogoneae; Zea	PF00456.16^Transketolase_N^Transketolase, thiamine diphosphate binding domain^22-354^E:3.2e-149`PF02779.19^Transket_pyr^Transketolase, pyrimidine binding domain^372-543^E:9.6e-44`PF02780.15^Transketolase_C^Transketolase, C-terminal domain^567-673^E:9.2e-10	.	.	.	GO:0009941^cellular_component^chloroplast envelope`GO:0009570^cellular_component^chloroplast stroma`GO:0009535^cellular_component^chloroplast thylakoid membrane`GO:0046872^molecular_function^metal ion binding`GO:0004802^molecular_function^transketolase activity`GO:0019253^biological_process^reductive pentose-phosphate cycle`GO:0046686^biological_process^response to cadmium ion`GO:0009651^biologic…
isotig31176	50	3	-4.03912	5.36076	5.82611e-12	1.08532e-09	.	.	.	.	.	ExpAA=22.10^PredHel=1^Topology=i27-49o	.	.
isotig30567	5	57	3.44269	5.55457	6.01741e-12	1.11749e-09	sp|Q9FJU9|E1313_ARATH^Q9FJU9^Q:1884-565,H:25-447^40.04%ID^E:2e-94^RecName: Full=Glucan endo-1,3-beta-glucosidase 13;^Eukaryota; Viridiplantae; Streptophyta; Embryophyta; Tracheophyta; Spermatophyta; Magnoliophyta; eudicotyledons; core eudicotyledons; rosids; malvids; Brassicales; Brassicaceae; Camelineae; Arabidopsis`sp|Q9FJU9|E1313_ARATH^Q9FJU9^Q:540-277,H:369-457^46.07%ID^E:8e-18^RecName: Full=…	.	sp|Q9FJU9|E1313_ARATH^Q9FJU9^Q:41-480,H:25-447^40.93%ID^E:5e-105^RecName: Full=Glucan endo-1,3-beta-glucosidase 13;^Eukaryota; Viridiplantae; Streptophyta; Embryophyta; Tracheophyta; Spermatophyta; Magnoliophyta; eudicotyledons; core eudicotyledons; rosids; malvids; Brassicales; Brassicaceae; Camelineae; Arabidopsis`sp|Q9FJU9|E1313_ARATH^Q9FJU9^Q:489-576,H:369-457^46.07%ID^E:5e-18^RecName: Full=G…	PF00332.13^Glyco_hydro_17^Glycosyl hydrolases family 17^42-292^E:1e-69`PF00332.13^Glyco_hydro_17^Glycosyl hydrolases family 17^315-389^E:8.1e-20`PF07983.8^X8^X8 domain^403-472^E:4.3e-19`PF07983.8^X8^X8 domain^489-558^E:4.5e-18	sigP:1^39^0.527^YES	ExpAA=22.17^PredHel=1^Topology=i13-35o	NOG259646^Ubiquitin associated domain-containing protein	GO:0046658^cellular_component^anchored to plasma membrane`GO:0005576^cellular_component^extracellular region`GO:0009505^cellular_component^plant-type cell wall`GO:0043169^molecular_function^cation binding`GO:0042973^molecular_function^glucan endo-1,3-beta-D-glucosidase activity`GO:0005975^biological_process^carbohydrate metabolic process`GO:0006952^biological_process^defense response
isotig04184	38	0	-8.27087	4.91979	7.53576e-12	1.37394e-09	sp|Q9LMA8|TI10A_ARATH^Q9LMA8^Q:827-477,H:123-253^36.76%ID^E:2e-16^RecName: Full=Protein TIFY 10A;^Eukaryota; Viridiplantae; Streptophyta; Embryophyta; Tracheophyta; Spermatophyta; Magnoliophyta; eudicotyledons; core eudicotyledons; rosids; malvids; Brassicales; Brassicaceae; Camelineae; Arabidopsis	.	.	.	.	ExpAA=23.26^PredHel=1^Topology=i77-99o	.	.
isotig11295	38	0	-8.27087	4.91979	7.53576e-12	1.37394e-09	sp|Q9SD85|F3PH_ARATH^Q9SD85^Q:1757-204,H:1-508^36.83%ID^E:5e-115^RecName: Full=Flavonoid 3'-monooxygenase;^Eukaryota; Viridiplantae; Streptophyta; Embryophyta; Tracheophyta; Spermatophyta; Magnoliophyta; eudicotyledons; core eudicotyledons; rosids; malvids; Brassicales; Brassicaceae; Camelineae; Arabidopsis	.	sp|Q9SD85|F3PH_ARATH^Q9SD85^Q:1-518,H:1-508^36.83%ID^E:4e-116^RecName: Full=Flavonoid 3'-monooxygenase;^Eukaryota; Viridiplantae; Streptophyta; Embryophyta; Tracheophyta; Spermatophyta; Magnoliophyta; eudicotyledons; core eudicotyledons; rosids; malvids; Brassicales; Brassicaceae; Camelineae; Arabidopsis	PF00067.17^p450^Cytochrome P450^31-501^E:5.7e-96	.	ExpAA=29.11^PredHel=2^Topology=o4-21i211-230o	COG2124^Cytochrome P450	GO:0005789^cellular_component^endoplasmic reticulum membrane`GO:0016021^cellular_component^integral to membrane`GO:0009055^molecular_function^electron carrier activity`GO:0016711^molecular_function^flavonoid 3'-monooxygenase activity`GO:0020037^molecular_function^heme binding`GO:0005506^molecular_function^iron ion binding`GO:0009813^biological_process^flavonoid biosynthetic process`GO:0009733^bio…
isotig11327	38	0	-8.27087	4.91979	7.53576e-12	1.37394e-09	sp|Q9LW00|MBD11_ARATH^Q9LW00^Q:1454-1158,H:5-104^61%ID^E:4e-29^RecName: Full=Methyl-CpG-binding domain-containing protein 11;^Eukaryota; Viridiplantae; Streptophyta; Embryophyta; Tracheophyta; Spermatophyta; Magnoliophyta; eudicotyledons; core eudicotyledons; rosids; malvids; Brassicales; Brassicaceae; Camelineae; Arabidopsis	.	sp|Q9LW00|MBD11_ARATH^Q9LW00^Q:39-137,H:5-104^61%ID^E:1e-30^RecName: Full=Methyl-CpG-binding domain-containing protein 11;^Eukaryota; Viridiplantae; Streptophyta; Embryophyta; Tracheophyta; Spermatophyta; Magnoliophyta; eudicotyledons; core eudicotyledons; rosids; malvids; Brassicales; Brassicaceae; Camelineae; Arabidopsis	PF01429.14^MBD^Methyl-CpG binding domain^44-104^E:7.7e-09	.	.	.	GO:0005634^cellular_component^nucleus`GO:0008327^molecular_function^methyl-CpG binding`GO:0006355^biological_process^regulation of transcription, DNA-dependent`GO:0006351^biological_process^transcription, DNA-dependent
isotig11530	38	0	-8.27087	4.91979	7.53576e-12	1.37394e-09	sp|P0CH35|RL40B_ORYSJ^P0CH35^Q:715-329,H:1-129^99.22%ID^E:2e-87^RecName: Full=Ubiquitin-60S ribosomal protein L40-2;^Eukaryota; Viridiplantae; Streptophyta; Embryophyta; Tracheophyta; Spermatophyta; Magnoliophyta; Liliopsida; Poales; Poaceae; BEP clade; Ehrhartoideae; Oryzeae; Oryza	.	.	.	.	.	.	GO:0005634^cellular_component^nucleus`GO:0005840^cellular_component^ribosome`GO:0003735^molecular_function^structural constituent of ribosome`GO:0006412^biological_process^translation
isotig16179	38	0	-8.27087	4.91979	7.53576e-12	1.37394e-09	sp|Q8W453|DIR1_ARATH^Q8W453^Q:308-436,H:60-102^53.49%ID^E:2e-09^RecName: Full=Putative lipid-transfer protein DIR1;^Eukaryota; Viridiplantae; Streptophyta; Embryophyta; Tracheophyta; Spermatophyta; Magnoliophyta; eudicotyledons; core eudicotyledons; rosids; malvids; Brassicales; Brassicaceae; Camelineae; Arabidopsis	.	sp|Q8W453|DIR1_ARATH^Q8W453^Q:70-145,H:29-102^44.74%ID^E:7e-17^RecName: Full=Putative lipid-transfer protein DIR1;^Eukaryota; Viridiplantae; Streptophyta; Embryophyta; Tracheophyta; Spermatophyta; Magnoliophyta; eudicotyledons; core eudicotyledons; rosids; malvids; Brassicales; Brassicaceae; Camelineae; Arabidopsis	PF14368.1^LTP_2^Probable lipid transfer^55-145^E:1.1e-12`PF00234.17^Tryp_alpha_amyl^Protease inhibitor/seed storage/LTP family^71-145^E:1.7e-07	.	ExpAA=22.58^PredHel=1^Topology=i42-64o	.	GO:0048046^cellular_component^apoplast`GO:0005504^molecular_function^fatty acid binding`GO:0046872^molecular_function^metal ion binding`GO:0008270^molecular_function^zinc ion binding`GO:0006869^biological_process^lipid transport`GO:0009862^biological_process^systemic acquired resistance, salicylic acid mediated signaling pathway
isotig21727	38	0	-8.27087	4.91979	7.53576e-12	1.37394e-09	sp|P0C582|M2OM_NEUCR^P0C582^Q:1137-304,H:44-331^49.31%ID^E:2e-68^RecName: Full=Putative mitochondrial 2-oxoglutarate/malate carrier protein;^Eukaryota; Fungi; Dikarya; Ascomycota; Pezizomycotina; Sordariomycetes; Sordariomycetidae; Sordariales; Sordariaceae; Neurospora	.	sp|P0C582|M2OM_NEUCR^P0C582^Q:23-300,H:44-331^49.31%ID^E:1e-78^RecName: Full=Putative mitochondrial 2-oxoglutarate/malate carrier protein;^Eukaryota; Fungi; Dikarya; Ascomycota; Pezizomycotina; Sordariomycetes; Sordariomycetidae; Sordariales; Sordariaceae; Neurospora	PF00153.22^Mito_carr^Mitochondrial carrier protein^21-98^E:5.4e-15`PF00153.22^Mito_carr^Mitochondrial carrier protein^108-204^E:5.8e-20`PF00153.22^Mito_carr^Mitochondrial carrier protein^215-298^E:3.6e-16	.	.	COG0847^DNA polymerase III, epsilon subunit and related 3'-5' exonucleases	GO:0016021^cellular_component^integral to membrane`GO:0005743^cellular_component^mitochondrial inner membrane`GO:0055085^biological_process^transmembrane transport
isotig37670	205	379	0.849896	8.7138	8.82639e-12	1.60437e-09	.	.	.	.	.	.	.	.
isotig28881	310	166	-0.936851	8.43107	9.98004e-12	1.80859e-09	sp|Q76LC6|RBM24_DANRE^Q76LC6^Q:2123-1869,H:7-91^65.88%ID^E:2e-29^RecName: Full=RNA-binding protein 24;^Eukaryota; Metazoa; Chordata; Craniata; Vertebrata; Euteleostomi; Actinopterygii; Neopterygii; Teleostei; Ostariophysi; Cypriniformes; Cyprinidae; Danio	.	sp|Q5ZJX4|RBM38_CHICK^Q5ZJX4^Q:12-187,H:7-177^44.39%ID^E:3e-32^RecName: Full=RNA-binding protein 38;^Eukaryota; Metazoa; Chordata; Craniata; Vertebrata; Euteleostomi; Archosauria; Dinosauria; Saurischia; Theropoda; Coelurosauria; Aves; Neognathae; Galliformes; Phasianidae; Phasianinae; Gallus	PF00076.17^RRM_1^RNA recognition motif. (a.k.a. RRM, RBD, or RNP domain)^18-73^E:4.4e-18`PF14259.1^RRM_6^RNA recognition motif (a.k.a. RRM, RBD, or RNP domain)^18-84^E:2.8e-13`PF13893.1^RRM_5^RNA recognition motif. (a.k.a. RRM, RBD, or RNP domain)^33-90^E:3.4e-06	.	.	NOG248750^Whole genome shotgun sequence protein	GO:0005829^cellular_component^cytosol`GO:0005634^cellular_component^nucleus`GO:0000166^molecular_function^nucleotide binding`GO:0003723^molecular_function^RNA binding`GO:0030154^biological_process^cell differentiation`GO:0006397^biological_process^mRNA processing`GO:0008380^biological_process^RNA splicing
isotig16948	42	1	-5.2609	5.08221	1.04227e-11	1.87184e-09	sp|Q8GT95|PGIP1_ORYSJ^Q8GT95^Q:1222-311,H:27-330^83.88%ID^E:7e-168^RecName: Full=Polygalacturonase inhibitor 1;^Eukaryota; Viridiplantae; Streptophyta; Embryophyta; Tracheophyta; Spermatophyta; Magnoliophyta; Liliopsida; Poales; Poaceae; BEP clade; Ehrhartoideae; Oryzeae; Oryza	.	sp|Q8GT95|PGIP1_ORYSJ^Q8GT95^Q:26-329,H:27-330^83.88%ID^E:0^RecName: Full=Polygalacturonase inhibitor 1;^Eukaryota; Viridiplantae; Streptophyta; Embryophyta; Tracheophyta; Spermatophyta; Magnoliophyta; Liliopsida; Poales; Poaceae; BEP clade; Ehrhartoideae; Oryzeae; Oryza	PF08263.7^LRRNT_2^Leucine rich repeat N-terminal domain^28-66^E:5e-08`PF13855.1^LRR_8^Leucine rich repeat^111-155^E:5.4e-07`PF13516.1^LRR_6^Leucine Rich repeat^118-140^E:1.8`PF13504.1^LRR_7^Leucine rich repeat^119-130^E:120`PF12799.2^LRR_4^Leucine Rich repeats (2 copies)^120-156^E:1.7e-06`PF13504.1^LRR_7^Leucine rich repeat^141-157^E:31`PF00560.28^LRR_1^Leucine Rich Repeat^145-166^E:1.2`PF12799.2…	sigP:1^20^0.756^YES	.	.	GO:0004857^molecular_function^enzyme inhibitor activity`GO:0030154^biological_process^cell differentiation`GO:0048833^biological_process^specification of floral organ number
isotig17924	1	42	5.19246	5.0651	1.04227e-11	1.87184e-09	sp|O81108|ACA2_ARATH^O81108^Q:119-3172,H:1-1014^78.8%ID^E:0^RecName: Full=Calcium-transporting ATPase 2, plasma membrane-type;^Eukaryota; Viridiplantae; Streptophyta; Embryophyta; Tracheophyta; Spermatophyta; Magnoliophyta; eudicotyledons; core eudicotyledons; rosids; malvids; Brassicales; Brassicaceae; Camelineae; Arabidopsis	.	sp|O81108|ACA2_ARATH^O81108^Q:1-1018,H:1-1014^78.9%ID^E:0^RecName: Full=Calcium-transporting ATPase 2, plasma membrane-type;^Eukaryota; Viridiplantae; Streptophyta; Embryophyta; Tracheophyta; Spermatophyta; Magnoliophyta; eudicotyledons; core eudicotyledons; rosids; malvids; Brassicales; Brassicaceae; Camelineae; Arabidopsis	PF12515.3^CaATP_NAI^Ca2+-ATPase N terminal autoinhibitory domain^4-51^E:2.7e-19`PF00690.21^Cation_ATPase_N^Cation transporter/ATPase, N-terminus^118-186^E:2e-12`PF00122.15^E1-E2_ATPase^E1-E2 ATPase^206-446^E:1.7e-61`PF00702.21^Hydrolase^haloacid dehalogenase-like hydrolase^451-771^E:5.8e-27`PF12710.2^HAD^haloacid dehalogenase-like hydrolase^453-767^E:4.6e-17`PF13246.1^Hydrolase_like2^Putative hyd…	.	ExpAA=200.48^PredHel=10^Topology=i176-193o203-220i356-378o400-422i817-839o844-866i888-910o925-944i957-979o994-1016i	COG0474^Cation transport ATPase	GO:0005789^cellular_component^endoplasmic reticulum membrane`GO:0016021^cellular_component^integral to membrane`GO:0005886^cellular_component^plasma membrane`GO:0005524^molecular_function^ATP binding`GO:0005388^molecular_function^calcium-transporting ATPase activity`GO:0005516^molecular_function^calmodulin binding`GO:0046872^molecular_function^metal ion binding`GO:0006754^biological_process^ATP b…
isotig32952	42	1	-5.2609	5.08221	1.04227e-11	1.87184e-09	.	.	.	PF12776.2^Myb_DNA-bind_3^Myb/SANT-like DNA-binding domain^7-100^E:1.1e-26	.	.	.	.
isotig11433	52	4	-3.69521	5.43468	1.16471e-11	2.08549e-09	sp|O49603|CVIF2_ARATH^O49603^Q:1037-669,H:1-124^32.81%ID^E:2e-09^RecName: Full=Cell wall / vacuolar inhibitor of fructosidase 2;^Eukaryota; Viridiplantae; Streptophyta; Embryophyta; Tracheophyta; Spermatophyta; Magnoliophyta; eudicotyledons; core eudicotyledons; rosids; malvids; Brassicales; Brassicaceae; Camelineae; Arabidopsis	.	sp|O49603|CVIF2_ARATH^O49603^Q:26-148,H:1-124^32.81%ID^E:6e-09^RecName: Full=Cell wall / vacuolar inhibitor of fructosidase 2;^Eukaryota; Viridiplantae; Streptophyta; Embryophyta; Tracheophyta; Spermatophyta; Magnoliophyta; eudicotyledons; core eudicotyledons; rosids; malvids; Brassicales; Brassicaceae; Camelineae; Arabidopsis	PF04043.10^PMEI^Plant invertase/pectin methylesterase inhibitor^52-196^E:7.8e-22	sigP:1^45^0.555^YES	ExpAA=17.57^PredHel=1^Topology=i30-49o	.	GO:0005773^cellular_component^vacuole`GO:0004857^molecular_function^enzyme inhibitor activity`GO:0030599^molecular_function^pectinesterase activity`GO:0080167^biological_process^response to karrikin
isotig29580	26	104	1.95863	6.57707	1.36556e-11	2.43784e-09	sp|Q9FMS5|MS1_ARATH^Q9FMS5^Q:2210-231,H:14-672^41.81%ID^E:5e-162^RecName: Full=PHD finger protein MALE STERILITY 1;^Eukaryota; Viridiplantae; Streptophyta; Embryophyta; Tracheophyta; Spermatophyta; Magnoliophyta; eudicotyledons; core eudicotyledons; rosids; malvids; Brassicales; Brassicaceae; Camelineae; Arabidopsis	.	.	.	.	.	.	.
isotig11536	37	0	-8.23252	4.8849	1.50437e-11	2.58563e-09	.	.	.	.	sigP:1^27^0.908^YES	ExpAA=15.54^PredHel=1^Topology=i7-26o	.	.
isotig14034	37	0	-8.23252	4.8849	1.50437e-11	2.58563e-09	sp|Q0DFC9|PLAS_ORYSJ^Q0DFC9^Q:603-313,H:58-154^90.72%ID^E:2e-57^RecName: Full=Plastocyanin, chloroplastic;^Eukaryota; Viridiplantae; Streptophyta; Embryophyta; Tracheophyta; Spermatophyta; Magnoliophyta; Liliopsida; Poales; Poaceae; BEP clade; Ehrhartoideae; Oryzeae; Oryza	.	sp|P08248|PLAS_HORVU^P08248^Q:45-198,H:1-155^76.13%ID^E:5e-73^RecName: Full=Plastocyanin, chloroplastic;^Eukaryota; Viridiplantae; Streptophyta; Embryophyta; Tracheophyta; Spermatophyta; Magnoliophyta; Liliopsida; Poales; Poaceae; BEP clade; Pooideae; Triticeae; Hordeum	PF00127.15^Copper-bind^Copper binding proteins, plastocyanin/azurin family^103-198^E:6.9e-34`PF13473.1^Cupredoxin_1^Cupredoxin-like domain^111-197^E:1.1e-07	.	.	.	GO:0009535^cellular_component^chloroplast thylakoid membrane`GO:0005507^molecular_function^copper ion binding`GO:0009055^molecular_function^electron carrier activity`GO:0022900^biological_process^electron transport chain
isotig14528	37	0	-8.23252	4.8849	1.50437e-11	2.58563e-09	sp|Q8LDW9|XTH9_ARATH^Q8LDW9^Q:193-1056,H:28-284^52.43%ID^E:5e-103^RecName: Full=Xyloglucan endotransglucosylase/hydrolase protein 9;^Eukaryota; Viridiplantae; Streptophyta; Embryophyta; Tracheophyta; Spermatophyta; Magnoliophyta; eudicotyledons; core eudicotyledons; rosids; malvids; Brassicales; Brassicaceae; Camelineae; Arabidopsis	.	.	.	.	.	.	.
isotig15086	0	37	8.19635	4.86832	1.50437e-11	2.58563e-09	sp|Q9CAB7|PXG4_ARATH^Q9CAB7^Q:884-393,H:19-182^52.44%ID^E:4e-54^RecName: Full=Probable peroxygenase 4;^Eukaryota; Viridiplantae; Streptophyta; Embryophyta; Tracheophyta; Spermatophyta; Magnoliophyta; eudicotyledons; core eudicotyledons; rosids; malvids; Brassicales; Brassicaceae; Camelineae; Arabidopsis	.	sp|Q9CAB7|PXG4_ARATH^Q9CAB7^Q:40-203,H:19-182^52.44%ID^E:3e-56^RecName: Full=Probable peroxygenase 4;^Eukaryota; Viridiplantae; Streptophyta; Embryophyta; Tracheophyta; Spermatophyta; Magnoliophyta; eudicotyledons; core eudicotyledons; rosids; malvids; Brassicales; Brassicaceae; Camelineae; Arabidopsis	PF05042.8^Caleosin^Caleosin related protein^38-204^E:1.8e-63`PF13833.1^EF_hand_6^EF-hand domain pair^46-65^E:0.024`PF13202.1^EF_hand_3^EF hand^47-59^E:0.097	sigP:1^32^0.839^YES	ExpAA=39.65^PredHel=2^Topology=i12-34o63-85i	.	GO:0005811^cellular_component^lipid particle`GO:0046872^molecular_function^metal ion binding`GO:0016491^molecular_function^oxidoreductase activity`GO:0009819^biological_process^drought recovery`GO:0009737^biological_process^response to abscisic acid stimulus
isotig16301	37	0	-8.23252	4.8849	1.50437e-11	2.58563e-09	sp|Q6YVM4|CESA6_ORYSJ^Q6YVM4^Q:246-3536,H:7-1092^91.63%ID^E:0^RecName: Full=Probable cellulose synthase A catalytic subunit 6 [UDP-forming];^Eukaryota; Viridiplantae; Streptophyta; Embryophyta; Tracheophyta; Spermatophyta; Magnoliophyta; Liliopsida; Poales; Poaceae; BEP clade; Ehrhartoideae; Oryzeae; Oryza	.	sp|Q6YVM4|CESA6_ORYSJ^Q6YVM4^Q:1-1103,H:1-1092^91.95%ID^E:0^RecName: Full=Probable cellulose synthase A catalytic subunit 6 [UDP-forming];^Eukaryota; Viridiplantae; Streptophyta; Embryophyta; Tracheophyta; Spermatophyta; Magnoliophyta; Liliopsida; Poales; Poaceae; BEP clade; Ehrhartoideae; Oryzeae; Oryza	PF03552.9^Cellulose_synt^Cellulose synthase^369-1095^E:0`PF13632.1^Glyco_trans_2_3^Glycosyl transferase family group 2^793-900^E:2.5e-07	.	ExpAA=170.02^PredHel=8^Topology=o292-309i316-335o879-901i913-935o950-972i997-1019o1029-1051i1064-1083o	COG1215^Glycosyltransferases, probably involved in cell wall biogenesis	GO:0016021^cellular_component^integral to membrane`GO:0005886^cellular_component^plasma membrane`GO:0016760^molecular_function^cellulose synthase (UDP-forming) activity`GO:0046872^molecular_function^metal ion binding`GO:0008270^molecular_function^zinc ion binding`GO:0030244^biological_process^cellulose biosynthetic process
isotig16705	37	0	-8.23252	4.8849	1.50437e-11	2.58563e-09	sp|Q9S795|BADH1_ARATH^Q9S795^Q:63-1571,H:1-501^75.75%ID^E:0^RecName: Full=Betaine aldehyde dehydrogenase 1, chloroplastic;^Eukaryota; Viridiplantae; Streptophyta; Embryophyta; Tracheophyta; Spermatophyta; Magnoliophyta; eudicotyledons; core eudicotyledons; rosids; malvids; Brassicales; Brassicaceae; Camelineae; Arabidopsis	.	sp|Q9S795|BADH1_ARATH^Q9S795^Q:21-523,H:1-501^75.75%ID^E:0^RecName: Full=Betaine aldehyde dehydrogenase 1, chloroplastic;^Eukaryota; Viridiplantae; Streptophyta; Embryophyta; Tracheophyta; Spermatophyta; Magnoliophyta; eudicotyledons; core eudicotyledons; rosids; malvids; Brassicales; Brassicaceae; Camelineae; Arabidopsis	PF00171.17^Aldedh^Aldehyde dehydrogenase family^38-507^E:2.7e-177	.	.	COG1012^NAD-dependent aldehyde dehydrogenases	GO:0005618^cellular_component^cell wall`GO:0009507^cellular_component^chloroplast`GO:0005829^cellular_component^cytosol`GO:0009516^cellular_component^leucoplast`GO:0008802^molecular_function^betaine-aldehyde dehydrogenase activity`GO:0019285^biological_process^glycine betaine biosynthetic process from choline`GO:0009651^biological_process^response to salt stress`GO:0009414^biological_process^resp…
isotig17386	37	0	-8.23252	4.8849	1.50437e-11	2.58563e-09	.	.	.	.	.	ExpAA=39.49^PredHel=2^Topology=i41-60o142-164i	.	.
isotig21225	37	0	-8.23252	4.8849	1.50437e-11	2.58563e-09	sp|Q7T293|SDE2_DANRE^Q7T293^Q:467-198,H:355-441^44.57%ID^E:5e-10^RecName: Full=Protein SDE2 homolog;^Eukaryota; Metazoa; Chordata; Craniata; Vertebrata; Euteleostomi; Actinopterygii; Neopterygii; Teleostei; Ostariophysi; Cypriniformes; Cyprinidae; Danio	.	.	PF13019.1^Telomere_Sde2^Telomere stability and silencing^23-93^E:0.0023	.	.	.	.
isotig22937	37	0	-8.23252	4.8849	1.50437e-11	2.58563e-09	.	.	.	.	.	.	.	.
isotig23567	37	0	-8.23252	4.8849	1.50437e-11	2.58563e-09	sp|P12329|CB21_MAIZE^P12329^Q:103-645,H:15-195^97.79%ID^E:6e-134^RecName: Full=Chlorophyll a-b binding protein 1, chloroplastic;^Eukaryota; Viridiplantae; Streptophyta; Embryophyta; Tracheophyta; Spermatophyta; Magnoliophyta; Liliopsida; Poales; Poaceae; PACMAD clade; Panicoideae; Andropogoneae; Zea`sp|P12329|CB21_MAIZE^P12329^Q:651-842,H:198-261^98.44%ID^E:6e-134^RecName: Full=Chlorophyll a-b bi…	.	sp|P12329|CB21_MAIZE^P12329^Q:21-233,H:1-213^89.67%ID^E:6e-137^RecName: Full=Chlorophyll a-b binding protein 1, chloroplastic;^Eukaryota; Viridiplantae; Streptophyta; Embryophyta; Tracheophyta; Spermatophyta; Magnoliophyta; Liliopsida; Poales; Poaceae; PACMAD clade; Panicoideae; Andropogoneae; Zea	PF00504.16^Chloroa_b-bind^Chlorophyll A-B binding protein^82-220^E:7.3e-32	.	.	.	GO:0048046^cellular_component^apoplast`GO:0009941^cellular_component^chloroplast envelope`GO:0009535^cellular_component^chloroplast thylakoid membrane`GO:0016021^cellular_component^integral to membrane`GO:0005739^cellular_component^mitochondrion`GO:0009522^cellular_component^photosystem I`GO:0009523^cellular_component^photosystem II`GO:0010287^cellular_component^plastoglobule`GO:0016168^molecular…
isotig25181	37	0	-8.23252	4.8849	1.50437e-11	2.58563e-09	.	.	.	.	.	.	.	.
isotig32007	0	37	8.19635	4.86832	1.50437e-11	2.58563e-09	.	.	.	.	.	.	.	.
isotig39958	37	0	-8.23252	4.8849	1.50437e-11	2.58563e-09	sp|A2Y0H2|Y5513_ORYSI^A2Y0H2^Q:69-719,H:35-253^89.5%ID^E:6e-102^RecName: Full=REF/SRPP-like protein OsI_017815;^Eukaryota; Viridiplantae; Streptophyta; Embryophyta; Tracheophyta; Spermatophyta; Magnoliophyta; Liliopsida; Poales; Poaceae; BEP clade; Ehrhartoideae; Oryzeae; Oryza	.	sp|Q9FRA7|Y5513_ORYSJ^Q9FRA7^Q:3-239,H:16-253^86.61%ID^E:4e-122^RecName: Full=REF/SRPP-like protein Os05g0151300/LOC_Os05g05940;^Eukaryota; Viridiplantae; Streptophyta; Embryophyta; Tracheophyta; Spermatophyta; Magnoliophyta; Liliopsida; Poales; Poaceae; BEP clade; Ehrhartoideae; Oryzeae; Oryza	PF05755.7^REF^Rubber elongation factor protein (REF)^15-221^E:1.1e-84	.	.	.	GO:0005773^cellular_component^vacuole
isotig00385	45	2	-4.44357	5.20007	1.67848e-11	2.87663e-09	sp|P36183|ENPL_HORVU^P36183^Q:30-2453,H:1-809^90.15%ID^E:0^RecName: Full=Endoplasmin homolog;^Eukaryota; Viridiplantae; Streptophyta; Embryophyta; Tracheophyta; Spermatophyta; Magnoliophyta; Liliopsida; Poales; Poaceae; BEP clade; Pooideae; Triticeae; Hordeum	.	sp|P36183|ENPL_HORVU^P36183^Q:10-817,H:1-809^90.76%ID^E:0^RecName: Full=Endoplasmin homolog;^Eukaryota; Viridiplantae; Streptophyta; Embryophyta; Tracheophyta; Spermatophyta; Magnoliophyta; Liliopsida; Poales; Poaceae; BEP clade; Pooideae; Triticeae; Hordeum	PF13589.1^HATPase_c_3^Histidine kinase-, DNA gyrase B-, and HSP90-like ATPase^113-240^E:3.9e-11`PF02518.21^HATPase_c^Histidine kinase-, DNA gyrase B-, and HSP90-like ATPase^114-263^E:3.1e-10`PF00183.13^HSP90^Hsp90 protein^268-808^E:2.2e-241	sigP:1^34^0.74^YES	ExpAA=14.80^PredHel=1^Topology=i13-32o	.	GO:0005788^cellular_component^endoplasmic reticulum lumen`GO:0005524^molecular_function^ATP binding`GO:0006457^biological_process^protein folding`GO:0006950^biological_process^response to stress
isotig30581	495	310	-0.711223	9.18312	1.70978e-11	2.92193e-09	sp|Q9FJ21|PME58_ARATH^Q9FJ21^Q:1878-307,H:44-571^41.92%ID^E:1e-147^RecName: Full=Probable pectinesterase/pectinesterase inhibitor 58;^Eukaryota; Viridiplantae; Streptophyta; Embryophyta; Tracheophyta; Spermatophyta; Magnoliophyta; eudicotyledons; core eudicotyledons; rosids; malvids; Brassicales; Brassicaceae; Camelineae; Arabidopsis	.	sp|Q9FJ21|PME58_ARATH^Q9FJ21^Q:3-565,H:7-571^40.81%ID^E:1e-152^RecName: Full=Probable pectinesterase/pectinesterase inhibitor 58;^Eukaryota; Viridiplantae; Streptophyta; Embryophyta; Tracheophyta; Spermatophyta; Magnoliophyta; eudicotyledons; core eudicotyledons; rosids; malvids; Brassicales; Brassicaceae; Camelineae; Arabidopsis	PF04043.10^PMEI^Plant invertase/pectin methylesterase inhibitor^51-200^E:7.3e-31`PF01095.14^Pectinesterase^Pectinesterase^254-549^E:2.7e-137	.	ExpAA=23.36^PredHel=1^Topology=i7-29o	COG4677^Pectin methylesterase	GO:0005618^cellular_component^cell wall`GO:0005576^cellular_component^extracellular region`GO:0045330^molecular_function^aspartyl esterase activity`GO:0004857^molecular_function^enzyme inhibitor activity`GO:0030599^molecular_function^pectinesterase activity`GO:0042545^biological_process^cell wall modification`GO:0043086^biological_process^negative regulation of catalytic activity`GO:0045490^biolo…
isotig30965	379	219	-0.827195	8.7573	1.72559e-11	2.94055e-09	sp|O22349|TBA3_ELEIN^O22349^Q:1606-317,H:1-430^100%ID^E:0^RecName: Full=Tubulin alpha-3 chain;^Eukaryota; Viridiplantae; Streptophyta; Embryophyta; Tracheophyta; Spermatophyta; Magnoliophyta; Liliopsida; Poales; Poaceae; PACMAD clade; Chloridoideae; Cynodonteae; Eleusininae; Eleusine	.	sp|O22349|TBA3_ELEIN^O22349^Q:1-450,H:1-450^100%ID^E:0^RecName: Full=Tubulin alpha-3 chain;^Eukaryota; Viridiplantae; Streptophyta; Embryophyta; Tracheophyta; Spermatophyta; Magnoliophyta; Liliopsida; Poales; Poaceae; PACMAD clade; Chloridoideae; Cynodonteae; Eleusininae; Eleusine	PF00091.20^Tubulin^Tubulin/FtsZ family, GTPase domain^3-225^E:5.2e-70`PF03953.12^Tubulin_C^Tubulin C-terminal domain^263-393^E:2.7e-51	.	.	.	GO:0005737^cellular_component^cytoplasm`GO:0005874^cellular_component^microtubule`GO:0005525^molecular_function^GTP binding`GO:0003924^molecular_function^GTPase activity`GO:0005198^molecular_function^structural molecule activity`GO:0007018^biological_process^microtubule-based movement`GO:0051258^biological_process^protein polymerization
isotig32606	167	67	-1.35225	7.42048	1.75117e-11	2.9757e-09	sp|Q93V93|PER44_ARATH^Q93V93^Q:76-993,H:7-310^44.16%ID^E:9e-81^RecName: Full=Peroxidase 44;^Eukaryota; Viridiplantae; Streptophyta; Embryophyta; Tracheophyta; Spermatophyta; Magnoliophyta; eudicotyledons; core eudicotyledons; rosids; malvids; Brassicales; Brassicaceae; Camelineae; Arabidopsis	.	sp|Q93V93|PER44_ARATH^Q93V93^Q:26-331,H:7-310^44.16%ID^E:3e-82^RecName: Full=Peroxidase 44;^Eukaryota; Viridiplantae; Streptophyta; Embryophyta; Tracheophyta; Spermatophyta; Magnoliophyta; eudicotyledons; core eudicotyledons; rosids; malvids; Brassicales; Brassicaceae; Camelineae; Arabidopsis	PF00141.18^peroxidase^Peroxidase^62-292^E:1.4e-61	.	.	NOG254343^Sodium channel	GO:0005576^cellular_component^extracellular region`GO:0020037^molecular_function^heme binding`GO:0046872^molecular_function^metal ion binding`GO:0004601^molecular_function^peroxidase activity`GO:0042744^biological_process^hydrogen peroxide catabolic process
isotig09578	41	1	-5.22624	5.05107	2.03311e-11	3.42568e-09	.	.	.	PF12796.2^Ank_2^Ankyrin repeats (3 copies)^131-190^E:1.9e-06`PF12796.2^Ank_2^Ankyrin repeats (3 copies)^150-209^E:9.8e-07`PF00023.25^Ank^Ankyrin repeat^160-191^E:4.5e-06`PF13606.1^Ank_3^Ankyrin repeat^160-186^E:0.00043	.	.	.	.
isotig21274	41	1	-5.22624	5.05107	2.03311e-11	3.42568e-09	.	.	.	.	.	.	.	.
isotig35519	1	41	5.1578	5.03419	2.03311e-11	3.42568e-09	.	.	.	.	.	.	.	.
isotig26514	3	48	3.90934	5.29184	2.06736e-11	3.47363e-09	sp|Q9VI10|SMD2_DROME^Q9VI10^Q:501-232,H:23-112^86.67%ID^E:3e-41^RecName: Full=Probable small nuclear ribonucleoprotein Sm D2;^Eukaryota; Metazoa; Ecdysozoa; Arthropoda; Hexapoda; Insecta; Pterygota; Neoptera; Endopterygota; Diptera; Brachycera; Muscomorpha; Ephydroidea; Drosophilidae; Drosophila; Sophophora	.	sp|Q54NC5|SMD2_DICDI^Q54NC5^Q:10-104,H:10-104^80%ID^E:1e-43^RecName: Full=Probable small nuclear ribonucleoprotein Sm D2;^Eukaryota; Amoebozoa; Mycetozoa; Dictyosteliida; Dictyostelium	PF01423.17^LSM^LSM domain^27-100^E:4e-17	.	.	COG1958^Small nuclear ribonucleoprotein (snRNP) homolog	GO:0030532^cellular_component^small nuclear ribonucleoprotein complex`GO:0000398^biological_process^mRNA splicing, via spliceosome
isotig30149	16	81	2.29472	6.16895	2.29502e-11	3.84537e-09	.	.	.	PF12776.2^Myb_DNA-bind_3^Myb/SANT-like DNA-binding domain^6-98^E:1.5e-17	.	.	.	.
isotig38202	7	60	3.04107	5.66017	2.54714e-11	4.24411e-09	sp|Q0J090|DRE1H_ORYSJ^Q0J090^Q:248-931,H:30-246^56.96%ID^E:5e-38^RecName: Full=Dehydration-responsive element-binding protein 1H;^Eukaryota; Viridiplantae; Streptophyta; Embryophyta; Tracheophyta; Spermatophyta; Magnoliophyta; Liliopsida; Poales; Poaceae; BEP clade; Ehrhartoideae; Oryzeae; Oryza	.	sp|A2Z389|DRE1A_ORYSI^A2Z389^Q:82-310,H:33-238^52.56%ID^E:1e-54^RecName: Full=Dehydration-responsive element-binding protein 1A;^Eukaryota; Viridiplantae; Streptophyta; Embryophyta; Tracheophyta; Spermatophyta; Magnoliophyta; Liliopsida; Poales; Poaceae; BEP clade; Ehrhartoideae; Oryzeae; Oryza	PF00847.15^AP2^AP2 domain^98-148^E:8.4e-13	.	.	.	GO:0005634^cellular_component^nucleus`GO:0003677^molecular_function^DNA binding`GO:0003700^molecular_function^sequence-specific DNA binding transcription factor activity`GO:0006950^biological_process^response to stress`GO:0006351^biological_process^transcription, DNA-dependent
isotig52516	7	60	3.04107	5.66017	2.54714e-11	4.24411e-09	sp|P01053|ICI2_HORVU^P01053^Q:140-319,H:22-84^46.03%ID^E:5e-10^RecName: Full=Subtilisin-chymotrypsin inhibitor-2A;^Eukaryota; Viridiplantae; Streptophyta; Embryophyta; Tracheophyta; Spermatophyta; Magnoliophyta; Liliopsida; Poales; Poaceae; BEP clade; Pooideae; Triticeae; Hordeum	.	.	.	.	.	.	GO:0004867^molecular_function^serine-type endopeptidase inhibitor activity`GO:0009611^biological_process^response to wounding
isotig49065	13	74	2.46155	6.01844	2.97107e-11	4.92221e-09	sp|P46252|RLA2A_MAIZE^P46252^Q:88-423,H:1-112^96.43%ID^E:3e-38^RecName: Full=60S acidic ribosomal protein P2A;^Eukaryota; Viridiplantae; Streptophyta; Embryophyta; Tracheophyta; Spermatophyta; Magnoliophyta; Liliopsida; Poales; Poaceae; PACMAD clade; Panicoideae; Andropogoneae; Zea	.	sp|P46252|RLA2A_MAIZE^P46252^Q:1-112,H:1-112^96.43%ID^E:7e-69^RecName: Full=60S acidic ribosomal protein P2A;^Eukaryota; Viridiplantae; Streptophyta; Embryophyta; Tracheophyta; Spermatophyta; Magnoliophyta; Liliopsida; Poales; Poaceae; PACMAD clade; Panicoideae; Andropogoneae; Zea	PF00428.14^Ribosomal_60s^60s Acidic ribosomal protein^17-111^E:6.5e-28	sigP:1^20^0.452^YES	.	.	GO:0005840^cellular_component^ribosome`GO:0003735^molecular_function^structural constituent of ribosome`GO:0006414^biological_process^translational elongation
isotig07654	0	36	8.15696	4.83282	3.00335e-11	4.92221e-09	sp|P46687|GASA3_ARATH^P46687^Q:814-632,H:39-99^68.85%ID^E:3e-22^RecName: Full=Gibberellin-regulated protein 3;^Eukaryota; Viridiplantae; Streptophyta; Embryophyta; Tracheophyta; Spermatophyta; Magnoliophyta; eudicotyledons; core eudicotyledons; rosids; malvids; Brassicales; Brassicaceae; Camelineae; Arabidopsis	.	sp|P46687|GASA3_ARATH^P46687^Q:59-119,H:39-99^68.85%ID^E:9e-25^RecName: Full=Gibberellin-regulated protein 3;^Eukaryota; Viridiplantae; Streptophyta; Embryophyta; Tracheophyta; Spermatophyta; Magnoliophyta; eudicotyledons; core eudicotyledons; rosids; malvids; Brassicales; Brassicaceae; Camelineae; Arabidopsis	PF02704.9^GASA^Gibberellin regulated protein^60-119^E:2.5e-24	.	.	.	GO:0005576^cellular_component^extracellular region`GO:0009740^biological_process^gibberellic acid mediated signaling pathway`GO:0009739^biological_process^response to gibberellin stimulus
isotig10138	36	0	-8.19312	4.84915	3.00335e-11	4.92221e-09	sp|Q9FM65|FLA1_ARATH^Q9FM65^Q:1388-609,H:81-335^45%ID^E:5e-55^RecName: Full=Fasciclin-like arabinogalactan protein 1;^Eukaryota; Viridiplantae; Streptophyta; Embryophyta; Tracheophyta; Spermatophyta; Magnoliophyta; eudicotyledons; core eudicotyledons; rosids; malvids; Brassicales; Brassicaceae; Camelineae; Arabidopsis`sp|Q9FM65|FLA1_ARATH^Q9FM65^Q:1554-1393,H:26-79^48.15%ID^E:5e-55^RecName: Full=…	.	sp|Q9LTW9|FLA14_ARATH^Q9LTW9^Q:67-118,H:22-73^51.92%ID^E:4e-10^RecName: Full=Fasciclin-like arabinogalactan protein 14;^Eukaryota; Viridiplantae; Streptophyta; Embryophyta; Tracheophyta; Spermatophyta; Magnoliophyta; eudicotyledons; core eudicotyledons; rosids; malvids; Brassicales; Brassicaceae; Camelineae; Arabidopsis	.	.	.	NOG243575^Gamma-Aminobutyric acid (GABA) A receptor, alpha	GO:0031225^cellular_component^anchored to membrane`GO:0005886^cellular_component^plasma membrane
isotig15165	36	0	-8.19312	4.84915	3.00335e-11	4.92221e-09	sp|O48556|IPYR_MAIZE^O48556^Q:974-342,H:4-214^95.73%ID^E:2e-147^RecName: Full=Soluble inorganic pyrophosphatase;^Eukaryota; Viridiplantae; Streptophyta; Embryophyta; Tracheophyta; Spermatophyta; Magnoliophyta; Liliopsida; Poales; Poaceae; PACMAD clade; Panicoideae; Andropogoneae; Zea	.	sp|O48556|IPYR_MAIZE^O48556^Q:47-257,H:4-214^95.73%ID^E:2e-150^RecName: Full=Soluble inorganic pyrophosphatase;^Eukaryota; Viridiplantae; Streptophyta; Embryophyta; Tracheophyta; Spermatophyta; Magnoliophyta; Liliopsida; Poales; Poaceae; PACMAD clade; Panicoideae; Andropogoneae; Zea	PF00719.14^Pyrophosphatase^Inorganic pyrophosphatase^95-248^E:3.1e-58	.	.	.	GO:0005737^cellular_component^cytoplasm`GO:0005634^cellular_component^nucleus`GO:0004427^molecular_function^inorganic diphosphatase activity`GO:0000287^molecular_function^magnesium ion binding`GO:0006796^biological_process^phosphate-containing compound metabolic process
isotig21149	36	0	-8.19312	4.84915	3.00335e-11	4.92221e-09	.	.	.	PF05705.9^DUF829^Eukaryotic protein of unknown function (DUF829)^81-163^E:3.8e-08`PF05705.9^DUF829^Eukaryotic protein of unknown function (DUF829)^187-427^E:8.8e-33	.	.	.	.
isotig26989	36	0	-8.19312	4.84915	3.00335e-11	4.92221e-09	sp|Q9TT99|ATOX1_CANFA^Q9TT99^Q:469-290,H:6-64^46.67%ID^E:1e-10^RecName: Full=Copper transport protein ATOX1;^Eukaryota; Metazoa; Chordata; Craniata; Vertebrata; Euteleostomi; Mammalia; Eutheria; Laurasiatheria; Carnivora; Caniformia; Canidae; Canis	.	sp|Q9TT99|ATOX1_CANFA^Q9TT99^Q:34-94,H:6-65^45.9%ID^E:2e-11^RecName: Full=Copper transport protein ATOX1;^Eukaryota; Metazoa; Chordata; Craniata; Vertebrata; Euteleostomi; Mammalia; Eutheria; Laurasiatheria; Carnivora; Caniformia; Canidae; Canis	PF00403.21^HMA^Heavy-metal-associated domain^33-90^E:1.5e-16	.	.	NOG238748^Oligopeptide transporter OPT	GO:0016531^molecular_function^copper chaperone activity`GO:0006878^biological_process^cellular copper ion homeostasis`GO:0006825^biological_process^copper ion transport
isotig20072	6	57	3.18546	5.57652	3.16062e-11	5.16586e-09	sp|Q9SDZ9|PPAF2_IPOBA^Q9SDZ9^Q:194-1507,H:25-463^69.32%ID^E:0^RecName: Full=Purple acid phosphatase 2;^Eukaryota; Viridiplantae; Streptophyta; Embryophyta; Tracheophyta; Spermatophyta; Magnoliophyta; eudicotyledons; core eudicotyledons; asterids; lamiids; Solanales; Convolvulaceae; Ipomoeeae; Ipomoea	.	.	.	.	.	.	.
contig00347	61	163	1.3799	7.34512	3.17927e-11	5.18221e-09	.	.	.	.	.	.	.	.
isotig40457	214	100	-1.13291	7.83781	3.34075e-11	5.43066e-09	.	.	.	PF04043.10^PMEI^Plant invertase/pectin methylesterase inhibitor^33-175^E:4.8e-19	sigP:1^21^0.754^YES	ExpAA=22.00^PredHel=1^Topology=i7-29o	.	.
isotig28072	236	116	-1.06013	8.00038	3.78127e-11	6.13015e-09	sp|Q5JN63|CESA4_ORYSJ^Q5JN63^Q:170-3019,H:32-989^93.53%ID^E:0^RecName: Full=Cellulose synthase A catalytic subunit 4 [UDP-forming];^Eukaryota; Viridiplantae; Streptophyta; Embryophyta; Tracheophyta; Spermatophyta; Magnoliophyta; Liliopsida; Poales; Poaceae; BEP clade; Ehrhartoideae; Oryzeae; Oryza	.	sp|Q5JN63|CESA4_ORYSJ^Q5JN63^Q:26-1006,H:1-989^92.92%ID^E:0^RecName: Full=Cellulose synthase A catalytic subunit 4 [UDP-forming];^Eukaryota; Viridiplantae; Streptophyta; Embryophyta; Tracheophyta; Spermatophyta; Magnoliophyta; Liliopsida; Poales; Poaceae; BEP clade; Ehrhartoideae; Oryzeae; Oryza	PF03552.9^Cellulose_synt^Cellulose synthase^284-995^E:0`PF13632.1^Glyco_trans_2_3^Glycosyl transferase family group 2^696-819^E:4.4e-07	.	ExpAA=171.27^PredHel=8^Topology=o202-221i228-250o782-804i816-838o853-875i895-917o932-954i967-984o	COG1215^Glycosyltransferases, probably involved in cell wall biogenesis	GO:0016021^cellular_component^integral to membrane`GO:0005886^cellular_component^plasma membrane`GO:0016760^molecular_function^cellulose synthase (UDP-forming) activity`GO:0046872^molecular_function^metal ion binding`GO:0008270^molecular_function^zinc ion binding`GO:0030244^biological_process^cellulose biosynthetic process
isotig30359	99	222	1.12779	7.85733	3.82458e-11	6.18366e-09	sp|Q9FU27|C3H2_ORYSJ^Q9FU27^Q:143-1300,H:5-386^72.73%ID^E:6e-136^RecName: Full=Zinc finger CCCH domain-containing protein 2;^Eukaryota; Viridiplantae; Streptophyta; Embryophyta; Tracheophyta; Spermatophyta; Magnoliophyta; Liliopsida; Poales; Poaceae; BEP clade; Ehrhartoideae; Oryzeae; Oryza	.	.	.	.	.	.	.
isotig32037	185	80	-1.24443	7.59677	3.8463e-11	6.20205e-09	sp|P35338|PGLR2_MAIZE^P35338^Q:225-1316,H:45-410^78.14%ID^E:0^RecName: Full=Exopolygalacturonase;^Eukaryota; Viridiplantae; Streptophyta; Embryophyta; Tracheophyta; Spermatophyta; Magnoliophyta; Liliopsida; Poales; Poaceae; PACMAD clade; Panicoideae; Andropogoneae; Zea	.	sp|P35339|PGLR3_MAIZE^P35339^Q:22-438,H:6-410^73.03%ID^E:0^RecName: Full=Exopolygalacturonase;^Eukaryota; Viridiplantae; Streptophyta; Embryophyta; Tracheophyta; Spermatophyta; Magnoliophyta; Liliopsida; Poales; Poaceae; PACMAD clade; Panicoideae; Andropogoneae; Zea	PF12708.2^Pectate_lyase_3^Pectate lyase superfamily protein^72-320^E:4.5e-10`PF00295.12^Glyco_hydro_28^Glycosyl hydrolases family 28^98-425^E:2.1e-117`PF13229.1^Beta_helix^Right handed beta helix region^146-279^E:4.7e-06	sigP:1^39^0.606^YES	ExpAA=19.40^PredHel=1^Topology=i21-40o	.	GO:0005618^cellular_component^cell wall`GO:0005576^cellular_component^extracellular region`GO:0047911^molecular_function^galacturan 1,4-alpha-galacturonidase activity`GO:0004650^molecular_function^polygalacturonase activity`GO:0005975^biological_process^carbohydrate metabolic process
isotig10142	40	1	-5.19072	5.01924	3.96394e-11	6.32375e-09	sp|P24068|OCS1_MAIZE^P24068^Q:678-1040,H:13-137^53.6%ID^E:8e-20^RecName: Full=Ocs element-binding factor 1;^Eukaryota; Viridiplantae; Streptophyta; Embryophyta; Tracheophyta; Spermatophyta; Magnoliophyta; Liliopsida; Poales; Poaceae; PACMAD clade; Panicoideae; Andropogoneae; Zea	.	sp|P24068|OCS1_MAIZE^P24068^Q:1-136,H:1-137^53.57%ID^E:1e-31^RecName: Full=Ocs element-binding factor 1;^Eukaryota; Viridiplantae; Streptophyta; Embryophyta; Tracheophyta; Spermatophyta; Magnoliophyta; Liliopsida; Poales; Poaceae; PACMAD clade; Panicoideae; Andropogoneae; Zea	PF07716.10^bZIP_2^Basic region leucine zipper^27-75^E:3e-09`PF00170.16^bZIP_1^bZIP transcription factor^28-84^E:6e-12	.	.	.	GO:0005634^cellular_component^nucleus`GO:0043565^molecular_function^sequence-specific DNA binding`GO:0003700^molecular_function^sequence-specific DNA binding transcription factor activity`GO:0006351^biological_process^transcription, DNA-dependent
isotig15356	1	40	5.12229	5.00259	3.96394e-11	6.32375e-09	.	.	.	.	.	.	.	.
isotig41475	40	1	-5.19072	5.01924	3.96394e-11	6.32375e-09	.	.	.	.	sigP:1^26^0.695^YES	ExpAA=24.78^PredHel=1^Topology=o107-129i	.	.
isotig66024	1	40	5.12229	5.00259	3.96394e-11	6.32375e-09	.	.	.	.	.	.	.	.
isotig31364	50	4	-3.63876	5.38557	4.00513e-11	6.37252e-09	sp|Q6JD70|TPS5A_MAIZE^Q6JD70^Q:1813-179,H:1-554^74.95%ID^E:0^RecName: Full=Sesquithujene synthase A;^Eukaryota; Viridiplantae; Streptophyta; Embryophyta; Tracheophyta; Spermatophyta; Magnoliophyta; Liliopsida; Poales; Poaceae; PACMAD clade; Panicoideae; Andropogoneae; Zea	.	sp|Q6JD70|TPS5A_MAIZE^Q6JD70^Q:8-552,H:1-554^74.95%ID^E:0^RecName: Full=Sesquithujene synthase A;^Eukaryota; Viridiplantae; Streptophyta; Embryophyta; Tracheophyta; Spermatophyta; Magnoliophyta; Liliopsida; Poales; Poaceae; PACMAD clade; Panicoideae; Andropogoneae; Zea	PF01397.16^Terpene_synth^Terpene synthase, N-terminal domain^34-200^E:1.7e-46`PF03936.11^Terpene_synth_C^Terpene synthase family, metal binding domain^231-497^E:4.1e-76	.	.	.	GO:0005737^cellular_component^cytoplasm`GO:0000287^molecular_function^magnesium ion binding`GO:0010333^molecular_function^terpene synthase activity`GO:0006952^biological_process^defense response`GO:0016114^biological_process^terpenoid biosynthetic process
isotig16628	19	86	2.13483	6.27913	4.21547e-11	6.68944e-09	sp|Q39134|AAP3_ARATH^Q39134^Q:1781-399,H:9-472^69.31%ID^E:0^RecName: Full=Amino acid permease 3;^Eukaryota; Viridiplantae; Streptophyta; Embryophyta; Tracheophyta; Spermatophyta; Magnoliophyta; eudicotyledons; core eudicotyledons; rosids; malvids; Brassicales; Brassicaceae; Camelineae; Arabidopsis	.	sp|Q38967|AAP2_ARATH^Q38967^Q:30-482,H:34-490^69.06%ID^E:0^RecName: Full=Amino acid permease 2;^Eukaryota; Viridiplantae; Streptophyta; Embryophyta; Tracheophyta; Spermatophyta; Magnoliophyta; eudicotyledons; core eudicotyledons; rosids; malvids; Brassicales; Brassicaceae; Camelineae; Arabidopsis	PF01490.13^Aa_trans^Transmembrane amino acid transporter protein^43-472^E:2.8e-114	.	ExpAA=200.27^PredHel=9^Topology=i48-70o74-96i126-148o198-220i291-313o330-352i389-408o412-434i446-468o	NOG126188^Amino acid protein	GO:0005887^cellular_component^integral to plasma membrane`GO:0015171^molecular_function^amino acid transmembrane transporter activity`GO:0015293^molecular_function^symporter activity`GO:0015800^biological_process^acidic amino acid transport`GO:0015804^biological_process^neutral amino acid transport
isotig39968	47	138	1.51518	7.07416	5.00322e-11	7.91855e-09	sp|Q8L7A4|AGD11_ARATH^Q8L7A4^Q:907-404,H:217-383^41.95%ID^E:8e-30^RecName: Full=Probable ADP-ribosylation factor GTPase-activating protein AGD11;^Eukaryota; Viridiplantae; Streptophyta; Embryophyta; Tracheophyta; Spermatophyta; Magnoliophyta; eudicotyledons; core eudicotyledons; rosids; malvids; Brassicales; Brassicaceae; Camelineae; Arabidopsis	.	sp|Q8L7A4|AGD11_ARATH^Q8L7A4^Q:22-189,H:217-383^41.95%ID^E:8e-31^RecName: Full=Probable ADP-ribosylation factor GTPase-activating protein AGD11;^Eukaryota; Viridiplantae; Streptophyta; Embryophyta; Tracheophyta; Spermatophyta; Magnoliophyta; eudicotyledons; core eudicotyledons; rosids; malvids; Brassicales; Brassicaceae; Camelineae; Arabidopsis	PF00168.25^C2^C2 domain^36-116^E:8.3e-21	.	.	COG5347^GTPase-activating protein that regulates ARFs (ADP-ribosylation factors), involved in ARF-mediated vesicular transport	GO:0008060^molecular_function^ARF GTPase activator activity`GO:0046872^molecular_function^metal ion binding`GO:0008270^molecular_function^zinc ion binding`GO:0043547^biological_process^positive regulation of GTPase activity`GO:0032312^biological_process^regulation of ARF GTPase activity
isotig15232	0	35	8.11646	4.79642	5.99623e-11	9.39106e-09	sp|P49100|CYB5_ORYSJ^P49100^Q:707-315,H:7-137^94.66%ID^E:1e-86^RecName: Full=Cytochrome b5;^Eukaryota; Viridiplantae; Streptophyta; Embryophyta; Tracheophyta; Spermatophyta; Magnoliophyta; Liliopsida; Poales; Poaceae; BEP clade; Ehrhartoideae; Oryzeae; Oryza	.	sp|P49100|CYB5_ORYSJ^P49100^Q:6-136,H:7-137^94.66%ID^E:4e-89^RecName: Full=Cytochrome b5;^Eukaryota; Viridiplantae; Streptophyta; Embryophyta; Tracheophyta; Spermatophyta; Magnoliophyta; Liliopsida; Poales; Poaceae; BEP clade; Ehrhartoideae; Oryzeae; Oryza	PF00173.23^Cyt-b5^Cytochrome b5-like Heme/Steroid binding domain^7-81^E:2.2e-27	.	ExpAA=21.51^PredHel=1^Topology=i108-130o	COG5274^Cytochrome b involved in lipid metabolism	GO:0005789^cellular_component^endoplasmic reticulum membrane`GO:0016021^cellular_component^integral to membrane`GO:0020037^molecular_function^heme binding`GO:0046872^molecular_function^metal ion binding`GO:0042742^biological_process^defense response to bacterium`GO:0022900^biological_process^electron transport chain
isotig15899	0	35	8.11646	4.79642	5.99623e-11	9.39106e-09	.	.	.	.	.	.	.	.
isotig23289	35	0	-8.15262	4.8125	5.99623e-11	9.39106e-09	sp|Q9S7P9|SNP33_ARATH^Q9S7P9^Q:924-286,H:78-292^62.5%ID^E:5e-87^RecName: Full=SNAP25 homologous protein SNAP33;^Eukaryota; Viridiplantae; Streptophyta; Embryophyta; Tracheophyta; Spermatophyta; Magnoliophyta; eudicotyledons; core eudicotyledons; rosids; malvids; Brassicales; Brassicaceae; Camelineae; Arabidopsis	.	sp|Q9S7P9|SNP33_ARATH^Q9S7P9^Q:42-291,H:21-300^55.87%ID^E:7e-96^RecName: Full=SNAP25 homologous protein SNAP33;^Eukaryota; Viridiplantae; Streptophyta; Embryophyta; Tracheophyta; Spermatophyta; Magnoliophyta; eudicotyledons; core eudicotyledons; rosids; malvids; Brassicales; Brassicaceae; Camelineae; Arabidopsis	PF12352.3^V-SNARE_C^Snare region anchored in the vesicle membrane C-terminus^105-160^E:1.2e-07`PF05739.14^SNARE^SNARE domain^231-289^E:3.2e-15	.	.	.	GO:0009504^cellular_component^cell plate`GO:0009507^cellular_component^chloroplast`GO:0016021^cellular_component^integral to membrane`GO:0005886^cellular_component^plasma membrane`GO:0005484^molecular_function^SNAP receptor activity`GO:0006944^biological_process^cellular membrane fusion`GO:0000911^biological_process^cytokinesis by cell plate formation`GO:0015031^biological_process^protein transpo…
isotig23533	35	0	-8.15262	4.8125	5.99623e-11	9.39106e-09	.	.	.	.	.	.	.	.
isotig47516	43	2	-4.37816	5.14214	6.13544e-11	9.58407e-09	sp|Q9M573|RL31_PERFR^Q9M573^Q:614-243,H:1-121^81.45%ID^E:2e-54^RecName: Full=60S ribosomal protein L31;^Eukaryota; Viridiplantae; Streptophyta; Embryophyta; Tracheophyta; Spermatophyta; Magnoliophyta; eudicotyledons; core eudicotyledons; asterids; lamiids; Lamiales; Lamiaceae; Nepetoideae; Elsholtzieae; Perilla	.	sp|Q9M573|RL31_PERFR^Q9M573^Q:26-149,H:1-121^81.45%ID^E:2e-68^RecName: Full=60S ribosomal protein L31;^Eukaryota; Viridiplantae; Streptophyta; Embryophyta; Tracheophyta; Spermatophyta; Magnoliophyta; eudicotyledons; core eudicotyledons; asterids; lamiids; Lamiales; Lamiaceae; Nepetoideae; Elsholtzieae; Perilla	PF01198.14^Ribosomal_L31e^Ribosomal protein L31e^40-121^E:3.2e-39	.	.	.	GO:0005840^cellular_component^ribosome`GO:0003735^molecular_function^structural constituent of ribosome`GO:0006412^biological_process^translation
isotig29885	77	16	-2.29402	6.12709	6.36007e-11	9.88349e-09	sp|Q0DHL2|LAC12_ORYSJ^Q0DHL2^Q:2068-443,H:23-558^82.84%ID^E:0^RecName: Full=Laccase-12/13;^Eukaryota; Viridiplantae; Streptophyta; Embryophyta; Tracheophyta; Spermatophyta; Magnoliophyta; Liliopsida; Poales; Poaceae; BEP clade; Ehrhartoideae; Oryzeae; Oryza	.	.	.	.	.	.	.
isotig50992	16	79	2.25871	6.14023	6.36007e-11	9.88349e-09	.	.	.	.	.	.	.	.
isotig11554	39	1	-5.15431	4.9867	7.72448e-11	1.19419e-08	sp|P46690|GASA4_ARATH^P46690^Q:461-267,H:42-106^70.77%ID^E:2e-25^RecName: Full=Gibberellin-regulated protein 4;^Eukaryota; Viridiplantae; Streptophyta; Embryophyta; Tracheophyta; Spermatophyta; Magnoliophyta; eudicotyledons; core eudicotyledons; rosids; malvids; Brassicales; Brassicaceae; Camelineae; Arabidopsis	.	sp|P46690|GASA4_ARATH^P46690^Q:22-135,H:1-106^47.37%ID^E:3e-30^RecName: Full=Gibberellin-regulated protein 4;^Eukaryota; Viridiplantae; Streptophyta; Embryophyta; Tracheophyta; Spermatophyta; Magnoliophyta; eudicotyledons; core eudicotyledons; rosids; malvids; Brassicales; Brassicaceae; Camelineae; Arabidopsis	PF02704.9^GASA^Gibberellin regulated protein^76-135^E:9.5e-26	.	ExpAA=23.19^PredHel=1^Topology=i21-43o	.	GO:0005576^cellular_component^extracellular region`GO:0045454^biological_process^cell redox homeostasis`GO:0009740^biological_process^gibberellic acid mediated signaling pathway
isotig31964	39	1	-5.15431	4.9867	7.72448e-11	1.19419e-08	.	.	.	PF07762.9^DUF1618^Protein of unknown function (DUF1618)^272-410^E:6e-24	.	.	.	.
isotig30486	283	151	-0.941965	8.29895	7.75571e-11	1.19594e-08	sp|Q9M8Y5|LTL1_ARATH^Q9M8Y5^Q:288-1307,H:30-364^67.65%ID^E:6e-162^RecName: Full=GDSL esterase/lipase LTL1;^Eukaryota; Viridiplantae; Streptophyta; Embryophyta; Tracheophyta; Spermatophyta; Magnoliophyta; eudicotyledons; core eudicotyledons; rosids; malvids; Brassicales; Brassicaceae; Camelineae; Arabidopsis	.	sp|Q9M8Y5|LTL1_ARATH^Q9M8Y5^Q:46-389,H:26-364^69.19%ID^E:1e-177^RecName: Full=GDSL esterase/lipase LTL1;^Eukaryota; Viridiplantae; Streptophyta; Embryophyta; Tracheophyta; Spermatophyta; Magnoliophyta; eudicotyledons; core eudicotyledons; rosids; malvids; Brassicales; Brassicaceae; Camelineae; Arabidopsis	PF00657.17^Lipase_GDSL^GDSL-like Lipase/Acylhydrolase^51-365^E:4.9e-29`PF13472.1^Lipase_GDSL_2^GDSL-like Lipase/Acylhydrolase family^178-363^E:1.5e-06	sigP:1^19^0.713^YES	.	COG3240^Phospholipase/lecithinase/hemolysin	GO:0005576^cellular_component^extracellular region`GO:0016788^molecular_function^hydrolase activity, acting on ester bonds`GO:0042538^biological_process^hyperosmotic salinity response`GO:0016042^biological_process^lipid catabolic process`GO:0010226^biological_process^response to lithium ion`GO:0009751^biological_process^response to salicylic acid stimulus
isotig31986	100	29	-1.81766	6.58184	7.95103e-11	1.22291e-08	.	.	.	.	.	.	.	.
isotig36195	433	267	-0.733546	8.98264	8.36261e-11	1.28292e-08	sp|Q02060|PSBS_SPIOL^Q02060^Q:870-340,H:96-273^89.33%ID^E:1e-90^RecName: Full=Photosystem II 22 kDa protein, chloroplastic;^Eukaryota; Viridiplantae; Streptophyta; Embryophyta; Tracheophyta; Spermatophyta; Magnoliophyta; eudicotyledons; core eudicotyledons; Caryophyllales; Amaranthaceae; Spinacia	.	sp|Q02060|PSBS_SPIOL^Q02060^Q:30-299,H:1-273^73.12%ID^E:5e-110^RecName: Full=Photosystem II 22 kDa protein, chloroplastic;^Eukaryota; Viridiplantae; Streptophyta; Embryophyta; Tracheophyta; Spermatophyta; Magnoliophyta; eudicotyledons; core eudicotyledons; Caryophyllales; Amaranthaceae; Spinacia	PF00504.16^Chloroa_b-bind^Chlorophyll A-B binding protein^118-245^E:7.6e-10	.	ExpAA=66.96^PredHel=3^Topology=i127-146o161-183i272-294o	.	GO:0009535^cellular_component^chloroplast thylakoid membrane`GO:0016021^cellular_component^integral to membrane`GO:0009523^cellular_component^photosystem II`GO:0015979^biological_process^photosynthesis
isotig37563	64	165	1.32836	7.37661	8.60774e-11	1.31716e-08	sp|Q94BT2|AIR12_ARATH^Q94BT2^Q:156-641,H:29-189^43.56%ID^E:6e-19^RecName: Full=Auxin-induced in root cultures protein 12;^Eukaryota; Viridiplantae; Streptophyta; Embryophyta; Tracheophyta; Spermatophyta; Magnoliophyta; eudicotyledons; core eudicotyledons; rosids; malvids; Brassicales; Brassicaceae; Camelineae; Arabidopsis	.	sp|Q94BT2|AIR12_ARATH^Q94BT2^Q:14-211,H:16-209^44.72%ID^E:1e-46^RecName: Full=Auxin-induced in root cultures protein 12;^Eukaryota; Viridiplantae; Streptophyta; Embryophyta; Tracheophyta; Spermatophyta; Magnoliophyta; eudicotyledons; core eudicotyledons; rosids; malvids; Brassicales; Brassicaceae; Camelineae; Arabidopsis	PF04526.8^DUF568^Protein of unknown function (DUF568)^91-192^E:1.3e-28	sigP:1^28^0.768^YES	.	.	GO:0031225^cellular_component^anchored to membrane`GO:0005886^cellular_component^plasma membrane`GO:0009734^biological_process^auxin mediated signaling pathway
isotig31908	213	380	0.798499	8.73599	9.161e-11	1.39825e-08	sp|Q9Y4P3|TBL2_HUMAN^Q9Y4P3^Q:237-1184,H:86-385^28.4%ID^E:7e-32^RecName: Full=Transducin beta-like protein 2;^Eukaryota; Metazoa; Chordata; Craniata; Vertebrata; Euteleostomi; Mammalia; Eutheria; Euarchontoglires; Primates; Haplorrhini; Catarrhini; Hominidae; Homo	.	sp|Q9Y4P3|TBL2_HUMAN^Q9Y4P3^Q:55-394,H:59-385^27.92%ID^E:2e-34^RecName: Full=Transducin beta-like protein 2;^Eukaryota; Metazoa; Chordata; Craniata; Vertebrata; Euteleostomi; Mammalia; Eutheria; Euarchontoglires; Primates; Haplorrhini; Catarrhini; Hominidae; Homo	PF00400.27^WD40^WD domain, G-beta repeat^77-110^E:3.2e-08`PF00400.27^WD40^WD domain, G-beta repeat^285-319^E:2.3e-12`PF00400.27^WD40^WD domain, G-beta repeat^386-425^E:0.00021	.	ExpAA=16.74^PredHel=1^Topology=i2-20o	COG2319^FOG: WD40 repeat	.
isotig15117	34	0	-8.11095	4.77489	1.19721e-10	1.79086e-08	sp|P04907|GSTF3_MAIZE^P04907^Q:825-202,H:1-209^76.08%ID^E:8e-105^RecName: Full=Glutathione S-transferase 3;^Eukaryota; Viridiplantae; Streptophyta; Embryophyta; Tracheophyta; Spermatophyta; Magnoliophyta; Liliopsida; Poales; Poaceae; PACMAD clade; Panicoideae; Andropogoneae; Zea	.	sp|P04907|GSTF3_MAIZE^P04907^Q:58-268,H:1-212^77.46%ID^E:6e-110^RecName: Full=Glutathione S-transferase 3;^Eukaryota; Viridiplantae; Streptophyta; Embryophyta; Tracheophyta; Spermatophyta; Magnoliophyta; Liliopsida; Poales; Poaceae; PACMAD clade; Panicoideae; Andropogoneae; Zea	PF02798.15^GST_N^Glutathione S-transferase, N-terminal domain^60-133^E:1.4e-19`PF13417.1^GST_N_3^Glutathione S-transferase, N-terminal domain^63-137^E:2.5e-20`PF13409.1^GST_N_2^Glutathione S-transferase, N-terminal domain^69-134^E:3.5e-15`PF00043.20^GST_C^Glutathione S-transferase, C-terminal domain^164-259^E:2.5e-18`PF13410.1^GST_C_2^Glutathione S-transferase, C-terminal domain^187-253^E:2e-09	sigP:1^12^0.54^YES	.	.	GO:0004364^molecular_function^glutathione transferase activity
isotig16644	34	0	-8.11095	4.77489	1.19721e-10	1.79086e-08	sp|Q9XF43|KCS6_ARATH^Q9XF43^Q:1843-407,H:13-496^51.33%ID^E:1e-160^RecName: Full=3-ketoacyl-CoA synthase 6;^Eukaryota; Viridiplantae; Streptophyta; Embryophyta; Tracheophyta; Spermatophyta; Magnoliophyta; eudicotyledons; core eudicotyledons; rosids; malvids; Brassicales; Brassicaceae; Camelineae; Arabidopsis	.	sp|Q9XF43|KCS6_ARATH^Q9XF43^Q:34-512,H:13-496^51.94%ID^E:1e-178^RecName: Full=3-ketoacyl-CoA synthase 6;^Eukaryota; Viridiplantae; Streptophyta; Embryophyta; Tracheophyta; Spermatophyta; Magnoliophyta; eudicotyledons; core eudicotyledons; rosids; malvids; Brassicales; Brassicaceae; Camelineae; Arabidopsis	PF08392.7^FAE1_CUT1_RppA^FAE1/Type III polyketide synthase-like protein^98-385^E:1.1e-117`PF00195.14^Chal_sti_synt_N^Chalcone and stilbene synthases, N-terminal domain^222-305^E:3.3e-08`PF08541.5^ACP_syn_III_C^3-Oxoacyl-[acyl-carrier-protein (ACP)] synthase III C terminal^404-484^E:8.3e-13`PF02797.10^Chal_sti_synt_C^Chalcone and stilbene synthases, C-terminal domain^406-481^E:1.2e-09	.	.	COG3424^Predicted naringenin-chalcone synthase	GO:0005783^cellular_component^endoplasmic reticulum`GO:0016021^cellular_component^integral to membrane`GO:0016747^molecular_function^transferase activity, transferring acyl groups other than amino-acyl groups`GO:0009409^biological_process^response to cold`GO:0009416^biological_process^response to light stimulus`GO:0009826^biological_process^unidimensional cell growth`GO:0010025^biological_process…
isotig19845	34	0	-8.11095	4.77489	1.19721e-10	1.79086e-08	sp|Q9LYT3|TT12_ARATH^Q9LYT3^Q:154-1548,H:49-502^42.15%ID^E:6e-91^RecName: Full=Protein TRANSPARENT TESTA 12;^Eukaryota; Viridiplantae; Streptophyta; Embryophyta; Tracheophyta; Spermatophyta; Magnoliophyta; eudicotyledons; core eudicotyledons; rosids; malvids; Brassicales; Brassicaceae; Camelineae; Arabidopsis	.	.	.	.	.	.	.
isotig33751	0	34	8.07479	4.75907	1.19721e-10	1.79086e-08	.	.	sp|P0C2F6|RNHX1_ARATH^P0C2F6^Q:29-265,H:178-409^24.62%ID^E:8e-10^RecName: Full=Putative ribonuclease H protein At1g65750;^Eukaryota; Viridiplantae; Streptophyta; Embryophyta; Tracheophyta; Spermatophyta; Magnoliophyta; eudicotyledons; core eudicotyledons; rosids; malvids; Brassicales; Brassicaceae; Camelineae; Arabidopsis	PF13966.1^zf-RVT^zinc-binding in reverse transcriptase^122-206^E:1.3e-25	.	.	.	GO:0046872^molecular_function^metal ion binding`GO:0003676^molecular_function^nucleic acid binding`GO:0004523^molecular_function^ribonuclease H activity`GO:0090305^biological_process^nucleic acid phosphodiester bond hydrolysis
isotig36125	34	0	-8.11095	4.77489	1.19721e-10	1.79086e-08	.	.	.	.	.	.	.	.
isotig39376	34	0	-8.11095	4.77489	1.19721e-10	1.79086e-08	sp|Q41350|OLP1_SOLLC^Q41350^Q:178-744,H:37-251^31.47%ID^E:1e-18^RecName: Full=Osmotin-like protein;^Eukaryota; Viridiplantae; Streptophyta; Embryophyta; Tracheophyta; Spermatophyta; Magnoliophyta; eudicotyledons; core eudicotyledons; asterids; lamiids; Solanales; Solanaceae; Solanoideae; Solaneae; Solanum; Lycopersicon	.	sp|Q41350|OLP1_SOLLC^Q41350^Q:17-217,H:25-251^34.43%ID^E:4e-28^RecName: Full=Osmotin-like protein;^Eukaryota; Viridiplantae; Streptophyta; Embryophyta; Tracheophyta; Spermatophyta; Magnoliophyta; eudicotyledons; core eudicotyledons; asterids; lamiids; Solanales; Solanaceae; Solanoideae; Solaneae; Solanum; Lycopersicon	PF00314.12^Thaumatin^Thaumatin family^27-218^E:1.5e-25	.	.	.	GO:0005618^cellular_component^cell wall`GO:0005576^cellular_component^extracellular region
isotig50541	34	0	-8.11095	4.77489	1.19721e-10	1.79086e-08	sp|P46252|RLA2A_MAIZE^P46252^Q:80-415,H:1-112^96.43%ID^E:3e-38^RecName: Full=60S acidic ribosomal protein P2A;^Eukaryota; Viridiplantae; Streptophyta; Embryophyta; Tracheophyta; Spermatophyta; Magnoliophyta; Liliopsida; Poales; Poaceae; PACMAD clade; Panicoideae; Andropogoneae; Zea	.	sp|P46252|RLA2A_MAIZE^P46252^Q:1-112,H:1-112^96.43%ID^E:7e-69^RecName: Full=60S acidic ribosomal protein P2A;^Eukaryota; Viridiplantae; Streptophyta; Embryophyta; Tracheophyta; Spermatophyta; Magnoliophyta; Liliopsida; Poales; Poaceae; PACMAD clade; Panicoideae; Andropogoneae; Zea	PF00428.14^Ribosomal_60s^60s Acidic ribosomal protein^17-111^E:6.5e-28	sigP:1^20^0.452^YES	.	.	GO:0005840^cellular_component^ribosome`GO:0003735^molecular_function^structural constituent of ribosome`GO:0006414^biological_process^translational elongation
isotig50550	0	34	8.07479	4.75907	1.19721e-10	1.79086e-08	sp|P46252|RLA2A_MAIZE^P46252^Q:549-214,H:1-112^96.43%ID^E:4e-38^RecName: Full=60S acidic ribosomal protein P2A;^Eukaryota; Viridiplantae; Streptophyta; Embryophyta; Tracheophyta; Spermatophyta; Magnoliophyta; Liliopsida; Poales; Poaceae; PACMAD clade; Panicoideae; Andropogoneae; Zea	.	sp|P46252|RLA2A_MAIZE^P46252^Q:1-112,H:1-112^96.43%ID^E:7e-69^RecName: Full=60S acidic ribosomal protein P2A;^Eukaryota; Viridiplantae; Streptophyta; Embryophyta; Tracheophyta; Spermatophyta; Magnoliophyta; Liliopsida; Poales; Poaceae; PACMAD clade; Panicoideae; Andropogoneae; Zea	PF00428.14^Ribosomal_60s^60s Acidic ribosomal protein^17-111^E:6.5e-28	sigP:1^20^0.452^YES	.	.	GO:0005840^cellular_component^ribosome`GO:0003735^molecular_function^structural constituent of ribosome`GO:0006414^biological_process^translational elongation
isotig15772	310	173	-0.877307	8.45165	1.25914e-10	1.87881e-08	.	.	.	.	.	ExpAA=22.30^PredHel=1^Topology=i17-39o	.	.
isotig33276	277	148	-0.93999	8.26898	1.27753e-10	1.90153e-08	sp|P35339|PGLR3_MAIZE^P35339^Q:178-1281,H:41-409^59.19%ID^E:2e-130^RecName: Full=Exopolygalacturonase;^Eukaryota; Viridiplantae; Streptophyta; Embryophyta; Tracheophyta; Spermatophyta; Magnoliophyta; Liliopsida; Poales; Poaceae; PACMAD clade; Panicoideae; Andropogoneae; Zea	.	sp|P35339|PGLR3_MAIZE^P35339^Q:15-428,H:1-410^55.29%ID^E:1e-161^RecName: Full=Exopolygalacturonase;^Eukaryota; Viridiplantae; Streptophyta; Embryophyta; Tracheophyta; Spermatophyta; Magnoliophyta; Liliopsida; Poales; Poaceae; PACMAD clade; Panicoideae; Andropogoneae; Zea	PF12708.2^Pectate_lyase_3^Pectate lyase superfamily protein^62-252^E:1.5e-11`PF00295.12^Glyco_hydro_28^Glycosyl hydrolases family 28^87-414^E:5.6e-109	.	ExpAA=21.92^PredHel=1^Topology=i16-38o	.	GO:0005618^cellular_component^cell wall`GO:0005576^cellular_component^extracellular region`GO:0047911^molecular_function^galacturan 1,4-alpha-galacturonidase activity`GO:0004650^molecular_function^polygalacturonase activity`GO:0005975^biological_process^carbohydrate metabolic process
isotig17426	3	45	3.81648	5.21123	1.37037e-10	2.03466e-08	.	.	.	.	.	.	.	.
isotig18385	38	1	-5.11696	4.95341	1.50444e-10	2.2282e-08	sp|Q84R49|GUN10_ORYSJ^Q84R49^Q:2396-597,H:5-604^93.51%ID^E:0^RecName: Full=Endoglucanase 10;^Eukaryota; Viridiplantae; Streptophyta; Embryophyta; Tracheophyta; Spermatophyta; Magnoliophyta; Liliopsida; Poales; Poaceae; BEP clade; Ehrhartoideae; Oryzeae; Oryza	.	sp|Q84R49|GUN10_ORYSJ^Q84R49^Q:1-620,H:1-620^93.72%ID^E:0^RecName: Full=Endoglucanase 10;^Eukaryota; Viridiplantae; Streptophyta; Embryophyta; Tracheophyta; Spermatophyta; Magnoliophyta; Liliopsida; Poales; Poaceae; BEP clade; Ehrhartoideae; Oryzeae; Oryza	PF00759.14^Glyco_hydro_9^Glycosyl hydrolase family 9^109-582^E:1.5e-140	.	ExpAA=23.46^PredHel=1^Topology=i72-94o	.	GO:0016021^cellular_component^integral to membrane`GO:0008810^molecular_function^cellulase activity`GO:0030245^biological_process^cellulose catabolic process
isotig42307	128	46	-1.51016	7.00168	1.6301e-10	2.40838e-08	.	.	.	.	.	.	.	.
isotig11182	23	91	1.94223	6.39394	1.66323e-10	2.45128e-08	sp|Q7XIW5|CIPKT_ORYSJ^Q7XIW5^Q:284-1486,H:42-440^75.43%ID^E:5e-159^RecName: Full=CBL-interacting protein kinase 29;^Eukaryota; Viridiplantae; Streptophyta; Embryophyta; Tracheophyta; Spermatophyta; Magnoliophyta; Liliopsida; Poales; Poaceae; BEP clade; Ehrhartoideae; Oryzeae; Oryza	.	.	.	.	.	.	.
isotig30023	81	189	1.18487	7.61093	1.76156e-10	2.58983e-08	sp|P40781|CYPR4_CYNCA^P40781^Q:1709-276,H:5-493^66.67%ID^E:0^RecName: Full=Protein CYPRO4;^Eukaryota; Viridiplantae; Streptophyta; Embryophyta; Tracheophyta; Spermatophyta; Magnoliophyta; eudicotyledons; core eudicotyledons; asterids; campanulids; Asterales; Asteraceae; Carduoideae; Cardueae; Carduinae; Cynara	.	sp|P40781|CYPR4_CYNCA^P40781^Q:148-625,H:5-493^66.67%ID^E:0^RecName: Full=Protein CYPRO4;^Eukaryota; Viridiplantae; Streptophyta; Embryophyta; Tracheophyta; Spermatophyta; Magnoliophyta; eudicotyledons; core eudicotyledons; asterids; campanulids; Asterales; Asteraceae; Carduoideae; Cardueae; Carduinae; Cynara	PF08553.5^VID27^VID27 cytoplasmic protein^240-570^E:8.4e-42	.	.	.	.
isotig30731	43	128	1.53473	6.96316	1.85698e-10	2.72345e-08	sp|P32069|TRPX_ARATH^P32069^Q:1798-203,H:80-610^73.87%ID^E:0^RecName: Full=Anthranilate synthase component I-2, chloroplastic;^Eukaryota; Viridiplantae; Streptophyta; Embryophyta; Tracheophyta; Spermatophyta; Magnoliophyta; eudicotyledons; core eudicotyledons; rosids; malvids; Brassicales; Brassicaceae; Camelineae; Arabidopsis	.	sp|P32069|TRPX_ARATH^P32069^Q:1-588,H:19-610^68.06%ID^E:0^RecName: Full=Anthranilate synthase component I-2, chloroplastic;^Eukaryota; Viridiplantae; Streptophyta; Embryophyta; Tracheophyta; Spermatophyta; Magnoliophyta; eudicotyledons; core eudicotyledons; rosids; malvids; Brassicales; Brassicaceae; Camelineae; Arabidopsis	PF04715.8^Anth_synt_I_N^Anthranilate synthase component I, N terminal region^82-235^E:8.1e-32`PF00425.13^Chorismate_bind^chorismate binding enzyme^297-568^E:1.2e-83	.	.	COG0147^Anthranilate/para-aminobenzoate synthases component I	GO:0005950^cellular_component^anthranilate synthase complex`GO:0009507^cellular_component^chloroplast`GO:0004049^molecular_function^anthranilate synthase activity`GO:0009073^biological_process^aromatic amino acid family biosynthetic process`GO:0000162^biological_process^tryptophan biosynthetic process
isotig28635	1383	1080	-0.393021	10.7899	2.0754e-10	3.03637e-08	sp|Q42699|METE_CATRO^Q42699^Q:2716-419,H:1-765^89.56%ID^E:0^RecName: Full=5-methyltetrahydropteroyltriglutamate--homocysteine methyltransferase;^Eukaryota; Viridiplantae; Streptophyta; Embryophyta; Tracheophyta; Spermatophyta; Magnoliophyta; eudicotyledons; core eudicotyledons; asterids; lamiids; Gentianales; Apocynaceae; Rauvolfioideae; Vinceae; Catharanthus	.	sp|Q42699|METE_CATRO^Q42699^Q:23-788,H:1-765^89.56%ID^E:0^RecName: Full=5-methyltetrahydropteroyltriglutamate--homocysteine methyltransferase;^Eukaryota; Viridiplantae; Streptophyta; Embryophyta; Tracheophyta; Spermatophyta; Magnoliophyta; eudicotyledons; core eudicotyledons; asterids; lamiids; Gentianales; Apocynaceae; Rauvolfioideae; Vinceae; Catharanthus	PF08267.7^Meth_synt_1^Cobalamin-independent synthase, N-terminal domain^25-340^E:7.6e-117`PF01717.13^Meth_synt_2^Cobalamin-independent synthase, Catalytic domain^455-778^E:6.9e-149`PF08267.7^Meth_synt_1^Cobalamin-independent synthase, N-terminal domain^575-740^E:3.2e-07	.	.	.	GO:0005737^cellular_component^cytoplasm`GO:0003871^molecular_function^5-methyltetrahydropteroyltriglutamate-homocysteine S-methyltransferase activity`GO:0046872^molecular_function^metal ion binding`GO:0008270^molecular_function^zinc ion binding`GO:0009086^biological_process^methionine biosynthetic process
isotig28746	50	139	1.43655	7.10465	2.28696e-10	3.33773e-08	sp|Q7XV13|LOX5_ORYSJ^Q7XV13^Q:2708-333,H:111-899^90.53%ID^E:0^RecName: Full=Putative lipoxygenase 5;^Eukaryota; Viridiplantae; Streptophyta; Embryophyta; Tracheophyta; Spermatophyta; Magnoliophyta; Liliopsida; Poales; Poaceae; BEP clade; Ehrhartoideae; Oryzeae; Oryza	.	.	.	.	.	.	.
isotig04866	0	33	8.03189	4.72073	2.39049e-10	3.38986e-08	.	.	.	.	.	.	.	.
isotig10125	33	0	-8.06804	4.73628	2.39049e-10	3.38986e-08	.	.	.	.	.	.	.	.
isotig11195	33	0	-8.06804	4.73628	2.39049e-10	3.38986e-08	.	.	.	PF01442.13^Apolipoprotein^Apolipoprotein A1/A4/E domain^244-435^E:150`PF01442.13^Apolipoprotein^Apolipoprotein A1/A4/E domain^438-538^E:0.00012	.	ExpAA=23.23^PredHel=1^Topology=o560-582i	.	.
isotig16437	33	0	-8.06804	4.73628	2.39049e-10	3.38986e-08	sp|Q9LSB1|GUX1_ARATH^Q9LSB1^Q:347-2161,H:17-631^59.23%ID^E:0^RecName: Full=UDP-glucuronate:xylan alpha-glucuronosyltransferase 1;^Eukaryota; Viridiplantae; Streptophyta; Embryophyta; Tracheophyta; Spermatophyta; Magnoliophyta; eudicotyledons; core eudicotyledons; rosids; malvids; Brassicales; Brassicaceae; Camelineae; Arabidopsis	.	sp|Q9LSB1|GUX1_ARATH^Q9LSB1^Q:5-626,H:17-647^58.91%ID^E:0^RecName: Full=UDP-glucuronate:xylan alpha-glucuronosyltransferase 1;^Eukaryota; Viridiplantae; Streptophyta; Embryophyta; Tracheophyta; Spermatophyta; Magnoliophyta; eudicotyledons; core eudicotyledons; rosids; malvids; Brassicales; Brassicaceae; Camelineae; Arabidopsis	PF01501.15^Glyco_transf_8^Glycosyl transferase family 8^304-513^E:4.8e-38	.	ExpAA=19.73^PredHel=1^Topology=i50-72o	.	GO:0005794^cellular_component^Golgi apparatus`GO:0000139^cellular_component^Golgi membrane`GO:0016021^cellular_component^integral to membrane`GO:0080116^molecular_function^glucuronoxylan glucuronosyltransferase activity`GO:0046872^molecular_function^metal ion binding`GO:0010417^biological_process^glucuronoxylan biosynthetic process`GO:0009834^biological_process^secondary cell wall biogenesis
isotig16473	33	0	-8.06804	4.73628	2.39049e-10	3.38986e-08	sp|P49105|G6PI_MAIZE^P49105^Q:2080-380,H:1-567^97%ID^E:0^RecName: Full=Glucose-6-phosphate isomerase, cytosolic;^Eukaryota; Viridiplantae; Streptophyta; Embryophyta; Tracheophyta; Spermatophyta; Magnoliophyta; Liliopsida; Poales; Poaceae; PACMAD clade; Panicoideae; Andropogoneae; Zea	.	sp|P49105|G6PI_MAIZE^P49105^Q:105-671,H:1-567^97%ID^E:0^RecName: Full=Glucose-6-phosphate isomerase, cytosolic;^Eukaryota; Viridiplantae; Streptophyta; Embryophyta; Tracheophyta; Spermatophyta; Magnoliophyta; Liliopsida; Poales; Poaceae; PACMAD clade; Panicoideae; Andropogoneae; Zea	PF00342.14^PGI^Phosphoglucose isomerase^155-651^E:3.7e-219	sigP:1^27^0.548^YES	.	.	GO:0005737^cellular_component^cytoplasm`GO:0004347^molecular_function^glucose-6-phosphate isomerase activity`GO:0006094^biological_process^gluconeogenesis`GO:0006096^biological_process^glycolysis
isotig17150	33	0	-8.06804	4.73628	2.39049e-10	3.38986e-08	.	.	.	.	.	.	.	.
isotig23023	33	0	-8.06804	4.73628	2.39049e-10	3.38986e-08	sp|Q00531|JI60_HORVU^Q00531^Q:1043-462,H:60-277^26.79%ID^E:4e-12^RecName: Full=60 kDa jasmonate-induced protein;^Eukaryota; Viridiplantae; Streptophyta; Embryophyta; Tracheophyta; Spermatophyta; Magnoliophyta; Liliopsida; Poales; Poaceae; BEP clade; Pooideae; Triticeae; Hordeum	.	.	.	.	.	.	GO:0030598^molecular_function^rRNA N-glycosylase activity`GO:0006952^biological_process^defense response`GO:0017148^biological_process^negative regulation of translation
isotig28732	33	0	-8.06804	4.73628	2.39049e-10	3.38986e-08	.	.	.	.	.	.	.	.
isotig28790	33	0	-8.06804	4.73628	2.39049e-10	3.38986e-08	.	.	.	PF00098.18^zf-CCHC^Zinc knuckle^230-246^E:0.00061	.	.	.	.
isotig29030	0	33	8.03189	4.72073	2.39049e-10	3.38986e-08	sp|Q2R712|ACBSY_ORYSJ^Q2R712^Q:68-2347,H:1-759^66.06%ID^E:0^RecName: Full=Achilleol B synthase;^Eukaryota; Viridiplantae; Streptophyta; Embryophyta; Tracheophyta; Spermatophyta; Magnoliophyta; Liliopsida; Poales; Poaceae; BEP clade; Ehrhartoideae; Oryzeae; Oryza	.	sp|Q2R712|ACBSY_ORYSJ^Q2R712^Q:23-782,H:1-759^66.06%ID^E:0^RecName: Full=Achilleol B synthase;^Eukaryota; Viridiplantae; Streptophyta; Embryophyta; Tracheophyta; Spermatophyta; Magnoliophyta; Liliopsida; Poales; Poaceae; BEP clade; Ehrhartoideae; Oryzeae; Oryza	PF13243.1^Prenyltrans_1^Prenyltransferase-like^124-233^E:3.5e-07`PF00432.16^Prenyltrans^Prenyltransferase and squalene oxidase repeat^171-213^E:3.3e-08`PF13249.1^Prenyltrans_2^Prenyltransferase-like^542-681^E:2.3e-08`PF00432.16^Prenyltrans^Prenyltransferase and squalene oxidase repeat^614-650^E:9.8e-06`PF13243.1^Prenyltrans_1^Prenyltransferase-like^614-737^E:1.9e-09`PF13249.1^Prenyltrans_2^Prenyl…	.	.	.	GO:0016021^cellular_component^integral to membrane`GO:0016866^molecular_function^intramolecular transferase activity`GO:0008152^biological_process^metabolic process
isotig43520	0	33	8.03189	4.72073	2.39049e-10	3.38986e-08	.	.	.	.	.	.	.	.
isotig50147	0	33	8.03189	4.72073	2.39049e-10	3.38986e-08	sp|P46252|RLA2A_MAIZE^P46252^Q:549-214,H:1-112^96.43%ID^E:2e-38^RecName: Full=60S acidic ribosomal protein P2A;^Eukaryota; Viridiplantae; Streptophyta; Embryophyta; Tracheophyta; Spermatophyta; Magnoliophyta; Liliopsida; Poales; Poaceae; PACMAD clade; Panicoideae; Andropogoneae; Zea	.	sp|P46252|RLA2A_MAIZE^P46252^Q:28-139,H:1-112^96.43%ID^E:7e-69^RecName: Full=60S acidic ribosomal protein P2A;^Eukaryota; Viridiplantae; Streptophyta; Embryophyta; Tracheophyta; Spermatophyta; Magnoliophyta; Liliopsida; Poales; Poaceae; PACMAD clade; Panicoideae; Andropogoneae; Zea	PF00428.14^Ribosomal_60s^60s Acidic ribosomal protein^44-138^E:1.9e-27	.	.	.	GO:0005840^cellular_component^ribosome`GO:0003735^molecular_function^structural constituent of ribosome`GO:0006414^biological_process^translational elongation
isotig32637	22	88	1.95771	6.34422	2.76337e-10	3.90938e-08	sp|Q9LRB5|LHT2_ARATH^Q9LRB5^Q:1556-234,H:4-441^77.78%ID^E:0^RecName: Full=Lysine histidine transporter 2;^Eukaryota; Viridiplantae; Streptophyta; Embryophyta; Tracheophyta; Spermatophyta; Magnoliophyta; eudicotyledons; core eudicotyledons; rosids; malvids; Brassicales; Brassicaceae; Camelineae; Arabidopsis	.	.	.	.	.	.	.
isotig21772	484	312	-0.669535	9.16674	2.77192e-10	3.91226e-08	sp|Q43697|TBB5_MAIZE^Q43697^Q:94-1383,H:1-430^100%ID^E:0^RecName: Full=Tubulin beta-5 chain;^Eukaryota; Viridiplantae; Streptophyta; Embryophyta; Tracheophyta; Spermatophyta; Magnoliophyta; Liliopsida; Poales; Poaceae; PACMAD clade; Panicoideae; Andropogoneae; Zea	.	sp|Q9ZPN7|TBB4_ELEIN^Q9ZPN7^Q:1-446,H:1-446^99.1%ID^E:0^RecName: Full=Tubulin beta-4 chain;^Eukaryota; Viridiplantae; Streptophyta; Embryophyta; Tracheophyta; Spermatophyta; Magnoliophyta; Liliopsida; Poales; Poaceae; PACMAD clade; Chloridoideae; Cynodonteae; Eleusininae; Eleusine	PF00091.20^Tubulin^Tubulin/FtsZ family, GTPase domain^3-222^E:1.1e-71`PF03953.12^Tubulin_C^Tubulin C-terminal domain^261-382^E:3.8e-48	.	.	.	GO:0005737^cellular_component^cytoplasm`GO:0005874^cellular_component^microtubule`GO:0005525^molecular_function^GTP binding`GO:0003924^molecular_function^GTPase activity`GO:0005198^molecular_function^structural molecule activity`GO:0007018^biological_process^microtubule-based movement`GO:0051258^biological_process^protein polymerization
isotig17497	51	140	1.41838	7.11959	2.89075e-10	4.07039e-08	.	.	.	.	sigP:1^24^0.673^YES	.	.	.
isotig14209	37	1	-5.07861	4.91934	2.92839e-10	4.11374e-08	.	.	.	.	.	.	.	.
isotig30578	106	34	-1.67307	6.69614	2.96988e-10	4.15258e-08	sp|Q9SBQ9|F3PH_PETHY^Q9SBQ9^Q:173-1606,H:45-510^56.25%ID^E:1e-171^RecName: Full=Flavonoid 3'-monooxygenase;^Eukaryota; Viridiplantae; Streptophyta; Embryophyta; Tracheophyta; Spermatophyta; Magnoliophyta; eudicotyledons; core eudicotyledons; asterids; lamiids; Solanales; Solanaceae; Petunioideae; Petunia	.	sp|Q9SD85|F3PH_ARATH^Q9SD85^Q:19-535,H:1-508^52.49%ID^E:0^RecName: Full=Flavonoid 3'-monooxygenase;^Eukaryota; Viridiplantae; Streptophyta; Embryophyta; Tracheophyta; Spermatophyta; Magnoliophyta; eudicotyledons; core eudicotyledons; rosids; malvids; Brassicales; Brassicaceae; Camelineae; Arabidopsis	PF00067.17^p450^Cytochrome P450^47-513^E:2.8e-90	.	ExpAA=28.94^PredHel=1^Topology=i13-35o	COG2124^Cytochrome P450	GO:0005789^cellular_component^endoplasmic reticulum membrane`GO:0016021^cellular_component^integral to membrane`GO:0009055^molecular_function^electron carrier activity`GO:0016711^molecular_function^flavonoid 3'-monooxygenase activity`GO:0020037^molecular_function^heme binding`GO:0005506^molecular_function^iron ion binding`GO:0009813^biological_process^flavonoid biosynthetic process`GO:0009733^bio…
isotig35526	106	34	-1.67307	6.69614	2.96988e-10	4.15258e-08	sp|P37834|PER1_ORYSJ^P37834^Q:1153-239,H:23-326^86.89%ID^E:0^RecName: Full=Peroxidase 1;^Eukaryota; Viridiplantae; Streptophyta; Embryophyta; Tracheophyta; Spermatophyta; Magnoliophyta; Liliopsida; Poales; Poaceae; BEP clade; Ehrhartoideae; Oryzeae; Oryza	.	.	.	sigP:1^18^0.805^YES	.	.	.
isotig32390	312	177	-0.853627	8.4692	2.99616e-10	4.17957e-08	sp|P49133|TPT_MAIZE^P49133^Q:414-1304,H:99-395^94.95%ID^E:0^RecName: Full=Triose phosphate/phosphate translocator, chloroplastic;^Eukaryota; Viridiplantae; Streptophyta; Embryophyta; Tracheophyta; Spermatophyta; Magnoliophyta; Liliopsida; Poales; Poaceae; PACMAD clade; Panicoideae; Andropogoneae; Zea	.	.	.	.	.	.	.
isotig17042	52	6	-3.12507	5.48146	3.32634e-10	4.62941e-08	.	.	.	.	.	.	.	.
isotig37151	23	89	1.91021	6.36941	4.2138e-10	5.85094e-08	sp|Q9SZ06|EF109_ARATH^Q9SZ06^Q:949-488,H:24-200^46.89%ID^E:7e-23^RecName: Full=Ethylene-responsive transcription factor ERF109;^Eukaryota; Viridiplantae; Streptophyta; Embryophyta; Tracheophyta; Spermatophyta; Magnoliophyta; eudicotyledons; core eudicotyledons; rosids; malvids; Brassicales; Brassicaceae; Camelineae; Arabidopsis	.	.	.	.	.	.	.
isotig13199	2	40	4.2038	5.03461	4.25806e-10	5.88515e-08	sp|P17642|PRS2_SOLTU^P17642^Q:780-310,H:1-151^28.48%ID^E:1e-09^RecName: Full=Pathogenesis-related protein STH-2;^Eukaryota; Viridiplantae; Streptophyta; Embryophyta; Tracheophyta; Spermatophyta; Magnoliophyta; eudicotyledons; core eudicotyledons; asterids; lamiids; Solanales; Solanaceae; Solanoideae; Solaneae; Solanum	.	sp|P43184|BEV1K_BETPN^P43184^Q:1-158,H:1-157^31.25%ID^E:6e-17^RecName: Full=Major pollen allergen Bet v 1-K;^Eukaryota; Viridiplantae; Streptophyta; Embryophyta; Tracheophyta; Spermatophyta; Magnoliophyta; eudicotyledons; core eudicotyledons; rosids; fabids; Fagales; Betulaceae; Betula	PF00407.14^Bet_v_1^Pathogenesis-related protein Bet v I family^2-156^E:6.6e-24`PF10604.4^Polyketide_cyc2^Polyketide cyclase / dehydrase and lipid transport^4-139^E:5.7e-09	.	.	.	GO:0005737^cellular_component^cytoplasm`GO:0006952^biological_process^defense response`GO:0009607^biological_process^response to biotic stimulus
isotig24879	40	2	-4.27413	5.05064	4.25806e-10	5.88515e-08	sp|Q9FJ75|WAXS4_ARATH^Q9FJ75^Q:134-706,H:114-322^42.65%ID^E:3e-35^RecName: Full=Probable long-chain-alcohol O-fatty-acyltransferase 4;^Eukaryota; Viridiplantae; Streptophyta; Embryophyta; Tracheophyta; Spermatophyta; Magnoliophyta; eudicotyledons; core eudicotyledons; rosids; malvids; Brassicales; Brassicaceae; Camelineae; Arabidopsis	.	sp|Q9FJ75|WAXS4_ARATH^Q9FJ75^Q:3-178,H:124-317^44.9%ID^E:9e-41^RecName: Full=Probable long-chain-alcohol O-fatty-acyltransferase 4;^Eukaryota; Viridiplantae; Streptophyta; Embryophyta; Tracheophyta; Spermatophyta; Magnoliophyta; eudicotyledons; core eudicotyledons; rosids; malvids; Brassicales; Brassicaceae; Camelineae; Arabidopsis	PF03062.14^MBOAT^MBOAT, membrane-bound O-acyltransferase family^17-133^E:2.5e-11`PF13813.1^MBOAT_2^Membrane bound O-acyl transferase family^50-128^E:3.5e-16	.	ExpAA=79.61^PredHel=4^Topology=o20-42i94-116o120-142i149-171o	.	GO:0016021^cellular_component^integral to membrane`GO:0047196^molecular_function^long-chain-alcohol O-fatty-acyltransferase activity`GO:0006629^biological_process^lipid metabolic process
isotig26812	46	4	-3.51878	5.28207	4.65841e-10	6.42367e-08	sp|A2XBN5|NLTPX_ORYSI^A2XBN5^Q:154-354,H:29-95^59.7%ID^E:3e-21^RecName: Full=Non-specific lipid-transfer protein 2;^Eukaryota; Viridiplantae; Streptophyta; Embryophyta; Tracheophyta; Spermatophyta; Magnoliophyta; Liliopsida; Poales; Poaceae; BEP clade; Ehrhartoideae; Oryzeae; Oryza	.	.	.	.	.	.	GO:0008289^molecular_function^lipid binding`GO:0006869^biological_process^lipid transport
isotig01912	0	32	7.98766	4.68134	4.77335e-10	6.50738e-08	.	.	.	PF03348.10^Serinc^Serine incorporator (Serinc)^130-188^E:1.2e-05	.	ExpAA=54.65^PredHel=2^Topology=i142-164o179-201i	.	.
isotig17783	32	0	-8.02381	4.69662	4.77335e-10	6.50738e-08	sp|Q6AT26|CESA1_ORYSJ^Q6AT26^Q:964-2946,H:251-907^95.46%ID^E:0^RecName: Full=Probable cellulose synthase A catalytic subunit 1 [UDP-forming];^Eukaryota; Viridiplantae; Streptophyta; Embryophyta; Tracheophyta; Spermatophyta; Magnoliophyta; Liliopsida; Poales; Poaceae; BEP clade; Ehrhartoideae; Oryzeae; Oryza`sp|Q6AT26|CESA1_ORYSJ^Q6AT26^Q:2873-3442,H:887-1076^98.42%ID^E:2e-112^RecName: Full=Probab…	.	sp|Q6AT26|CESA1_ORYSJ^Q6AT26^Q:9-669,H:251-907^95.46%ID^E:0^RecName: Full=Probable cellulose synthase A catalytic subunit 1 [UDP-forming];^Eukaryota; Viridiplantae; Streptophyta; Embryophyta; Tracheophyta; Spermatophyta; Magnoliophyta; Liliopsida; Poales; Poaceae; BEP clade; Ehrhartoideae; Oryzeae; Oryza	PF03552.9^Cellulose_synt^Cellulose synthase^109-647^E:0`PF13632.1^Glyco_trans_2_3^Glycosyl transferase family group 2^524-630^E:1.4e-08	.	ExpAA=59.60^PredHel=3^Topology=o26-48i55-74o609-631i	COG1215^Glycosyltransferases, probably involved in cell wall biogenesis	GO:0005794^cellular_component^Golgi apparatus`GO:0016021^cellular_component^integral to membrane`GO:0005886^cellular_component^plasma membrane`GO:0016760^molecular_function^cellulose synthase (UDP-forming) activity`GO:0046872^molecular_function^metal ion binding`GO:0008270^molecular_function^zinc ion binding`GO:0030244^biological_process^cellulose biosynthetic process`GO:0042538^biological_proces…
isotig19097	32	0	-8.02381	4.69662	4.77335e-10	6.50738e-08	sp|Q91W34|CP058_MOUSE^Q91W34^Q:1729-785,H:68-386^29.19%ID^E:2e-41^RecName: Full=UPF0420 protein C16orf58 homolog;^Eukaryota; Metazoa; Chordata; Craniata; Vertebrata; Euteleostomi; Mammalia; Eutheria; Euarchontoglires; Glires; Rodentia; Sciurognathi; Muroidea; Muridae; Murinae; Mus; Mus	.	sp|Q91W34|CP058_MOUSE^Q91W34^Q:140-454,H:68-386^29.19%ID^E:4e-42^RecName: Full=UPF0420 protein C16orf58 homolog;^Eukaryota; Metazoa; Chordata; Craniata; Vertebrata; Euteleostomi; Mammalia; Eutheria; Euarchontoglires; Glires; Rodentia; Sciurognathi; Muroidea; Muridae; Murinae; Mus; Mus	PF04884.9^DUF647^Protein of unknown function (DUF647)^138-370^E:3.7e-75	.	.	.	GO:0016021^cellular_component^integral to membrane
isotig22778	32	0	-8.02381	4.69662	4.77335e-10	6.50738e-08	sp|Q76BW5|XTH8_ORYSJ^Q76BW5^Q:1070-318,H:28-289^66.41%ID^E:1e-119^RecName: Full=Xyloglucan endotransglycosylase/hydrolase protein 8;^Eukaryota; Viridiplantae; Streptophyta; Embryophyta; Tracheophyta; Spermatophyta; Magnoliophyta; Liliopsida; Poales; Poaceae; BEP clade; Ehrhartoideae; Oryzeae; Oryza	.	sp|Q76BW5|XTH8_ORYSJ^Q76BW5^Q:51-301,H:28-289^66.41%ID^E:9e-122^RecName: Full=Xyloglucan endotransglycosylase/hydrolase protein 8;^Eukaryota; Viridiplantae; Streptophyta; Embryophyta; Tracheophyta; Spermatophyta; Magnoliophyta; Liliopsida; Poales; Poaceae; BEP clade; Ehrhartoideae; Oryzeae; Oryza	PF00722.16^Glyco_hydro_16^Glycosyl hydrolases family 16^61-230^E:8.2e-53`PF06955.7^XET_C^Xyloglucan endo-transglycosylase (XET) C-terminus^252-299^E:2.3e-15	.	.	COG2273^Beta-glucanase/Beta-glucan synthetase	GO:0048046^cellular_component^apoplast`GO:0005618^cellular_component^cell wall`GO:0004553^molecular_function^hydrolase activity, hydrolyzing O-glycosyl compounds`GO:0016762^molecular_function^xyloglucan:xyloglucosyl transferase activity`GO:0006073^biological_process^cellular glucan metabolic process
isotig23878	32	0	-8.02381	4.69662	4.77335e-10	6.50738e-08	.	.	sp|A2Z5D8|Y1781_ORYSI^A2Z5D8^Q:50-144,H:37-129^36.84%ID^E:2e-07^RecName: Full=Uncharacterized protein OsI_031781;^Eukaryota; Viridiplantae; Streptophyta; Embryophyta; Tracheophyta; Spermatophyta; Magnoliophyta; Liliopsida; Poales; Poaceae; BEP clade; Ehrhartoideae; Oryzeae; Oryza`sp|A2Z5D8|Y1781_ORYSI^A2Z5D8^Q:153-243,H:39-127^39.56%ID^E:1e-06^RecName: Full=Uncharacterized protein OsI_031781;^Euk…	.	sigP:1^41^0.511^YES	.	.	.
isotig39225	19	81	2.04854	6.21173	4.81711e-10	6.55214e-08	sp|P29766|RL8_SOLLC^P29766^Q:976-272,H:1-234^84.68%ID^E:1e-146^RecName: Full=60S ribosomal protein L8;^Eukaryota; Viridiplantae; Streptophyta; Embryophyta; Tracheophyta; Spermatophyta; Magnoliophyta; eudicotyledons; core eudicotyledons; asterids; lamiids; Solanales; Solanaceae; Solanoideae; Solaneae; Solanum; Lycopersicon	.	sp|P29766|RL8_SOLLC^P29766^Q:1-258,H:1-257^82.56%ID^E:2e-158^RecName: Full=60S ribosomal protein L8;^Eukaryota; Viridiplantae; Streptophyta; Embryophyta; Tracheophyta; Spermatophyta; Magnoliophyta; eudicotyledons; core eudicotyledons; asterids; lamiids; Solanales; Solanaceae; Solanoideae; Solaneae; Solanum; Lycopersicon	PF00181.18^Ribosomal_L2^Ribosomal Proteins L2, RNA binding domain^15-91^E:1.8e-15`PF03947.13^Ribosomal_L2_C^Ribosomal Proteins L2, C-terminal domain^98-231^E:7.9e-41	.	.	.	GO:0005840^cellular_component^ribosome`GO:0003735^molecular_function^structural constituent of ribosome`GO:0006412^biological_process^translation
isotig29002	55	146	1.37019	7.19187	4.86589e-10	6.60352e-08	sp|O81117|C94A1_VICSA^O81117^Q:2322-988,H:50-499^41.52%ID^E:9e-106^RecName: Full=Cytochrome P450 94A1;^Eukaryota; Viridiplantae; Streptophyta; Embryophyta; Tracheophyta; Spermatophyta; Magnoliophyta; eudicotyledons; core eudicotyledons; rosids; fabids; Fabales; Fabaceae; Papilionoideae; Fabeae; Vicia	.	sp|O81117|C94A1_VICSA^O81117^Q:81-538,H:50-512^41.86%ID^E:2e-132^RecName: Full=Cytochrome P450 94A1;^Eukaryota; Viridiplantae; Streptophyta; Embryophyta; Tracheophyta; Spermatophyta; Magnoliophyta; eudicotyledons; core eudicotyledons; rosids; fabids; Fabales; Fabaceae; Papilionoideae; Fabeae; Vicia	PF00067.17^p450^Cytochrome P450^119-520^E:7.2e-56	.	ExpAA=24.04^PredHel=1^Topology=i51-73o	.	GO:0005789^cellular_component^endoplasmic reticulum membrane`GO:0016021^cellular_component^integral to membrane`GO:0009055^molecular_function^electron carrier activity`GO:0020037^molecular_function^heme binding`GO:0005506^molecular_function^iron ion binding`GO:0004497^molecular_function^monooxygenase activity`GO:0016705^molecular_function^oxidoreductase activity, acting on paired donors, with inc…
isotig07444	120	43	-1.51416	6.90958	5.32311e-10	7.20771e-08	sp|P25866|UBC2_WHEAT^P25866^Q:168-623,H:1-152^97.37%ID^E:8e-99^RecName: Full=Ubiquitin-conjugating enzyme E2 2;^Eukaryota; Viridiplantae; Streptophyta; Embryophyta; Tracheophyta; Spermatophyta; Magnoliophyta; Liliopsida; Poales; Poaceae; BEP clade; Pooideae; Triticeae; Triticum	.	sp|P25866|UBC2_WHEAT^P25866^Q:1-152,H:1-152^97.37%ID^E:5e-109^RecName: Full=Ubiquitin-conjugating enzyme E2 2;^Eukaryota; Viridiplantae; Streptophyta; Embryophyta; Tracheophyta; Spermatophyta; Magnoliophyta; Liliopsida; Poales; Poaceae; BEP clade; Pooideae; Triticeae; Triticum	PF00179.21^UQ_con^Ubiquitin-conjugating enzyme^8-144^E:1.2e-52	.	.	.	GO:0005524^molecular_function^ATP binding`GO:0004842^molecular_function^ubiquitin-protein ligase activity
isotig26706	11	64	2.49103	5.81479	5.68754e-10	7.68382e-08	.	.	.	.	.	.	.	.
isotig18248	12	66	2.41114	5.86861	6.34164e-10	8.54825e-08	sp|Q11011|PSA_MOUSE^Q11011^Q:445-2901,H:76-900^40.9%ID^E:0^RecName: Full=Puromycin-sensitive aminopeptidase;^Eukaryota; Metazoa; Chordata; Craniata; Vertebrata; Euteleostomi; Mammalia; Eutheria; Euarchontoglires; Glires; Rodentia; Sciurognathi; Muroidea; Muridae; Murinae; Mus; Mus	.	sp|Q11011|PSA_MOUSE^Q11011^Q:82-921,H:55-900^40.95%ID^E:0^RecName: Full=Puromycin-sensitive aminopeptidase;^Eukaryota; Metazoa; Chordata; Craniata; Vertebrata; Euteleostomi; Mammalia; Eutheria; Euarchontoglires; Glires; Rodentia; Sciurognathi; Muroidea; Muridae; Murinae; Mus; Mus	PF01433.15^Peptidase_M1^Peptidase family M1^82-461^E:5.2e-128`PF13485.1^Peptidase_MA_2^Peptidase MA superfamily^360-484^E:6.9e-21`PF11838.3^DUF3358^Domain of unknown function (DUF3358)^598-914^E:3.6e-53	sigP:1^28^0.796^YES	ExpAA=30.73^PredHel=1^Topology=i12-34o	COG0308^Aminopeptidase N	GO:0005829^cellular_component^cytosol`GO:0005634^cellular_component^nucleus`GO:0004177^molecular_function^aminopeptidase activity`GO:0046872^molecular_function^metal ion binding`GO:0008237^molecular_function^metallopeptidase activity`GO:0008270^molecular_function^zinc ion binding`GO:0006508^biological_process^proteolysis
isotig34212	166	73	-1.22008	7.44991	6.45266e-10	8.67839e-08	sp|P41344|FENR1_ORYSJ^P41344^Q:1142-243,H:63-362^89.33%ID^E:0^RecName: Full=Ferredoxin--NADP reductase, leaf isozyme, chloroplastic;^Eukaryota; Viridiplantae; Streptophyta; Embryophyta; Tracheophyta; Spermatophyta; Magnoliophyta; Liliopsida; Poales; Poaceae; BEP clade; Ehrhartoideae; Oryzeae; Oryza	.	sp|P41344|FENR1_ORYSJ^P41344^Q:44-396,H:21-362^79.89%ID^E:0^RecName: Full=Ferredoxin--NADP reductase, leaf isozyme, chloroplastic;^Eukaryota; Viridiplantae; Streptophyta; Embryophyta; Tracheophyta; Spermatophyta; Magnoliophyta; Liliopsida; Poales; Poaceae; BEP clade; Ehrhartoideae; Oryzeae; Oryza	PF00970.19^FAD_binding_6^Oxidoreductase FAD-binding domain^172-235^E:4.9e-05`PF00175.16^NAD_binding_1^Oxidoreductase NAD-binding domain^249-364^E:3.4e-27	.	.	COG0369^Sulfite reductase, alpha subunit (flavoprotein)	GO:0048046^cellular_component^apoplast`GO:0009941^cellular_component^chloroplast envelope`GO:0009570^cellular_component^chloroplast stroma`GO:0009535^cellular_component^chloroplast thylakoid membrane`GO:0031977^cellular_component^thylakoid lumen`GO:0045156^molecular_function^electron transporter, transferring electrons within the cyclic electron transport pathway of photosynthesis activity`GO:004…
isotig16458	194	92	-1.11158	7.70466	7.0695e-10	9.48673e-08	.	.	.	.	.	.	.	.
isotig17828	20	82	1.99268	6.23932	7.59854e-10	1.01739e-07	sp|Q9LYW0|Y5325_ARATH^Q9LYW0^Q:4511-2601,H:1-584^53.02%ID^E:0^RecName: Full=BTB/POZ domain-containing protein At5g03250;^Eukaryota; Viridiplantae; Streptophyta; Embryophyta; Tracheophyta; Spermatophyta; Magnoliophyta; eudicotyledons; core eudicotyledons; rosids; malvids; Brassicales; Brassicaceae; Camelineae; Arabidopsis	.	sp|Q9LYW0|Y5325_ARATH^Q9LYW0^Q:29-665,H:1-584^53%ID^E:0^RecName: Full=BTB/POZ domain-containing protein At5g03250;^Eukaryota; Viridiplantae; Streptophyta; Embryophyta; Tracheophyta; Spermatophyta; Magnoliophyta; eudicotyledons; core eudicotyledons; rosids; malvids; Brassicales; Brassicaceae; Camelineae; Arabidopsis	PF00651.26^BTB^BTB/POZ domain^56-146^E:1.3e-05`PF03000.9^NPH3^NPH3 family^240-530^E:1.8e-95	.	.	NOG239575^ABC transporter ABCA2 protein	GO:0004871^molecular_function^signal transducer activity`GO:0016567^biological_process^protein ubiquitination`GO:0009416^biological_process^response to light stimulus`GO:0007165^biological_process^signal transduction
isotig28993	80	183	1.15625	7.57375	7.66117e-10	1.02349e-07	sp|Q9C5T3|WRK26_ARATH^Q9C5T3^Q:2270-1119,H:9-293^44.53%ID^E:2e-80^RecName: Full=Probable WRKY transcription factor 26;^Eukaryota; Viridiplantae; Streptophyta; Embryophyta; Tracheophyta; Spermatophyta; Magnoliophyta; eudicotyledons; core eudicotyledons; rosids; malvids; Brassicales; Brassicaceae; Camelineae; Arabidopsis`sp|Q9C5T3|WRK26_ARATH^Q9C5T3^Q:1814-1620,H:233-297^53.85%ID^E:5e-15^RecName: F…	.	sp|Q8S8P5|WRK33_ARATH^Q8S8P5^Q:61-499,H:40-479^46.22%ID^E:5e-99^RecName: Full=Probable WRKY transcription factor 33;^Eukaryota; Viridiplantae; Streptophyta; Embryophyta; Tracheophyta; Spermatophyta; Magnoliophyta; eudicotyledons; core eudicotyledons; rosids; malvids; Brassicales; Brassicaceae; Camelineae; Arabidopsis	PF03106.10^WRKY^WRKY DNA -binding domain^213-271^E:1.2e-30`PF03106.10^WRKY^WRKY DNA -binding domain^383-441^E:2.8e-31	.	.	NOG127828^Transcription factor	GO:0005634^cellular_component^nucleus`GO:0043565^molecular_function^sequence-specific DNA binding`GO:0003700^molecular_function^sequence-specific DNA binding transcription factor activity`GO:0010120^biological_process^camalexin biosynthetic process`GO:0070370^biological_process^cellular heat acclimation`GO:0042742^biological_process^defense response to bacterium`GO:0050832^biological_process^defe…
isotig06621	76	18	-2.10653	6.14144	7.90343e-10	1.05351e-07	sp|Q94F47|UBC28_ARATH^Q94F47^Q:279-722,H:1-148^97.3%ID^E:2e-102^RecName: Full=Ubiquitin-conjugating enzyme E2 28;^Eukaryota; Viridiplantae; Streptophyta; Embryophyta; Tracheophyta; Spermatophyta; Magnoliophyta; eudicotyledons; core eudicotyledons; rosids; malvids; Brassicales; Brassicaceae; Camelineae; Arabidopsis	.	sp|Q94F47|UBC28_ARATH^Q94F47^Q:1-148,H:1-148^97.3%ID^E:2e-105^RecName: Full=Ubiquitin-conjugating enzyme E2 28;^Eukaryota; Viridiplantae; Streptophyta; Embryophyta; Tracheophyta; Spermatophyta; Magnoliophyta; eudicotyledons; core eudicotyledons; rosids; malvids; Brassicales; Brassicaceae; Camelineae; Arabidopsis	PF00179.21^UQ_con^Ubiquitin-conjugating enzyme^5-141^E:6.6e-53`PF05773.17^RWD^RWD domain^49-111^E:6.7e-05	.	.	COG5078^Ubiquitin-protein ligase	GO:0005524^molecular_function^ATP binding`GO:0004842^molecular_function^ubiquitin-protein ligase activity
isotig32347	54	143	1.36667	7.16348	8.15455e-10	1.08457e-07	sp|O23553|BAM3_ARATH^O23553^Q:1681-317,H:79-536^71.83%ID^E:0^RecName: Full=Beta-amylase 3, chloroplastic;^Eukaryota; Viridiplantae; Streptophyta; Embryophyta; Tracheophyta; Spermatophyta; Magnoliophyta; eudicotyledons; core eudicotyledons; rosids; malvids; Brassicales; Brassicaceae; Camelineae; Arabidopsis	.	sp|O23553|BAM3_ARATH^O23553^Q:1-464,H:79-545^70.88%ID^E:0^RecName: Full=Beta-amylase 3, chloroplastic;^Eukaryota; Viridiplantae; Streptophyta; Embryophyta; Tracheophyta; Spermatophyta; Magnoliophyta; eudicotyledons; core eudicotyledons; rosids; malvids; Brassicales; Brassicaceae; Camelineae; Arabidopsis	PF01373.12^Glyco_hydro_14^Glycosyl hydrolase family 14^11-425^E:3.6e-151	.	.	NOG77898^Beta-Amylase	GO:0009570^cellular_component^chloroplast stroma`GO:0016161^molecular_function^beta-amylase activity`GO:0043169^molecular_function^cation binding`GO:0000024^biological_process^maltose biosynthetic process`GO:0009409^biological_process^response to cold`GO:0005983^biological_process^starch catabolic process
isotig40340	505	745	0.524558	9.80813	8.18479e-10	1.08619e-07	sp|Q8H6A5|TCTP_MAIZE^Q8H6A5^Q:874-374,H:1-167^86.23%ID^E:1e-100^RecName: Full=Translationally-controlled tumor protein homolog;^Eukaryota; Viridiplantae; Streptophyta; Embryophyta; Tracheophyta; Spermatophyta; Magnoliophyta; Liliopsida; Poales; Poaceae; PACMAD clade; Panicoideae; Andropogoneae; Zea	.	sp|Q8H6A5|TCTP_MAIZE^Q8H6A5^Q:27-193,H:1-167^86.23%ID^E:4e-103^RecName: Full=Translationally-controlled tumor protein homolog;^Eukaryota; Viridiplantae; Streptophyta; Embryophyta; Tracheophyta; Spermatophyta; Magnoliophyta; Liliopsida; Poales; Poaceae; PACMAD clade; Panicoideae; Andropogoneae; Zea	PF00838.12^TCTP^Translationally controlled tumour protein^27-190^E:2.2e-66	.	.	.	GO:0005737^cellular_component^cytoplasm
isotig13890	241	127	-0.959798	8.06333	8.23448e-10	1.09037e-07	.	.	.	PF04862.7^DUF642^Protein of unknown function, DUF642^44-363^E:3.5e-152	sigP:1^19^0.931^YES	.	.	.
isotig35714	193	344	0.797125	8.59393	8.6452e-10	1.14223e-07	.	.	.	PF04674.7^Phi_1^Phosphate-induced protein 1 conserved region^71-339^E:5.5e-122	.	.	.	.
isotig39348	3	42	3.71724	5.12583	8.98214e-10	1.18414e-07	sp|P87237|YC0C_SCHPO^P87237^Q:296-168,H:768-810^53.49%ID^E:2e-09^RecName: Full=Uncharacterized RING finger protein C4G3.12c;^Eukaryota; Fungi; Dikarya; Ascomycota; Taphrinomycotina; Schizosaccharomycetes; Schizosaccharomycetales; Schizosaccharomycetaceae; Schizosaccharomyces	.	.	.	.	.	.	GO:0046872^molecular_function^metal ion binding`GO:0004842^molecular_function^ubiquitin-protein ligase activity`GO:0008270^molecular_function^zinc ion binding
isotig11161	31	0	-7.97819	4.65583	9.53196e-10	1.2296e-07	.	.	.	.	.	.	.	.
isotig14118	0	31	7.94204	4.64083	9.53196e-10	1.2296e-07	sp|B6SJQ0|CNR13_MAIZE^B6SJQ0^Q:1421-1044,H:7-131^46.03%ID^E:2e-25^RecName: Full=Cell number regulator 13;^Eukaryota; Viridiplantae; Streptophyta; Embryophyta; Tracheophyta; Spermatophyta; Magnoliophyta; Liliopsida; Poales; Poaceae; PACMAD clade; Panicoideae; Andropogoneae; Zea	.	sp|B6SJQ0|CNR13_MAIZE^B6SJQ0^Q:4-129,H:7-131^46.03%ID^E:5e-27^RecName: Full=Cell number regulator 13;^Eukaryota; Viridiplantae; Streptophyta; Embryophyta; Tracheophyta; Spermatophyta; Magnoliophyta; Liliopsida; Poales; Poaceae; PACMAD clade; Panicoideae; Andropogoneae; Zea	.	.	.	.	GO:0005887^cellular_component^integral to plasma membrane`GO:0070509^biological_process^calcium ion import`GO:0007638^biological_process^mechanosensory behavior`GO:0048528^biological_process^post-embryonic root development
isotig19906	31	0	-7.97819	4.65583	9.53196e-10	1.2296e-07	sp|Q9LXD9|PME51_ARATH^Q9LXD9^Q:123-1619,H:37-546^48.93%ID^E:3e-156^RecName: Full=Probable pectinesterase/pectinesterase inhibitor 51;^Eukaryota; Viridiplantae; Streptophyta; Embryophyta; Tracheophyta; Spermatophyta; Magnoliophyta; eudicotyledons; core eudicotyledons; rosids; malvids; Brassicales; Brassicaceae; Camelineae; Arabidopsis	.	.	.	.	.	.	.
isotig20423	0	31	7.94204	4.64083	9.53196e-10	1.2296e-07	sp|Q9SAB3|RB45B_ARATH^Q9SAB3^Q:1361-534,H:59-339^68.33%ID^E:2e-132^RecName: Full=Polyadenylate-binding protein RBP45B;^Eukaryota; Viridiplantae; Streptophyta; Embryophyta; Tracheophyta; Spermatophyta; Magnoliophyta; eudicotyledons; core eudicotyledons; rosids; malvids; Brassicales; Brassicaceae; Camelineae; Arabidopsis	.	sp|Q9SAB3|RB45B_ARATH^Q9SAB3^Q:27-428,H:1-366^59.07%ID^E:2e-149^RecName: Full=Polyadenylate-binding protein RBP45B;^Eukaryota; Viridiplantae; Streptophyta; Embryophyta; Tracheophyta; Spermatophyta; Magnoliophyta; eudicotyledons; core eudicotyledons; rosids; malvids; Brassicales; Brassicaceae; Camelineae; Arabidopsis	PF00076.17^RRM_1^RNA recognition motif. (a.k.a. RRM, RBD, or RNP domain)^118-184^E:2.7e-13`PF14259.1^RRM_6^RNA recognition motif (a.k.a. RRM, RBD, or RNP domain)^118-181^E:9.6e-10`PF13893.1^RRM_5^RNA recognition motif. (a.k.a. RRM, RBD, or RNP domain)^133-182^E:2.3e-08`PF00076.17^RRM_1^RNA recognition motif. (a.k.a. RRM, RBD, or RNP domain)^208-277^E:1.8e-12`PF14259.1^RRM_6^RNA recognition motif …	.	.	COG0724^RNA-binding proteins (RRM domain)	GO:0005634^cellular_component^nucleus`GO:0000166^molecular_function^nucleotide binding`GO:0008143^molecular_function^poly(A) RNA binding`GO:0006397^biological_process^mRNA processing`GO:0010193^biological_process^response to ozone
isotig21324	31	0	-7.97819	4.65583	9.53196e-10	1.2296e-07	sp|Q8VEM8|MPCP_MOUSE^Q8VEM8^Q:253-1110,H:53-337^58.39%ID^E:3e-106^RecName: Full=Phosphate carrier protein, mitochondrial;^Eukaryota; Metazoa; Chordata; Craniata; Vertebrata; Euteleostomi; Mammalia; Eutheria; Euarchontoglires; Glires; Rodentia; Sciurognathi; Muroidea; Muridae; Murinae; Mus; Mus	.	sp|Q8VEM8|MPCP_MOUSE^Q8VEM8^Q:85-370,H:53-337^58.39%ID^E:1e-117^RecName: Full=Phosphate carrier protein, mitochondrial;^Eukaryota; Metazoa; Chordata; Craniata; Vertebrata; Euteleostomi; Mammalia; Eutheria; Euarchontoglires; Glires; Rodentia; Sciurognathi; Muroidea; Muridae; Murinae; Mus; Mus	PF00153.22^Mito_carr^Mitochondrial carrier protein^90-177^E:1.8e-21`PF00153.22^Mito_carr^Mitochondrial carrier protein^188-275^E:1.2e-16	.	.	.	GO:0016021^cellular_component^integral to membrane`GO:0005743^cellular_component^mitochondrial inner membrane`GO:0015293^molecular_function^symporter activity
isotig22444	31	0	-7.97819	4.65583	9.53196e-10	1.2296e-07	sp|Q8L4P8|CKB11_ORYSJ^Q8L4P8^Q:278-1009,H:60-303^84.84%ID^E:3e-154^RecName: Full=Cyclin-dependent kinase B1-1;^Eukaryota; Viridiplantae; Streptophyta; Embryophyta; Tracheophyta; Spermatophyta; Magnoliophyta; Liliopsida; Poales; Poaceae; BEP clade; Ehrhartoideae; Oryzeae; Oryza`sp|Q8L4P8|CKB11_ORYSJ^Q8L4P8^Q:102-275,H:1-58^89.66%ID^E:1e-24^RecName: Full=Cyclin-dependent kinase B1-1;^Eukaryota; Vir…	.	sp|Q8L4P8|CKB11_ORYSJ^Q8L4P8^Q:1-138,H:166-303^86.23%ID^E:2e-86^RecName: Full=Cyclin-dependent kinase B1-1;^Eukaryota; Viridiplantae; Streptophyta; Embryophyta; Tracheophyta; Spermatophyta; Magnoliophyta; Liliopsida; Poales; Poaceae; BEP clade; Ehrhartoideae; Oryzeae; Oryza	PF00069.20^Pkinase^Protein kinase domain^3-130^E:7.4e-24	.	.	COG0515^Serine/threonine protein kinase	GO:0005737^cellular_component^cytoplasm`GO:0005634^cellular_component^nucleus`GO:0005524^molecular_function^ATP binding`GO:0004693^molecular_function^cyclin-dependent protein kinase activity`GO:0008353^molecular_function^RNA polymerase II carboxy-terminal domain kinase activity`GO:0007049^biological_process^cell cycle`GO:0048825^biological_process^cotyledon development`GO:0010376^biological_proce…
isotig25263	31	0	-7.97819	4.65583	9.53196e-10	1.2296e-07	.	.	.	.	.	.	.	.
isotig35557	0	31	7.94204	4.64083	9.53196e-10	1.2296e-07	sp|Q54R82|MKKA_DICDI^Q54R82^Q:1287-898,H:302-432^37.12%ID^E:3e-22^RecName: Full=Mitogen-activated protein kinase kinase kinase A;^Eukaryota; Amoebozoa; Mycetozoa; Dictyosteliida; Dictyostelium	.	sp|O22042|M3K3_ARATH^O22042^Q:4-131,H:200-330^45.45%ID^E:3e-27^RecName: Full=Mitogen-activated protein kinase kinase kinase 3;^Eukaryota; Viridiplantae; Streptophyta; Embryophyta; Tracheophyta; Spermatophyta; Magnoliophyta; eudicotyledons; core eudicotyledons; rosids; malvids; Brassicales; Brassicaceae; Camelineae; Arabidopsis	PF00069.20^Pkinase^Protein kinase domain^7-131^E:4.1e-26`PF07714.12^Pkinase_Tyr^Protein tyrosine kinase^7-127^E:2e-10	.	.	COG0515^Serine/threonine protein kinase	GO:0048046^cellular_component^apoplast`GO:0005737^cellular_component^cytoplasm`GO:0005874^cellular_component^microtubule`GO:0005524^molecular_function^ATP binding`GO:0004709^molecular_function^MAP kinase kinase kinase activity`GO:0004674^molecular_function^protein serine/threonine kinase activity`GO:0000186^biological_process^activation of MAPKK activity`GO:0043622^biological_process^cortical mic…
isotig36461	0	31	7.94204	4.64083	9.53196e-10	1.2296e-07	.	.	.	.	.	.	.	.
isotig42197	31	0	-7.97819	4.65583	9.53196e-10	1.2296e-07	sp|Q6Z8K4|MUB3_ORYSJ^Q6Z8K4^Q:654-310,H:5-119^93.91%ID^E:9e-73^RecName: Full=Membrane-anchored ubiquitin-fold protein 3;^Eukaryota; Viridiplantae; Streptophyta; Embryophyta; Tracheophyta; Spermatophyta; Magnoliophyta; Liliopsida; Poales; Poaceae; BEP clade; Ehrhartoideae; Oryzeae; Oryza	.	sp|Q6Z8K4|MUB3_ORYSJ^Q6Z8K4^Q:1-119,H:1-119^94.12%ID^E:8e-79^RecName: Full=Membrane-anchored ubiquitin-fold protein 3;^Eukaryota; Viridiplantae; Streptophyta; Embryophyta; Tracheophyta; Spermatophyta; Magnoliophyta; Liliopsida; Poales; Poaceae; BEP clade; Ehrhartoideae; Oryzeae; Oryza	PF13881.1^Rad60-SLD_2^Ubiquitin-2 like Rad60 SUMO-like^7-117^E:8.4e-44	.	.	.	GO:0005886^cellular_component^plasma membrane
isotig34228	28	98	1.76658	6.53401	1.03666e-09	1.3344e-07	sp|Q0J6T3|CADH5_ORYSJ^Q0J6T3^Q:169-1197,H:15-354^80.47%ID^E:9e-180^RecName: Full=Putative cinnamyl alcohol dehydrogenase 5;^Eukaryota; Viridiplantae; Streptophyta; Embryophyta; Tracheophyta; Spermatophyta; Magnoliophyta; Liliopsida; Poales; Poaceae; BEP clade; Ehrhartoideae; Oryzeae; Oryza	.	sp|Q0J6T3|CADH5_ORYSJ^Q0J6T3^Q:28-370,H:15-354^80.47%ID^E:0^RecName: Full=Putative cinnamyl alcohol dehydrogenase 5;^Eukaryota; Viridiplantae; Streptophyta; Embryophyta; Tracheophyta; Spermatophyta; Magnoliophyta; Liliopsida; Poales; Poaceae; BEP clade; Ehrhartoideae; Oryzeae; Oryza	PF08240.7^ADH_N^Alcohol dehydrogenase GroES-like domain^44-159^E:6.2e-29`PF02826.14^2-Hacid_dh_C^D-isomer specific 2-hydroxyacid dehydrogenase, NAD binding domain^182-234^E:3.1e-07`PF00107.21^ADH_zinc_N^Zinc-binding dehydrogenase^202-325^E:5.1e-23	.	.	COG1064^Zn-dependent alcohol dehydrogenases	GO:0048046^cellular_component^apoplast`GO:0018456^molecular_function^aryl-alcohol dehydrogenase (NAD+) activity`GO:0045551^molecular_function^cinnamyl-alcohol dehydrogenase activity`GO:0046872^molecular_function^metal ion binding`GO:0000166^molecular_function^nucleotide binding`GO:0052747^molecular_function^sinapyl alcohol dehydrogenase activity`GO:0008270^molecular_function^zinc ion binding`GO:0…
isotig30337	6	50	2.99687	5.41798	1.06768e-09	1.36845e-07	.	.	.	.	.	.	.	.
isotig37062	6	50	2.99687	5.41798	1.06768e-09	1.36845e-07	sp|P13917|7SB1_SOYBN^P13917^Q:532-104,H:288-424^31.08%ID^E:3e-12^RecName: Full=Basic 7S globulin;^Eukaryota; Viridiplantae; Streptophyta; Embryophyta; Tracheophyta; Spermatophyta; Magnoliophyta; eudicotyledons; core eudicotyledons; rosids; fabids; Fabales; Fabaceae; Papilionoideae; Phaseoleae; Glycine	.	sp|P13917|7SB1_SOYBN^P13917^Q:98-356,H:165-424^28.37%ID^E:2e-12^RecName: Full=Basic 7S globulin;^Eukaryota; Viridiplantae; Streptophyta; Embryophyta; Tracheophyta; Spermatophyta; Magnoliophyta; eudicotyledons; core eudicotyledons; rosids; fabids; Fabales; Fabaceae; Papilionoideae; Phaseoleae; Glycine	.	sigP:1^19^0.739^YES	.	.	GO:0004190^molecular_function^aspartic-type endopeptidase activity`GO:0045735^molecular_function^nutrient reservoir activity`GO:0006508^biological_process^proteolysis
isotig17144	1	35	4.93029	4.83327	1.10747e-09	1.41041e-07	sp|Q8LR63|FLP2_ORYSJ^Q8LR63^Q:898-563,H:1-126^71.43%ID^E:4e-43^RecName: Full=Flowering-promoting factor 1-like protein 2;^Eukaryota; Viridiplantae; Streptophyta; Embryophyta; Tracheophyta; Spermatophyta; Magnoliophyta; Liliopsida; Poales; Poaceae; BEP clade; Ehrhartoideae; Oryzeae; Oryza	.	sp|Q8LR63|FLP2_ORYSJ^Q8LR63^Q:1-113,H:1-127^71.65%ID^E:2e-53^RecName: Full=Flowering-promoting factor 1-like protein 2;^Eukaryota; Viridiplantae; Streptophyta; Embryophyta; Tracheophyta; Spermatophyta; Magnoliophyta; Liliopsida; Poales; Poaceae; BEP clade; Ehrhartoideae; Oryzeae; Oryza	.	.	.	.	GO:0009911^biological_process^positive regulation of flower development`GO:0009739^biological_process^response to gibberellin stimulus
isotig17216	35	1	-4.99871	4.8487	1.10747e-09	1.41041e-07	.	.	.	.	sigP:1^51^0.55^YES	ExpAA=21.14^PredHel=1^Topology=i22-44o	.	.
isotig43075	35	1	-4.99871	4.8487	1.10747e-09	1.41041e-07	.	.	.	.	.	.	.	.
isotig31196	21	83	1.94017	6.26639	1.17275e-09	1.49039e-07	sp|Q42521|DCE1_ARATH^Q42521^Q:98-1570,H:1-502^82.87%ID^E:0^RecName: Full=Glutamate decarboxylase 1;^Eukaryota; Viridiplantae; Streptophyta; Embryophyta; Tracheophyta; Spermatophyta; Magnoliophyta; eudicotyledons; core eudicotyledons; rosids; malvids; Brassicales; Brassicaceae; Camelineae; Arabidopsis	.	sp|Q42521|DCE1_ARATH^Q42521^Q:33-523,H:1-502^82.87%ID^E:0^RecName: Full=Glutamate decarboxylase 1;^Eukaryota; Viridiplantae; Streptophyta; Embryophyta; Tracheophyta; Spermatophyta; Magnoliophyta; eudicotyledons; core eudicotyledons; rosids; malvids; Brassicales; Brassicaceae; Camelineae; Arabidopsis	PF00282.14^Pyridoxal_deC^Pyridoxal-dependent decarboxylase conserved domain^65-413^E:4.5e-102	.	.	COG0076^Glutamate decarboxylase and related PLP-dependent proteins	GO:0005829^cellular_component^cytosol`GO:0005516^molecular_function^calmodulin binding`GO:0004351^molecular_function^glutamate decarboxylase activity`GO:0030170^molecular_function^pyridoxal phosphate binding`GO:0006536^biological_process^glutamate metabolic process`GO:0046686^biological_process^response to cadmium ion
isotig36209	56	9	-2.65675	5.63543	1.25169e-09	1.58735e-07	.	.	.	PF06886.6^TPX2^Targeting protein for Xklp2 (TPX2)^95-151^E:3.8e-12	.	.	.	.
isotig24136	19	79	2.01253	6.18386	1.25702e-09	1.59074e-07	sp|P42390|TRPA_MAIZE^P42390^Q:37-780,H:88-331^65.73%ID^E:2e-101^RecName: Full=Indole-3-glycerol phosphate lyase, chloroplastic;^Eukaryota; Viridiplantae; Streptophyta; Embryophyta; Tracheophyta; Spermatophyta; Magnoliophyta; Liliopsida; Poales; Poaceae; PACMAD clade; Panicoideae; Andropogoneae; Zea	.	sp|P42390|TRPA_MAIZE^P42390^Q:13-276,H:88-347^65.53%ID^E:4e-122^RecName: Full=Indole-3-glycerol phosphate lyase, chloroplastic;^Eukaryota; Viridiplantae; Streptophyta; Embryophyta; Tracheophyta; Spermatophyta; Magnoliophyta; Liliopsida; Poales; Poaceae; PACMAD clade; Panicoideae; Andropogoneae; Zea	PF00290.15^Trp_syntA^Tryptophan synthase alpha chain^19-274^E:1.2e-98`PF00977.16^His_biosynth^Histidine biosynthesis protein^200-249^E:3.2e-05	.	.	.	GO:0009507^cellular_component^chloroplast`GO:0033984^molecular_function^indole-3-glycerol-phosphate lyase activity`GO:0004834^molecular_function^tryptophan synthase activity
isotig37271	759	549	-0.503487	9.87954	1.30022e-09	1.64194e-07	sp|Q10HD0|CB23_ORYSJ^Q10HD0^Q:64-843,H:1-263^93.96%ID^E:6e-176^RecName: Full=Chlorophyll a-b binding protein, chloroplastic;^Eukaryota; Viridiplantae; Streptophyta; Embryophyta; Tracheophyta; Spermatophyta; Magnoliophyta; Liliopsida; Poales; Poaceae; BEP clade; Ehrhartoideae; Oryzeae; Oryza	.	sp|Q10HD0|CB23_ORYSJ^Q10HD0^Q:1-260,H:1-263^93.96%ID^E:4e-178^RecName: Full=Chlorophyll a-b binding protein, chloroplastic;^Eukaryota; Viridiplantae; Streptophyta; Embryophyta; Tracheophyta; Spermatophyta; Magnoliophyta; Liliopsida; Poales; Poaceae; BEP clade; Ehrhartoideae; Oryzeae; Oryza	PF00504.16^Chloroa_b-bind^Chlorophyll A-B binding protein^61-226^E:1.4e-50	.	.	.	GO:0009941^cellular_component^chloroplast envelope`GO:0009535^cellular_component^chloroplast thylakoid membrane`GO:0016021^cellular_component^integral to membrane`GO:0009522^cellular_component^photosystem I`GO:0009523^cellular_component^photosystem II`GO:0005886^cellular_component^plasma membrane`GO:0010287^cellular_component^plastoglobule`GO:0016168^molecular_function^chlorophyll binding`GO:0046…
isotig21079	47	5	-3.23667	5.33437	1.3415e-09	1.69051e-07	sp|P80639|IF5A_MAIZE^P80639^Q:84-563,H:1-160^86.25%ID^E:1e-99^RecName: Full=Eukaryotic translation initiation factor 5A;^Eukaryota; Viridiplantae; Streptophyta; Embryophyta; Tracheophyta; Spermatophyta; Magnoliophyta; Liliopsida; Poales; Poaceae; PACMAD clade; Panicoideae; Andropogoneae; Zea	.	sp|P80639|IF5A_MAIZE^P80639^Q:1-160,H:1-160^86.25%ID^E:2e-102^RecName: Full=Eukaryotic translation initiation factor 5A;^Eukaryota; Viridiplantae; Streptophyta; Embryophyta; Tracheophyta; Spermatophyta; Magnoliophyta; Liliopsida; Poales; Poaceae; PACMAD clade; Panicoideae; Andropogoneae; Zea	PF00467.24^KOW^KOW motif^30-50^E:6.9e-05`PF01287.15^eIF-5a^Eukaryotic elongation factor 5A hypusine, DNA-binding OB fold^86-155^E:9.5e-30	.	.	.	GO:0005634^cellular_component^nucleus`GO:0043022^molecular_function^ribosome binding`GO:0003746^molecular_function^translation elongation factor activity`GO:0003743^molecular_function^translation initiation factor activity`GO:0042742^biological_process^defense response to bacterium`GO:0034050^biological_process^host programmed cell death induced by symbiont`GO:0008612^biological_process^peptidyl-…
isotig30248	338	202	-0.778582	8.61085	1.365e-09	1.71652e-07	sp|Q9FLP9|GGAP2_ARATH^Q9FLP9^Q:393-1580,H:1-394^68.67%ID^E:0^RecName: Full=GDP-L-galactose phosphorylase 2;^Eukaryota; Viridiplantae; Streptophyta; Embryophyta; Tracheophyta; Spermatophyta; Magnoliophyta; eudicotyledons; core eudicotyledons; rosids; malvids; Brassicales; Brassicaceae; Camelineae; Arabidopsis	.	sp|Q9FLP9|GGAP2_ARATH^Q9FLP9^Q:3-398,H:1-394^68.67%ID^E:0^RecName: Full=GDP-L-galactose phosphorylase 2;^Eukaryota; Viridiplantae; Streptophyta; Embryophyta; Tracheophyta; Spermatophyta; Magnoliophyta; eudicotyledons; core eudicotyledons; rosids; malvids; Brassicales; Brassicaceae; Camelineae; Arabidopsis	.	.	.	.	GO:0005737^cellular_component^cytoplasm`GO:0005634^cellular_component^nucleus`GO:0010475^molecular_function^galactose-1-phosphate guanylyltransferase (GDP) activity`GO:0080048^molecular_function^GDP-D-glucose phosphorylase activity`GO:0005085^molecular_function^guanyl-nucleotide exchange factor activity`GO:0016787^molecular_function^hydrolase activity`GO:0000166^molecular_function^nucleotide bind…
isotig19984	150	282	0.873902	8.28231	1.46026e-09	1.83247e-07	sp|F4HVY0|CER1_ARATH^F4HVY0^Q:225-2072,H:1-620^55.95%ID^E:0^RecName: Full=Protein ECERIFERUM 1;^Eukaryota; Viridiplantae; Streptophyta; Embryophyta; Tracheophyta; Spermatophyta; Magnoliophyta; eudicotyledons; core eudicotyledons; rosids; malvids; Brassicales; Brassicaceae; Camelineae; Arabidopsis	.	sp|F4HVY0|CER1_ARATH^F4HVY0^Q:1-616,H:1-620^55.95%ID^E:0^RecName: Full=Protein ECERIFERUM 1;^Eukaryota; Viridiplantae; Streptophyta; Embryophyta; Tracheophyta; Spermatophyta; Magnoliophyta; eudicotyledons; core eudicotyledons; rosids; malvids; Brassicales; Brassicaceae; Camelineae; Arabidopsis	PF04116.8^FA_hydroxylase^Fatty acid hydroxylase superfamily^138-253^E:1.7e-15`PF12076.3^Wax2_C^WAX2 C-terminal domain^453-615^E:1.1e-62	.	ExpAA=105.07^PredHel=5^Topology=o46-68i99-121o126-145i182-213o330-352i	NOG247082^Neurogenic differentiation 4 protein	GO:0005789^cellular_component^endoplasmic reticulum membrane`GO:0016021^cellular_component^integral to membrane`GO:0005506^molecular_function^iron ion binding`GO:0016491^molecular_function^oxidoreductase activity`GO:0006633^biological_process^fatty acid biosynthetic process
isotig28679	114	41	-1.50874	6.83866	1.52872e-09	1.91438e-07	sp|Q8S8S7|PUB34_ARATH^Q8S8S7^Q:1525-2421,H:426-721^53.18%ID^E:6e-98^RecName: Full=U-box domain-containing protein 34;^Eukaryota; Viridiplantae; Streptophyta; Embryophyta; Tracheophyta; Spermatophyta; Magnoliophyta; eudicotyledons; core eudicotyledons; rosids; malvids; Brassicales; Brassicaceae; Camelineae; Arabidopsis	.	.	.	.	.	.	.
isotig04744	38	2	-4.20037	4.98627	1.54122e-09	1.92201e-07	.	.	.	.	.	ExpAA=21.86^PredHel=1^Topology=o242-264i	.	.
isotig12774	38	2	-4.20037	4.98627	1.54122e-09	1.92201e-07	sp|Q9LS01|AOC3_ARATH^Q9LS01^Q:881-357,H:61-235^65.34%ID^E:2e-75^RecName: Full=Allene oxide cyclase 3, chloroplastic;^Eukaryota; Viridiplantae; Streptophyta; Embryophyta; Tracheophyta; Spermatophyta; Magnoliophyta; eudicotyledons; core eudicotyledons; rosids; malvids; Brassicales; Brassicaceae; Camelineae; Arabidopsis	.	sp|Q9LS01|AOC3_ARATH^Q9LS01^Q:84-281,H:61-258^62.31%ID^E:2e-86^RecName: Full=Allene oxide cyclase 3, chloroplastic;^Eukaryota; Viridiplantae; Streptophyta; Embryophyta; Tracheophyta; Spermatophyta; Magnoliophyta; eudicotyledons; core eudicotyledons; rosids; malvids; Brassicales; Brassicaceae; Camelineae; Arabidopsis	PF06351.6^Allene_ox_cyc^Allene oxide cyclase^103-279^E:9.4e-100	.	.	.	GO:0009507^cellular_component^chloroplast`GO:0005886^cellular_component^plasma membrane`GO:0005774^cellular_component^vacuolar membrane`GO:0046423^molecular_function^allene-oxide cyclase activity`GO:0009695^biological_process^jasmonic acid biosynthetic process`GO:0009620^biological_process^response to fungus`GO:0009651^biological_process^response to salt stress
isotig41594	28	97	1.7518	6.52293	1.59739e-09	1.98792e-07	.	.	.	.	.	.	.	.
isotig14527	30	0	-7.93107	4.61387	1.90354e-09	2.32077e-07	sp|Q8LDW9|XTH9_ARATH^Q8LDW9^Q:193-1068,H:28-288^52.05%ID^E:2e-102^RecName: Full=Xyloglucan endotransglucosylase/hydrolase protein 9;^Eukaryota; Viridiplantae; Streptophyta; Embryophyta; Tracheophyta; Spermatophyta; Magnoliophyta; eudicotyledons; core eudicotyledons; rosids; malvids; Brassicales; Brassicaceae; Camelineae; Arabidopsis	.	.	.	.	.	.	.
isotig15397	30	0	-7.93107	4.61387	1.90354e-09	2.32077e-07	sp|Q9ZQX4|VATF_ARATH^Q9ZQX4^Q:579-199,H:1-127^85.83%ID^E:1e-77^RecName: Full=V-type proton ATPase subunit F;^Eukaryota; Viridiplantae; Streptophyta; Embryophyta; Tracheophyta; Spermatophyta; Magnoliophyta; eudicotyledons; core eudicotyledons; rosids; malvids; Brassicales; Brassicaceae; Camelineae; Arabidopsis	.	sp|Q9ZQX4|VATF_ARATH^Q9ZQX4^Q:50-176,H:1-127^85.83%ID^E:2e-78^RecName: Full=V-type proton ATPase subunit F;^Eukaryota; Viridiplantae; Streptophyta; Embryophyta; Tracheophyta; Spermatophyta; Magnoliophyta; eudicotyledons; core eudicotyledons; rosids; malvids; Brassicales; Brassicaceae; Camelineae; Arabidopsis	PF01990.12^ATP-synt_F^ATP synthase (F/14-kDa) subunit^64-164^E:4.4e-29	.	.	COG1436^Archaeal/vacuolar-type H+-ATPase subunit F	GO:0005794^cellular_component^Golgi apparatus`GO:0005886^cellular_component^plasma membrane`GO:0033180^cellular_component^proton-transporting V-type ATPase, V1 domain`GO:0005774^cellular_component^vacuolar membrane`GO:0046933^molecular_function^hydrogen ion transporting ATP synthase activity, rotational mechanism`GO:0046961^molecular_function^proton-transporting ATPase activity, rotational mechan…
isotig16814	0	30	7.89493	4.59915	1.90354e-09	2.32077e-07	sp|Q99P31|HPBP1_MOUSE^Q99P31^Q:1360-449,H:42-351^27.16%ID^E:2e-19^RecName: Full=Hsp70-binding protein 1;^Eukaryota; Metazoa; Chordata; Craniata; Vertebrata; Euteleostomi; Mammalia; Eutheria; Euarchontoglires; Glires; Rodentia; Sciurognathi; Muroidea; Muridae; Murinae; Mus; Mus	.	sp|Q99P31|HPBP1_MOUSE^Q99P31^Q:8-311,H:42-351^27.16%ID^E:5e-20^RecName: Full=Hsp70-binding protein 1;^Eukaryota; Metazoa; Chordata; Craniata; Vertebrata; Euteleostomi; Mammalia; Eutheria; Euarchontoglires; Glires; Rodentia; Sciurognathi; Muroidea; Muridae; Murinae; Mus; Mus	PF08609.5^Fes1^Nucleotide exchange factor Fes1^10-96^E:5.5e-05`PF13646.1^HEAT_2^HEAT repeats^144-251^E:1.8e-06	.	.	.	GO:0032436^biological_process^positive regulation of proteasomal ubiquitin-dependent protein catabolic process`GO:0031398^biological_process^positive regulation of protein ubiquitination
isotig20781	30	0	-7.93107	4.61387	1.90354e-09	2.32077e-07	sp|E9L7A5|PAT_PETHY^E9L7A5^Q:1412-189,H:72-479^78.68%ID^E:0^RecName: Full=Bifunctional aspartate aminotransferase and glutamate/aspartate-prephenate aminotransferase;^Eukaryota; Viridiplantae; Streptophyta; Embryophyta; Tracheophyta; Spermatophyta; Magnoliophyta; eudicotyledons; core eudicotyledons; asterids; lamiids; Solanales; Solanaceae; Petunioideae; Petunia	.	.	.	sigP:1^25^0.517^YES	.	.	.
isotig22856	30	0	-7.93107	4.61387	1.90354e-09	2.32077e-07	sp|Q93V72|E13L4_ARATH^Q93V72^Q:299-538,H:21-97^58.75%ID^E:1e-20^RecName: Full=Glucan endo-1,3-beta-glucosidase-like protein At1g69295;^Eukaryota; Viridiplantae; Streptophyta; Embryophyta; Tracheophyta; Spermatophyta; Magnoliophyta; eudicotyledons; core eudicotyledons; rosids; malvids; Brassicales; Brassicaceae; Camelineae; Arabidopsis	.	sp|Q93V72|E13L4_ARATH^Q93V72^Q:7-104,H:2-97^51.52%ID^E:6e-24^RecName: Full=Glucan endo-1,3-beta-glucosidase-like protein At1g69295;^Eukaryota; Viridiplantae; Streptophyta; Embryophyta; Tracheophyta; Spermatophyta; Magnoliophyta; eudicotyledons; core eudicotyledons; rosids; malvids; Brassicales; Brassicaceae; Camelineae; Arabidopsis	PF07983.8^X8^X8 domain^25-97^E:9e-15	sigP:1^23^0.825^YES	ExpAA=32.52^PredHel=1^Topology=o169-191i	.	GO:0031225^cellular_component^anchored to membrane`GO:0005886^cellular_component^plasma membrane`GO:0009506^cellular_component^plasmodesma`GO:0001872^molecular_function^(1->3)-beta-D-glucan binding
isotig23379	30	0	-7.93107	4.61387	1.90354e-09	2.32077e-07	sp|Q9SS37|RTNLH_ARATH^Q9SS37^Q:166-930,H:9-247^48.63%ID^E:1e-74^RecName: Full=Reticulon-like protein B8;^Eukaryota; Viridiplantae; Streptophyta; Embryophyta; Tracheophyta; Spermatophyta; Magnoliophyta; eudicotyledons; core eudicotyledons; rosids; malvids; Brassicales; Brassicaceae; Camelineae; Arabidopsis	.	.	.	.	.	.	.
isotig24630	30	0	-7.93107	4.61387	1.90354e-09	2.32077e-07	sp|Q41350|OLP1_SOLLC^Q41350^Q:161-727,H:37-251^32.91%ID^E:6e-21^RecName: Full=Osmotin-like protein;^Eukaryota; Viridiplantae; Streptophyta; Embryophyta; Tracheophyta; Spermatophyta; Magnoliophyta; eudicotyledons; core eudicotyledons; asterids; lamiids; Solanales; Solanaceae; Solanoideae; Solaneae; Solanum; Lycopersicon	.	sp|Q41350|OLP1_SOLLC^Q41350^Q:42-242,H:25-251^34.96%ID^E:3e-28^RecName: Full=Osmotin-like protein;^Eukaryota; Viridiplantae; Streptophyta; Embryophyta; Tracheophyta; Spermatophyta; Magnoliophyta; eudicotyledons; core eudicotyledons; asterids; lamiids; Solanales; Solanaceae; Solanoideae; Solaneae; Solanum; Lycopersicon	PF00314.12^Thaumatin^Thaumatin family^52-243^E:2.1e-25	sigP:1^32^0.708^YES	ExpAA=21.28^PredHel=1^Topology=i13-35o	.	GO:0005618^cellular_component^cell wall`GO:0005576^cellular_component^extracellular region
isotig24631	30	0	-7.93107	4.61387	1.90354e-09	2.32077e-07	.	.	.	.	.	.	.	.
isotig25163	30	0	-7.93107	4.61387	1.90354e-09	2.32077e-07	sp|P50883|RL121_ARATH^P50883^Q:70-561,H:1-164^89.63%ID^E:9e-102^RecName: Full=60S ribosomal protein L12-1;^Eukaryota; Viridiplantae; Streptophyta; Embryophyta; Tracheophyta; Spermatophyta; Magnoliophyta; eudicotyledons; core eudicotyledons; rosids; malvids; Brassicales; Brassicaceae; Camelineae; Arabidopsis	.	sp|P50883|RL121_ARATH^P50883^Q:24-187,H:1-164^89.63%ID^E:6e-103^RecName: Full=60S ribosomal protein L12-1;^Eukaryota; Viridiplantae; Streptophyta; Embryophyta; Tracheophyta; Spermatophyta; Magnoliophyta; eudicotyledons; core eudicotyledons; rosids; malvids; Brassicales; Brassicaceae; Camelineae; Arabidopsis	PF03946.9^Ribosomal_L11_N^Ribosomal protein L11, N-terminal domain^38-93^E:2.4e-16`PF00298.14^Ribosomal_L11^Ribosomal protein L11, RNA binding domain^98-167^E:2.3e-13	.	.	COG0080^Ribosomal protein L11	GO:0009507^cellular_component^chloroplast`GO:0022625^cellular_component^cytosolic large ribosomal subunit`GO:0005730^cellular_component^nucleolus`GO:0009506^cellular_component^plasmodesma`GO:0005773^cellular_component^vacuole`GO:0019843^molecular_function^rRNA binding`GO:0003735^molecular_function^structural constituent of ribosome`GO:0008270^molecular_function^zinc ion binding`GO:0009409^biologi…
isotig25384	30	0	-7.93107	4.61387	1.90354e-09	2.32077e-07	.	.	.	.	.	.	.	.
isotig06723	105	36	-1.57724	6.7058	1.92009e-09	2.3362e-07	sp|Q8BY89|CTL2_MOUSE^Q8BY89^Q:3308-1326,H:16-683^26.27%ID^E:2e-57^RecName: Full=Choline transporter-like protein 2;^Eukaryota; Metazoa; Chordata; Craniata; Vertebrata; Euteleostomi; Mammalia; Eutheria; Euarchontoglires; Glires; Rodentia; Sciurognathi; Muroidea; Muridae; Murinae; Mus; Mus	.	sp|Q8BY89|CTL2_MOUSE^Q8BY89^Q:14-682,H:10-683^26.05%ID^E:3e-59^RecName: Full=Choline transporter-like protein 2;^Eukaryota; Metazoa; Chordata; Craniata; Vertebrata; Euteleostomi; Mammalia; Eutheria; Euarchontoglires; Glires; Rodentia; Sciurognathi; Muroidea; Muridae; Murinae; Mus; Mus	PF04515.7^Choline_transpo^Plasma-membrane choline transporter^330-676^E:4.8e-93	.	ExpAA=207.53^PredHel=9^Topology=o40-62i246-268o273-295i327-349o369-391i442-464o497-519i601-622o637-659i	.	GO:0016021^cellular_component^integral to membrane`GO:0004871^molecular_function^signal transducer activity`GO:0043123^biological_process^positive regulation of I-kappaB kinase/NF-kappaB cascade`GO:0006810^biological_process^transport
isotig25162	20	80	1.95711	6.21198	1.95348e-09	2.37201e-07	sp|P50883|RL121_ARATH^P50883^Q:89-571,H:4-164^88.82%ID^E:3e-98^RecName: Full=60S ribosomal protein L12-1;^Eukaryota; Viridiplantae; Streptophyta; Embryophyta; Tracheophyta; Spermatophyta; Magnoliophyta; eudicotyledons; core eudicotyledons; rosids; malvids; Brassicales; Brassicaceae; Camelineae; Arabidopsis	.	sp|P50883|RL121_ARATH^P50883^Q:27-190,H:1-164^89.02%ID^E:5e-103^RecName: Full=60S ribosomal protein L12-1;^Eukaryota; Viridiplantae; Streptophyta; Embryophyta; Tracheophyta; Spermatophyta; Magnoliophyta; eudicotyledons; core eudicotyledons; rosids; malvids; Brassicales; Brassicaceae; Camelineae; Arabidopsis	PF03946.9^Ribosomal_L11_N^Ribosomal protein L11, N-terminal domain^41-96^E:2.5e-16`PF00298.14^Ribosomal_L11^Ribosomal protein L11, RNA binding domain^101-170^E:4.6e-13	.	.	COG0080^Ribosomal protein L11	GO:0009507^cellular_component^chloroplast`GO:0022625^cellular_component^cytosolic large ribosomal subunit`GO:0005730^cellular_component^nucleolus`GO:0009506^cellular_component^plasmodesma`GO:0005773^cellular_component^vacuole`GO:0019843^molecular_function^rRNA binding`GO:0003735^molecular_function^structural constituent of ribosome`GO:0008270^molecular_function^zinc ion binding`GO:0009409^biologi…
isotig30332	97	206	1.04935	7.77554	2.0996e-09	2.5443e-07	sp|Q9FPK7|INO1_MAIZE^Q9FPK7^Q:1955-426,H:1-510^86.67%ID^E:0^RecName: Full=Inositol-3-phosphate synthase;^Eukaryota; Viridiplantae; Streptophyta; Embryophyta; Tracheophyta; Spermatophyta; Magnoliophyta; Liliopsida; Poales; Poaceae; PACMAD clade; Panicoideae; Andropogoneae; Zea	.	.	.	.	.	.	.
isotig17364	34	1	-4.95704	4.81204	2.15153e-09	2.60196e-07	sp|Q9SDD6|PRX2F_ORYSJ^Q9SDD6^Q:138-635,H:33-198^91.57%ID^E:2e-108^RecName: Full=Peroxiredoxin-2F, mitochondrial;^Eukaryota; Viridiplantae; Streptophyta; Embryophyta; Tracheophyta; Spermatophyta; Magnoliophyta; Liliopsida; Poales; Poaceae; BEP clade; Ehrhartoideae; Oryzeae; Oryza	.	sp|Q9SDD6|PRX2F_ORYSJ^Q9SDD6^Q:17-211,H:1-198^85.86%ID^E:5e-110^RecName: Full=Peroxiredoxin-2F, mitochondrial;^Eukaryota; Viridiplantae; Streptophyta; Embryophyta; Tracheophyta; Spermatophyta; Magnoliophyta; Liliopsida; Poales; Poaceae; BEP clade; Ehrhartoideae; Oryzeae; Oryza	PF00578.16^AhpC-TSA^AhpC/TSA family^53-163^E:3.6e-09`PF08534.5^Redoxin^Redoxin^57-207^E:1.1e-32	.	.	COG0678^Peroxiredoxin	GO:0005759^cellular_component^mitochondrial matrix`GO:0004601^molecular_function^peroxidase activity`GO:0051920^molecular_function^peroxiredoxin activity`GO:0046686^biological_process^response to cadmium ion`GO:0006979^biological_process^response to oxidative stress
isotig29209	270	151	-0.874153	8.25512	2.39731e-09	2.89336e-07	sp|Q6ENQ5|YCF68_SACOF^Q6ENQ5^Q:435-836,H:1-134^99.25%ID^E:7e-57^RecName: Full=Uncharacterized protein ycf68;^Eukaryota; Viridiplantae; Streptophyta; Embryophyta; Tracheophyta; Spermatophyta; Magnoliophyta; Liliopsida; Poales; Poaceae; PACMAD clade; Panicoideae; Andropogoneae; Saccharum; Saccharum officinarum complex	.	.	.	.	.	.	GO:0009507^cellular_component^chloroplast
isotig20543	129	51	-1.3729	7.04901	2.5025e-09	3.01426e-07	sp|P09315|G3PA_MAIZE^P09315^Q:1528-320,H:1-403^94.8%ID^E:0^RecName: Full=Glyceraldehyde-3-phosphate dehydrogenase A, chloroplastic;^Eukaryota; Viridiplantae; Streptophyta; Embryophyta; Tracheophyta; Spermatophyta; Magnoliophyta; Liliopsida; Poales; Poaceae; PACMAD clade; Panicoideae; Andropogoneae; Zea	.	sp|P09315|G3PA_MAIZE^P09315^Q:1-403,H:1-403^94.8%ID^E:0^RecName: Full=Glyceraldehyde-3-phosphate dehydrogenase A, chloroplastic;^Eukaryota; Viridiplantae; Streptophyta; Embryophyta; Tracheophyta; Spermatophyta; Magnoliophyta; Liliopsida; Poales; Poaceae; PACMAD clade; Panicoideae; Andropogoneae; Zea	PF00044.19^Gp_dh_N^Glyceraldehyde 3-phosphate dehydrogenase, NAD binding domain^69-220^E:6.1e-53`PF02800.15^Gp_dh_C^Glyceraldehyde 3-phosphate dehydrogenase, C-terminal domain^225-381^E:2.3e-67	.	.	.	GO:0009507^cellular_component^chloroplast`GO:0047100^molecular_function^glyceraldehyde-3-phosphate dehydrogenase (NADP+) (phosphorylating) activity`GO:0051287^molecular_function^NAD binding`GO:0050661^molecular_function^NADP binding`GO:0006006^biological_process^glucose metabolic process`GO:0019253^biological_process^reductive pentose-phosphate cycle
isotig41621	7	51	2.80714	5.46545	2.51897e-09	3.02802e-07	.	.	.	.	.	.	.	.
isotig20719	34	106	1.60066	6.68194	2.88948e-09	3.46645e-07	sp|Q9C5T4|WRK18_ARATH^Q9C5T4^Q:968-735,H:156-233^75.64%ID^E:2e-34^RecName: Full=WRKY transcription factor 18;^Eukaryota; Viridiplantae; Streptophyta; Embryophyta; Tracheophyta; Spermatophyta; Magnoliophyta; eudicotyledons; core eudicotyledons; rosids; malvids; Brassicales; Brassicaceae; Camelineae; Arabidopsis	.	.	.	.	.	.	.
isotig37652	371	230	-0.725763	8.76392	2.97292e-09	3.55944e-07	sp|Q943E9|HS17B_ORYSJ^Q943E9^Q:1031-621,H:1-135^81.02%ID^E:3e-60^RecName: Full=17.9 kDa heat shock protein 2;^Eukaryota; Viridiplantae; Streptophyta; Embryophyta; Tracheophyta; Spermatophyta; Magnoliophyta; Liliopsida; Poales; Poaceae; BEP clade; Ehrhartoideae; Oryzeae; Oryza	.	sp|Q943E9|HS17B_ORYSJ^Q943E9^Q:33-169,H:1-135^82.48%ID^E:2e-73^RecName: Full=17.9 kDa heat shock protein 2;^Eukaryota; Viridiplantae; Streptophyta; Embryophyta; Tracheophyta; Spermatophyta; Magnoliophyta; Liliopsida; Poales; Poaceae; BEP clade; Ehrhartoideae; Oryzeae; Oryza	PF00011.16^HSP20^Hsp20/alpha crystallin family^79-172^E:1.8e-17	.	.	NOG140091^Heat shock protein HSP20	GO:0005737^cellular_component^cytoplasm`GO:0006950^biological_process^response to stress
isotig02133	40	3	-3.71808	5.08137	3.12385e-09	3.73268e-07	sp|O82106|ZM33_MAIZE^O82106^Q:582-292,H:13-109^80.41%ID^E:5e-23^RecName: Full=Anther-specific protein MZm3-3;^Eukaryota; Viridiplantae; Streptophyta; Embryophyta; Tracheophyta; Spermatophyta; Magnoliophyta; Liliopsida; Poales; Poaceae; PACMAD clade; Panicoideae; Andropogoneae; Zea	.	sp|O82106|ZM33_MAIZE^O82106^Q:8-104,H:13-109^80.41%ID^E:4e-36^RecName: Full=Anther-specific protein MZm3-3;^Eukaryota; Viridiplantae; Streptophyta; Embryophyta; Tracheophyta; Spermatophyta; Magnoliophyta; Liliopsida; Poales; Poaceae; PACMAD clade; Panicoideae; Andropogoneae; Zea	.	sigP:1^35^0.881^YES	ExpAA=20.20^PredHel=1^Topology=i13-35o	.	GO:0005576^cellular_component^extracellular region
isotig23213	49	130	1.36914	7.02824	3.61687e-09	4.31321e-07	sp|O65091|NLTP4_ORYSJ^O65091^Q:967-698,H:30-119^65.56%ID^E:4e-21^RecName: Full=Non-specific lipid-transfer protein 4;^Eukaryota; Viridiplantae; Streptophyta; Embryophyta; Tracheophyta; Spermatophyta; Magnoliophyta; Liliopsida; Poales; Poaceae; BEP clade; Ehrhartoideae; Oryzeae; Oryza	.	sp|O65091|NLTP4_ORYSJ^O65091^Q:56-146,H:29-119^65.93%ID^E:5e-36^RecName: Full=Non-specific lipid-transfer protein 4;^Eukaryota; Viridiplantae; Streptophyta; Embryophyta; Tracheophyta; Spermatophyta; Magnoliophyta; Liliopsida; Poales; Poaceae; BEP clade; Ehrhartoideae; Oryzeae; Oryza	PF14368.1^LTP_2^Probable lipid transfer^40-134^E:3.5e-05`PF00234.17^Tryp_alpha_amyl^Protease inhibitor/seed storage/LTP family^57-142^E:1.1e-07	.	ExpAA=23.50^PredHel=1^Topology=o33-55i	.	GO:0008289^molecular_function^lipid binding`GO:0006869^biological_process^lipid transport
isotig07983	29	0	-7.88237	4.57065	3.80158e-09	4.38526e-07	sp|Q9SVM8|GRP2_ARATH^Q9SVM8^Q:127-399,H:25-114^61.54%ID^E:9e-28^RecName: Full=Glycine-rich RNA-binding protein 2, mitochondrial;^Eukaryota; Viridiplantae; Streptophyta; Embryophyta; Tracheophyta; Spermatophyta; Magnoliophyta; eudicotyledons; core eudicotyledons; rosids; malvids; Brassicales; Brassicaceae; Camelineae; Arabidopsis	.	sp|Q9SVM8|GRP2_ARATH^Q9SVM8^Q:24-133,H:1-114^58.26%ID^E:2e-36^RecName: Full=Glycine-rich RNA-binding protein 2, mitochondrial;^Eukaryota; Viridiplantae; Streptophyta; Embryophyta; Tracheophyta; Spermatophyta; Magnoliophyta; eudicotyledons; core eudicotyledons; rosids; malvids; Brassicales; Brassicaceae; Camelineae; Arabidopsis	PF00076.17^RRM_1^RNA recognition motif. (a.k.a. RRM, RBD, or RNP domain)^56-126^E:8.3e-23`PF14259.1^RRM_6^RNA recognition motif (a.k.a. RRM, RBD, or RNP domain)^56-126^E:1.2e-15`PF13893.1^RRM_5^RNA recognition motif. (a.k.a. RRM, RBD, or RNP domain)^70-129^E:7.5e-09	.	.	COG0724^RNA-binding proteins (RRM domain)	GO:0005739^cellular_component^mitochondrion`GO:0005524^molecular_function^ATP binding`GO:0005507^molecular_function^copper ion binding`GO:0003690^molecular_function^double-stranded DNA binding`GO:0003723^molecular_function^RNA binding`GO:0003697^molecular_function^single-stranded DNA binding`GO:0009409^biological_process^response to cold`GO:0006970^biological_process^response to osmotic stress`GO…
isotig09014	29	0	-7.88237	4.57065	3.80158e-09	4.38526e-07	sp|P52409|E13B_WHEAT^P52409^Q:227-1564,H:23-460^73.77%ID^E:0^RecName: Full=Glucan endo-1,3-beta-glucosidase;^Eukaryota; Viridiplantae; Streptophyta; Embryophyta; Tracheophyta; Spermatophyta; Magnoliophyta; Liliopsida; Poales; Poaceae; BEP clade; Pooideae; Triticeae; Triticum	.	sp|P52409|E13B_WHEAT^P52409^Q:27-471,H:24-460^74.61%ID^E:0^RecName: Full=Glucan endo-1,3-beta-glucosidase;^Eukaryota; Viridiplantae; Streptophyta; Embryophyta; Tracheophyta; Spermatophyta; Magnoliophyta; Liliopsida; Poales; Poaceae; BEP clade; Pooideae; Triticeae; Triticum	PF00332.13^Glyco_hydro_17^Glycosyl hydrolases family 17^29-351^E:3.9e-72`PF07983.8^X8^X8 domain^387-456^E:8.7e-18	sigP:1^22^0.73^YES	.	.	GO:0043169^molecular_function^cation binding`GO:0042973^molecular_function^glucan endo-1,3-beta-D-glucosidase activity`GO:0005975^biological_process^carbohydrate metabolic process`GO:0006952^biological_process^defense response
isotig10105	0	29	7.84623	4.55623	3.80158e-09	4.38526e-07	sp|Q0DKW8|LTI6B_ORYSJ^Q0DKW8^Q:518-360,H:3-55^94.34%ID^E:4e-17^RecName: Full=Hydrophobic protein LTI6B;^Eukaryota; Viridiplantae; Streptophyta; Embryophyta; Tracheophyta; Spermatophyta; Magnoliophyta; Liliopsida; Poales; Poaceae; BEP clade; Ehrhartoideae; Oryzeae; Oryza	.	.	.	.	.	.	GO:0016021^cellular_component^integral to membrane`GO:0042538^biological_process^hyperosmotic salinity response
isotig11556	0	29	7.84623	4.55623	3.80158e-09	4.38526e-07	sp|P49689|RS30_ARATH^P49689^Q:570-385,H:1-62^96.77%ID^E:1e-24^RecName: Full=40S ribosomal protein S30;^Eukaryota; Viridiplantae; Streptophyta; Embryophyta; Tracheophyta; Spermatophyta; Magnoliophyta; eudicotyledons; core eudicotyledons; rosids; malvids; Brassicales; Brassicaceae; Camelineae; Arabidopsis	.	.	.	.	.	.	GO:0022627^cellular_component^cytosolic small ribosomal subunit`GO:0005730^cellular_component^nucleolus`GO:0003735^molecular_function^structural constituent of ribosome`GO:0006412^biological_process^translation
isotig13382	29	0	-7.88237	4.57065	3.80158e-09	4.38526e-07	sp|P74007|SPOT_SYNY3^P74007^Q:498-1076,H:56-231^43.01%ID^E:2e-36^RecName: Full=Probable guanosine-3',5'-bis(diphosphate) 3'-pyrophosphohydrolase;^Bacteria; Cyanobacteria; Chroococcales; Synechocystis`sp|P74007|SPOT_SYNY3^P74007^Q:1448-1810,H:265-376^50.41%ID^E:8e-26^RecName: Full=Probable guanosine-3',5'-bis(diphosphate) 3'-pyrophosphohydrolase;^Bacteria; Cyanobacteria; Chroococcales; Synechocyst…	.	sp|Q8LGG8|USPAL_ARATH^Q8LGG8^Q:139-192,H:110-163^42.59%ID^E:1e-09^RecName: Full=Universal stress protein A-like protein;^Eukaryota; Viridiplantae; Streptophyta; Embryophyta; Tracheophyta; Spermatophyta; Magnoliophyta; eudicotyledons; core eudicotyledons; rosids; malvids; Brassicales; Brassicaceae; Camelineae; Arabidopsis	PF00582.21^Usp^Universal stress protein family^47-191^E:7e-26	.	.	COG0589^Universal stress protein UspA and related nucleotide-binding proteins	GO:0005886^cellular_component^plasma membrane`GO:0006950^biological_process^response to stress
isotig13941	29	0	-7.88237	4.57065	3.80158e-09	4.38526e-07	sp|Q43695|TBB3_MAIZE^Q43695^Q:161-1459,H:1-430^97.92%ID^E:0^RecName: Full=Tubulin beta-3 chain;^Eukaryota; Viridiplantae; Streptophyta; Embryophyta; Tracheophyta; Spermatophyta; Magnoliophyta; Liliopsida; Poales; Poaceae; PACMAD clade; Panicoideae; Andropogoneae; Zea	.	sp|Q43695|TBB3_MAIZE^Q43695^Q:54-500,H:1-444^97.76%ID^E:0^RecName: Full=Tubulin beta-3 chain;^Eukaryota; Viridiplantae; Streptophyta; Embryophyta; Tracheophyta; Spermatophyta; Magnoliophyta; Liliopsida; Poales; Poaceae; PACMAD clade; Panicoideae; Andropogoneae; Zea	PF00091.20^Tubulin^Tubulin/FtsZ family, GTPase domain^56-278^E:1.7e-72`PF03953.12^Tubulin_C^Tubulin C-terminal domain^317-438^E:8.5e-48	.	.	.	GO:0005737^cellular_component^cytoplasm`GO:0005874^cellular_component^microtubule`GO:0005525^molecular_function^GTP binding`GO:0003924^molecular_function^GTPase activity`GO:0005198^molecular_function^structural molecule activity`GO:0007018^biological_process^microtubule-based movement`GO:0051258^biological_process^protein polymerization
isotig14406	0	29	7.84623	4.55623	3.80158e-09	4.38526e-07	.	.	.	.	.	ExpAA=80.67^PredHel=3^Topology=i115-137o147-169i176-198o	.	.
isotig14437	29	0	-7.88237	4.57065	3.80158e-09	4.38526e-07	sp|Q9NZT1|CALL5_HUMAN^Q9NZT1^Q:730-323,H:14-144^35.97%ID^E:2e-07^RecName: Full=Calmodulin-like protein 5;^Eukaryota; Metazoa; Chordata; Craniata; Vertebrata; Euteleostomi; Mammalia; Eutheria; Euarchontoglires; Primates; Haplorrhini; Catarrhini; Hominidae; Homo	.	sp|Q9NZT1|CALL5_HUMAN^Q9NZT1^Q:22-157,H:14-144^37.5%ID^E:1e-16^RecName: Full=Calmodulin-like protein 5;^Eukaryota; Metazoa; Chordata; Craniata; Vertebrata; Euteleostomi; Mammalia; Eutheria; Euarchontoglires; Primates; Haplorrhini; Catarrhini; Hominidae; Homo`sp|Q9NZT1|CALL5_HUMAN^Q9NZT1^Q:20-82,H:82-144^41.27%ID^E:3e-06^RecName: Full=Calmodulin-like protein 5;^Eukaryota; Metazoa; Chordata; Crania…	PF13499.1^EF_hand_5^EF-hand domain pair^21-80^E:8.3e-11`PF13405.1^EF_hand_4^EF-hand domain^21-46^E:6.5e-05`PF13202.1^EF_hand_3^EF hand^24-44^E:1.4e-06`PF13833.1^EF_hand_6^EF-hand domain pair^25-44^E:0.03`PF13833.1^EF_hand_6^EF-hand domain pair^33-80^E:2e-08`PF13202.1^EF_hand_3^EF hand^61-81^E:0.0021`PF13202.1^EF_hand_3^EF hand^95-117^E:3.6e-05`PF13405.1^EF_hand_4^EF-hand domain^95-120^E:1e-05`PF0…	.	.	COG5126^Ca2+-binding protein (EF-Hand superfamily)	GO:0005509^molecular_function^calcium ion binding`GO:0008544^biological_process^epidermis development`GO:0007165^biological_process^signal transduction
isotig15294	29	0	-7.88237	4.57065	3.80158e-09	4.38526e-07	.	.	.	.	sigP:1^20^0.899^YES	.	.	.
isotig16694	29	0	-7.88237	4.57065	3.80158e-09	4.38526e-07	sp|Q56WD9|THIK2_ARATH^Q56WD9^Q:89-1471,H:1-462^77.06%ID^E:0^RecName: Full=3-ketoacyl-CoA thiolase 2, peroxisomal;^Eukaryota; Viridiplantae; Streptophyta; Embryophyta; Tracheophyta; Spermatophyta; Magnoliophyta; eudicotyledons; core eudicotyledons; rosids; malvids; Brassicales; Brassicaceae; Camelineae; Arabidopsis	.	sp|Q56WD9|THIK2_ARATH^Q56WD9^Q:1-461,H:1-462^77.06%ID^E:0^RecName: Full=3-ketoacyl-CoA thiolase 2, peroxisomal;^Eukaryota; Viridiplantae; Streptophyta; Embryophyta; Tracheophyta; Spermatophyta; Magnoliophyta; eudicotyledons; core eudicotyledons; rosids; malvids; Brassicales; Brassicaceae; Camelineae; Arabidopsis	PF00108.18^Thiolase_N^Thiolase, N-terminal domain^49-306^E:1.2e-81`PF02803.13^Thiolase_C^Thiolase, C-terminal domain^315-437^E:8.6e-49	.	.	COG0183^Acetyl-CoA acetyltransferase	GO:0009507^cellular_component^chloroplast`GO:0009514^cellular_component^glyoxysome`GO:0005739^cellular_component^mitochondrion`GO:0005730^cellular_component^nucleolus`GO:0005777^cellular_component^peroxisome`GO:0005774^cellular_component^vacuolar membrane`GO:0003988^molecular_function^acetyl-CoA C-acyltransferase activity`GO:0006635^biological_process^fatty acid beta-oxidation`GO:0010111^biologic…
isotig21147	29	0	-7.88237	4.57065	3.80158e-09	4.38526e-07	sp|Q6YZF3|SWT11_ORYSJ^Q6YZF3^Q:1363-659,H:1-234^88.09%ID^E:2e-134^RecName: Full=Bidirectional sugar transporter SWEET11;^Eukaryota; Viridiplantae; Streptophyta; Embryophyta; Tracheophyta; Spermatophyta; Magnoliophyta; Liliopsida; Poales; Poaceae; BEP clade; Ehrhartoideae; Oryzeae; Oryza	.	.	.	.	.	.	.
isotig22405	29	0	-7.88237	4.57065	3.80158e-09	4.38526e-07	sp|Q9SRR0|PEX13_ARATH^Q9SRR0^Q:652-368,H:199-304^54.72%ID^E:3e-27^RecName: Full=Peroxisomal membrane protein 13;^Eukaryota; Viridiplantae; Streptophyta; Embryophyta; Tracheophyta; Spermatophyta; Magnoliophyta; eudicotyledons; core eudicotyledons; rosids; malvids; Brassicales; Brassicaceae; Camelineae; Arabidopsis`sp|Q9SRR0|PEX13_ARATH^Q9SRR0^Q:1207-977,H:3-77^50.65%ID^E:3e-08^RecName: Full=Peroxi…	.	sp|Q9SRR0|PEX13_ARATH^Q9SRR0^Q:194-307,H:179-304^57.14%ID^E:3e-37^RecName: Full=Peroxisomal membrane protein 13;^Eukaryota; Viridiplantae; Streptophyta; Embryophyta; Tracheophyta; Spermatophyta; Magnoliophyta; eudicotyledons; core eudicotyledons; rosids; malvids; Brassicales; Brassicaceae; Camelineae; Arabidopsis	.	.	.	.	GO:0005778^cellular_component^peroxisomal membrane`GO:0006635^biological_process^fatty acid beta-oxidation`GO:0016558^biological_process^protein import into peroxisome matrix
isotig22541	29	0	-7.88237	4.57065	3.80158e-09	4.38526e-07	sp|Q9LK32|Y3721_ARATH^Q9LK32^Q:459-947,H:82-231^34.94%ID^E:1e-11^RecName: Full=Uncharacterized protein At3g27210;^Eukaryota; Viridiplantae; Streptophyta; Embryophyta; Tracheophyta; Spermatophyta; Magnoliophyta; eudicotyledons; core eudicotyledons; rosids; malvids; Brassicales; Brassicaceae; Camelineae; Arabidopsis	.	sp|Q9LK32|Y3721_ARATH^Q9LK32^Q:71-233,H:82-231^34.34%ID^E:9e-15^RecName: Full=Uncharacterized protein At3g27210;^Eukaryota; Viridiplantae; Streptophyta; Embryophyta; Tracheophyta; Spermatophyta; Magnoliophyta; eudicotyledons; core eudicotyledons; rosids; malvids; Brassicales; Brassicaceae; Camelineae; Arabidopsis	.	.	.	.	GO:0005886^cellular_component^plasma membrane
isotig25835	0	29	7.84623	4.55623	3.80158e-09	4.38526e-07	sp|Q0DI31|CYC_ORYSJ^Q0DI31^Q:120-455,H:1-112^94.64%ID^E:4e-73^RecName: Full=Cytochrome c;^Eukaryota; Viridiplantae; Streptophyta; Embryophyta; Tracheophyta; Spermatophyta; Magnoliophyta; Liliopsida; Poales; Poaceae; BEP clade; Ehrhartoideae; Oryzeae; Oryza	.	sp|Q0DI31|CYC_ORYSJ^Q0DI31^Q:1-112,H:1-112^94.64%ID^E:3e-75^RecName: Full=Cytochrome c;^Eukaryota; Viridiplantae; Streptophyta; Embryophyta; Tracheophyta; Spermatophyta; Magnoliophyta; Liliopsida; Poales; Poaceae; BEP clade; Ehrhartoideae; Oryzeae; Oryza	PF13442.1^Cytochrome_CBB3^Cytochrome C oxidase, cbb3-type, subunit III^11-106^E:3.4e-07`PF00034.16^Cytochrom_C^Cytochrome c^13-109^E:1.2e-12	.	.	COG3474^Cytochrome c2	GO:0005758^cellular_component^mitochondrial intermembrane space`GO:0005886^cellular_component^plasma membrane`GO:0070469^cellular_component^respiratory chain`GO:0005507^molecular_function^copper ion binding`GO:0009055^molecular_function^electron carrier activity`GO:0020037^molecular_function^heme binding`GO:0005506^molecular_function^iron ion binding`GO:0022900^biological_process^electron transpo…
isotig25905	29	0	-7.88237	4.57065	3.80158e-09	4.38526e-07	.	.	.	.	.	.	.	.
isotig33679	29	0	-7.88237	4.57065	3.80158e-09	4.38526e-07	.	.	.	PF08646.5^Rep_fac-A_C^Replication factor-A C terminal domain^62-173^E:1.2e-06	.	.	.	.
isotig37681	29	0	-7.88237	4.57065	3.80158e-09	4.38526e-07	sp|Q00531|JI60_HORVU^Q00531^Q:215-640,H:87-242^25.64%ID^E:6e-08^RecName: Full=60 kDa jasmonate-induced protein;^Eukaryota; Viridiplantae; Streptophyta; Embryophyta; Tracheophyta; Spermatophyta; Magnoliophyta; Liliopsida; Poales; Poaceae; BEP clade; Pooideae; Triticeae; Hordeum	.	sp|Q00531|JI60_HORVU^Q00531^Q:57-234,H:87-277^27.78%ID^E:3e-10^RecName: Full=60 kDa jasmonate-induced protein;^Eukaryota; Viridiplantae; Streptophyta; Embryophyta; Tracheophyta; Spermatophyta; Magnoliophyta; Liliopsida; Poales; Poaceae; BEP clade; Pooideae; Triticeae; Hordeum	PF00161.14^RIP^Ribosome inactivating protein^34-197^E:3.7e-23	sigP:1^22^0.734^YES	ExpAA=21.41^PredHel=1^Topology=i5-27o	.	GO:0030598^molecular_function^rRNA N-glycosylase activity`GO:0006952^biological_process^defense response`GO:0017148^biological_process^negative regulation of translation
isotig16393	33	1	-4.91413	4.77443	4.17686e-09	4.79971e-07	sp|Q94A08|RFS2_ARATH^Q94A08^Q:2636-351,H:1-773^62.47%ID^E:0^RecName: Full=Probable galactinol--sucrose galactosyltransferase 2;^Eukaryota; Viridiplantae; Streptophyta; Embryophyta; Tracheophyta; Spermatophyta; Magnoliophyta; eudicotyledons; core eudicotyledons; rosids; malvids; Brassicales; Brassicaceae; Camelineae; Arabidopsis	.	.	.	.	.	.	.
isotig43614	33	1	-4.91413	4.77443	4.17686e-09	4.79971e-07	.	.	.	.	.	.	.	.
isotig38730	208	107	-0.994414	7.84166	4.40141e-09	5.04807e-07	sp|P93788|REMO_SOLTU^P93788^Q:665-288,H:73-198^67.46%ID^E:8e-08^RecName: Full=Remorin;^Eukaryota; Viridiplantae; Streptophyta; Embryophyta; Tracheophyta; Spermatophyta; Magnoliophyta; eudicotyledons; core eudicotyledons; asterids; lamiids; Solanales; Solanaceae; Solanoideae; Solaneae; Solanum	.	sp|P93788|REMO_SOLTU^P93788^Q:1-187,H:1-198^58.33%ID^E:1e-57^RecName: Full=Remorin;^Eukaryota; Viridiplantae; Streptophyta; Embryophyta; Tracheophyta; Spermatophyta; Magnoliophyta; eudicotyledons; core eudicotyledons; asterids; lamiids; Solanales; Solanaceae; Solanoideae; Solaneae; Solanum	PF03766.8^Remorin_N^Remorin, N-terminal region^13-72^E:0.00017`PF03763.8^Remorin_C^Remorin, C-terminal region^78-184^E:5.8e-34	.	.	.	GO:0005886^cellular_component^plasma membrane`GO:0048032^molecular_function^galacturonate binding`GO:0007267^biological_process^cell-cell signaling`GO:0006810^biological_process^transport
isotig30125	285	457	0.644716	9.05823	4.41647e-09	5.05568e-07	sp|Q6Z9F4|CIPK6_ORYSJ^Q6Z9F4^Q:358-1644,H:18-439^82.05%ID^E:0^RecName: Full=CBL-interacting protein kinase 6;^Eukaryota; Viridiplantae; Streptophyta; Embryophyta; Tracheophyta; Spermatophyta; Magnoliophyta; Liliopsida; Poales; Poaceae; BEP clade; Ehrhartoideae; Oryzeae; Oryza	.	.	.	.	.	.	.
isotig17974	79	176	1.11814	7.53006	4.47533e-09	5.1133e-07	sp|Q2QMX9|ACA1_ORYSJ^Q2QMX9^Q:3418-359,H:1-1020^78.82%ID^E:0^RecName: Full=Calcium-transporting ATPase 1, plasma membrane-type;^Eukaryota; Viridiplantae; Streptophyta; Embryophyta; Tracheophyta; Spermatophyta; Magnoliophyta; Liliopsida; Poales; Poaceae; BEP clade; Ehrhartoideae; Oryzeae; Oryza	.	sp|Q2QMX9|ACA1_ORYSJ^Q2QMX9^Q:85-1104,H:1-1020^78.82%ID^E:0^RecName: Full=Calcium-transporting ATPase 1, plasma membrane-type;^Eukaryota; Viridiplantae; Streptophyta; Embryophyta; Tracheophyta; Spermatophyta; Magnoliophyta; Liliopsida; Poales; Poaceae; BEP clade; Ehrhartoideae; Oryzeae; Oryza	PF12515.3^CaATP_NAI^Ca2+-ATPase N terminal autoinhibitory domain^88-135^E:2.2e-19`PF00690.21^Cation_ATPase_N^Cation transporter/ATPase, N-terminus^202-270^E:3.6e-10`PF00122.15^E1-E2_ATPase^E1-E2 ATPase^290-530^E:2.3e-60`PF00702.21^Hydrolase^haloacid dehalogenase-like hydrolase^536-854^E:3.5e-26`PF12710.2^HAD^haloacid dehalogenase-like hydrolase^537-850^E:4.3e-17`PF13246.1^Hydrolase_like2^Putative…	.	ExpAA=191.33^PredHel=8^Topology=i260-277o287-304i434-456o484-506i974-993o1008-1027i1040-1062o1077-1099i	COG0474^Cation transport ATPase	GO:0009706^cellular_component^chloroplast inner membrane`GO:0005789^cellular_component^endoplasmic reticulum membrane`GO:0016021^cellular_component^integral to membrane`GO:0005886^cellular_component^plasma membrane`GO:0005524^molecular_function^ATP binding`GO:0005388^molecular_function^calcium-transporting ATPase activity`GO:0046872^molecular_function^metal ion binding`GO:0006754^biological_proce…
isotig21941	195	98	-1.02796	7.73869	4.69507e-09	5.35417e-07	sp|Q07473|CB4A_ARATH^Q07473^Q:82-903,H:14-289^81.88%ID^E:1e-155^RecName: Full=Chlorophyll a-b binding protein CP29.1, chloroplastic;^Eukaryota; Viridiplantae; Streptophyta; Embryophyta; Tracheophyta; Spermatophyta; Magnoliophyta; eudicotyledons; core eudicotyledons; rosids; malvids; Brassicales; Brassicaceae; Camelineae; Arabidopsis	.	.	.	.	.	.	.
isotig48861	4	42	3.31652	5.15526	5.28318e-09	6.0134e-07	sp|P31862|IBBWP_MAIZE^P31862^Q:546-241,H:1-102^68.87%ID^E:3e-23^RecName: Full=Bowman-Birk type wound-induced proteinase inhibitor WIP1;^Eukaryota; Viridiplantae; Streptophyta; Embryophyta; Tracheophyta; Spermatophyta; Magnoliophyta; Liliopsida; Poales; Poaceae; PACMAD clade; Panicoideae; Andropogoneae; Zea	.	.	.	.	.	.	GO:0005576^cellular_component^extracellular region`GO:0004867^molecular_function^serine-type endopeptidase inhibitor activity
isotig25262	2	36	4.0523	4.90385	5.55254e-09	6.2961e-07	.	.	.	.	.	.	.	.
isotig28834	2	36	4.0523	4.90385	5.55254e-09	6.2961e-07	sp|Q06572|AVP_HORVU^Q06572^Q:1095-2363,H:338-760^92.67%ID^E:0^RecName: Full=Pyrophosphate-energized vacuolar membrane proton pump;^Eukaryota; Viridiplantae; Streptophyta; Embryophyta; Tracheophyta; Spermatophyta; Magnoliophyta; Liliopsida; Poales; Poaceae; BEP clade; Pooideae; Triticeae; Hordeum`sp|Q06572|AVP_HORVU^Q06572^Q:92-1093,H:1-337^82.84%ID^E:0^RecName: Full=Pyrophosphate-energized vacuol…	.	sp|Q06572|AVP_HORVU^Q06572^Q:1-393,H:368-760^93.38%ID^E:0^RecName: Full=Pyrophosphate-energized vacuolar membrane proton pump;^Eukaryota; Viridiplantae; Streptophyta; Embryophyta; Tracheophyta; Spermatophyta; Magnoliophyta; Liliopsida; Poales; Poaceae; BEP clade; Pooideae; Triticeae; Hordeum	PF03030.11^H_PPase^Inorganic H+ pyrophosphatase^9-381^E:7.8e-162	.	ExpAA=167.16^PredHel=8^Topology=o4-23i28-50o77-99i106-128o167-189i196-218o284-306i368-390o	.	GO:0016021^cellular_component^integral to membrane`GO:0005774^cellular_component^vacuolar membrane`GO:0009678^molecular_function^hydrogen-translocating pyrophosphatase activity`GO:0004427^molecular_function^inorganic diphosphatase activity`GO:0015992^biological_process^proton transport
isotig16655	9	55	2.55881	5.59882	6.41987e-09	7.26584e-07	.	.	.	.	.	.	.	.
isotig11432	10	57	2.46017	5.66115	7.27004e-09	8.21254e-07	sp|O49603|CVIF2_ARATH^O49603^Q:1059-691,H:1-124^32.81%ID^E:2e-09^RecName: Full=Cell wall / vacuolar inhibitor of fructosidase 2;^Eukaryota; Viridiplantae; Streptophyta; Embryophyta; Tracheophyta; Spermatophyta; Magnoliophyta; eudicotyledons; core eudicotyledons; rosids; malvids; Brassicales; Brassicaceae; Camelineae; Arabidopsis	.	sp|O49603|CVIF2_ARATH^O49603^Q:26-148,H:1-124^32.81%ID^E:6e-09^RecName: Full=Cell wall / vacuolar inhibitor of fructosidase 2;^Eukaryota; Viridiplantae; Streptophyta; Embryophyta; Tracheophyta; Spermatophyta; Magnoliophyta; eudicotyledons; core eudicotyledons; rosids; malvids; Brassicales; Brassicaceae; Camelineae; Arabidopsis	PF04043.10^PMEI^Plant invertase/pectin methylesterase inhibitor^52-196^E:7.8e-22	sigP:1^45^0.555^YES	ExpAA=17.57^PredHel=1^Topology=i30-49o	.	GO:0005773^cellular_component^vacuole`GO:0004857^molecular_function^enzyme inhibitor activity`GO:0030599^molecular_function^pectinesterase activity`GO:0080167^biological_process^response to karrikin
isotig07304	0	28	7.79583	4.51199	7.59254e-09	8.46526e-07	sp|Q10LX4|CML27_ORYSJ^Q10LX4^Q:1906-1403,H:20-190^88.89%ID^E:3e-69^RecName: Full=Probable calcium-binding protein CML27;^Eukaryota; Viridiplantae; Streptophyta; Embryophyta; Tracheophyta; Spermatophyta; Magnoliophyta; Liliopsida; Poales; Poaceae; BEP clade; Ehrhartoideae; Oryzeae; Oryza	.	sp|Q10LX4|CML27_ORYSJ^Q10LX4^Q:42-225,H:4-190^87.17%ID^E:1e-108^RecName: Full=Probable calcium-binding protein CML27;^Eukaryota; Viridiplantae; Streptophyta; Embryophyta; Tracheophyta; Spermatophyta; Magnoliophyta; Liliopsida; Poales; Poaceae; BEP clade; Ehrhartoideae; Oryzeae; Oryza	PF13833.1^EF_hand_6^EF-hand domain pair^65-94^E:0.0028`PF13405.1^EF_hand_4^EF-hand domain^69-98^E:5.3e-08`PF00036.27^efhand^EF hand^70-94^E:5.7e-07`PF13202.1^EF_hand_3^EF hand^70-91^E:1.5e-05`PF13833.1^EF_hand_6^EF-hand domain pair^126-181^E:0.014`PF13405.1^EF_hand_4^EF-hand domain^154-183^E:3.5e-09`PF00036.27^efhand^EF hand^155-182^E:1.3e-08`PF13499.1^EF_hand_5^EF-hand domain pair^155-217^E:2.5e…	.	.	.	GO:0005509^molecular_function^calcium ion binding
isotig15202	28	0	-7.83196	4.5261	7.59254e-09	8.46526e-07	sp|Q10J94|CYT8_ORYSJ^Q10J94^Q:200-463,H:35-120^78.41%ID^E:2e-39^RecName: Full=Cysteine proteinase inhibitor 8;^Eukaryota; Viridiplantae; Streptophyta; Embryophyta; Tracheophyta; Spermatophyta; Magnoliophyta; Liliopsida; Poales; Poaceae; BEP clade; Ehrhartoideae; Oryzeae; Oryza	.	sp|Q10J94|CYT8_ORYSJ^Q10J94^Q:32-127,H:27-120^78.12%ID^E:3e-46^RecName: Full=Cysteine proteinase inhibitor 8;^Eukaryota; Viridiplantae; Streptophyta; Embryophyta; Tracheophyta; Spermatophyta; Magnoliophyta; Liliopsida; Poales; Poaceae; BEP clade; Ehrhartoideae; Oryzeae; Oryza	PF00031.16^Cystatin^Cystatin domain^38-98^E:3.5e-05	sigP:1^22^0.901^YES	ExpAA=20.93^PredHel=1^Topology=i7-29o	.	GO:0005618^cellular_component^cell wall`GO:0005576^cellular_component^extracellular region`GO:0004869^molecular_function^cysteine-type endopeptidase inhibitor activity`GO:0006952^biological_process^defense response
isotig15299	0	28	7.79583	4.51199	7.59254e-09	8.46526e-07	.	.	.	.	.	.	.	.
isotig16453	0	28	7.79583	4.51199	7.59254e-09	8.46526e-07	sp|P46032|PTR2_ARATH^P46032^Q:1839-811,H:36-376^49.13%ID^E:8e-127^RecName: Full=Peptide transporter PTR2;^Eukaryota; Viridiplantae; Streptophyta; Embryophyta; Tracheophyta; Spermatophyta; Magnoliophyta; eudicotyledons; core eudicotyledons; rosids; malvids; Brassicales; Brassicaceae; Camelineae; Arabidopsis`sp|P46032|PTR2_ARATH^P46032^Q:688-215,H:417-582^44.58%ID^E:8e-127^RecName: Full=Peptide tra…	.	sp|Q9M390|PTR1_ARATH^Q9M390^Q:1-146,H:414-566^43.14%ID^E:9e-38^RecName: Full=Peptide transporter PTR1;^Eukaryota; Viridiplantae; Streptophyta; Embryophyta; Tracheophyta; Spermatophyta; Magnoliophyta; eudicotyledons; core eudicotyledons; rosids; malvids; Brassicales; Brassicaceae; Camelineae; Arabidopsis	.	.	ExpAA=64.80^PredHel=3^Topology=o38-60i73-95o115-137i	COG3104^Dipeptide/tripeptide permease	GO:0016021^cellular_component^integral to membrane`GO:0005886^cellular_component^plasma membrane`GO:0009506^cellular_component^plasmodesma`GO:0042936^molecular_function^dipeptide transporter activity`GO:0042937^molecular_function^tripeptide transporter activity`GO:0006807^biological_process^nitrogen compound metabolic process`GO:0015031^biological_process^protein transport
isotig23125	0	28	7.79583	4.51199	7.59254e-09	8.46526e-07	sp|P28493|PR5_ARATH^P28493^Q:210-932,H:28-239^52.7%ID^E:3e-62^RecName: Full=Pathogenesis-related protein 5;^Eukaryota; Viridiplantae; Streptophyta; Embryophyta; Tracheophyta; Spermatophyta; Magnoliophyta; eudicotyledons; core eudicotyledons; rosids; malvids; Brassicales; Brassicaceae; Camelineae; Arabidopsis	.	sp|P28493|PR5_ARATH^P28493^Q:1-276,H:4-239^50.36%ID^E:5e-77^RecName: Full=Pathogenesis-related protein 5;^Eukaryota; Viridiplantae; Streptophyta; Embryophyta; Tracheophyta; Spermatophyta; Magnoliophyta; eudicotyledons; core eudicotyledons; rosids; malvids; Brassicales; Brassicaceae; Camelineae; Arabidopsis	PF00314.12^Thaumatin^Thaumatin family^38-276^E:4.3e-80	sigP:1^27^0.734^YES	ExpAA=16.22^PredHel=1^Topology=i7-29o	NOG70012^Protein involved in response to other organism	GO:0048046^cellular_component^apoplast`GO:0005618^cellular_component^cell wall`GO:0005773^cellular_component^vacuole`GO:0031540^biological_process^regulation of anthocyanin biosynthetic process`GO:0046686^biological_process^response to cadmium ion`GO:0010224^biological_process^response to UV-B`GO:0009615^biological_process^response to virus`GO:0009627^biological_process^systemic acquired resistan…
isotig26699	28	0	-7.83196	4.5261	7.59254e-09	8.46526e-07	sp|Q9M9M6|NDUS6_ARATH^Q9M9M6^Q:473-216,H:26-110^68.6%ID^E:5e-36^RecName: Full=NADH dehydrogenase [ubiquinone] iron-sulfur protein 6, mitochondrial;^Eukaryota; Viridiplantae; Streptophyta; Embryophyta; Tracheophyta; Spermatophyta; Magnoliophyta; eudicotyledons; core eudicotyledons; rosids; malvids; Brassicales; Brassicaceae; Camelineae; Arabidopsis	.	sp|Q9M9M6|NDUS6_ARATH^Q9M9M6^Q:25-128,H:4-110^61.11%ID^E:3e-39^RecName: Full=NADH dehydrogenase [ubiquinone] iron-sulfur protein 6, mitochondrial;^Eukaryota; Viridiplantae; Streptophyta; Embryophyta; Tracheophyta; Spermatophyta; Magnoliophyta; eudicotyledons; core eudicotyledons; rosids; malvids; Brassicales; Brassicaceae; Camelineae; Arabidopsis	PF10276.4^zf-CHCC^Zinc-finger domain^83-123^E:4.5e-13	.	.	NOG81252^NADH dehydrogenase (Ubiquinone) Fe-S protein 6, 13kDa	GO:0005743^cellular_component^mitochondrial inner membrane`GO:0005739^cellular_component^mitochondrion`GO:0070469^cellular_component^respiratory chain`GO:0022900^biological_process^electron transport chain
isotig48940	28	0	-7.83196	4.5261	7.59254e-09	8.46526e-07	.	.	.	.	.	.	.	.
isotig10126	32	1	-4.86991	4.73581	8.1025e-09	8.98374e-07	.	.	.	.	.	.	.	.
isotig25441	32	1	-4.86991	4.73581	8.1025e-09	8.98374e-07	sp|Q54S04|RPB4_DICDI^Q54S04^Q:680-249,H:8-154^36.36%ID^E:3e-22^RecName: Full=DNA-directed RNA polymerase II subunit rpb4;^Eukaryota; Amoebozoa; Mycetozoa; Dictyosteliida; Dictyostelium	.	sp|Q9D7M8|RPB4_MOUSE^Q9D7M8^Q:46-188,H:10-141^38.46%ID^E:2e-24^RecName: Full=DNA-directed RNA polymerase II subunit RPB4;^Eukaryota; Metazoa; Chordata; Craniata; Vertebrata; Euteleostomi; Mammalia; Eutheria; Euarchontoglires; Glires; Rodentia; Sciurognathi; Muroidea; Muridae; Murinae; Mus; Mus	PF03874.11^RNA_pol_Rpb4^RNA polymerase Rpb4^67-182^E:4.8e-25	.	.	COG5250^RNA polymerase II, fourth largest subunit	GO:0005665^cellular_component^DNA-directed RNA polymerase II, core complex`GO:0003899^molecular_function^DNA-directed RNA polymerase activity`GO:0000166^molecular_function^nucleotide binding`GO:0004672^molecular_function^protein kinase activity`GO:0006366^biological_process^transcription from RNA polymerase II promoter
isotig53432	1	32	4.8015	4.7212	8.1025e-09	8.98374e-07	sp|P01053|ICI2_HORVU^P01053^Q:140-319,H:22-84^47.62%ID^E:5e-11^RecName: Full=Subtilisin-chymotrypsin inhibitor-2A;^Eukaryota; Viridiplantae; Streptophyta; Embryophyta; Tracheophyta; Spermatophyta; Magnoliophyta; Liliopsida; Poales; Poaceae; BEP clade; Pooideae; Triticeae; Hordeum	.	.	.	.	.	.	GO:0004867^molecular_function^serine-type endopeptidase inhibitor activity`GO:0009611^biological_process^response to wounding
isotig40983	63	150	1.21364	7.27454	9.15571e-09	1.01328e-06	sp|C8YR32|LOXH1_MOUSE^C8YR32^Q:737-396,H:44-147^32.17%ID^E:1e-05^RecName: Full=Lipoxygenase homology domain-containing protein 1;^Eukaryota; Metazoa; Chordata; Craniata; Vertebrata; Euteleostomi; Mammalia; Eutheria; Euarchontoglires; Glires; Rodentia; Sciurognathi; Muroidea; Muridae; Murinae; Mus; Mus	.	sp|C8YR32|LOXH1_MOUSE^C8YR32^Q:41-142,H:1671-1767^32.38%ID^E:1e-06^RecName: Full=Lipoxygenase homology domain-containing protein 1;^Eukaryota; Metazoa; Chordata; Craniata; Vertebrata; Euteleostomi; Mammalia; Eutheria; Euarchontoglires; Glires; Rodentia; Sciurognathi; Muroidea; Muridae; Murinae; Mus; Mus`sp|C8YR32|LOXH1_MOUSE^C8YR32^Q:41-162,H:288-398^30.33%ID^E:3e-06^RecName: Full=Lipoxygenase ho…	PF06232.6^ATS3^Embryo-specific protein 3, (ATS3)^47-144^E:3e-06`PF01477.18^PLAT^PLAT/LH2 domain^51-173^E:3.9e-14	sigP:1^21^0.776^YES	.	NOG148171^Protein involved in sensory perception of sound	GO:0032420^cellular_component^stereocilium`GO:0007605^biological_process^sensory perception of sound
isotig19022	2	35	4.0118	4.86922	1.0519e-08	1.15988e-06	.	.	.	.	.	.	.	.
isotig34307	2	35	4.0118	4.86922	1.0519e-08	1.15988e-06	.	.	.	PF12776.2^Myb_DNA-bind_3^Myb/SANT-like DNA-binding domain^21-105^E:8.4e-07	.	.	.	.
isotig28865	38	3	-3.64432	5.01839	1.07964e-08	1.18828e-06	sp|Q69UP6|AGO18_ORYSJ^Q69UP6^Q:2634-172,H:256-1088^51.18%ID^E:0^RecName: Full=Protein argonaute 18;^Eukaryota; Viridiplantae; Streptophyta; Embryophyta; Tracheophyta; Spermatophyta; Magnoliophyta; Liliopsida; Poales; Poaceae; BEP clade; Ehrhartoideae; Oryzeae; Oryza	.	sp|Q69UP6|AGO18_ORYSJ^Q69UP6^Q:1-821,H:256-1088^51.18%ID^E:0^RecName: Full=Protein argonaute 18;^Eukaryota; Viridiplantae; Streptophyta; Embryophyta; Tracheophyta; Spermatophyta; Magnoliophyta; Liliopsida; Poales; Poaceae; BEP clade; Ehrhartoideae; Oryzeae; Oryza	PF08699.5^DUF1785^Domain of unknown function (DUF1785)^171-201^E:4.2e-07`PF02170.17^PAZ^PAZ domain^223-336^E:1.1e-25`PF02171.12^Piwi^Piwi domain^477-780^E:2.4e-87	.	.	.	GO:0003676^molecular_function^nucleic acid binding`GO:0031047^biological_process^gene silencing by RNA
isotig36337	128	53	-1.30632	7.05656	1.12952e-08	1.2409e-06	sp|A1E9Q4|PSBA_SORBI^A1E9Q4^Q:75-1133,H:1-353^100%ID^E:0^RecName: Full=Photosystem Q(B) protein;^Eukaryota; Viridiplantae; Streptophyta; Embryophyta; Tracheophyta; Spermatophyta; Magnoliophyta; Liliopsida; Poales; Poaceae; PACMAD clade; Panicoideae; Andropogoneae; Sorghum	.	sp|A1E9Q4|PSBA_SORBI^A1E9Q4^Q:1-353,H:1-353^100%ID^E:0^RecName: Full=Photosystem Q(B) protein;^Eukaryota; Viridiplantae; Streptophyta; Embryophyta; Tracheophyta; Spermatophyta; Magnoliophyta; Liliopsida; Poales; Poaceae; PACMAD clade; Panicoideae; Andropogoneae; Sorghum	PF00124.14^Photo_RC^Photosynthetic reaction centre protein^28-329^E:1.5e-94	.	ExpAA=137.58^PredHel=7^Topology=i29-51o71-93i105-127o142-164i171-193o197-219i273-295o	NOG04871^Photosystem Q(B) protein	GO:0009535^cellular_component^chloroplast thylakoid membrane`GO:0016021^cellular_component^integral to membrane`GO:0030076^cellular_component^light-harvesting complex`GO:0009523^cellular_component^photosystem II`GO:0045156^molecular_function^electron transporter, transferring electrons within the cyclic electron transport pathway of photosynthesis activity`GO:0046872^molecular_function^metal ion …
isotig27682	38	109	1.48096	6.75078	1.24345e-08	1.36356e-06	sp|O14111|PSD3_SCHPO^O14111^Q:3526-2402,H:578-948^42.06%ID^E:1e-82^RecName: Full=Phosphatidylserine decarboxylase proenzyme 3;^Eukaryota; Fungi; Dikarya; Ascomycota; Taphrinomycotina; Schizosaccharomycetes; Schizosaccharomycetales; Schizosaccharomycetaceae; Schizosaccharomyces	.	.	.	.	.	.	.
isotig27648	43	5	-3.1087	5.22701	1.41719e-08	1.55125e-06	sp|Q39214|RPM1_ARATH^Q39214^Q:3496-1955,H:440-903^22.54%ID^E:2e-10^RecName: Full=Disease resistance protein RPM1;^Eukaryota; Viridiplantae; Streptophyta; Embryophyta; Tracheophyta; Spermatophyta; Magnoliophyta; eudicotyledons; core eudicotyledons; rosids; malvids; Brassicales; Brassicaceae; Camelineae; Arabidopsis	.	.	.	.	.	.	.
isotig37221	47	123	1.34933	6.95563	1.47048e-08	1.59866e-06	.	.	.	.	.	.	.	.
isotig28983	219	118	-0.927702	7.93759	1.48235e-08	1.59866e-06	sp|Q9C671|P4K2B_ARATH^Q9C671^Q:1619-903,H:184-447^49.45%ID^E:6e-73^RecName: Full=Probable phosphatidylinositol 4-kinase type 2-beta At1g26270;^Eukaryota; Viridiplantae; Streptophyta; Embryophyta; Tracheophyta; Spermatophyta; Magnoliophyta; eudicotyledons; core eudicotyledons; rosids; malvids; Brassicales; Brassicaceae; Camelineae; Arabidopsis	.	sp|Q9C671|P4K2B_ARATH^Q9C671^Q:31-367,H:90-447^43.94%ID^E:2e-87^RecName: Full=Probable phosphatidylinositol 4-kinase type 2-beta At1g26270;^Eukaryota; Viridiplantae; Streptophyta; Embryophyta; Tracheophyta; Spermatophyta; Magnoliophyta; eudicotyledons; core eudicotyledons; rosids; malvids; Brassicales; Brassicaceae; Camelineae; Arabidopsis	PF00454.22^PI3_PI4_kinase^Phosphatidylinositol 3- and 4-kinase^161-348^E:4.2e-33	.	.	.	GO:0004430^molecular_function^1-phosphatidylinositol 4-kinase activity
isotig10133	27	0	-7.77973	4.48014	1.51646e-08	1.59866e-06	sp|Q8LL69|DBNBT_TAXCA^Q8LL69^Q:2068-758,H:2-430^29.98%ID^E:4e-38^RecName: Full=3'-N-debenzoyl-2'-deoxytaxol N-benzoyltransferase;^Eukaryota; Viridiplantae; Streptophyta; Embryophyta; Tracheophyta; Spermatophyta; Coniferopsida; Coniferales; Taxaceae; Taxus	.	sp|Q8LL69|DBNBT_TAXCA^Q8LL69^Q:28-464,H:2-430^30.63%ID^E:4e-47^RecName: Full=3'-N-debenzoyl-2'-deoxytaxol N-benzoyltransferase;^Eukaryota; Viridiplantae; Streptophyta; Embryophyta; Tracheophyta; Spermatophyta; Coniferopsida; Coniferales; Taxaceae; Taxus	PF02458.10^Transferase^Transferase family^36-425^E:2.6e-59	.	.	.	GO:0016747^molecular_function^transferase activity, transferring acyl groups other than amino-acyl groups`GO:0042617^biological_process^paclitaxel biosynthetic process
isotig11033	27	0	-7.77973	4.48014	1.51646e-08	1.59866e-06	sp|Q9FKA5|Y5957_ARATH^Q9FKA5^Q:145-228,H:19-46^71.43%ID^E:2e-06^RecName: Full=Uncharacterized protein At5g39570;^Eukaryota; Viridiplantae; Streptophyta; Embryophyta; Tracheophyta; Spermatophyta; Magnoliophyta; eudicotyledons; core eudicotyledons; rosids; malvids; Brassicales; Brassicaceae; Camelineae; Arabidopsis	.	sp|Q9FKA5|Y5957_ARATH^Q9FKA5^Q:22-186,H:19-278^25.94%ID^E:1e-09^RecName: Full=Uncharacterized protein At5g39570;^Eukaryota; Viridiplantae; Streptophyta; Embryophyta; Tracheophyta; Spermatophyta; Magnoliophyta; eudicotyledons; core eudicotyledons; rosids; malvids; Brassicales; Brassicaceae; Camelineae; Arabidopsis	.	.	.	.	.
isotig11265	27	0	-7.77973	4.48014	1.51646e-08	1.59866e-06	sp|O48956|C98A1_SORBI^O48956^Q:1276-2316,H:166-512^78.67%ID^E:0^RecName: Full=Cytochrome P450 98A1;^Eukaryota; Viridiplantae; Streptophyta; Embryophyta; Tracheophyta; Spermatophyta; Magnoliophyta; Liliopsida; Poales; Poaceae; PACMAD clade; Panicoideae; Andropogoneae; Sorghum`sp|O48956|C98A1_SORBI^O48956^Q:139-516,H:43-168^76.19%ID^E:9e-53^RecName: Full=Cytochrome P450 98A1;^Eukaryota; Viridiplant…	.	sp|O48956|C98A1_SORBI^O48956^Q:1-333,H:180-512^78.68%ID^E:0^RecName: Full=Cytochrome P450 98A1;^Eukaryota; Viridiplantae; Streptophyta; Embryophyta; Tracheophyta; Spermatophyta; Magnoliophyta; Liliopsida; Poales; Poaceae; PACMAD clade; Panicoideae; Andropogoneae; Sorghum	PF00067.17^p450^Cytochrome P450^4-298^E:2e-80	.	.	COG2124^Cytochrome P450	GO:0016021^cellular_component^integral to membrane`GO:0009055^molecular_function^electron carrier activity`GO:0020037^molecular_function^heme binding`GO:0005506^molecular_function^iron ion binding`GO:0004497^molecular_function^monooxygenase activity`GO:0016705^molecular_function^oxidoreductase activity, acting on paired donors, with incorporation or reduction of molecular oxygen
isotig11426	27	0	-7.77973	4.48014	1.51646e-08	1.59866e-06	sp|Q6DRC4|EIF3G_DANRE^Q6DRC4^Q:946-191,H:37-293^39.62%ID^E:9e-47^RecName: Full=Eukaryotic translation initiation factor 3 subunit G;^Eukaryota; Metazoa; Chordata; Craniata; Vertebrata; Euteleostomi; Actinopterygii; Neopterygii; Teleostei; Ostariophysi; Cypriniformes; Cyprinidae; Danio	.	sp|A7SKE9|EIF3G_NEMVE^A7SKE9^Q:5-288,H:8-290^42.09%ID^E:2e-60^RecName: Full=Eukaryotic translation initiation factor 3 subunit G;^Eukaryota; Metazoa; Cnidaria; Anthozoa; Hexacorallia; Actiniaria; Edwardsiidae; Nematostella	PF12353.3^eIF3g^Eukaryotic translation initiation factor 3 subunit G^28-159^E:2.2e-36`PF13917.1^zf-CCHC_3^Zinc knuckle^138-154^E:0.32`PF00076.17^RRM_1^RNA recognition motif. (a.k.a. RRM, RBD, or RNP domain)^212-278^E:4.3e-20`PF14259.1^RRM_6^RNA recognition motif (a.k.a. RRM, RBD, or RNP domain)^212-272^E:3e-13`PF13893.1^RRM_5^RNA recognition motif. (a.k.a. RRM, RBD, or RNP domain)^226-286^E:6.4e-…	.	.	COG0724^RNA-binding proteins (RRM domain)	GO:0005737^cellular_component^cytoplasm`GO:0000166^molecular_function^nucleotide binding`GO:0003743^molecular_function^translation initiation factor activity
isotig15545	27	0	-7.77973	4.48014	1.51646e-08	1.59866e-06	.	.	.	.	.	.	.	.
isotig16088	0	27	7.7436	4.46634	1.51646e-08	1.59866e-06	sp|O81481|IF4E1_MAIZE^O81481^Q:68-721,H:1-218^94.5%ID^E:2e-150^RecName: Full=Eukaryotic translation initiation factor 4E-1;^Eukaryota; Viridiplantae; Streptophyta; Embryophyta; Tracheophyta; Spermatophyta; Magnoliophyta; Liliopsida; Poales; Poaceae; PACMAD clade; Panicoideae; Andropogoneae; Zea	.	sp|O81481|IF4E1_MAIZE^O81481^Q:1-218,H:1-218^94.5%ID^E:4e-152^RecName: Full=Eukaryotic translation initiation factor 4E-1;^Eukaryota; Viridiplantae; Streptophyta; Embryophyta; Tracheophyta; Spermatophyta; Magnoliophyta; Liliopsida; Poales; Poaceae; PACMAD clade; Panicoideae; Andropogoneae; Zea	PF01652.13^IF4E^Eukaryotic initiation factor 4E^44-197^E:8e-57	.	.	.	GO:0005737^cellular_component^cytoplasm`GO:0005730^cellular_component^nucleolus`GO:0003743^molecular_function^translation initiation factor activity`GO:0006417^biological_process^regulation of translation`GO:0009615^biological_process^response to virus
isotig16369	27	0	-7.77973	4.48014	1.51646e-08	1.59866e-06	sp|Q9SKK0|EBF1_ARATH^Q9SKK0^Q:451-2202,H:70-628^49.83%ID^E:0^RecName: Full=EIN3-binding F-box protein 1;^Eukaryota; Viridiplantae; Streptophyta; Embryophyta; Tracheophyta; Spermatophyta; Magnoliophyta; eudicotyledons; core eudicotyledons; rosids; malvids; Brassicales; Brassicaceae; Camelineae; Arabidopsis	.	.	.	.	.	.	.
isotig16413	27	0	-7.77973	4.48014	1.51646e-08	1.59866e-06	sp|O64495|SDD1_ARATH^O64495^Q:235-2394,H:24-770^42.55%ID^E:2e-161^RecName: Full=Subtilisin-like protease SDD1;^Eukaryota; Viridiplantae; Streptophyta; Embryophyta; Tracheophyta; Spermatophyta; Magnoliophyta; eudicotyledons; core eudicotyledons; rosids; malvids; Brassicales; Brassicaceae; Camelineae; Arabidopsis	.	sp|O64495|SDD1_ARATH^O64495^Q:13-748,H:6-770^42.08%ID^E:0^RecName: Full=Subtilisin-like protease SDD1;^Eukaryota; Viridiplantae; Streptophyta; Embryophyta; Tracheophyta; Spermatophyta; Magnoliophyta; eudicotyledons; core eudicotyledons; rosids; malvids; Brassicales; Brassicaceae; Camelineae; Arabidopsis	PF05922.11^Inhibitor_I9^Peptidase inhibitor I9^33-109^E:9.3e-11`PF00082.17^Peptidase_S8^Subtilase family^142-607^E:1.8e-40`PF02225.17^PA^PA domain^370-459^E:6.4e-07	sigP:1^26^0.91^YES	ExpAA=14.71^PredHel=1^Topology=i9-28o	COG1404^Subtilisin-like serine proteases	GO:0048046^cellular_component^apoplast`GO:0005618^cellular_component^cell wall`GO:0009897^cellular_component^external side of plasma membrane`GO:0004252^molecular_function^serine-type endopeptidase activity`GO:0043086^biological_process^negative regulation of catalytic activity`GO:0006508^biological_process^proteolysis`GO:0042127^biological_process^regulation of cell proliferation`GO:0010103^biol…
isotig16588	0	27	7.7436	4.46634	1.51646e-08	1.59866e-06	.	.	.	.	sigP:1^23^0.702^YES	ExpAA=152.69^PredHel=6^Topology=i108-130o150-172i258-280o290-312i441-463o492-514i	.	.
isotig17231	27	0	-7.77973	4.48014	1.51646e-08	1.59866e-06	sp|Q0JBH9|ERG3_ORYSJ^Q0JBH9^Q:791-366,H:1-143^79.02%ID^E:3e-76^RecName: Full=Elicitor-responsive protein 3;^Eukaryota; Viridiplantae; Streptophyta; Embryophyta; Tracheophyta; Spermatophyta; Magnoliophyta; Liliopsida; Poales; Poaceae; BEP clade; Ehrhartoideae; Oryzeae; Oryza	.	sp|Q0JBH9|ERG3_ORYSJ^Q0JBH9^Q:1-142,H:1-143^79.02%ID^E:2e-79^RecName: Full=Elicitor-responsive protein 3;^Eukaryota; Viridiplantae; Streptophyta; Embryophyta; Tracheophyta; Spermatophyta; Magnoliophyta; Liliopsida; Poales; Poaceae; BEP clade; Ehrhartoideae; Oryzeae; Oryza	PF00168.25^C2^C2 domain^6-87^E:1.9e-15	.	.	.	.
isotig19674	0	27	7.7436	4.46634	1.51646e-08	1.59866e-06	sp|P23586|STP1_ARATH^P23586^Q:79-1581,H:3-504^65.54%ID^E:0^RecName: Full=Sugar transport protein 1;^Eukaryota; Viridiplantae; Streptophyta; Embryophyta; Tracheophyta; Spermatophyta; Magnoliophyta; eudicotyledons; core eudicotyledons; rosids; malvids; Brassicales; Brassicaceae; Camelineae; Arabidopsis	.	sp|P23586|STP1_ARATH^P23586^Q:2-502,H:3-504^65.54%ID^E:0^RecName: Full=Sugar transport protein 1;^Eukaryota; Viridiplantae; Streptophyta; Embryophyta; Tracheophyta; Spermatophyta; Magnoliophyta; eudicotyledons; core eudicotyledons; rosids; malvids; Brassicales; Brassicaceae; Camelineae; Arabidopsis	PF00083.19^Sugar_tr^Sugar (and other) transporter^26-487^E:8.7e-130`PF07690.11^MFS_1^Major Facilitator Superfamily^76-437^E:2.4e-26	.	ExpAA=251.16^PredHel=12^Topology=i20-42o81-103i110-129o135-157i170-192o202-221i283-305o315-337i358-380o384-406i427-446o451-473i	COG0477^Permeases of the major facilitator superfamily	GO:0016021^cellular_component^integral to membrane`GO:0005634^cellular_component^nucleus`GO:0005886^cellular_component^plasma membrane`GO:0009506^cellular_component^plasmodesma`GO:0005773^cellular_component^vacuole`GO:0015145^molecular_function^monosaccharide transmembrane transporter activity`GO:0015293^molecular_function^symporter activity
isotig19889	27	0	-7.77973	4.48014	1.51646e-08	1.59866e-06	sp|Q54Z26|GLYC1_DICDI^Q54Z26^Q:1670-306,H:6-457^64.84%ID^E:0^RecName: Full=Serine hydroxymethyltransferase 1;^Eukaryota; Amoebozoa; Mycetozoa; Dictyosteliida; Dictyostelium	.	sp|Q54Z26|GLYC1_DICDI^Q54Z26^Q:29-483,H:6-457^64.84%ID^E:0^RecName: Full=Serine hydroxymethyltransferase 1;^Eukaryota; Amoebozoa; Mycetozoa; Dictyosteliida; Dictyostelium	PF00464.14^SHMT^Serine hydroxymethyltransferase^34-433^E:5.4e-185	.	.	COG0112^Glycine/serine hydroxymethyltransferase	GO:0005829^cellular_component^cytosol`GO:0045335^cellular_component^phagocytic vesicle`GO:0004372^molecular_function^glycine hydroxymethyltransferase activity`GO:0030170^molecular_function^pyridoxal phosphate binding`GO:0006544^biological_process^glycine metabolic process`GO:0006563^biological_process^L-serine metabolic process`GO:0006730^biological_process^one-carbon metabolic process`GO:0035999…
isotig20216	27	0	-7.77973	4.48014	1.51646e-08	1.59866e-06	sp|P14641|TBA2_MAIZE^P14641^Q:1079-372,H:197-432^100%ID^E:0^RecName: Full=Tubulin alpha-2 chain;^Eukaryota; Viridiplantae; Streptophyta; Embryophyta; Tracheophyta; Spermatophyta; Magnoliophyta; Liliopsida; Poales; Poaceae; PACMAD clade; Panicoideae; Andropogoneae; Zea`sp|P14641|TBA2_MAIZE^P14641^Q:1666-1109,H:1-186^100%ID^E:0^RecName: Full=Tubulin alpha-2 chain;^Eukaryota; Viridiplantae; Streptop…	.	sp|P14641|TBA2_MAIZE^P14641^Q:1-196,H:1-196^99.49%ID^E:1e-140^RecName: Full=Tubulin alpha-2 chain;^Eukaryota; Viridiplantae; Streptophyta; Embryophyta; Tracheophyta; Spermatophyta; Magnoliophyta; Liliopsida; Poales; Poaceae; PACMAD clade; Panicoideae; Andropogoneae; Zea	PF00091.20^Tubulin^Tubulin/FtsZ family, GTPase domain^3-196^E:6.7e-60	.	.	.	GO:0005737^cellular_component^cytoplasm`GO:0005874^cellular_component^microtubule`GO:0005525^molecular_function^GTP binding`GO:0003924^molecular_function^GTPase activity`GO:0005198^molecular_function^structural molecule activity`GO:0007018^biological_process^microtubule-based movement`GO:0051258^biological_process^protein polymerization
isotig21441	27	0	-7.77973	4.48014	1.51646e-08	1.59866e-06	.	.	.	PF04862.7^DUF642^Protein of unknown function, DUF642^48-370^E:5.3e-148	sigP:1^27^0.882^YES	.	.	.
isotig24073	27	0	-7.77973	4.48014	1.51646e-08	1.59866e-06	.	.	.	.	.	ExpAA=21.42^PredHel=1^Topology=o48-70i	.	.
isotig24977	27	0	-7.77973	4.48014	1.51646e-08	1.59866e-06	sp|P23438|SSRB_CANFA^P23438^Q:157-540,H:10-151^28.87%ID^E:8e-10^RecName: Full=Translocon-associated protein subunit beta;^Eukaryota; Metazoa; Chordata; Craniata; Vertebrata; Euteleostomi; Mammalia; Eutheria; Laurasiatheria; Carnivora; Caniformia; Canidae; Canis	.	sp|P23438|SSRB_CANFA^P23438^Q:30-180,H:2-151^30.13%ID^E:4e-11^RecName: Full=Translocon-associated protein subunit beta;^Eukaryota; Metazoa; Chordata; Craniata; Vertebrata; Euteleostomi; Mammalia; Eutheria; Laurasiatheria; Carnivora; Caniformia; Canidae; Canis	PF05753.9^TRAP_beta^Translocon-associated protein beta (TRAPB)^42-215^E:3.3e-53	sigP:1^49^0.554^YES	.	.	GO:0005789^cellular_component^endoplasmic reticulum membrane`GO:0016021^cellular_component^integral to membrane
isotig26525	27	0	-7.77973	4.48014	1.51646e-08	1.59866e-06	sp|P48504|QCR6_SOLTU^P48504^Q:532-332,H:3-69^71.64%ID^E:5e-26^RecName: Full=Cytochrome b-c1 complex subunit 6;^Eukaryota; Viridiplantae; Streptophyta; Embryophyta; Tracheophyta; Spermatophyta; Magnoliophyta; eudicotyledons; core eudicotyledons; asterids; lamiids; Solanales; Solanaceae; Solanoideae; Solaneae; Solanum	.	.	.	.	.	.	GO:0005743^cellular_component^mitochondrial inner membrane`GO:0070469^cellular_component^respiratory chain`GO:0008121^molecular_function^ubiquinol-cytochrome-c reductase activity`GO:0006122^biological_process^mitochondrial electron transport, ubiquinol to cytochrome c
isotig33011	27	0	-7.77973	4.48014	1.51646e-08	1.59866e-06	.	.	.	.	.	.	.	.
isotig47823	0	27	7.7436	4.46634	1.51646e-08	1.59866e-06	sp|Q5Q995|KTAP2_IXOSC^Q5Q995^Q:178-432,H:24-112^41.57%ID^E:2e-06^RecName: Full=Protein KRTCAP2 homolog;^Eukaryota; Metazoa; Ecdysozoa; Arthropoda; Chelicerata; Arachnida; Acari; Parasitiformes; Ixodida; Ixodoidea; Ixodidae; Ixodinae; Ixodes	.	.	.	.	.	.	GO:0005615^cellular_component^extracellular space`GO:0016021^cellular_component^integral to membrane
isotig00396	1	31	4.75588	4.68181	1.57049e-08	1.64981e-06	sp|Q7SIC9|TKTC_MAIZE^Q7SIC9^Q:20-2041,H:2-675^96.29%ID^E:0^RecName: Full=Transketolase, chloroplastic;^Eukaryota; Viridiplantae; Streptophyta; Embryophyta; Tracheophyta; Spermatophyta; Magnoliophyta; Liliopsida; Poales; Poaceae; PACMAD clade; Panicoideae; Andropogoneae; Zea	.	sp|Q7SIC9|TKTC_MAIZE^Q7SIC9^Q:7-680,H:2-675^96.29%ID^E:0^RecName: Full=Transketolase, chloroplastic;^Eukaryota; Viridiplantae; Streptophyta; Embryophyta; Tracheophyta; Spermatophyta; Magnoliophyta; Liliopsida; Poales; Poaceae; PACMAD clade; Panicoideae; Andropogoneae; Zea	PF00456.16^Transketolase_N^Transketolase, thiamine diphosphate binding domain^22-354^E:3.2e-149`PF02779.19^Transket_pyr^Transketolase, pyrimidine binding domain^372-543^E:9.6e-44`PF02780.15^Transketolase_C^Transketolase, C-terminal domain^567-673^E:9.2e-10	.	.	.	GO:0009941^cellular_component^chloroplast envelope`GO:0009570^cellular_component^chloroplast stroma`GO:0009535^cellular_component^chloroplast thylakoid membrane`GO:0046872^molecular_function^metal ion binding`GO:0004802^molecular_function^transketolase activity`GO:0019253^biological_process^reductive pentose-phosphate cycle`GO:0046686^biological_process^response to cadmium ion`GO:0009651^biologic…
isotig16752	31	1	-4.82428	4.69614	1.57049e-08	1.64981e-06	.	.	.	.	.	.	.	.
isotig24435	127	53	-1.29502	7.04869	1.61184e-08	1.6903e-06	sp|O48556|IPYR_MAIZE^O48556^Q:885-259,H:6-214^83.25%ID^E:1e-117^RecName: Full=Soluble inorganic pyrophosphatase;^Eukaryota; Viridiplantae; Streptophyta; Embryophyta; Tracheophyta; Spermatophyta; Magnoliophyta; Liliopsida; Poales; Poaceae; PACMAD clade; Panicoideae; Andropogoneae; Zea	.	sp|O48556|IPYR_MAIZE^O48556^Q:13-221,H:6-214^83.25%ID^E:1e-127^RecName: Full=Soluble inorganic pyrophosphatase;^Eukaryota; Viridiplantae; Streptophyta; Embryophyta; Tracheophyta; Spermatophyta; Magnoliophyta; Liliopsida; Poales; Poaceae; PACMAD clade; Panicoideae; Andropogoneae; Zea	PF00719.14^Pyrophosphatase^Inorganic pyrophosphatase^59-212^E:1.3e-57	.	.	.	GO:0005737^cellular_component^cytoplasm`GO:0005634^cellular_component^nucleus`GO:0004427^molecular_function^inorganic diphosphatase activity`GO:0000287^molecular_function^magnesium ion binding`GO:0006796^biological_process^phosphate-containing compound metabolic process
isotig29352	206	109	-0.953798	7.84146	1.71595e-08	1.79633e-06	sp|Q655S1|FTSH2_ORYSJ^Q655S1^Q:192-2189,H:1-666^95.8%ID^E:0^RecName: Full=ATP-dependent zinc metalloprotease FTSH 2, chloroplastic;^Eukaryota; Viridiplantae; Streptophyta; Embryophyta; Tracheophyta; Spermatophyta; Magnoliophyta; Liliopsida; Poales; Poaceae; BEP clade; Ehrhartoideae; Oryzeae; Oryza	.	sp|Q655S1|FTSH2_ORYSJ^Q655S1^Q:1-666,H:1-666^95.8%ID^E:0^RecName: Full=ATP-dependent zinc metalloprotease FTSH 2, chloroplastic;^Eukaryota; Viridiplantae; Streptophyta; Embryophyta; Tracheophyta; Spermatophyta; Magnoliophyta; Liliopsida; Poales; Poaceae; BEP clade; Ehrhartoideae; Oryzeae; Oryza	PF07728.9^AAA_5^AAA domain (dynein-related subfamily)^249-363^E:0.00012`PF00004.24^AAA^ATPase family associated with various cellular activities (AAA)^250-381^E:1.3e-45`PF01434.13^Peptidase_M41^Peptidase family M41^444-653^E:2.8e-76	.	ExpAA=20.37^PredHel=1^Topology=i154-176o	COG0465^ATP-dependent Zn proteases	GO:0009941^cellular_component^chloroplast envelope`GO:0009535^cellular_component^chloroplast thylakoid membrane`GO:0016021^cellular_component^integral to membrane`GO:0031977^cellular_component^thylakoid lumen`GO:0005524^molecular_function^ATP binding`GO:0046872^molecular_function^metal ion binding`GO:0004222^molecular_function^metalloendopeptidase activity`GO:0017111^molecular_function^nucleoside…
isotig42643	40	4	-3.31772	5.11145	1.7599e-08	1.83913e-06	sp|Q13442|HAP28_HUMAN^Q13442^Q:734-360,H:15-149^42.96%ID^E:5e-19^RecName: Full=28 kDa heat- and acid-stable phosphoprotein;^Eukaryota; Metazoa; Chordata; Craniata; Vertebrata; Euteleostomi; Mammalia; Eutheria; Euarchontoglires; Primates; Haplorrhini; Catarrhini; Hominidae; Homo	.	sp|Q13442|HAP28_HUMAN^Q13442^Q:14-138,H:15-149^42.96%ID^E:1e-19^RecName: Full=28 kDa heat- and acid-stable phosphoprotein;^Eukaryota; Metazoa; Chordata; Craniata; Vertebrata; Euteleostomi; Mammalia; Eutheria; Euarchontoglires; Primates; Haplorrhini; Catarrhini; Hominidae; Homo	PF10252.4^PP28^Casein kinase substrate phosphoprotein PP28^73-153^E:1.5e-27	.	.	.	GO:0008283^biological_process^cell proliferation`GO:0007165^biological_process^signal transduction
isotig30213	48	124	1.33071	6.97217	1.80817e-08	1.88628e-06	sp|Q9FZP1|HPSE3_ARATH^Q9FZP1^Q:1826-297,H:37-535^56.67%ID^E:0^RecName: Full=Heparanase-like protein 3;^Eukaryota; Viridiplantae; Streptophyta; Embryophyta; Tracheophyta; Spermatophyta; Magnoliophyta; eudicotyledons; core eudicotyledons; rosids; malvids; Brassicales; Brassicaceae; Camelineae; Arabidopsis	.	sp|Q9FZP1|HPSE3_ARATH^Q9FZP1^Q:8-549,H:5-536^54.6%ID^E:0^RecName: Full=Heparanase-like protein 3;^Eukaryota; Viridiplantae; Streptophyta; Embryophyta; Tracheophyta; Spermatophyta; Magnoliophyta; eudicotyledons; core eudicotyledons; rosids; malvids; Brassicales; Brassicaceae; Camelineae; Arabidopsis	PF03662.9^Glyco_hydro_79n^Glycosyl hydrolase family 79, N-terminal domain^33-349^E:5.3e-156	sigP:1^27^0.758^YES	.	NOG72789^Heparanase	GO:0005576^cellular_component^extracellular region`GO:0005765^cellular_component^lysosomal membrane`GO:0009505^cellular_component^plant-type cell wall`GO:0004566^molecular_function^beta-glucuronidase activity`GO:0043169^molecular_function^cation binding`GO:0005975^biological_process^carbohydrate metabolic process
isotig30490	35	103	1.51762	6.66209	1.88276e-08	1.96069e-06	sp|Q41144|STC_RICCO^Q41144^Q:181-1683,H:15-513^70.32%ID^E:0^RecName: Full=Sugar carrier protein C;^Eukaryota; Viridiplantae; Streptophyta; Embryophyta; Tracheophyta; Spermatophyta; Magnoliophyta; eudicotyledons; core eudicotyledons; rosids; fabids; Malpighiales; Euphorbiaceae; Acalyphoideae; Acalypheae; Ricinus	.	sp|Q41144|STC_RICCO^Q41144^Q:4-514,H:5-513^69.53%ID^E:0^RecName: Full=Sugar carrier protein C;^Eukaryota; Viridiplantae; Streptophyta; Embryophyta; Tracheophyta; Spermatophyta; Magnoliophyta; eudicotyledons; core eudicotyledons; rosids; fabids; Malpighiales; Euphorbiaceae; Acalyphoideae; Acalypheae; Ricinus	PF00083.19^Sugar_tr^Sugar (and other) transporter^28-488^E:9e-129`PF07690.11^MFS_1^Major Facilitator Superfamily^80-441^E:2.9e-23	.	ExpAA=247.41^PredHel=11^Topology=i20-42o85-107i114-133o137-159i171-193o203-225i287-309o324-343i389-411o426-448i455-477o	.	GO:0016021^cellular_component^integral to membrane`GO:0022891^molecular_function^substrate-specific transmembrane transporter activity`GO:0015293^molecular_function^symporter activity`GO:0008643^biological_process^carbohydrate transport
isotig30806	6	45	2.84527	5.29298	1.90186e-08	1.97714e-06	sp|Q4R1I9|ANGLT_ROSHC^Q4R1I9^Q:1841-408,H:6-472^42.19%ID^E:3e-107^RecName: Full=Anthocyanidin 5,3-O-glucosyltransferase;^Eukaryota; Viridiplantae; Streptophyta; Embryophyta; Tracheophyta; Spermatophyta; Magnoliophyta; eudicotyledons; core eudicotyledons; rosids; fabids; Rosales; Rosaceae; Rosoideae; Rosoideae unplaced; Rosa	.	sp|Q4R1I9|ANGLT_ROSHC^Q4R1I9^Q:36-513,H:6-472^42.19%ID^E:5e-123^RecName: Full=Anthocyanidin 5,3-O-glucosyltransferase;^Eukaryota; Viridiplantae; Streptophyta; Embryophyta; Tracheophyta; Spermatophyta; Magnoliophyta; eudicotyledons; core eudicotyledons; rosids; fabids; Rosales; Rosaceae; Rosoideae; Rosoideae unplaced; Rosa	PF00201.13^UDPGT^UDP-glucoronosyl and UDP-glucosyl transferase^294-438^E:2e-23	.	.	.	GO:0016758^molecular_function^transferase activity, transferring hexosyl groups`GO:0009718^biological_process^anthocyanin-containing compound biosynthetic process
isotig30339	73	20	-1.89752	6.12603	1.98419e-08	2.05917e-06	sp|O81973|C93A3_SOYBN^O81973^Q:1822-485,H:41-473^45.01%ID^E:1e-119^RecName: Full=Cytochrome P450 93A3;^Eukaryota; Viridiplantae; Streptophyta; Embryophyta; Tracheophyta; Spermatophyta; Magnoliophyta; eudicotyledons; core eudicotyledons; rosids; fabids; Fabales; Fabaceae; Papilionoideae; Phaseoleae; Glycine	.	sp|Q42798|C93A1_SOYBN^Q42798^Q:23-510,H:5-480^43.15%ID^E:4e-146^RecName: Full=Cytochrome P450 93A1;^Eukaryota; Viridiplantae; Streptophyta; Embryophyta; Tracheophyta; Spermatophyta; Magnoliophyta; eudicotyledons; core eudicotyledons; rosids; fabids; Fabales; Fabaceae; Papilionoideae; Phaseoleae; Glycine	PF00067.17^p450^Cytochrome P450^48-506^E:6.8e-81	.	ExpAA=32.22^PredHel=1^Topology=i12-34o	.	GO:0016020^cellular_component^membrane`GO:0009055^molecular_function^electron carrier activity`GO:0020037^molecular_function^heme binding`GO:0005506^molecular_function^iron ion binding`GO:0004497^molecular_function^monooxygenase activity`GO:0016705^molecular_function^oxidoreductase activity, acting on paired donors, with incorporation or reduction of molecular oxygen
[truncated: 3,154 more rows]
