# Supplementary material for: A reference floral transcriptome of sexual and apomictic Paspalum notatum
Source: BMC Genomics. 2017 Apr 21;18:318. doi: 10.1186/s12864-017-3700-z (PMC5399859; doi:10.1186/s12864-017-3700-z)
Supplement: Supplementary file 7 — Arabidopsis orthologs corresponding to all differentially expressed candidates. (XLSX 834 kb) [file 12864_2017_3700_MOESM7_ESM.xlsx]

## Sheet: Top HSPs
Arabidopsis orthologs corresponding to all differentially expressed candidates
Query ID	Query Length	Subject ID	Subject Length	Percent Identity	Alignment Length	Mismatches	Gap Opens	Query Start	Query End	Subject Start	Subject End	E-Value	Bit Score	Query Coverage	Subject Title
contig00347	684	AT2G27480.2	186	32.65	49	32	1	639	496	121	169	0.67	31.2	21	| Calcium-binding EF-hand family protein | Chr2:11746811-11747572 FORWARD LENGTH=186 | 201606
isotig07766	1606	AT1G30530.1	453	36.84	38	20	1	1495	1382	43	76	3.9	30.8	7	| UDP-glucosyl transferase 78D1 | Chr1:10814917-10816374 FORWARD LENGTH=453 | 201606
isotig10144	1280	AT3G07490.1	153	37.64	178	72	3	294	827	3	141	5e-23	95.9	42	| ARF-GAP domain 11 | Chr3:2391189-2391650 FORWARD LENGTH=153 | 201606
isotig11164	3597	AT1G68020.3	860	69.92	881	230	7	714	3329	1	855	0	1254	73	| UDP-Glycosyltransferase / trehalose-phosphatase family protein | Chr1:25497493-25500241 FORWARD LENGTH=860 | 201606
isotig11436	1095	AT1G18650.1	184	56.18	89	39	0	201	467	21	109	1e-31	120	24	| plasmodesmata callose-binding protein 3 | Chr1:6419036-6420413 REVERSE LENGTH=184 | 201606
isotig11504	856	AT1G26355.1	113	80.95	42	7	1	503	381	56	97	3e-15	71.6	14	| SPIRAL1-like1 | Chr1:9117950-9118611 REVERSE LENGTH=113 | 201606
isotig13201	799	AT1G35260.1	152	29.9	97	62	3	562	278	58	150	0.0004	40.4	36	| MLP-like protein 165 | Chr1:12937059-12937689 REVERSE LENGTH=152 | 201606
isotig13472	4389	AT1G72390.2	1325	36.97	963	481	35	4240	1556	1	905	2e-121	416	61	| nuclear receptor coactivator | Chr1:27245455-27251218 FORWARD LENGTH=1325 | 201606
isotig13608	2452	AT1G30220.1	580	65.85	574	182	7	516	2213	1	568	0	732	69	| inositol transporter 2 | Chr1:10632957-10635439 REVERSE LENGTH=580 | 201606
isotig13880	2691	AT4G18470.1	432	41.72	163	84	3	853	371	276	429	1e-24	108	18	| negative regulator of systemic acquired resistance (SNI1) | Chr4:10192984-10195511 FORWARD LENGTH=432 | 201606
isotig15580	1117	ATMG00520.1	672	32.5	40	27	0	290	171	288	327	5	30	11	| Intron maturase%2C type II family protein | ChrM:144294-146312 REVERSE LENGTH=672 | 201606
isotig16526	2247	AT5G54510.1	612	67.92	583	182	3	2090	348	21	600	0	828	78	| Auxin-responsive GH3 family protein | Chr5:22131321-22133564 REVERSE LENGTH=612 | 201606
isotig16864	1531	AT5G60620.1	376	78.3	364	79	0	1406	315	13	376	0	614	71	| glycerol-3-phosphate acyltransferase 9 | Chr5:24367266-24369647 FORWARD LENGTH=376 | 201606
isotig19514	2004	AT5G03940.1	564	77.92	480	103	1	1908	469	64	540	0	716	72	| chloroplast signal recognition particle 54 kDa subunit | Chr5:1060265-1063257 REVERSE LENGTH=564 | 201606
isotig19650	1945	AT5G19360.1	523	85.25	305	45	0	241	1155	57	361	0	556	47	| calcium-dependent protein kinase 34 | Chr5:6521716-6523780 REVERSE LENGTH=523 | 201606
isotig19990	2124	AT1G17350.5	227	76.86	121	28	0	703	341	105	225	1e-60	206	17	| NADH:ubiquinone oxidoreductase intermediate-associated protein 30 | Chr1:5942391-5944272 FORWARD LENGTH=227 | 201606
isotig21962	1384	AT5G14345.1	145	37.74	53	33	0	73	231	46	98	0.19	33.5	11	| early nodulin-like protein 21 | Chr5:4626175-4626722 REVERSE LENGTH=145 | 201606
isotig22642	1248	AT3G45070.3	328	42.45	318	171	5	1127	177	22	328	3e-80	254	76	| P-loop containing nucleoside triphosphate hydrolases superfamily protein | Chr3:16486378-16487364 REVERSE LENGTH=328 | 201606
isotig22778	1220	AT5G57560.1	284	49.58	240	109	4	1010	324	43	281	2e-79	251	56	| Xyloglucan endotransglucosylase/hydrolase family protein | Chr5:23307296-23308235 REVERSE LENGTH=284 | 201606
isotig23254	1165	AT3G15210.1	222	74.7	83	16	1	173	406	24	106	1e-18	85.1	20	| ethylene responsive element binding factor 4 | Chr3:5121472-5122140 FORWARD LENGTH=222 | 201606
isotig23594	1472	AT5G41980.1	374	38.11	265	145	4	900	121	16	266	3e-56	195	53	| nuclease | Chr5:16793765-16794889 FORWARD LENGTH=374 | 201606
isotig24546	956	AT5G20570.1	118	96.74	92	3	0	241	516	27	118	3e-60	192	29	| RING-box 1 | Chr5:6956905-6958221 REVERSE LENGTH=118 | 201606
isotig25634	932	AT2G46330.1	73	56	25	11	0	668	594	38	62	0.023	34.7	8	| arabinogalactan protein 16 | Chr2:19018730-19019108 REVERSE LENGTH=73 | 201606
isotig28004	3449	ATMG00860.1	158	46.72	137	70	2	2149	1745	1	136	3e-32	126	12	| DNA/RNA polymerases superfamily protein | ChrM:235916-236392 FORWARD LENGTH=158 | 201606
isotig28072	3355	AT4G18780.1	985	74.61	961	218	6	170	3019	40	985	0	1445	85	| cellulose synthase family protein | Chr4:10312846-10316719 REVERSE LENGTH=985 | 201606
isotig28140	3271	AT2G33420.1	1039	49.46	1019	434	11	158	3001	27	1035	0	926	87	| hypothetical protein (DUF810) | Chr2:14158782-14162304 FORWARD LENGTH=1039 | 201606
isotig28480	2897	AT4G02570.4	738	80.95	740	138	1	225	2444	2	738	0	1246	77	| cullin 1 | Chr4:1129315-1133435 FORWARD LENGTH=738 | 201606
isotig28616	2792	AT1G13640.2	622	73.6	394	101	2	2142	964	64	455	0	604	42	| Phosphatidylinositol 3- and 4-kinase family protein | Chr1:4677276-4679144 REVERSE LENGTH=622 | 201606
isotig28820	2663	AT5G13150.1	653	45.57	542	254	6	634	2205	135	653	7e-152	466	59	| exocyst subunit exo70 family protein C1 | Chr5:4172969-4174930 REVERSE LENGTH=653 | 201606
isotig29092	2514	AT3G12080.1	663	74.05	524	132	2	2096	537	118	641	0	763	62	| GTP-binding family protein | Chr3:3847851-3851980 FORWARD LENGTH=663 | 201606
isotig30044	2146	AT2G17190.1	538	58.02	393	143	8	1475	315	162	538	6e-119	371	54	| ubiquitin family protein | Chr2:7478272-7481361 REVERSE LENGTH=538 | 201606
isotig30248	2087	AT5G55120.1	431	68.67	399	117	3	393	1580	1	394	0	561	57	| GDP-L-galactose phosphorylase VITAMIN C DEFECTIVE 5 (VTC5) | Chr5:22369515-22371709 FORWARD LENGTH=431 | 201606
isotig31268	1854	AT5G56980.1	379	30.1	103	43	2	86	388	1	76	7e-05	46.2	16	| cotton fiber protein | Chr5:23056574-23057713 REVERSE LENGTH=379 | 201606
isotig31404	1830	AT1G29800.2	496	60.32	494	182	6	1649	210	3	496	0	589	79	| RING/FYVE/PHD-type zinc finger family protein | Chr1:10432736-10435046 FORWARD LENGTH=496 | 201606
isotig31540	1806	AT1G06170.2	420	49.48	194	92	2	852	271	218	405	4e-50	181	32	| basic helix-loop-helix (bHLH) DNA-binding superfamily protein | Chr1:1885146-1886564 REVERSE LENGTH=420 | 201606
isotig34124	1442	AT3G14460.1	1424	33.55	471	294	11	1397	9	391	850	8e-62	221	96	| LRR and NB-ARC domains-containing disease resistance protein | Chr3:4851990-4856264 REVERSE LENGTH=1424 | 201606
isotig37592	1132	AT3G11960.4	1365	33.33	54	35	1	467	628	1309	1361	0.4	33.9	14	| Cleavage and polyadenylation specificity factor (CPSF) A subunit protein | Chr3:3786431-3793160 FORWARD LENGTH=1365 | 201606
isotig37932	1107	AT3G12630.1	160	79.37	63	13	0	531	719	98	160	4e-29	112	17	| A20/AN1-like zinc finger family protein | Chr3:4012707-4013189 FORWARD LENGTH=160 | 201606
isotig39360	1012	AT1G48940.1	177	53.06	98	45	1	807	517	27	124	3e-30	115	29	| early nodulin-like protein 6 | Chr1:18105808-18106422 REVERSE LENGTH=177 | 201606
isotig39496	1003	AT4G33010.1	1037	31.75	63	38	1	525	352	520	582	0.73	32.7	17	| glycine decarboxylase P-protein 1 | Chr4:15926852-15931150 REVERSE LENGTH=1037 | 201606
isotig39564	998	AT2G46860.1	216	84.04	213	34	0	125	763	4	216	7e-132	379	64	| pyrophosphorylase 3 | Chr2:19253843-19255060 FORWARD LENGTH=216 | 201606
isotig40040	970	AT1G77740.2	754	63.08	65	23	1	668	862	365	428	1e-18	87.4	20	| phosphatidylinositol-4-phosphate 5-kinase 2 | Chr1:29220632-29223861 FORWARD LENGTH=754 | 201606
isotig40652	935	AT4G16790.1	473	43.48	23	13	0	191	123	432	454	9.8	28.5	7	| hydroxyproline-rich glycoprotein family protein | Chr4:9451747-9453168 REVERSE LENGTH=473 | 201606
isotig40720	931	AT4G13870.2	288	30.46	151	101	3	770	324	130	278	6e-17	79.7	48	| Werner syndrome-like exonuclease | Chr4:8023563-8025542 REVERSE LENGTH=288 | 201606
isotig41536	896	AT5G42720.1	438	48.28	29	11	1	405	331	380	408	9.4	28.5	8	| Glycosyl hydrolase family 17 protein | Chr5:17130535-17132763 FORWARD LENGTH=438 | 201606
isotig41944	877	AT1G74920.2	496	70.59	68	17	2	466	269	321	387	3e-20	91.3	23	| aldehyde dehydrogenase 10A8 | Chr1:28139175-28142573 REVERSE LENGTH=496 | 201606
isotig46024	730	AT5G04800.4	141	84.62	117	18	0	651	301	1	117	8e-70	215	48	| Ribosomal S17 family protein | Chr5:1389217-1389642 FORWARD LENGTH=141 | 201606
isotig49288	648	AT5G02550.1	76	54.55	33	12	2	536	441	2	32	2.9	27.7	15	| hypothetical protein | Chr5:573247-573477 REVERSE LENGTH=76 | 201606
contig00004	1149	AT3G16570.3	138	22.22	72	51	1	300	515	53	119	1.4	30.8	19	| rapid alkalinization factor 23 | Chr3:5644748-5645164 FORWARD LENGTH=138 | 201606
contig00351	755	AT4G05320.7	153	100	99	0	0	459	755	1	99	2e-62	196	39	| polyubiquitin 10 | Chr4:2718559-2719932 FORWARD LENGTH=153 | 201606
contig00542	813	AT1G47485.1	91	48.15	27	14	0	250	330	2	28	1.7	28.9	10	| carboxy-terminally encoded peptide protein | Chr1:17422564-17422839 FORWARD LENGTH=91 | 201606
isotig04913	2076	AT3G21240.1	556	60.85	516	196	3	220	1752	23	537	0	578	74	| 4-coumarate:CoA ligase 2 | Chr3:7454497-7457314 REVERSE LENGTH=556 | 201606
isotig07359	799	AT1G32470.1	166	70.54	129	37	1	246	632	37	164	7e-59	188	48	| Single hybrid motif superfamily protein | Chr1:11739479-11740246 REVERSE LENGTH=166 | 201606
isotig08855	709	AT1G30380.1	130	72.95	122	29	2	606	253	9	130	2e-41	141	50	| photosystem I subunit K | Chr1:10722325-10723013 FORWARD LENGTH=130 | 201606
isotig13202	724	AT1G35260.1	152	29.9	97	62	3	487	203	58	150	0.0004	40.4	39	| MLP-like protein 165 | Chr1:12937059-12937689 REVERSE LENGTH=152 | 201606
isotig14221	1926	AT3G07520.1	861	34.29	35	22	1	852	953	245	279	0.74	33.9	5	| glutamate receptor 1.4 | Chr3:2395121-2398291 REVERSE LENGTH=861 | 201606
isotig15173	1456	AT4G08867.1	139	32.2	59	38	1	435	611	58	114	1.8	30.8	12	| hypothetical protein | Chr4:5660226-5660645 FORWARD LENGTH=139 | 201606
isotig15309	925	AT4G40070.1	323	38.64	88	46	1	510	247	94	173	3e-15	75.9	29	| RING/U-box superfamily protein | Chr4:18576533-18577504 FORWARD LENGTH=323 | 201606
isotig17272	912	AT5G59320.1	115	58.46	65	27	0	651	457	50	114	2e-16	75.1	21	| lipid transfer protein 3 | Chr5:23929051-23929492 FORWARD LENGTH=115 | 201606
isotig17476	693	AT1G26880.1	120	87.37	95	12	0	619	335	1	95	3e-53	171	41	| Ribosomal protein L34e superfamily protein | Chr1:9315640-9316681 REVERSE LENGTH=120 | 201606
isotig20399	1539	AT5G49555.1	556	68.28	435	134	4	1481	177	7	437	0	602	85	| FAD/NAD(P)-binding oxidoreductase family protein | Chr5:20107411-20110602 REVERSE LENGTH=556 | 201606
isotig20467	1684	AT1G08450.1	424	77.84	334	74	0	1515	514	28	361	0	536	60	| calreticulin 3 | Chr1:2668008-2671800 REVERSE LENGTH=424 | 201606
isotig21079	971	AT1G13950.1	158	83.75	160	24	2	84	563	1	158	3e-92	276	49	| eukaryotic elongation factor 5A-1 | Chr1:4773631-4774668 FORWARD LENGTH=158 | 201606
isotig21147	1541	AT5G50790.1	289	50	206	103	0	1324	707	10	215	4e-58	198	40	| Nodulin MtN3 family protein | Chr5:20656461-20657827 REVERSE LENGTH=289 | 201606
isotig22643	1242	AT3G45070.3	328	42.45	318	171	5	1121	171	22	328	3e-80	254	77	| P-loop containing nucleoside triphosphate hydrolases superfamily protein | Chr3:16486378-16487364 REVERSE LENGTH=328 | 201606
isotig23255	1129	AT3G15210.1	222	74.7	83	16	1	149	382	24	106	3e-19	86.3	21	| ethylene responsive element binding factor 4 | Chr3:5121472-5122140 FORWARD LENGTH=222 | 201606
isotig24547	935	AT5G20570.1	118	96.74	92	3	0	241	516	27	118	3e-60	192	30	| RING-box 1 | Chr5:6956905-6958221 REVERSE LENGTH=118 | 201606
isotig25431	740	AT3G63210.1	263	46.67	30	15	1	355	444	220	248	0.0008	40.4	12	| mediator of aba-regulated dormancy protein (DUF581) | Chr3:23354019-23354906 REVERSE LENGTH=263 | 201606
isotig25499	809	AT3G54900.1	173	72.57	113	30	1	298	633	61	173	1e-56	183	42	| CAX interacting protein 1 | Chr3:20341850-20342371 REVERSE LENGTH=173 | 201606
isotig26111	669	AT1G31812.1	92	75	84	21	0	586	335	1	84	3e-39	134	38	| acyl-CoA-binding protein 6 | Chr1:11411132-11412099 REVERSE LENGTH=92 | 201606
isotig28141	3266	AT5G23880.1	739	31.45	124	74	5	2663	3025	613	728	0.016	40	11	| cleavage and polyadenylation specificity factor 100 | Chr5:8052550-8058147 FORWARD LENGTH=739 | 201606
isotig28277	3096	AT4G21270.1	793	69.68	277	71	3	1728	937	505	781	1e-112	371	26	| kinesin 1 | Chr4:11329579-11333884 REVERSE LENGTH=793 | 201606
isotig29433	2361	AT1G79940.3	687	73.83	619	162	0	221	2077	7	625	0	981	79	| DnaJ / Sec63 Brl domains-containing protein | Chr1:30070023-30073237 FORWARD LENGTH=687 | 201606
isotig32017	1731	AT2G27690.1	495	54.81	478	203	5	192	1610	26	495	5e-160	471	82	| cytochrome P450%2C family 94%2C subfamily C%2C polypeptide 1 | Chr2:11809373-11810860 FORWARD LENGTH=495 | 201606
isotig32493	1658	AT3G13620.1	478	52.39	397	181	3	95	1261	3	399	4e-130	393	70	| Amino acid permease family protein | Chr3:4450904-4452556 REVERSE LENGTH=478 | 201606
isotig33921	1470	AT1G27690.1	433	25.6	125	87	3	813	1181	215	335	1.5	32	25	| lipase%2C putative (DUF620) | Chr1:9636681-9638307 FORWARD LENGTH=433 | 201606
isotig35757	1273	AT4G13730.1	449	62.16	37	10	1	1165	1263	398	434	0.083	35.8	8	| Ypt/Rab-GAP domain of gyp1p superfamily protein | Chr4:7970299-7974055 FORWARD LENGTH=449 | 201606
isotig35893	1267	AT1G56010.2	324	62.5	176	59	3	95	616	2	172	1e-71	232	41	| NAC domain containing protein 1 | Chr1:20946852-20949144 REVERSE LENGTH=324 | 201606
isotig38749	1048	AT4G10950.1	400	56.03	257	113	0	174	944	135	391	2e-101	308	74	| SGNH hydrolase-type esterase superfamily protein | Chr4:6711502-6713512 REVERSE LENGTH=400 | 201606
isotig39225	1020	AT3G51190.1	260	83.4	235	39	0	976	272	1	235	1e-145	416	69	| Ribosomal protein L2 family | Chr3:19016606-19017547 REVERSE LENGTH=260 | 201606
isotig39293	1016	AT5G02390.2	751	38.46	39	24	0	561	677	363	401	4.3	30	12	| TRM32-like protein (DUF3741) | Chr5:508834-511710 REVERSE LENGTH=751 | 201606
isotig42829	840	AT5G42510.1	182	40.14	147	83	2	136	576	40	181	2e-27	107	53	| Disease resistance-responsive (dirigent-like protein) family protein | Chr5:16998268-16998816 REVERSE LENGTH=182 | 201606
isotig42965	834	AT4G16444.1	178	53.7	162	75	0	81	566	13	174	1e-37	134	58	| tail-anchored protein insertion receptor WRB-like protein | Chr4:9274791-9276056 REVERSE LENGTH=178 | 201606
isotig45141	756	AT4G27670.1	227	28.28	99	59	3	320	589	129	224	0.002	39.3	36	| heat shock protein 21 | Chr4:13819048-13819895 REVERSE LENGTH=227 | 201606
isotig45549	743	AT1G18910.1	1254	35.19	54	30	2	639	493	1183	1236	0.98	31.6	20	| zinc ion binding protein | Chr1:6532706-6537993 REVERSE LENGTH=1254 | 201606
isotig49221	651	AT5G56960.2	525	24.34	152	105	5	575	138	375	522	0.37	32.3	67	| basic helix-loop-helix (bHLH) DNA-binding family protein | Chr5:23038703-23041410 REVERSE LENGTH=525 | 201606
isotig49289	650	AT3G45980.1	150	94.51	91	5	0	229	501	60	150	1e-48	160	42	| Histone superfamily protein | Chr3:16897492-16897944 REVERSE LENGTH=150 | 201606
isotig02943	2671	AT4G12020.5	1820	31.33	83	44	4	1013	1255	80	151	0.66	34.7	9	| protein kinase family protein | Chr4:7202004-7209469 FORWARD LENGTH=1820 | 201606
isotig07360	771	AT1G32470.1	166	70.54	129	37	1	246	632	37	164	5e-59	188	50	| Single hybrid motif superfamily protein | Chr1:11739479-11740246 REVERSE LENGTH=166 | 201606
isotig08856	696	AT1G30380.1	130	72.95	122	29	2	593	240	9	130	2e-41	141	51	| photosystem I subunit K | Chr1:10722325-10723013 FORWARD LENGTH=130 | 201606
isotig10146	1292	AT3G63095.1	250	50.91	55	27	0	534	370	192	246	1e-13	71.2	13	| Tetratricopeptide repeat (TPR)-like superfamily protein | Chr3:23315506-23316258 FORWARD LENGTH=250 | 201606
isotig11166	2896	AT3G54860.1	592	67	497	162	1	2677	1187	1	495	0	651	51	| Sec1/munc18-like (SM) proteins superfamily | Chr3:20324286-20329841 REVERSE LENGTH=592 | 201606
isotig13542	2673	AT2G47330.1	760	68.88	723	202	6	58	2181	1	715	0	895	79	| P-loop containing nucleoside triphosphate hydrolases superfamily protein | Chr2:19429083-19431617 REVERSE LENGTH=760 | 201606
isotig13610	2637	AT3G23340.1	442	71.56	436	112	5	773	2074	1	426	0	618	49	| casein kinase I-like 10 | Chr3:8351047-8353791 FORWARD LENGTH=442 | 201606
isotig15514	775	AT1G12400.2	71	76.81	69	16	0	265	471	1	69	1e-34	122	27	| Nucleotide excision repair%2C TFIIH%2C subunit TTDA | Chr1:4222296-4222603 FORWARD LENGTH=71 | 201606
isotig15988	1704	AT5G15180.1	329	39.47	337	190	6	1632	625	6	329	4e-68	227	59	| Peroxidase superfamily protein | Chr5:4930561-4932211 FORWARD LENGTH=329 | 201606
contig21275	791	AT3G24255.5	532	29.34	242	140	6	41	685	33	270	4e-18	84.7	82	| RNA-directed DNA polymerase (reverse transcriptase)-related family protein | Chr3:8789309-8790907 FORWARD LENGTH=532 | 201606
isotig16392	2874	AT3G57520.1	773	62.09	794	260	6	2684	363	1	773	0	1050	81	| seed imbibition 2 | Chr3:21288982-21292694 REVERSE LENGTH=773 | 201606
isotig17070	1074	AT5G66110.3	147	68.35	139	44	0	770	354	9	147	1e-64	206	39	| Heavy metal transport/detoxification superfamily protein | Chr5:26430245-26430778 FORWARD LENGTH=147 | 201606
isotig17477	678	AT1G26880.1	120	87.37	95	12	0	604	320	1	95	2e-53	171	42	| Ribosomal protein L34e superfamily protein | Chr1:9315640-9316681 REVERSE LENGTH=120 | 201606
isotig17748	4720	AT1G65730.1	688	66.77	674	210	4	1092	3107	25	686	0	880	43	| YELLOW STRIPE like 7 | Chr1:24442639-24446122 FORWARD LENGTH=688 | 201606
isotig18768	2896	AT1G22150.4	656	69.88	654	195	1	2776	821	3	656	0	883	68	| sulfate transporter 1%3B3 | Chr1:7818361-7821344 FORWARD LENGTH=656 | 201606
isotig19176	2124	AT1G80460.1	522	75.72	519	125	1	1753	200	4	522	0	803	73	| Actin-like ATPase superfamily protein | Chr1:30246960-30249055 REVERSE LENGTH=522 | 201606
isotig20400	2498	AT1G29200.4	495	59.05	486	190	4	1715	267	15	494	0	535	58	| O-fucosyltransferase family protein | Chr1:10208425-10210488 FORWARD LENGTH=495 | 201606
isotig20876	1984	AT5G15490.1	480	88.75	480	54	0	1668	229	1	480	0	898	73	| UDP-glucose 6-dehydrogenase family protein | Chr5:5027872-5029314 REVERSE LENGTH=480 | 201606
isotig21148	1568	AT5G44250.1	403	49.32	369	162	6	1326	274	23	384	4e-119	360	67	| peptidase%2C S9A/B/C family%2C catalytic domain protein (Protein of unknown function DUF829%2C transmembrane 53) | Chr5:17823876-17825620 REVERSE LENGTH=403 | 201606
isotig21896	1697	AT2G35680.1	337	56.25	256	86	3	331	1095	36	266	4e-92	290	45	| Phosphotyrosine protein phosphatases superfamily protein | Chr2:14997004-14998590 REVERSE LENGTH=337 | 201606
isotig22168	1434	AT3G08780.1	313	34.95	206	109	3	1428	886	104	309	1e-23	102	38	| BRISC complex subunit Abro1-like protein | Chr3:2666376-2667452 REVERSE LENGTH=313 | 201606
isotig22984	1480	AT1G53280.1	438	52.12	378	171	4	1328	213	49	422	2e-92	292	75	| Class I glutamine amidotransferase-like superfamily protein | Chr1:19864942-19867341 REVERSE LENGTH=438 | 201606
isotig25636	976	AT2G03020.1	255	36.96	46	28	1	459	596	145	189	0.39	32.7	14	| Heat shock protein HSP20/alpha crystallin family | Chr2:882927-884081 REVERSE LENGTH=255 | 201606
isotig26860	606	AT4G27040.6	250	38.1	42	21	1	120	245	142	178	1.6	30	21	| EAP30/Vps36 family protein | Chr4:13573061-13574576 REVERSE LENGTH=250 | 201606
isotig29638	2287	AT2G29670.2	536	44.89	450	198	13	318	1613	111	528	5e-79	267	57	| Tetratricopeptide repeat (TPR)-like superfamily protein | Chr2:12682309-12684745 REVERSE LENGTH=536 | 201606
isotig29910	2161	AT5G01240.1	488	80.15	262	39	4	416	1183	5	259	4e-138	419	36	| like AUXIN RESISTANT 1 | Chr5:98228-101493 FORWARD LENGTH=488 | 201606
isotig30386	2049	AT4G10520.1	756	46.13	542	247	17	287	1846	109	627	1e-121	384	76	| Subtilase family protein | Chr4:6499794-6502866 FORWARD LENGTH=756 | 201606
isotig30862	1938	AT2G29110.2	948	40.34	290	167	2	667	1536	569	852	3e-50	189	45	| glutamate receptor 2.8 | Chr2:12506880-12510555 REVERSE LENGTH=948 | 201606
isotig32018	1724	AT4G04210.1	303	54.72	265	104	6	1058	297	42	301	1e-87	277	44	| plant UBX domain containing protein 4 | Chr4:2030391-2031670 FORWARD LENGTH=303 | 201606
isotig32222	1696	AT3G09510.1	484	28.21	117	81	2	1609	1262	345	459	6e-07	52.8	21	| Ribonuclease H-like superfamily protein | Chr3:2921804-2923258 FORWARD LENGTH=484 | 201606
isotig32494	1654	AT3G03770.3	802	26.23	61	41	2	381	563	541	597	4.5	30.8	11	| Leucine-rich repeat protein kinase family protein | Chr3:945303-948436 REVERSE LENGTH=802 | 201606
isotig33990	1460	AT5G03415.1	385	77.11	201	41	1	367	969	95	290	2e-96	301	41	| Transcription factor DP | Chr5:842842-845200 FORWARD LENGTH=385 | 201606
isotig34194	1432	AT1G10950.1	589	22.11	199	123	7	383	931	48	230	4.4	30.8	38	| transmembrane nine 1 | Chr1:3659322-3663622 FORWARD LENGTH=589 | 201606
isotig34534	1401	AT1G77470.1	369	77.48	333	66	2	1219	245	37	368	0	540	70	| replication factor C subunit 3 | Chr1:29112194-29114323 REVERSE LENGTH=369 | 201606
isotig34738	1381	AT5G35320.1	225	42.86	35	19	1	1284	1183	9	43	1.7	31.2	7	| DBH-like monooxygenase | Chr5:13521893-13523144 FORWARD LENGTH=225 | 201606
isotig37526	1138	AT1G08465.1	184	49.43	174	73	3	865	371	1	168	3e-48	165	43	| Plant-specific transcription factor YABBY family protein | Chr1:2676033-2679382 FORWARD LENGTH=184 | 201606
isotig37594	1134	AT1G30890.2	269	68.3	265	82	1	1035	241	1	263	5e-133	386	70	| Integral membrane HRF1 family protein | Chr1:10994890-10995999 FORWARD LENGTH=269 | 201606
isotig41130	915	AT1G10200.1	190	80.87	183	33	1	135	677	2	184	2e-105	310	59	| GATA type zinc finger transcription factor family protein | Chr1:3346677-3347763 REVERSE LENGTH=190 | 201606
isotig44122	789	AT2G41410.1	216	36.17	47	30	0	172	312	94	140	1.5	30.4	18	| Calcium-binding EF-hand family protein | Chr2:17262085-17262735 REVERSE LENGTH=216 | 201606
isotig44326	785	AT5G02840.4	265	63.04	46	17	0	222	359	55	100	1e-13	68.9	18	| LHY/CCA1-like 1 | Chr5:648794-650570 FORWARD LENGTH=265 | 201606
isotig52350	589	AT3G57890.2	609	30.19	53	37	0	491	333	528	580	7.4	28.1	27	| Tubulin binding cofactor C domain-containing protein | Chr3:21438271-21441695 FORWARD LENGTH=609 | 201606
isotig07361	792	AT1G32470.1	166	71.53	137	38	1	215	625	29	164	5e-64	201	52	| Single hybrid motif superfamily protein | Chr1:11739479-11740246 REVERSE LENGTH=166 | 201606
isotig07905	2305	AT1G09630.1	217	70.06	167	45	2	1642	2139	55	217	1e-72	239	22	| RAB GTPase 11C | Chr1:3118350-3119571 REVERSE LENGTH=217 | 201606
isotig08857	622	AT1G30380.1	130	72.95	122	29	2	519	166	9	130	9e-42	141	57	| photosystem I subunit K | Chr1:10722325-10723013 FORWARD LENGTH=130 | 201606
isotig09401	4062	AT2G35510.3	568	28.78	483	284	11	3076	1784	82	556	9e-48	182	32	| similar to RCD one 1 | Chr2:14916898-14919198 REVERSE LENGTH=568 | 201606
isotig10147	1283	AT3G63095.1	250	50.98	51	25	0	522	370	196	246	1e-12	67.8	12	| Tetratricopeptide repeat (TPR)-like superfamily protein | Chr3:23315506-23316258 FORWARD LENGTH=250 | 201606
isotig11371	2185	AT4G30440.1	429	79.77	430	78	2	461	1750	1	421	0	690	59	| UDP-D-glucuronate 4-epimerase 1 | Chr4:14881976-14883265 REVERSE LENGTH=429 | 201606
isotig14155	2677	AT2G01910.1	608	58.45	580	225	8	2210	510	16	592	0	634	64	| Microtubule associated protein (MAP65/ASE1) family protein | Chr2:417191-420182 FORWARD LENGTH=608 | 201606
isotig15515	720	AT1G12400.2	71	76.81	69	16	0	265	471	1	69	7e-35	122	29	| Nucleotide excision repair%2C TFIIH%2C subunit TTDA | Chr1:4222296-4222603 FORWARD LENGTH=71 | 201606
isotig16393	2826	AT3G57520.1	773	62.47	786	258	6	2636	351	1	773	0	1048	81	| seed imbibition 2 | Chr3:21288982-21292694 REVERSE LENGTH=773 | 201606
isotig19109	2141	AT1G55810.2	461	70.49	288	76	3	252	1109	13	293	7e-121	374	40	| uridine kinase-like 3 | Chr1:20861273-20864003 FORWARD LENGTH=461 | 201606
isotig19177	2114	AT1G80460.1	522	75.72	519	125	1	1743	190	4	522	0	802	74	| Actin-like ATPase superfamily protein | Chr1:30246960-30249055 REVERSE LENGTH=522 | 201606
isotig20877	1214	AT1G48530.1	175	46.88	32	17	0	654	559	122	153	2.3	30.4	8	| proteasome inhibitor-like protein | Chr1:17943508-17944220 REVERSE LENGTH=175 | 201606
isotig21081	1250	AT3G07560.1	304	55.96	109	38	2	678	974	194	302	9e-32	124	24	| peroxin 13 | Chr3:2411616-2413310 REVERSE LENGTH=304 | 201606
isotig21149	1514	AT5G44250.1	403	48.78	369	165	5	1272	217	23	384	9e-119	359	70	| peptidase%2C S9A/B/C family%2C catalytic domain protein (Protein of unknown function DUF829%2C transmembrane 53) | Chr5:17823876-17825620 REVERSE LENGTH=403 | 201606
isotig21421	1205	AT5G13200.1	272	59.31	231	85	3	185	874	38	260	2e-94	288	57	| GRAM domain family protein | Chr5:4207081-4208079 FORWARD LENGTH=272 | 201606
isotig23665	1044	AT5G39790.3	280	59.89	182	70	1	274	810	99	280	2e-64	209	51	| PROTEIN TARGETING TO STARCH (PTST) | Chr5:15932884-15935121 REVERSE LENGTH=280 | 201606
isotig24073	888	AT4G09900.1	349	51.85	27	13	0	55	135	61	87	5.8	29.3	9	| methyl esterase 12 | Chr4:6221767-6223924 REVERSE LENGTH=349 | 201606
isotig25637	590	AT1G71280.1	465	32.26	62	31	2	409	224	85	135	1.1	30.8	32	| DEA(D/H)-box RNA helicase family protein | Chr1:26870262-26872152 REVERSE LENGTH=465 | 201606
isotig26861	576	AT4G27040.6	250	38.1	42	21	1	120	245	142	178	1.5	30	22	| EAP30/Vps36 family protein | Chr4:13573061-13574576 REVERSE LENGTH=250 | 201606
isotig27735	4097	AT5G54650.2	900	58.23	474	184	5	2165	765	425	891	6e-166	524	34	| formin homology5 | Chr5:22197856-22201649 REVERSE LENGTH=900 | 201606
isotig27939	3559	AT5G50920.1	929	88.71	877	98	1	3258	628	38	913	0	1451	74	| CLPC homologue 1 | Chr5:20715710-20719800 REVERSE LENGTH=929 | 201606
isotig28007	3463	AT5G07740.3	1627	63.08	344	125	2	3146	2121	1	344	1e-143	476	30	| actin binding protein | Chr5:2459076-2466580 REVERSE LENGTH=1627 | 201606
isotig29095	2520	AT3G22870.1	413	40.48	42	21	2	1463	1588	10	47	1.2	33.1	5	| F-box and associated interaction domains-containing protein | Chr3:8096230-8097471 FORWARD LENGTH=413 | 201606
isotig29707	2254	AT1G27210.1	625	38.2	377	199	12	459	1544	205	562	2e-41	161	48	| ARM repeat superfamily protein | Chr1:9455669-9457917 REVERSE LENGTH=625 | 201606
isotig30251	2091	AT3G48860.2	577	60.04	453	162	9	1697	369	119	562	4e-152	458	64	| coiled-coil protein | Chr3:18117619-18121853 FORWARD LENGTH=577 | 201606
isotig31407	1829	AT5G45820.1	439	51.03	437	181	4	171	1478	21	425	9e-155	457	72	| CBL-interacting protein kinase 20 | Chr5:18587081-18588400 REVERSE LENGTH=439 | 201606
isotig34195	1436	AT3G15220.1	690	38.79	397	212	14	32	1165	306	690	1e-48	179	79	| Protein kinase superfamily protein | Chr3:5126899-5131752 REVERSE LENGTH=690 | 201606
isotig34875	1366	AT4G26530.3	358	80.78	359	68	1	67	1143	1	358	0	576	79	| Aldolase superfamily protein | Chr4:13391566-13392937 FORWARD LENGTH=358 | 201606
isotig35963	1263	AT1G70520.1	649	56.48	324	133	4	3	956	306	627	5e-119	365	76	| cysteine-rich RLK (RECEPTOR-like protein kinase) 2 | Chr1:26584888-26587334 REVERSE LENGTH=649 | 201606
isotig37459	1140	AT4G25780.1	190	47.1	138	66	3	547	152	54	190	2e-34	128	35	| CAP (Cysteine-rich secretory proteins%2C Antigen 5%2C and Pathogenesis-related 1 protein) superfamily protein | Chr4:13121107-13121679 FORWARD LENGTH=190 | 201606
isotig38751	1049	AT5G03800.1	896	36.17	47	25	1	918	778	14	55	1.3	32	13	| Pentatricopeptide repeat (PPR) superfamily protein | Chr5:1010894-1013584 REVERSE LENGTH=896 | 201606
isotig40723	935	AT3G59400.1	265	54.31	197	70	3	738	172	81	265	5e-66	212	61	| protein GENOMES UNCOUPLED 4 | Chr3:21948881-21949678 REVERSE LENGTH=265 | 201606
isotig41063	917	AT2G15890.1	203	40.36	166	94	4	198	695	43	203	3e-26	105	54	| maternal effect embryo arrest 14 | Chr2:6921196-6921978 REVERSE LENGTH=203 | 201606
isotig41811	876	AT4G30260.3	280	80	20	4	0	620	561	149	168	0.016	37	7	| Integral membrane Yip1 family protein | Chr4:14816890-14818722 REVERSE LENGTH=280 | 201606
isotig42083	872	AT3G22310.2	595	39.47	38	22	1	666	553	430	466	1.6	31.2	13	| putative mitochondrial RNA helicase 1 | Chr3:7887382-7889806 FORWARD LENGTH=595 | 201606
isotig46775	710	AT3G55280.2	154	82.5	120	20	1	587	231	31	150	5e-48	159	50	| ribosomal protein L23AB | Chr3:20500667-20501519 FORWARD LENGTH=154 | 201606
isotig48543	660	AT3G05710.1	330	29.79	47	30	1	597	457	70	113	6.8	28.5	21	| syntaxin of plants 43 | Chr3:1685262-1687229 FORWARD LENGTH=330 | 201606
isotig48611	664	AT5G39950.1	133	43.9	82	42	2	209	454	47	124	1e-12	63.9	37	| thioredoxin 2 | Chr5:15990885-15991881 REVERSE LENGTH=133 | 201606
isotig51263	608	AT1G20680.1	271	37.5	32	20	0	338	243	150	181	5.7	28.5	16	| transport/golgi organization-like protein (DUF833) | Chr1:7169402-7170587 FORWARD LENGTH=271 | 201606
isotig62415	318	AT5G47820.2	1035	67.92	53	16	1	156	1	521	573	1e-16	76.6	49	| P-loop containing nucleoside triphosphate hydrolases superfamily protein | Chr5:19366505-19372229 FORWARD LENGTH=1035 | 201606
contig00370	877	AT4G05050.3	229	100	148	0	0	875	432	71	218	2e-99	295	51	| ubiquitin 11 | Chr4:2588271-2588960 REVERSE LENGTH=229 | 201606
contig00555	774	AT1G14800.1	384	28.05	82	50	1	205	450	21	93	0.068	35	32	| Nucleic acid-binding%2C OB-fold-like protein | Chr1:5099572-5102558 FORWARD LENGTH=384 | 201606
isotig04712	1108	AT2G47710.1	162	58.82	153	60	2	154	603	9	161	3e-45	156	41	| Adenine nucleotide alpha hydrolases-like superfamily protein | Chr2:19555045-19555956 REVERSE LENGTH=162 | 201606
isotig04916	1045	AT1G51680.2	490	51.9	210	92	2	220	822	25	234	2e-40	150	58	| 4-coumarate:CoA ligase 1 | Chr1:19159647-19161464 REVERSE LENGTH=490 | 201606
isotig05663	1482	AT5G12020.1	155	58.02	131	48	2	739	1125	7	132	2e-44	156	26	| 17.6 kDa class II heat shock protein | Chr5:3882409-3882876 REVERSE LENGTH=155 | 201606
isotig07974	1486	AT1G64170.1	811	33.71	89	44	4	964	734	508	593	1.2	32.7	16	| cation/H+ exchanger 16 | Chr1:23815239-23818293 REVERSE LENGTH=811 | 201606
isotig08926	2435	AT5G49880.1	726	59.49	316	105	3	1334	2212	410	725	1e-116	374	36	| mitotic checkpoint family protein | Chr5:20282305-20287775 FORWARD LENGTH=726 | 201606
isotig10148	1262	AT3G63095.1	250	50.91	55	27	0	534	370	192	246	1e-13	70.9	13	| Tetratricopeptide repeat (TPR)-like superfamily protein | Chr3:23315506-23316258 FORWARD LENGTH=250 | 201606
isotig11032	975	AT1G11440.1	363	76.47	34	8	0	127	228	130	163	1e-10	62.8	10	| hypothetical protein | Chr1:3849418-3850509 FORWARD LENGTH=363 | 201606
isotig11100	986	AT2G37190.1	166	89.44	161	17	0	56	538	4	164	1e-98	293	49	| Ribosomal protein L11 family protein | Chr2:15619559-15620059 REVERSE LENGTH=166 | 201606
isotig11236	3273	AT2G26990.1	439	48.39	31	16	0	607	515	31	61	0.82	34.3	3	| proteasome family protein | Chr2:11519684-11522412 REVERSE LENGTH=439 | 201606
isotig13884	2265	AT1G79750.1	646	78.96	556	117	0	388	2055	91	646	0	864	74	| NADP-malic enzyme 4 | Chr1:30007655-30011179 REVERSE LENGTH=646 | 201606
isotig16124	922	AT5G17480.1	83	69.74	76	23	0	265	492	8	83	2e-30	113	25	| pollen calcium-binding protein 1 | Chr5:5762689-5762940 FORWARD LENGTH=83 | 201606
isotig16191	737	AT2G41450.1	612	22.78	79	58	1	256	20	299	374	9.4	28.5	32	| N-acetyltransferase | Chr2:17278190-17281637 FORWARD LENGTH=612 | 201606
isotig17614	8853	AT3G60240.2	1723	56.38	713	273	15	3561	5597	1010	1718	0	678	23	| eukaryotic translation initiation factor 4G | Chr3:22261842-22268295 FORWARD LENGTH=1723 | 201606
isotig18022	3501	ATCG00430.1	225	84.58	227	33	1	1493	813	1	225	4e-127	392	19	| photosystem II reaction center protein G | ChrC:49257-49934 REVERSE LENGTH=225 | 201606
isotig18226	2905	AT4G34980.1	764	62.71	759	258	8	2724	463	26	764	0	853	78	| subtilisin-like serine protease 2 | Chr4:16656929-16659223 REVERSE LENGTH=764 | 201606
isotig18906	3507	AT5G66150.2	1046	61.93	985	353	5	3189	298	46	1029	0	1283	82	| Glycosyl hydrolase family 38 protein | Chr5:26439013-26444434 REVERSE LENGTH=1046 | 201606
isotig19722	1911	AT5G44440.1	533	48.42	506	231	12	1793	345	29	527	8e-139	420	76	| FAD-binding Berberine family protein | Chr5:17910694-17912295 REVERSE LENGTH=533 | 201606
isotig20538	1677	AT4G38250.1	436	59.68	439	150	4	97	1350	1	433	6e-139	414	75	| Transmembrane amino acid transporter family protein | Chr4:17935533-17936843 FORWARD LENGTH=436 | 201606
isotig21014	2298	AT4G21270.1	793	64.84	219	65	3	955	335	563	781	8e-80	275	27	| kinesin 1 | Chr4:11329579-11333884 REVERSE LENGTH=793 | 201606
isotig21490	1641	AT3G02310.1	250	56.94	216	88	3	516	1148	6	221	1e-66	220	39	| K-box region and MADS-box transcription factor family protein | Chr3:464554-466687 REVERSE LENGTH=250 | 201606
isotig22102	1374	AT3G16370.1	353	53.42	322	144	4	1175	213	34	350	7e-109	330	70	| GDSL-like Lipase/Acylhydrolase superfamily protein | Chr3:5556928-5558351 FORWARD LENGTH=353 | 201606
isotig22170	1355	AT5G57550.1	284	47.88	236	118	4	1112	411	50	282	8e-79	250	52	| xyloglucan endotransglucosylase/hydrolase 25 | Chr5:23305055-23306384 REVERSE LENGTH=284 | 201606
isotig24822	996	AT2G42740.1	182	93.89	180	11	0	155	694	2	181	5e-108	317	54	| ribosomal protein large subunit 16A | Chr2:17791794-17792946 FORWARD LENGTH=182 | 201606
isotig25162	859	AT2G37190.1	166	88.82	161	18	0	89	571	4	164	3e-99	292	56	| Ribosomal protein L11 family protein | Chr2:15619559-15620059 REVERSE LENGTH=166 | 201606
isotig25298	933	AT2G17850.1	156	47.25	91	45	2	477	211	54	143	4e-20	86.7	29	| Rhodanese/Cell cycle control phosphatase superfamily protein | Chr2:7760005-7760787 REVERSE LENGTH=156 | 201606
isotig26046	733	AT1G01170.2	83	75.68	74	18	0	637	416	7	80	2e-35	124	30	| ozone-responsive stress-like protein (DUF1138) | Chr1:74105-74443 REVERSE LENGTH=83 | 201606
isotig26522	648	AT4G17300.2	587	29.76	84	55	2	330	569	70	153	0.2	33.1	37	| Class II aminoacyl-tRNA and biotin synthetases superfamily protein | Chr4:9681498-9684833 FORWARD LENGTH=587 | 201606
isotig27464	845	AT4G11350.1	507	25.26	95	66	1	279	548	408	502	1.4	31.2	32	| transferring glycosyl group transferase (DUF604) | Chr4:6901714-6904160 FORWARD LENGTH=507 | 201606
isotig27736	4080	AT5G43310.5	1033	38.46	884	403	29	4010	1431	1	767	2e-118	399	63	| COP1-interacting protein-like protein | Chr5:17380612-17385387 REVERSE LENGTH=1033 | 201606
isotig27804	3856	AT5G22770.6	1012	76.6	876	165	5	301	2919	1	839	0	1350	68	| alpha-adaptin | Chr5:7579844-7588026 REVERSE LENGTH=1012 | 201606
isotig29708	2256	AT1G26850.2	616	63.62	613	211	5	2036	225	2	611	0	812	80	| S-adenosyl-L-methionine-dependent methyltransferases superfamily protein | Chr1:9301146-9303432 REVERSE LENGTH=616 | 201606
isotig29844	2207	AT3G63130.2	535	57.89	152	58	1	1981	1526	72	217	2e-43	165	21	| RAN GTPase activating protein 1 | Chr3:23325108-23326715 FORWARD LENGTH=535 | 201606
isotig29912	2188	AT5G23570.3	625	49.4	587	263	11	105	1799	44	618	1e-149	454	77	| XS domain-containing protein / XS zinc finger domain-containing protein-like protein | Chr5:7943621-7945874 FORWARD LENGTH=625 | 201606
isotig30592	1998	AT2G26490.1	465	59.12	433	148	9	148	1437	18	424	4e-154	458	65	| Transducin/WD40 repeat-like superfamily protein | Chr2:11268035-11269432 FORWARD LENGTH=465 | 201606
isotig31204	1861	AT5G18620.1	1069	35.85	53	32	1	848	1000	959	1011	9.2	30	8	| chromatin remodeling factor17 | Chr5:6196190-6202058 REVERSE LENGTH=1069 | 201606
isotig32496	1659	AT5G65780.1	415	75.57	352	85	1	306	1361	65	415	0	565	64	| branched-chain amino acid aminotransferase 5 / branched-chain amino acid transaminase 5 (BCAT5) | Chr5:26316418-26318585 FORWARD LENGTH=415 | 201606
isotig32632	1643	AT3G26900.3	280	37.37	281	146	5	1125	334	13	280	3e-51	180	48	| shikimate kinase like 1 | Chr3:9912314-9914424 REVERSE LENGTH=280 | 201606
isotig33176	1561	AT3G20920.1	365	61.9	336	120	3	1414	425	15	348	1e-146	430	63	| translocation protein-like protein | Chr3:7328763-7330698 REVERSE LENGTH=365 | 201606
isotig33448	1528	AT3G18030.1	209	34.62	52	30	1	1010	855	71	118	1.1	32	10	| HAL3-like protein A | Chr3:6167883-6168629 REVERSE LENGTH=209 | 201606
isotig33652	1504	AT4G26790.2	351	57.91	316	130	3	1227	283	31	344	4e-118	355	63	| GDSL-like Lipase/Acylhydrolase superfamily protein | Chr4:13487859-13489149 FORWARD LENGTH=351 | 201606
isotig33992	1461	AT4G28400.1	283	60.5	281	108	2	1292	450	5	282	1e-117	351	58	| Protein phosphatase 2C family protein | Chr4:14048499-14050118 FORWARD LENGTH=283 | 201606
isotig34468	1409	AT1G06690.1	377	77.49	351	77	2	91	1137	27	377	0	553	74	| NAD(P)-linked oxidoreductase superfamily protein | Chr1:2049742-2052039 REVERSE LENGTH=377 | 201606
isotig35012	1352	AT1G76350.4	808	35.96	356	194	12	1338	301	284	615	8e-46	171	77	| Plant regulator RWP-RK family protein | Chr1:28640143-28642817 FORWARD LENGTH=808 | 201606
isotig35148	1339	AT5G10530.1	651	33.33	339	177	11	398	1339	100	414	1e-41	157	70	| Concanavalin A-like lectin protein kinase family protein | Chr5:3324978-3326933 REVERSE LENGTH=651 | 201606
isotig35692	1283	AT1G25550.1	344	71.25	80	15	2	730	515	213	292	4e-30	120	17	| myb-like transcription factor family protein | Chr1:8976644-8977942 FORWARD LENGTH=344 | 201606
isotig36032	1257	AT1G31230.1	911	58.25	103	43	0	903	1211	192	294	5e-31	127	25	| aspartate kinase-homoserine dehydrogenase i | Chr1:11158744-11163055 REVERSE LENGTH=911 | 201606
isotig36372	1228	AT4G28510.1	288	85.47	234	34	0	185	886	34	267	8e-145	418	57	| prohibitin 1 | Chr4:14084970-14086372 REVERSE LENGTH=288 | 201606
isotig36644	1203	AT2G24190.1	296	41.38	261	126	5	961	224	40	288	4e-61	203	61	| NAD(P)-binding Rossmann-fold superfamily protein | Chr2:10283740-10284934 REVERSE LENGTH=296 | 201606
isotig36780	1199	AT2G36950.1	386	33.33	72	39	3	191	406	52	114	0.78	32.7	18	| Heavy metal transport/detoxification superfamily protein | Chr2:15515216-15516754 FORWARD LENGTH=386 | 201606
isotig38208	1084	AT4G03280.1	229	81.42	183	32	2	880	335	47	228	6e-92	279	50	| photosynthetic electron transfer C | Chr4:1440314-1441717 FORWARD LENGTH=229 | 201606
isotig38820	1044	AT1G78490.2	412	29.82	57	36	2	494	652	299	355	3.8	30	15	| cytochrome P450%2C family 708%2C subfamily A%2C polypeptide 3 | Chr1:29528349-29530089 FORWARD LENGTH=412 | 201606
isotig39296	1016	AT1G52340.1	285	48.9	272	127	4	978	193	16	285	1e-71	228	77	| NAD(P)-binding Rossmann-fold superfamily protein | Chr1:19489997-19491527 REVERSE LENGTH=285 | 201606
isotig40316	955	AT2G21140.1	321	30.97	113	70	3	888	571	10	121	3e-08	55.1	33	| proline-rich protein 2 | Chr2:9060868-9062035 REVERSE LENGTH=321 | 201606
isotig40860	929	AT5G44090.2	573	30.19	53	37	0	730	888	281	333	2.2	30.8	17	| Calcium-binding EF-hand family protein | Chr5:17743264-17747594 REVERSE LENGTH=573 | 201606
isotig42424	852	AT4G14690.1	193	55.26	114	50	1	276	617	81	193	1e-25	102	40	| Chlorophyll A-B binding family protein | Chr4:8418373-8419129 FORWARD LENGTH=193 | 201606
isotig43512	814	AT4G01150.1	164	71.82	110	30	1	588	262	55	164	1e-50	167	40	| CURVATURE THYLAKOID 1A-like protein | Chr4:493692-494668 FORWARD LENGTH=164 | 201606
isotig50992	614	AT5G36880.4	610	31.48	54	37	0	183	344	532	585	1.9	30	26	| acetyl-CoA synthetase | Chr5:14535506-14539084 REVERSE LENGTH=610 | 201606
contig00028	1270	AT2G25730.1	2464	38.89	36	20	1	1148	1249	183	218	4	30.8	8	| zinc finger FYVE domain protein | Chr2:10956751-10972729 REVERSE LENGTH=2464 | 201606
isotig04237	2997	AT1G25540.2	727	50.29	521	215	14	2390	900	69	569	1e-128	411	50	| phytochrome and flowering time regulatory protein (PFT1) | Chr1:8969392-8973301 REVERSE LENGTH=727 | 201606
isotig05664	1474	AT5G12020.1	155	58.02	131	48	2	739	1125	7	132	2e-44	156	26	| 17.6 kDa class II heat shock protein | Chr5:3882409-3882876 REVERSE LENGTH=155 | 201606
isotig07907	2299	AT1G09630.1	217	70.3	165	46	2	1642	2133	55	217	8e-73	239	21	| RAB GTPase 11C | Chr1:3118350-3119571 REVERSE LENGTH=217 | 201606
isotig11033	975	AT1G11440.1	363	76.47	34	8	0	127	228	130	163	1e-10	62.8	10	| hypothetical protein | Chr1:3849418-3850509 FORWARD LENGTH=363 | 201606
isotig11101	963	AT2G37190.1	166	89.63	164	17	0	24	515	1	164	2e-101	299	51	| Ribosomal protein L11 family protein | Chr2:15619559-15620059 REVERSE LENGTH=166 | 201606
isotig12050	1621	AT3G51250.1	463	50.45	442	164	11	1428	247	29	463	7e-121	368	73	| Senescence/dehydration-associated protein-like protein | Chr3:19028227-19030442 FORWARD LENGTH=463 | 201606
isotig13817	2824	AT4G19110.3	404	63.41	164	60	0	1145	1636	18	181	2e-66	230	17	| Protein kinase superfamily protein | Chr4:10454770-10457032 REVERSE LENGTH=404 | 201606
isotig14565	1818	AT3G62260.2	384	63.01	319	111	2	522	1475	71	383	7e-130	390	52	| Protein phosphatase 2C family protein | Chr3:23038516-23040391 REVERSE LENGTH=384 | 201606
isotig15041	1396	AT3G44890.1	197	64.1	39	14	0	767	651	158	196	2e-10	60.8	8	| ribosomal protein L9 | Chr3:16386505-16387963 FORWARD LENGTH=197 | 201606
isotig15381	912	AT2G31440.2	250	25	76	56	1	307	534	148	222	1.1	31.2	25	| gamma-secretase subunit APH1-like protein | Chr2:13399309-13400971 REVERSE LENGTH=250 | 201606
isotig16125	898	AT5G17480.1	83	69.74	76	23	0	241	468	8	83	1e-30	113	25	| pollen calcium-binding protein 1 | Chr5:5762689-5762940 FORWARD LENGTH=83 | 201606
isotig16598	2047	AT3G06130.2	349	62.16	74	28	0	1791	1570	1	74	2e-24	106	11	| Heavy metal transport/detoxification superfamily protein | Chr3:1853193-1854673 REVERSE LENGTH=349 | 201606
isotig17276	920	AT3G22530.1	198	47.86	117	58	1	730	380	59	172	9e-21	89.4	38	| heat shock protein | Chr3:7977774-7978370 REVERSE LENGTH=198 | 201606
isotig18091	2955	AT1G74260.1	1407	76.39	902	208	2	3	2705	510	1407	0	1362	91	| purine biosynthesis 4 | Chr1:27923005-27927764 REVERSE LENGTH=1407 | 201606
isotig18227	2829	AT4G34980.1	764	62.71	759	258	8	2648	387	26	764	0	853	80	| subtilisin-like serine protease 2 | Chr4:16656929-16659223 REVERSE LENGTH=764 | 201606
isotig19723	1924	AT5G44440.1	533	48.32	505	233	11	1806	358	29	527	3e-139	421	75	| FAD-binding Berberine family protein | Chr5:17910694-17912295 REVERSE LENGTH=533 | 201606
isotig20539	1669	AT4G38250.1	436	59.45	439	151	4	97	1350	1	433	1e-144	429	75	| Transmembrane amino acid transporter family protein | Chr4:17935533-17936843 FORWARD LENGTH=436 | 201606
isotig22103	1317	AT3G16370.1	353	53.4	324	145	4	1118	150	34	352	2e-109	331	74	| GDSL-like Lipase/Acylhydrolase superfamily protein | Chr3:5556928-5558351 FORWARD LENGTH=353 | 201606
isotig22171	1308	AT5G57550.1	284	47.88	236	118	4	1065	364	50	282	5e-79	250	54	| xyloglucan endotransglucosylase/hydrolase 25 | Chr5:23305055-23306384 REVERSE LENGTH=284 | 201606
isotig25163	849	AT2G37190.1	166	89.63	164	17	0	70	561	1	164	1e-102	301	58	| Ribosomal protein L11 family protein | Chr2:15619559-15620059 REVERSE LENGTH=166 | 201606
isotig26047	701	AT1G01170.2	83	74.32	74	19	0	637	416	7	80	1e-34	122	32	| ozone-responsive stress-like protein (DUF1138) | Chr1:74105-74443 REVERSE LENGTH=83 | 201606
isotig26591	632	AT3G59940.1	418	32.61	46	24	1	121	237	46	91	0.41	32	19	| Galactose oxidase/kelch repeat superfamily protein | Chr3:22143009-22144265 FORWARD LENGTH=418 | 201606
isotig28009	3459	AT1G69550.1	1400	30.92	401	239	14	3210	2026	868	1236	5e-23	107	34	| disease resistance protein (TIR-NBS-LRR class) | Chr1:26148836-26153374 REVERSE LENGTH=1400 | 201606
isotig28077	3346	AT5G11560.1	982	60.02	968	384	3	139	3036	16	982	0	1196	87	| catalytics | Chr5:3709734-3713994 REVERSE LENGTH=982 | 201606
isotig28417	2958	AT3G59140.1	1453	67.99	831	259	2	36	2528	630	1453	0	1130	84	| multidrug resistance-associated protein 14 | Chr3:21863519-21868701 REVERSE LENGTH=1453 | 201606
isotig29029	2552	AT5G23390.1	730	46.15	663	343	7	292	2268	73	725	0	544	77	| polygalacturonase inhibitor (DUF639) | Chr5:7870719-7874283 REVERSE LENGTH=730 | 201606
isotig29981	2162	AT1G76740.1	1532	57.69	26	11	0	2113	2036	1	26	0.023	38.9	4	| hypothetical protein | Chr1:28805235-28810477 FORWARD LENGTH=1532 | 201606
isotig30933	1916	AT1G52240.1	543	69.34	349	105	1	1521	475	105	451	1e-168	497	55	| rop guanine nucleotide exchange factor-like protein | Chr1:19455766-19457878 REVERSE LENGTH=543 | 201606
isotig31273	1854	AT3G61490.3	476	63.11	431	149	2	1668	406	43	473	0	585	68	| Pectin lyase-like superfamily protein | Chr3:22758439-22760137 FORWARD LENGTH=476 | 201606
isotig32361	1679	AT3G53520.1	435	85.89	319	45	0	1330	374	111	429	0	591	57	| UDP-glucuronic acid decarboxylase 1 | Chr3:19841635-19844057 FORWARD LENGTH=435 | 201606
isotig33245	1549	AT5G11730.1	386	64.49	321	108	2	409	1371	72	386	7e-151	441	62	| Core-2/I-branching beta-1%2C6-N-acetylglucosaminyltransferase family protein | Chr5:3780963-3782473 FORWARD LENGTH=386 | 201606
isotig33449	1529	AT3G55800.1	393	82.51	343	59	1	240	1268	43	384	0	583	67	| sedoheptulose-bisphosphatase | Chr3:20709640-20711421 FORWARD LENGTH=393 | 201606
isotig34333	1420	AT3G01650.2	489	65.27	357	118	2	71	1138	138	489	1e-160	468	75	| RING domain ligase1 | Chr3:242734-245062 FORWARD LENGTH=489 | 201606
isotig35217	1331	AT1G56600.1	335	67.71	319	96	4	1284	331	23	335	4e-157	452	72	| galactinol synthase 2 | Chr1:21207620-21209291 FORWARD LENGTH=335 | 201606
isotig35557	1300	AT1G05100.1	339	53.85	130	59	1	1287	901	136	265	1e-34	133	30	| mitogen-activated protein kinase kinase kinase 18 | Chr1:1469679-1470698 FORWARD LENGTH=339 | 201606
isotig35761	1279	AT5G21050.1	355	45.63	263	117	5	256	990	84	338	3e-60	203	57	| hyccin | Chr5:7147890-7148957 FORWARD LENGTH=355 | 201606
isotig35829	1273	AT3G28007.1	251	56.82	220	94	1	281	940	1	219	5e-71	228	52	| Nodulin MtN3 family protein | Chr3:10408243-10409633 REVERSE LENGTH=251 | 201606
isotig36169	1246	AT4G12080.1	356	72.46	167	43	2	243	740	156	320	2e-62	208	40	| AT-hook motif nuclear-localized protein 1 | Chr4:7239466-7241246 FORWARD LENGTH=356 | 201606
isotig37121	1167	AT4G18380.2	380	50	26	13	0	725	648	43	68	3.9	30.4	7	| F-box family protein | Chr4:10157957-10159099 FORWARD LENGTH=380 | 201606
isotig37257	1161	AT2G03440.1	187	50	72	34	2	1025	813	64	134	0.01	37.7	18	| nodulin-related protein 1 | Chr2:1039409-1039972 REVERSE LENGTH=187 | 201606
isotig39433	1007	AT3G26810.1	575	27.59	87	61	1	297	557	230	314	4.3	30	26	| auxin signaling F-box 2 | Chr3:9868342-9870464 FORWARD LENGTH=575 | 201606
isotig40317	952	AT1G26550.1	142	90.57	106	10	0	570	253	37	142	4e-65	206	33	| FKBP-like peptidyl-prolyl cis-trans isomerase family protein | Chr1:9171800-9172716 FORWARD LENGTH=142 | 201606
isotig41201	907	AT1G11360.4	242	76.92	39	9	0	548	432	40	78	3e-10	60.1	13	| Adenine nucleotide alpha hydrolases-like superfamily protein | Chr1:3822171-3822899 REVERSE LENGTH=242 | 201606
isotig41269	908	AT4G21780.3	115	48.15	27	14	0	728	648	1	27	0.0005	39.7	9	| hypothetical protein | Chr4:11567213-11567560 FORWARD LENGTH=115 | 201606
isotig41405	902	AT3G22840.1	195	63.3	109	39	1	334	660	88	195	4e-28	109	36	| Chlorophyll A-B binding family protein | Chr3:8084628-8085445 REVERSE LENGTH=195 | 201606
isotig41881	880	AT2G09990.1	146	73.83	149	36	1	68	514	1	146	2e-74	229	51	| Ribosomal protein S5 domain 2-like superfamily protein | Chr2:3781442-3781882 FORWARD LENGTH=146 | 201606
isotig44329	781	AT1G18030.2	305	29.17	48	34	0	780	637	166	213	9.1	28.1	18	| Protein phosphatase 2C family protein | Chr1:6204400-6206336 FORWARD LENGTH=305 | 201606
isotig44465	780	AT1G51190.1	568	39.47	38	21	1	370	257	3	38	1.9	30.4	15	| Integrase-type DNA-binding superfamily protein | Chr1:18977517-18980305 FORWARD LENGTH=568 | 201606
isotig44601	773	AT2G39540.1	87	54.79	73	30	1	619	401	18	87	5e-19	80.9	28	| Gibberellin-regulated family protein | Chr2:16500866-16501241 FORWARD LENGTH=87 | 201606
isotig45077	757	AT5G03380.2	365	54.29	70	29	1	78	287	128	194	1e-12	67.8	28	| Heavy metal transport/detoxification superfamily protein | Chr5:832400-834128 REVERSE LENGTH=365 | 201606
isotig45281	753	AT2G46540.1	65	76.92	52	12	0	645	490	7	58	7e-20	82.8	21	| fiber | Chr2:19110687-19111681 REVERSE LENGTH=65 | 201606
isotig45757	738	AT3G20730.1	565	32.56	43	29	0	438	566	457	499	4.7	29.3	17	| PPR superfamily protein | Chr3:7247092-7248878 FORWARD LENGTH=565 | 201606
isotig46165	725	AT3G05850.1	777	32	125	79	3	676	311	651	772	1e-10	61.6	50	| MuDR family transposase | Chr3:1743537-1745943 REVERSE LENGTH=777 | 201606
isotig46233	721	AT2G25950.1	204	70.91	55	16	0	707	543	1	55	1e-21	90.9	23	| PITH domain protein (DUF1000) | Chr2:11068735-11070524 FORWARD LENGTH=204 | 201606
isotig56705	505	AT2G02100.1	77	56.25	80	32	2	454	215	1	77	8e-18	75.9	48	| low-molecular-weight cysteine-rich 69 | Chr2:528397-528885 FORWARD LENGTH=77 | 201606
isotig00236	1047	AT1G52300.1	95	38.3	47	28	1	403	543	15	60	2.3	29.3	13	| Zinc-binding ribosomal protein family protein | Chr1:19475213-19476152 REVERSE LENGTH=95 | 201606
isotig05665	1445	AT5G12020.1	155	58.02	131	48	2	739	1125	7	132	2e-44	156	27	| 17.6 kDa class II heat shock protein | Chr5:3882409-3882876 REVERSE LENGTH=155 | 201606
isotig09540	1170	AT1G13120.1	611	55.17	29	13	0	628	542	500	528	3.9	30.4	7	| nucleoporin GLE1-like protein | Chr1:4469334-4472775 REVERSE LENGTH=611 | 201606
isotig10218	1431	AT2G44300.1	204	50	98	47	1	1206	913	38	133	3e-29	115	21	| Bifunctional inhibitor/lipid-transfer protein/seed storage 2S albumin superfamily protein | Chr2:18307468-18308286 REVERSE LENGTH=204 | 201606
isotig11034	931	AT1G11440.1	363	76.47	34	8	0	127	228	130	163	6e-11	63.5	11	| hypothetical protein | Chr1:3849418-3850509 FORWARD LENGTH=363 | 201606
isotig12799	1460	AT1G47980.1	315	62.31	260	97	1	1068	289	43	301	2e-107	326	53	| desiccation-like protein | Chr1:17691985-17693818 REVERSE LENGTH=315 | 201606
isotig13954	1815	AT2G46800.5	398	73.89	180	44	1	182	712	1	180	8e-79	258	29	| zinc transporter | Chr2:19238128-19239324 FORWARD LENGTH=398 | 201606
isotig16126	903	AT5G17480.1	83	69.74	76	23	0	246	473	8	83	1e-30	113	25	| pollen calcium-binding protein 1 | Chr5:5762689-5762940 FORWARD LENGTH=83 | 201606
isotig16599	2053	AT3G06130.2	349	62.16	74	28	0	1797	1576	1	74	2e-24	106	11	| Heavy metal transport/detoxification superfamily protein | Chr3:1853193-1854673 REVERSE LENGTH=349 | 201606
isotig16802	1544	AT5G38710.1	476	51.49	435	200	5	1	1287	44	473	3e-127	384	83	| Methylenetetrahydrofolate reductase family protein | Chr5:15501340-15503899 FORWARD LENGTH=476 | 201606
isotig17277	910	AT4G14830.1	152	53.75	80	32	3	762	529	16	92	4e-11	61.2	26	| 17.6 kDa class II heat shock protein | Chr4:8510983-8511441 FORWARD LENGTH=152 | 201606
isotig17345	1644	AT5G01360.2	378	52.27	396	144	5	305	1489	27	378	4e-148	435	72	| trichome birefringence-like protein (DUF828) | Chr5:147608-149035 REVERSE LENGTH=378 | 201606
isotig19044	2213	AT1G59500.1	597	30	40	28	0	1569	1688	223	262	6.7	30.8	5	| Auxin-responsive GH3 family protein | Chr1:21854493-21856614 REVERSE LENGTH=597 | 201606
isotig19860	1879	AT3G43590.1	551	37.15	393	178	12	1392	391	127	509	1e-65	228	53	| zinc knuckle (CCHC-type) family protein | Chr3:15509753-15512255 FORWARD LENGTH=551 | 201606
isotig20540	1969	AT4G13940.1	485	91.34	485	42	0	1879	425	1	485	0	863	74	| S-adenosyl-L-homocysteine hydrolase | Chr4:8054931-8056676 FORWARD LENGTH=485 | 201606
isotig22444	1280	AT2G38620.2	311	73.02	252	60	1	278	1009	60	311	9e-136	397	57	| cyclin-dependent kinase B1%3B2 | Chr2:16152551-16153866 FORWARD LENGTH=311 | 201606
isotig22920	1251	AT4G00240.1	927	35.9	39	25	0	92	208	106	144	0.92	32.7	9	| phospholipase D beta 2 | Chr4:106380-110718 REVERSE LENGTH=927 | 201606
isotig24484	1336	AT2G04420.1	221	21.13	71	43	1	842	669	1	71	5.2	29.6	13	| Polynucleotidyl transferase%2C ribonuclease H-like superfamily protein | Chr2:1535561-1536226 FORWARD LENGTH=221 | 201606
isotig24960	1141	AT1G48725.1	163	38.71	31	19	0	872	780	82	112	9.3	28.5	8	| transmembrane protein | Chr1:18019274-18020642 FORWARD LENGTH=163 | 201606
isotig25572	807	AT5G58310.1	263	24.53	53	40	0	571	413	18	70	6.7	28.5	20	| methyl esterase 18 | Chr5:23575127-23576007 REVERSE LENGTH=263 | 201606
isotig26456	677	AT2G30330.1	152	68.37	98	31	0	516	223	52	149	2e-28	107	43	| GCN5L1 family protein | Chr2:12929045-12929688 REVERSE LENGTH=152 | 201606
isotig27534	5930	AT1G63700.2	883	54.71	753	322	13	508	2745	1	741	0	649	38	| Protein kinase superfamily protein | Chr1:23625208-23629031 REVERSE LENGTH=883 | 201606
isotig28894	2619	AT3G55950.1	814	52.54	552	217	10	2067	445	280	797	3e-126	404	62	| CRINKLY4 related 3 | Chr3:20753903-20756347 REVERSE LENGTH=814 | 201606
isotig29030	2553	AT2G07050.1	759	58.3	753	311	2	68	2326	1	750	0	956	88	| cycloartenol synthase 1 | Chr2:2924629-2930295 FORWARD LENGTH=759 | 201606
isotig29506	2331	AT2G33670.1	501	53.12	529	176	7	383	1939	15	481	0	549	67	| Seven transmembrane MLO family protein | Chr2:14245138-14247879 FORWARD LENGTH=501 | 201606
isotig31070	1891	AT1G59650.1	492	57.51	466	187	5	59	1453	30	485	7e-167	490	74	| CW14 protein (DUF1336) | Chr1:21920099-21922670 FORWARD LENGTH=492 | 201606
isotig31342	1841	AT4G36670.1	493	57.47	475	198	2	176	1600	11	481	3e-171	501	77	| Major facilitator superfamily protein | Chr4:17287680-17289483 REVERSE LENGTH=493 | 201606
isotig31410	1828	AT1G04180.1	421	59.84	376	132	6	1471	359	40	401	2e-141	422	61	| YUCCA 9 | Chr1:1104623-1105988 FORWARD LENGTH=421 | 201606
isotig32022	1727	AT1G28590.1	403	45.71	361	188	6	1509	448	34	393	2e-100	314	61	| GDSL-like Lipase/Acylhydrolase superfamily protein | Chr1:10047509-10049300 REVERSE LENGTH=403 | 201606
isotig32566	1649	AT2G20370.1	619	55.53	425	183	4	1272	1	151	570	2e-172	506	77	| Exostosin family protein | Chr2:8792355-8794214 FORWARD LENGTH=619 | 201606
isotig32906	1599	AT3G58940.2	618	24.91	293	197	8	1419	574	6	286	2e-11	67.4	53	| F-box/RNI-like superfamily protein | Chr3:21781002-21783213 REVERSE LENGTH=618 | 201606
isotig38958	1037	AT5G07040.1	159	39.19	74	34	3	260	478	78	141	0.0002	42	21	| RING/U-box superfamily protein | Chr5:2190344-2190823 FORWARD LENGTH=159 | 201606
isotig39570	999	AT3G09710.2	468	27.42	62	41	1	179	6	263	324	6.8	29.3	17	| IQ-domain 1 | Chr3:2976834-2978900 REVERSE LENGTH=468 | 201606
isotig40114	965	AT1G24510.1	535	44.44	36	15	2	530	628	126	159	3.3	30.4	10	| TCP-1/cpn60 chaperonin family protein | Chr1:8685504-8688101 REVERSE LENGTH=535 | 201606
isotig41270	908	AT4G14305.1	185	72.88	177	48	0	818	288	1	177	1e-79	244	58	| Peroxisomal membrane 22 kDa (Mpv17/PMP22) family protein | Chr4:8235335-8236605 REVERSE LENGTH=185 | 201606
isotig43038	832	AT3G20600.1	219	27.5	80	54	2	651	421	85	163	2.5	30	28	| Late embryogenesis abundant (LEA) hydroxyproline-rich glycoprotein family | Chr3:7194877-7195536 FORWARD LENGTH=219 | 201606
isotig47254	698	AT2G09990.1	146	73.61	144	38	0	79	510	3	146	1e-73	224	62	| Ribosomal protein S5 domain 2-like superfamily protein | Chr2:3781442-3781882 FORWARD LENGTH=146 | 201606
isotig49634	642	AT1G77800.5	1364	29.66	118	74	3	83	424	533	645	1	31.2	53	| PHD finger family protein | Chr1:29253800-29259889 FORWARD LENGTH=1364 | 201606
isotig50110	632	AT3G19615.1	93	62.5	16	6	0	508	461	1	16	0.82	29.6	8	| beta-1%2C4-xylosidase | Chr3:6815073-6815354 REVERSE LENGTH=93 | 201606
isotig50654	621	AT5G05320.1	406	45.51	178	87	2	615	106	230	405	1e-47	164	82	| FAD/NAD(P)-binding oxidoreductase family protein | Chr5:1575093-1576679 REVERSE LENGTH=406 | 201606
isotig53918	555	AT1G32750.1	1919	28.81	59	36	1	182	358	1406	1458	1.1	30.8	32	| HAC13 protein (HAC13) | Chr1:11846385-11856261 REVERSE LENGTH=1919 | 201606
isotig03628	4053	ATCG00680.1	508	95.29	255	12	0	3130	2366	254	508	6e-162	499	19	| photosystem II reaction center protein B | ChrC:72371-73897 FORWARD LENGTH=508 | 201606
isotig04171	1834	AT5G25610.1	392	38.25	183	111	1	896	1438	207	389	1e-43	162	30	| BURP domain-containing protein | Chr5:8914498-8916684 REVERSE LENGTH=392 | 201606
isotig06889	1707	AT3G12920.1	335	43.84	203	108	3	801	208	133	334	7e-38	144	35	| SBP (S-ribonuclease binding protein) family protein | Chr3:4122127-4123323 REVERSE LENGTH=335 | 201606
isotig10831	1192	AT5G14670.3	181	98.84	173	2	0	118	636	1	173	5e-122	355	44	| ADP-ribosylation factor A1B | Chr5:4729319-4730672 FORWARD LENGTH=181 | 201606
contig14520	1419	AT1G27930.1	289	58.52	229	90	1	1111	425	66	289	2e-71	231	48	| glucuronoxylan 4-O-methyltransferase-like protein (DUF579) | Chr1:9731510-9732379 REVERSE LENGTH=289 | 201606
isotig12800	1341	AT1G47980.1	315	62.31	260	97	1	1068	289	43	301	4e-108	327	58	| desiccation-like protein | Chr1:17691985-17693818 REVERSE LENGTH=315 | 201606
isotig13479	3762	AT5G47910.1	921	64.01	917	285	14	314	3031	39	921	0	1140	72	| respiratory burst oxidase homologue D | Chr5:19397585-19401768 FORWARD LENGTH=921 | 201606
isotig13751	2968	AT2G03200.1	461	34.27	429	237	16	2902	1724	42	461	5e-56	203	40	| Eukaryotic aspartyl protease family protein | Chr2:966506-967891 REVERSE LENGTH=461 | 201606
isotig14023	2044	AT5G39380.5	507	76.67	30	7	0	1768	1857	473	502	7e-05	46.6	4	| Plant calmodulin-binding protein-like protein | Chr5:15759163-15760686 REVERSE LENGTH=507 | 201606
isotig14227	1975	AT2G18710.1	551	31.25	64	42	1	923	1114	61	122	0.44	34.3	10	| SECY homolog 1 | Chr2:8112231-8114452 REVERSE LENGTH=551 | 201606
isotig14839	566	AT5G47750.1	586	43.33	30	14	1	462	542	523	552	1.8	30	14	| D6 protein kinase like 2 | Chr5:19339947-19341864 REVERSE LENGTH=586 | 201606
isotig15789	1799	AT4G14465.1	281	77.54	138	31	0	1137	724	84	221	2e-56	195	23	| AT-hook motif nuclear-localized protein 20 | Chr4:8320972-8321817 FORWARD LENGTH=281 | 201606
isotig16465	2422	AT1G48480.1	655	53.22	543	239	5	315	1931	95	626	7e-150	458	67	| receptor-like kinase 1 | Chr1:17918475-17920743 FORWARD LENGTH=655 | 201606
isotig16871	1512	AT5G45890.1	346	49.1	279	136	6	1200	373	71	346	8e-74	241	55	| senescence-associated gene 12 | Chr5:18613300-18614759 FORWARD LENGTH=346 | 201606
isotig16939	1448	AT4G17940.1	274	51.69	89	43	0	748	1014	146	234	3e-25	105	18	| Tetratricopeptide repeat (TPR)-like superfamily protein | Chr4:9965787-9966778 FORWARD LENGTH=274 | 201606
isotig17143	1078	AT5G24860.1	110	57.66	111	45	2	892	560	1	109	1e-36	131	31	| flowering promoting factor 1 | Chr5:8541822-8542154 FORWARD LENGTH=110 | 201606
isotig17957	3117	AT4G24560.1	1008	60.42	192	71	3	1813	2388	682	868	6e-65	238	18	| ubiquitin-specific protease 16 | Chr4:12679493-12684528 REVERSE LENGTH=1008 | 201606
isotig18569	2466	AT1G49760.2	671	66.25	637	187	9	285	2141	44	670	0	749	75	| poly(A) binding protein 8 | Chr1:18416740-18419753 FORWARD LENGTH=671 | 201606
isotig19725	1904	AT2G20900.3	491	69.42	484	141	4	1727	288	11	491	0	674	76	| diacylglycerol kinase 5 | Chr2:8989794-8992798 REVERSE LENGTH=491 | 201606
isotig20473	1666	AT3G04560.1	417	56.52	345	133	3	280	1308	88	417	2e-123	373	62	| nucleolar/coiled-body phosphoprotein | Chr3:1227506-1229338 REVERSE LENGTH=417 | 201606
isotig23125	1134	AT1G75050.1	246	52.7	241	88	5	210	932	29	243	8e-68	218	64	| Pathogenesis-related thaumatin superfamily protein | Chr1:28180116-28181062 FORWARD LENGTH=246 | 201606
isotig23533	758	AT2G19420.1	144	42.5	40	18	2	538	428	70	107	3.8	28.9	15	| hypothetical protein | Chr2:8411701-8413883 FORWARD LENGTH=144 | 201606
isotig24825	892	AT5G56170.1	168	43.48	92	49	3	306	578	40	129	2e-19	84.7	31	| LORELEI-LIKE-GPI-ANCHORED PROTEIN 1 | Chr5:22736072-22737108 FORWARD LENGTH=168 | 201606
isotig25301	779	AT3G48190.3	2989	26.97	89	49	3	726	496	2701	2785	2.2	30.4	30	| Serine/Threonine-kinase ATM-like protein | Chr3:17801421-17828361 FORWARD LENGTH=2989 | 201606
isotig25437	751	AT2G24590.1	196	69.37	111	24	1	77	379	1	111	3e-30	114	40	| RNA recognition motif and CCHC-type zinc finger domains containing protein | Chr2:10449837-10450860 FORWARD LENGTH=196 | 201606
isotig26457	634	AT2G30330.1	152	67.35	98	32	0	516	223	52	149	2e-30	112	46	| GCN5L1 family protein | Chr2:12929045-12929688 REVERSE LENGTH=152 | 201606
isotig26525	647	AT1G15120.1	69	67.16	67	22	0	532	332	3	69	3e-25	96.7	31	| Ubiquinol-cytochrome C reductase hinge protein | Chr1:5203091-5203897 FORWARD LENGTH=69 | 201606
isotig27671	4420	AT1G04700.2	1042	70.16	372	87	3	2882	3961	680	1039	5e-160	515	24	| PB1 domain-containing protein tyrosine kinase | Chr1:1316919-1320653 FORWARD LENGTH=1042 | 201606
isotig28147	3252	AT5G64030.1	829	67.06	589	175	4	1944	178	256	825	0	881	54	| S-adenosyl-L-methionine-dependent methyltransferases superfamily protein | Chr5:25624965-25628257 FORWARD LENGTH=829 | 201606
isotig29711	2254	AT2G43040.2	704	61.14	669	251	4	142	2133	39	703	0	764	88	| tetratricopeptide repeat (TPR)-containing protein | Chr2:17896049-17898524 REVERSE LENGTH=704 | 201606
isotig30731	1967	AT2G29690.1	621	73.87	532	138	1	1798	203	80	610	0	769	81	| anthranilate synthase 2 | Chr2:12693899-12696791 FORWARD LENGTH=621 | 201606
isotig30799	1950	AT5G64410.1	729	72.32	607	165	2	2	1816	123	728	0	912	93	| oligopeptide transporter 4 | Chr5:25750921-25754974 REVERSE LENGTH=729 | 201606
isotig30867	1936	AT5G03860.2	562	74.91	558	136	2	19	1692	3	556	0	800	86	| malate synthase | Chr5:1032276-1034527 REVERSE LENGTH=562 | 201606
isotig32567	1649	AT1G26380.1	535	27.78	108	46	3	385	621	228	332	1.2	32.7	14	| FAD-binding Berberine family protein | Chr1:9126901-9128508 REVERSE LENGTH=535 | 201606
isotig33043	1582	AT4G12030.2	407	30.61	49	34	0	1383	1237	70	118	6	30.4	9	| bile acid transporter 5 | Chr4:7210981-7212713 FORWARD LENGTH=407 | 201606
isotig33927	1469	AT5G48050.1	369	32.26	186	122	2	1331	786	15	200	8e-26	108	37	| Copia-like polyprotein/retrotransposon | Chr5:19472661-19473770 REVERSE LENGTH=369 | 201606
isotig37463	1140	AT1G67600.1	163	68.92	148	46	0	442	885	12	159	2e-72	227	39	| Acid phosphatase/vanadium-dependent haloperoxidase-related protein | Chr1:25336701-25337455 REVERSE LENGTH=163 | 201606
isotig38483	1068	AT5G28680.2	858	34.69	49	31	1	669	815	185	232	0.96	32.3	14	| Malectin/receptor-like protein kinase family protein | Chr5:10719437-10722013 REVERSE LENGTH=858 | 201606
isotig39231	1020	AT5G19430.3	196	71.43	42	9	1	209	84	6	44	2e-12	65.9	12	| RING/U-box superfamily protein | Chr5:6554610-6555616 FORWARD LENGTH=196 | 201606
isotig41271	907	AT5G46090.1	214	58.76	177	71	2	670	140	38	212	5e-51	171	59	| transmembrane protein%2C putative (DUF679) | Chr5:18693485-18694129 FORWARD LENGTH=214 | 201606
isotig41407	902	AT5G45775.2	182	94.48	181	10	0	822	280	1	181	5e-110	321	60	| Ribosomal L5P family protein | Chr5:18565281-18566496 REVERSE LENGTH=182 | 201606
isotig41475	899	AT3G05850.1	777	36	50	29	1	877	737	78	127	1.2	31.6	16	| MuDR family transposase | Chr3:1743537-1745943 REVERSE LENGTH=777 | 201606
isotig46167	726	AT5G41761.1	101	70.37	54	16	0	471	310	42	95	4e-23	92.4	22	| hypothetical protein | Chr5:16711437-16711742 FORWARD LENGTH=101 | 201606
isotig48479	667	AT4G19230.1	467	70.18	57	16	1	565	395	303	358	7e-17	79.7	26	| cytochrome P450%2C family 707%2C subfamily A%2C polypeptide 1 | Chr4:10521524-10523517 FORWARD LENGTH=467 | 201606
isotig49839	638	AT2G27110.2	851	31.19	109	70	3	66	386	525	630	2e-07	51.6	50	| FAR1-related sequence 3 | Chr2:11576969-11580405 REVERSE LENGTH=851 | 201606
isotig50247	629	AT5G66110.3	147	65.96	141	46	2	49	471	9	147	1e-47	157	67	| Heavy metal transport/detoxification superfamily protein | Chr5:26430245-26430778 FORWARD LENGTH=147 | 201606
isotig57115	497	AT2G39730.2	446	58.46	130	34	3	75	419	1	125	3e-36	132	69	| rubisco activase | Chr2:16571046-16573345 REVERSE LENGTH=446 | 201606
contig00417	941	AT4G05050.3	229	100	192	0	0	820	245	37	228	2e-133	383	61	| ubiquitin 11 | Chr4:2588271-2588960 REVERSE LENGTH=229 | 201606
isotig00238	989	AT5G41540.1	1038	50	26	13	0	293	370	689	714	5.2	29.6	8	| Disease resistance protein (TIR-NBS-LRR class) family | Chr5:16612659-16616063 REVERSE LENGTH=1038 | 201606
isotig02133	760	AT5G52160.1	96	43.08	65	34	1	489	295	34	95	6e-07	47.8	26	| Bifunctional inhibitor/lipid-transfer protein/seed storage 2S albumin superfamily protein | Chr5:21195140-21195430 FORWARD LENGTH=96 | 201606
isotig04308	1228	AT1G23150.1	141	50	74	37	0	522	743	21	94	2e-16	77.4	18	| hypothetical protein | Chr1:8206948-8207461 FORWARD LENGTH=141 | 201606
isotig06890	1696	AT3G12920.1	335	41.09	202	119	0	806	201	133	334	1e-30	123	36	| SBP (S-ribonuclease binding protein) family protein | Chr3:4122127-4123323 REVERSE LENGTH=335 | 201606
isotig07570	1630	AT4G33420.1	325	36.94	314	173	4	1316	375	37	325	9e-62	209	58	| Peroxidase superfamily protein | Chr4:16084856-16086105 FORWARD LENGTH=325 | 201606
isotig10152	1021	AT2G45470.1	420	35.29	153	93	3	73	513	27	179	5e-19	88.2	43	| FASCICLIN-like arabinogalactan protein 8 | Chr2:18742797-18744059 REVERSE LENGTH=420 | 201606
isotig13888	1765	AT4G00830.6	495	56.77	347	143	2	1381	359	104	449	3e-130	395	58	| RNA-binding (RRM/RBD/RNP motifs) family protein | Chr4:352782-354965 FORWARD LENGTH=495 | 201606
isotig14024	2018	AT5G39380.5	507	76.67	30	7	0	1766	1855	473	502	7e-05	46.6	4	| Plant calmodulin-binding protein-like protein | Chr5:15759163-15760686 REVERSE LENGTH=507 | 201606
isotig15722	5039	AT5G45190.1	579	45.29	170	92	1	297	806	39	207	6e-33	137	10	| Cyclin family protein | Chr5:18277808-18280733 REVERSE LENGTH=579 | 201606
isotig16262	479	AT4G10270.1	90	55.26	76	28	1	354	145	15	90	3e-23	90.5	44	| Wound-responsive family protein | Chr4:6374805-6375077 FORWARD LENGTH=90 | 201606
isotig16736	1745	AT1G68060.1	622	50	36	12	2	777	682	25	58	1.7	32.3	6	| microtubule-associated proteins 70-1 | Chr1:25511392-25514226 REVERSE LENGTH=622 | 201606
isotig16872	1531	AT5G45890.1	346	49.1	279	136	6	1219	392	71	346	1e-73	241	54	| senescence-associated gene 12 | Chr5:18613300-18614759 FORWARD LENGTH=346 | 201606
isotig16940	1347	AT5G20190.1	290	51.52	99	48	0	757	1053	155	253	2e-30	120	22	| Tetratricopeptide repeat (TPR)-like superfamily protein | Chr5:6814093-6815171 FORWARD LENGTH=290 | 201606
isotig17144	1077	AT5G24860.1	110	54.87	113	47	2	898	560	1	109	9e-33	120	31	| flowering promoting factor 1 | Chr5:8541822-8542154 FORWARD LENGTH=110 | 201606
isotig17958	3374	AT1G17210.1	958	50.79	888	384	20	3010	461	76	948	0	723	76	| IAP-like protein 1 | Chr1:5880502-5884657 REVERSE LENGTH=958 | 201606
isotig20406	2195	AT5G04370.2	415	33.33	339	190	7	1182	247	80	409	8e-39	150	43	| S-adenosyl-L-methionine-dependent methyltransferases superfamily protein | Chr5:1231856-1233888 FORWARD LENGTH=415 | 201606
isotig20678	1668	AT4G23630.2	275	66.4	250	79	1	602	1336	24	273	4e-89	280	44	| VIRB2-interacting protein 1 | Chr4:12318070-12319574 FORWARD LENGTH=275 | 201606
isotig20882	1804	AT1G30040.1	341	50.44	343	149	7	158	1159	1	331	1e-105	326	56	| gibberellin 2-oxidase | Chr1:10537769-10539570 FORWARD LENGTH=341 | 201606
isotig21290	2208	AT5G06839.3	460	47.97	444	174	12	1489	290	30	460	2e-122	379	54	| bZIP transcription factor family protein | Chr5:2120911-2126217 FORWARD LENGTH=460 | 201606
isotig21698	1465	AT3G26760.1	300	54.26	282	115	4	353	1195	30	298	2e-87	274	58	| NAD(P)-binding Rossmann-fold superfamily protein | Chr3:9843639-9844899 FORWARD LENGTH=300 | 201606
isotig24146	1478	AT5G45670.1	362	65.1	341	119	0	249	1271	22	362	3e-155	451	69	| GDSL-like Lipase/Acylhydrolase superfamily protein | Chr5:18528600-18530164 FORWARD LENGTH=362 | 201606
isotig24622	952	AT1G32410.5	140	64.34	129	45	1	313	696	8	136	3e-52	172	40	| Vacuolar protein sorting 55 (VPS55) family protein | Chr1:11694398-11695297 FORWARD LENGTH=140 | 201606
isotig25166	944	AT5G56550.1	172	58.14	43	18	0	357	485	75	117	3e-10	58.9	14	| oxidative stress 3 | Chr5:22895847-22896502 REVERSE LENGTH=172 | 201606
isotig28488	2889	AT2G22560.1	947	40.74	459	230	6	2729	1455	1	451	7e-73	261	44	| Kinase interacting (KIP1-like) family protein | Chr2:9585892-9588838 FORWARD LENGTH=947 | 201606
isotig29984	2164	AT1G02640.1	768	43.87	693	315	11	2133	136	113	758	7e-177	529	92	| beta-xylosidase 2 | Chr1:564293-567580 FORWARD LENGTH=768 | 201606
isotig30392	2048	AT3G18170.1	384	41.39	389	208	7	1483	359	2	384	7e-89	286	55	| Glycosyltransferase family 61 protein | Chr3:6228393-6229547 FORWARD LENGTH=384 | 201606
isotig30868	1936	AT2G01600.1	571	58.86	508	188	6	66	1559	2	498	2e-174	513	77	| ENTH/ANTH/VHS superfamily protein | Chr2:268975-272356 FORWARD LENGTH=571 | 201606
isotig31072	1889	AT3G62590.1	649	55.78	450	159	6	1756	413	157	568	2e-157	472	71	| alpha/beta-Hydrolases superfamily protein | Chr3:23147973-23150169 REVERSE LENGTH=649 | 201606
isotig31140	1878	AT3G12580.1	650	61.62	542	188	7	4	1629	1	522	0	630	87	| heat shock protein 70 | Chr3:3991487-3993689 REVERSE LENGTH=650 | 201606
isotig35220	1331	AT1G03860.3	286	85.04	234	35	0	262	963	34	267	1e-142	414	53	| prohibitin 2 | Chr1:979611-981157 REVERSE LENGTH=286 | 201606
isotig35764	1279	AT5G62740.1	286	84.97	286	40	1	1215	367	1	286	2e-161	461	66	| SPFH/Band 7/PHB domain-containing membrane-associated protein family | Chr5:25201320-25202535 FORWARD LENGTH=286 | 201606
isotig36240	1239	AT5G08640.2	336	55.76	330	138	3	1172	207	6	335	1e-128	379	78	| flavonol synthase 1 | Chr5:2804009-2805175 FORWARD LENGTH=336 | 201606
isotig36444	1216	AT4G13460.2	650	44.44	36	19	1	991	1098	567	601	0.11	35.4	9	| SU(VAR)3-9 homolog 9 | Chr4:7824653-7826605 REVERSE LENGTH=650 | 201606
isotig37464	1142	AT4G25150.1	260	43.29	231	128	2	914	231	29	259	7e-65	211	60	| HAD superfamily%2C subfamily IIIB acid phosphatase | Chr4:12901736-12902882 REVERSE LENGTH=260 | 201606
isotig38620	1059	AT4G14746.1	212	45.32	139	69	5	232	639	27	161	1e-21	92.8	39	| neurogenic locus notch-like protein | Chr4:8462720-8464326 REVERSE LENGTH=212 | 201606
isotig39708	988	AT4G11150.1	230	67.54	228	74	0	973	290	1	228	2e-89	271	69	| vacuolar ATP synthase subunit E1 | Chr4:6800091-6801696 FORWARD LENGTH=230 | 201606
isotig42632	847	AT5G45860.1	161	35.56	45	29	0	169	303	35	79	0.069	34.3	16	| PYR1-like 11 | Chr5:18604101-18604586 REVERSE LENGTH=161 | 201606
isotig48480	667	AT3G46730.1	847	37.25	51	32	0	459	611	34	84	0.0003	42	23	| NB-ARC domain-containing disease resistance protein | Chr3:17213069-17215612 REVERSE LENGTH=847 | 201606
isotig51132	612	AT2G15960.1	77	62.5	16	6	0	283	236	61	76	3.6	27.3	8	| stress-induced protein | Chr2:6947353-6947586 FORWARD LENGTH=77 | 201606
isotig52356	588	AT1G25230.2	271	51.43	70	33	1	14	220	197	266	5e-19	83.6	35	| Calcineurin-like metallo-phosphoesterase superfamily protein | Chr1:8840474-8842026 REVERSE LENGTH=271 | 201606
isotig52628	583	AT3G19690.1	161	52.82	142	64	2	426	1	23	161	2e-41	141	73	| CAP (Cysteine-rich secretory proteins%2C Antigen 5%2C and Pathogenesis-related 1 protein) superfamily protein | Chr3:6842365-6842850 REVERSE LENGTH=161 | 201606
isotig01046	1192	AT3G18280.1	96	47.69	65	33	1	494	300	31	94	1e-12	65.5	16	| Bifunctional inhibitor/lipid-transfer protein/seed storage 2S albumin superfamily protein | Chr3:6267102-6267392 FORWARD LENGTH=96 | 201606
isotig06416	1412	AT5G41060.4	343	28.12	64	45	1	413	225	25	88	0.19	34.7	13	| DHHC-type zinc finger family protein | Chr5:16436260-16437540 FORWARD LENGTH=343 | 201606
isotig07979	1275	AT3G07090.2	265	57.79	263	108	2	1097	309	1	260	1e-93	286	62	| PPPDE putative thiol peptidase family protein | Chr3:2243153-2244476 REVERSE LENGTH=265 | 201606
isotig10153	1021	AT2G45470.1	420	35.29	153	93	3	73	513	27	179	2e-19	89	43	| FASCICLIN-like arabinogalactan protein 8 | Chr2:18742797-18744059 REVERSE LENGTH=420 | 201606
isotig11782	2548	AT2G05920.1	754	37.62	731	356	27	2325	316	45	736	6e-110	358	79	| Subtilase family protein | Chr2:2269831-2272207 REVERSE LENGTH=754 | 201606
isotig13481	1261	AT5G47910.1	921	44.21	190	84	7	311	853	38	214	3e-25	109	43	| respiratory burst oxidase homologue D | Chr5:19397585-19401768 FORWARD LENGTH=921 | 201606
isotig13753	1372	AT2G03200.1	461	34.04	423	234	16	1306	146	42	455	2e-56	196	85	| Eukaryotic aspartyl protease family protein | Chr2:966506-967891 REVERSE LENGTH=461 | 201606
isotig14637	1855	AT5G15610.1	442	52.46	61	29	0	712	894	298	358	3e-12	69.7	10	| Proteasome component (PCI) domain protein | Chr5:5079579-5081929 FORWARD LENGTH=442 | 201606
isotig14841	1229	AT5G51280.1	591	48.75	80	40	1	23	259	150	229	1e-14	76.3	19	| DEAD-box protein abstrakt | Chr5:20841456-20843645 FORWARD LENGTH=591 | 201606
isotig15113	1214	AT1G78440.1	329	46.23	305	136	5	1074	184	36	320	1e-69	226	73	| gibberellin 2-beta-dioxygenase | Chr1:29511772-29512990 REVERSE LENGTH=329 | 201606
isotig16399	2843	AT1G64140.1	646	73.58	318	81	2	1275	2219	242	559	1e-147	457	33	| WRKY transcription factor | Chr1:23804069-23806009 REVERSE LENGTH=646 | 201606
isotig16467	2416	AT4G32190.1	783	33.29	721	452	10	71	2158	52	768	1e-56	209	86	| Myosin heavy chain-related protein | Chr4:15545052-15547689 FORWARD LENGTH=783 | 201606
isotig16670	1878	AT2G30490.1	505	77.09	502	111	2	97	1590	1	502	0	747	80	| cinnamate-4-hydroxylase | Chr2:12993861-12995683 REVERSE LENGTH=505 | 201606
isotig17145	1071	AT5G11680.1	207	77.11	201	44	1	837	241	4	204	4e-106	314	56	| classical AGP protein | Chr5:3759463-3760634 FORWARD LENGTH=207 | 201606
isotig19523	1748	AT5G60860.1	217	79.53	215	43	1	1548	904	2	215	2e-119	357	37	| RAB GTPase homolog A1F | Chr5:24484750-24485565 FORWARD LENGTH=217 | 201606
isotig20543	1602	AT1G12900.5	441	83.91	404	61	3	1531	320	42	441	0	628	76	| glyceraldehyde 3-phosphate dehydrogenase A subunit 2 | Chr1:4392634-4394409 REVERSE LENGTH=441 | 201606
isotig20679	1615	AT4G23630.2	275	66.4	250	79	1	602	1336	24	273	2e-89	280	46	| VIRB2-interacting protein 1 | Chr4:12318070-12319574 FORWARD LENGTH=275 | 201606
isotig21699	1388	AT3G26760.1	300	54.26	282	115	4	353	1195	30	298	2e-87	273	61	| NAD(P)-binding Rossmann-fold superfamily protein | Chr3:9843639-9844899 FORWARD LENGTH=300 | 201606
isotig24623	915	AT1G32410.5	140	63.57	129	46	1	276	659	8	136	3e-51	169	42	| Vacuolar protein sorting 55 (VPS55) family protein | Chr1:11694398-11695297 FORWARD LENGTH=140 | 201606
isotig25779	766	AT1G08880.1	142	88.64	132	14	1	646	251	12	142	4e-62	196	52	| Histone superfamily protein | Chr1:2847144-2847676 REVERSE LENGTH=142 | 201606
isotig26051	685	AT3G48140.1	88	63.41	82	30	0	101	346	5	86	8e-32	114	36	| B12D protein | Chr3:17778471-17779299 FORWARD LENGTH=88 | 201606
isotig26799	587	AT5G59970.2	103	100	82	0	0	439	194	22	103	9e-52	165	42	| Histone superfamily protein | Chr5:24146352-24146663 REVERSE LENGTH=103 | 201606
isotig27741	4053	AT2G33770.1	907	45.5	888	426	16	2808	274	25	897	0	671	63	| phosphate 2 | Chr2:14277785-14281482 REVERSE LENGTH=907 | 201606
isotig29441	2356	AT2G26450.1	614	45.23	493	217	8	511	1986	172	612	2e-139	429	63	| Plant invertase/pectin methylesterase inhibitor superfamily | Chr2:11251279-11253446 FORWARD LENGTH=614 | 201606
isotig29577	2307	AT1G75900.1	364	41.67	324	170	5	1201	278	41	361	8e-76	253	40	| GDSL-like Lipase/Acylhydrolase superfamily protein | Chr1:28499179-28500943 FORWARD LENGTH=364 | 201606
isotig29713	2253	AT5G53550.6	675	64.25	663	229	3	111	2093	12	668	0	865	88	| YELLOW STRIPE like 3 | Chr5:21756081-21758776 FORWARD LENGTH=675 | 201606
isotig30189	2104	AT5G64300.1	543	72.65	501	116	4	302	1744	29	528	0	733	69	| GTP cyclohydrolase II | Chr5:25718459-25720790 FORWARD LENGTH=543 | 201606
isotig32365	1673	AT5G23950.2	235	55.73	131	57	1	71	463	23	152	9e-41	149	23	| Calcium-dependent lipid-binding (CaLB domain) family protein | Chr5:8082741-8083448 FORWARD LENGTH=235 | 201606
isotig32637	1641	AT1G24400.1	441	77.78	441	95	1	1556	234	4	441	0	686	81	| lysine histidine transporter 2 | Chr1:8651563-8653561 REVERSE LENGTH=441 | 201606
isotig32909	1597	AT3G22750.1	378	60.5	357	122	7	1346	285	32	372	1e-145	428	66	| Protein kinase superfamily protein | Chr3:8037364-8039096 REVERSE LENGTH=378 | 201606
isotig33793	1485	AT1G75790.1	545	50.22	464	215	5	1	1383	95	545	3e-152	450	93	| SKU5 similar 18 | Chr1:28454980-28457388 REVERSE LENGTH=545 | 201606
isotig33861	1477	AT3G23380.2	193	40.98	122	51	6	1106	753	1	105	6e-13	68.9	24	| ROP-interactive CRIB motif-containing protein 5 | Chr3:8373947-8374708 FORWARD LENGTH=193 | 201606
isotig34405	1414	AT2G41970.1	365	75.88	311	73	2	289	1221	52	360	1e-165	476	66	| Protein kinase superfamily protein | Chr2:17520517-17522304 REVERSE LENGTH=365 | 201606
isotig35561	1293	AT5G01740.1	162	48.32	149	64	6	363	779	17	162	8e-31	118	32	| Nuclear transport factor 2 (NTF2) family protein | Chr5:280793-281281 FORWARD LENGTH=162 | 201606
isotig36037	1256	AT5G55390.3	1297	41.59	226	121	6	1101	448	224	446	3e-46	174	52	| ENHANCED DOWNY MILDEW 2 | Chr5:22448152-22454414 REVERSE LENGTH=1297 | 201606
isotig36445	1220	AT1G11780.1	345	55.4	361	126	7	6	1061	11	345	2e-125	370	87	| oxidoreductase%2C 2OG-Fe(II) oxygenase family protein | Chr1:3977614-3979177 REVERSE LENGTH=345 | 201606
isotig36785	1195	AT3G17910.1	354	56.06	264	113	2	1195	404	93	353	4e-99	303	66	| Surfeit locus 1 cytochrome c oxidase biogenesis protein | Chr3:6133581-6136053 FORWARD LENGTH=354 | 201606
isotig36921	1183	AT4G10440.1	633	40	25	15	0	514	440	139	163	3.7	30.4	6	| S-adenosyl-L-methionine-dependent methyltransferases superfamily protein | Chr4:6459728-6461932 REVERSE LENGTH=633 | 201606
isotig37193	1159	AT3G22880.2	333	72.22	36	10	0	70	177	66	101	4e-08	55.1	9	| DNA repair (Rad51) family protein | Chr3:8098080-8100740 REVERSE LENGTH=333 | 201606
isotig37873	1111	AT3G11320.1	308	36.73	49	29	1	402	262	69	117	1	32	13	| Nucleotide-sugar transporter family protein | Chr3:3547017-3548539 REVERSE LENGTH=308 | 201606
isotig38757	1050	AT1G25540.1	836	65.71	35	12	0	26	130	1	35	2e-08	56.6	10	| phytochrome and flowering time regulatory protein (PFT1) | Chr1:8969392-8974446 REVERSE LENGTH=836 | 201606
isotig39369	1009	AT3G49800.1	428	40.54	37	22	0	423	313	75	111	1.3	31.6	11	| BSD domain-containing protein | Chr3:18471957-18473676 REVERSE LENGTH=428 | 201606
isotig39437	1007	AT5G58640.1	228	53.36	223	97	4	923	276	1	223	9e-73	229	64	| Selenoprotein%2C Rdx type | Chr5:23697996-23699505 FORWARD LENGTH=228 | 201606
isotig40457	950	AT3G36659.1	264	28	75	54	0	549	325	189	263	1e-05	47	24	| Plant invertase/pectin methylesterase inhibitor superfamily protein | Chr3:2100189-2100983 FORWARD LENGTH=264 | 201606
isotig41205	911	AT1G60560.1	703	39.13	46	19	2	499	609	58	103	1.5	31.2	12	| SWIM zinc finger family protein | Chr1:22308791-22311277 REVERSE LENGTH=703 | 201606
isotig44401	781	AT1G14870.1	152	53.62	138	60	1	186	587	15	152	5e-44	149	51	| PLANT CADMIUM RESISTANCE 2 | Chr1:5128591-5129458 REVERSE LENGTH=152 | 201606
isotig45149	758	AT3G51590.1	119	44.09	93	51	1	664	386	22	113	3e-19	82.4	37	| lipid transfer protein 12 | Chr3:19135828-19136654 REVERSE LENGTH=119 | 201606
isotig46169	726	AT5G43310.1	1237	29.69	64	36	2	208	399	170	224	0.91	31.6	26	| COP1-interacting protein-like protein | Chr5:17379735-17385387 REVERSE LENGTH=1237 | 201606
isotig46305	720	AT3G62550.1	162	38.89	144	87	1	116	544	14	157	1e-32	119	60	| Adenine nucleotide alpha hydrolases-like superfamily protein | Chr3:23136194-23137074 FORWARD LENGTH=162 | 201606
isotig51745	602	AT3G09860.1	98	48.48	33	17	0	500	402	2	34	0.0002	39.7	16	| actin T1-like protein | Chr3:3026140-3027000 FORWARD LENGTH=98 | 201606
isotig53241	571	AT4G34980.1	764	41.3	46	26	1	363	497	673	718	0.33	32.3	24	| subtilisin-like serine protease 2 | Chr4:16656929-16659223 REVERSE LENGTH=764 | 201606
isotig54737	542	AT4G39090.1	368	40.68	59	23	3	173	33	301	359	0.58	31.2	26	| Papain family cysteine protease | Chr4:18215826-18217326 REVERSE LENGTH=368 | 201606
isotig06621	1019	AT1G64230.2	148	97.3	148	4	0	279	722	1	148	2e-103	304	44	| ubiquitin-conjugating enzyme 28 | Chr1:23833792-23835220 FORWARD LENGTH=148 | 201606
isotig07980	1269	AT3G07090.2	265	58.78	262	106	1	1091	306	1	260	5e-94	288	62	| PPPDE putative thiol peptidase family protein | Chr3:2243153-2244476 REVERSE LENGTH=265 | 201606
isotig10154	1021	AT2G45470.1	420	35.29	153	93	3	73	513	27	179	5e-19	88.2	43	| FASCICLIN-like arabinogalactan protein 8 | Chr2:18742797-18744059 REVERSE LENGTH=420 | 201606
isotig11174	2600	AT3G20580.1	672	58.21	603	247	5	286	2088	58	657	0	692	69	| COBRA-like protein 10 precursor | Chr3:7188063-7190416 REVERSE LENGTH=672 | 201606
isotig13211	800	AT2G33775.1	110	59.02	61	21	2	564	382	54	110	1e-14	69.3	23	| ralf-like 19 | Chr2:14288546-14288878 FORWARD LENGTH=110 | 201606
isotig13754	3157	AT2G07560.1	949	78.49	953	199	3	3142	290	1	949	0	1452	90	| H[+]-ATPase 6 | Chr2:3170394-3173952 REVERSE LENGTH=949 | 201606
isotig13890	1666	AT5G11420.1	366	65.8	345	113	3	195	1223	24	365	1e-149	439	62	| transmembrane protein%2C putative (Protein of unknown function%2C DUF642) | Chr5:3644655-3646991 FORWARD LENGTH=366 | 201606
isotig14434	1452	AT2G38750.1	319	42.09	316	168	8	1360	422	6	309	2e-60	204	65	| annexin 4 | Chr2:16196582-16198431 REVERSE LENGTH=319 | 201606
isotig16468	2406	AT5G56030.2	728	89.63	646	64	2	238	2169	84	728	0	1013	80	| heat shock protein 81-2 | Chr5:22686923-22689433 FORWARD LENGTH=728 | 201606
isotig17146	1073	AT5G11680.1	207	78.11	201	42	1	839	243	4	204	2e-107	318	56	| classical AGP protein | Chr5:3759463-3760634 FORWARD LENGTH=207 | 201606
isotig17688	5450	AT2G39580.2	1592	36.23	414	250	10	3788	5011	1186	1591	1e-56	218	22	| zinc finger C3H1 domain protein | Chr2:16510540-16516948 FORWARD LENGTH=1592 | 201606
isotig20476	1731	AT5G07990.1	513	42.57	491	263	5	1720	266	32	509	4e-134	405	84	| Cytochrome P450 superfamily protein | Chr5:2560437-2562859 FORWARD LENGTH=513 | 201606
isotig20884	1921	AT1G55760.1	329	55.59	331	142	4	855	1841	1	328	1e-122	371	51	| BTB/POZ domain-containing protein | Chr1:20847117-20848507 REVERSE LENGTH=329 | 201606
isotig20952	2256	AT3G12670.1	591	75.37	609	124	3	2158	353	1	590	0	841	80	| CTP synthase family protein | Chr3:4020351-4024086 REVERSE LENGTH=591 | 201606
isotig21088	1986	AT3G43790.4	478	53.72	471	208	3	1772	369	10	473	3e-179	523	71	| zinc induced facilitator-like 2 | Chr3:15655443-15658848 FORWARD LENGTH=478 | 201606
isotig21156	1664	AT1G08470.1	390	64.1	376	133	2	1422	295	16	389	5e-179	514	68	| strictosidine synthase-like 3 | Chr1:2682262-2683977 REVERSE LENGTH=390 | 201606
isotig21836	1878	AT3G28580.1	500	50.81	431	186	5	1603	317	49	455	4e-140	422	69	| P-loop containing nucleoside triphosphate hydrolases superfamily protein | Chr3:10715736-10717238 FORWARD LENGTH=500 | 201606
isotig22856	1240	AT1G18650.1	184	52.33	86	39	1	299	556	21	104	5e-23	96.7	21	| plasmodesmata callose-binding protein 3 | Chr1:6419036-6420413 REVERSE LENGTH=184 | 201606
isotig23944	1394	AT5G47720.5	412	51.85	27	12	1	552	475	365	391	2.1	31.6	6	| Thiolase family protein | Chr5:19331866-19334009 FORWARD LENGTH=412 | 201606
isotig25644	836	AT2G44310.1	142	57.81	128	52	2	720	337	1	126	2e-40	140	46	| Calcium-binding EF-hand family protein | Chr2:18309285-18309713 FORWARD LENGTH=142 | 201606
isotig27742	4052	AT1G62020.1	1216	85.25	827	122	0	130	2610	1	827	0	1531	61	| Coatomer%2C alpha subunit | Chr1:22919814-22923728 FORWARD LENGTH=1216 | 201606
isotig28490	2884	AT3G14470.2	1054	34.58	402	242	10	2875	1706	260	652	1e-59	222	41	| NB-ARC domain-containing disease resistance protein | Chr3:4857940-4861104 FORWARD LENGTH=1054 | 201606
isotig28762	2695	AT3G24480.1	494	60.87	345	126	4	2439	1405	61	396	2e-124	389	38	| Leucine-rich repeat (LRR) family protein | Chr3:8901154-8902638 REVERSE LENGTH=494 | 201606
isotig28966	2583	AT1G22730.1	693	53.19	658	284	6	2252	285	57	692	0	624	76	| MA3 domain-containing protein | Chr1:8046511-8048769 FORWARD LENGTH=693 | 201606
isotig29102	2504	ATMG00860.1	158	49.12	57	27	1	166	2	1	57	5e-11	63.9	7	| DNA/RNA polymerases superfamily protein | ChrM:235916-236392 FORWARD LENGTH=158 | 201606
isotig29238	2437	AT1G65730.1	688	64.68	402	136	4	4	1203	288	685	6e-170	512	49	| YELLOW STRIPE like 7 | Chr1:24442639-24446122 FORWARD LENGTH=688 | 201606
isotig29782	2233	AT5G02500.1	651	91.53	649	53	1	2122	182	3	651	0	1114	87	| heat shock cognate protein 70-1 | Chr5:554055-556334 REVERSE LENGTH=651 | 201606
isotig30462	2030	AT1G34370.2	499	55.05	436	164	7	519	1793	76	490	3e-152	455	63	| C2H2 and C2HC zinc fingers superfamily protein | Chr1:12551002-12552501 FORWARD LENGTH=499 | 201606
isotig30530	2014	AT2G19440.2	478	69.7	429	126	3	363	1649	24	448	0	630	64	| O-Glycosyl hydrolases family 17 protein | Chr2:8418164-8419806 REVERSE LENGTH=478 | 201606
isotig31278	1852	AT5G07990.1	513	41.24	502	278	7	65	1567	24	509	5e-125	383	81	| Cytochrome P450 superfamily protein | Chr5:2560437-2562859 FORWARD LENGTH=513 | 201606
isotig32570	1648	AT5G08380.1	410	65.11	364	125	2	189	1280	48	409	7e-175	505	66	| alpha-galactosidase 1 | Chr5:2694851-2697616 REVERSE LENGTH=410 | 201606
isotig32910	1601	AT3G29750.1	421	25.41	122	89	1	711	352	122	243	2e-05	47.8	22	| Eukaryotic aspartyl protease family protein | Chr3:11579125-11580600 REVERSE LENGTH=421 | 201606
isotig33182	1562	AT5G16040.1	396	77.98	386	78	3	119	1258	4	388	0	593	73	| Regulator of chromosome condensation (RCC1) family protein | Chr5:5240860-5243308 REVERSE LENGTH=396 | 201606
isotig33794	1485	AT5G45910.1	372	40.52	343	196	4	162	1166	27	369	1e-88	280	68	| GDSL-like Lipase/Acylhydrolase superfamily protein | Chr5:18620420-18622264 REVERSE LENGTH=372 | 201606
isotig34270	1427	AT2G07760.1	530	32.5	80	34	4	1424	1233	200	275	5.8	30	13	| Zinc knuckle (CCHC-type) family protein | Chr2:3584420-3586278 REVERSE LENGTH=530 | 201606
isotig34474	1408	AT4G17690.1	326	58.17	306	119	1	1231	314	26	322	3e-120	359	65	| Peroxidase superfamily protein | Chr4:9846127-9847107 FORWARD LENGTH=326 | 201606
isotig35154	1338	AT2G22570.1	244	58.82	204	84	0	888	277	40	243	1e-82	259	46	| nicotinamidase 1 | Chr2:9589604-9590846 REVERSE LENGTH=244 | 201606
isotig36242	1220	AT2G19580.1	270	52.59	270	123	4	1119	313	1	266	7e-73	233	66	| tetraspanin2 | Chr2:8472393-8475021 REVERSE LENGTH=270 | 201606
isotig36446	1221	AT1G68290.1	290	49.43	265	124	5	1140	367	28	289	5e-85	265	63	| endonuclease 2 | Chr1:25596718-25598264 FORWARD LENGTH=290 | 201606
isotig36922	1182	AT1G23270.1	180	50	48	23	1	106	249	11	57	1e-06	49.3	12	| hypothetical protein | Chr1:8259602-8260144 REVERSE LENGTH=180 | 201606
isotig36990	1178	AT5G59440.2	224	69.95	203	59	2	343	948	21	222	3e-101	304	51	| P-loop containing nucleoside triphosphate hydrolases superfamily protein | Chr5:23971889-23972729 FORWARD LENGTH=224 | 201606
isotig37058	1172	AT1G72720.1	127	51.16	43	21	0	743	615	85	127	9e-09	54.7	11	| hypothetical protein (DUF3511) | Chr1:27376903-27377286 REVERSE LENGTH=127 | 201606
isotig37670	1126	AT3G10020.2	142	32.88	73	38	3	112	297	21	93	0.063	34.7	17	| plant/protein | Chr3:3091131-3091674 REVERSE LENGTH=142 | 201606
isotig39574	998	AT1G66235.1	284	43.48	46	20	1	926	789	3	42	0.0001	44.3	14	| no-apical-meristem-associated carboxy-terminal domain protein | Chr1:24683006-24683931 REVERSE LENGTH=284 | 201606
isotig41886	881	AT1G62320.2	638	37.04	27	17	0	422	502	406	432	2.5	30.4	9	| ERD (early-responsive to dehydration stress) family protein | Chr1:23042262-23044855 REVERSE LENGTH=638 | 201606
isotig42906	836	AT5G26800.1	112	67.95	78	24	1	210	443	35	111	4e-21	87.8	28	| xaa-pro aminopeptidase P | Chr5:9425224-9426485 FORWARD LENGTH=112 | 201606
isotig43314	821	AT1G78020.1	162	51.67	60	28	1	320	499	89	147	6e-14	68.6	22	| senescence-associated family protein%2C putative (DUF581) | Chr1:29338787-29339491 FORWARD LENGTH=162 | 201606
isotig43654	807	AT5G49510.2	195	83.72	172	28	0	724	209	13	184	2e-101	298	64	| prefoldin 3 | Chr5:20080729-20082456 FORWARD LENGTH=195 | 201606
isotig44606	776	AT1G58170.1	185	40.65	123	70	1	125	493	41	160	9e-20	85.5	48	| Disease resistance-responsive (dirigent-like protein) family protein | Chr1:21536188-21536745 FORWARD LENGTH=185 | 201606
isotig47666	687	AT3G63095.1	250	34.78	46	30	0	425	562	200	245	0.009	37	20	| Tetratricopeptide repeat (TPR)-like superfamily protein | Chr3:23315506-23316258 FORWARD LENGTH=250 | 201606
isotig50998	615	AT2G26500.2	125	42.86	77	40	2	482	255	26	99	7e-10	55.5	37	| cytochrome b6f complex subunit (petM) | Chr2:11270370-11270747 FORWARD LENGTH=125 | 201606
isotig53650	563	AT4G20850.1	1380	36.71	79	39	4	42	254	824	899	0.38	32	38	| tripeptidyl peptidase ii | Chr4:11160935-11169889 REVERSE LENGTH=1380 | 201606
isotig55146	534	AT2G26330.1	976	29.51	61	37	2	2	181	872	927	5.9	28.1	34	| Leucine-rich receptor-like protein kinase family protein | Chr2:11208367-11213895 REVERSE LENGTH=976 | 201606
isotig59498	435	AT2G23380.1	902	30	60	35	3	15	182	59	115	5.8	27.7	39	| SET domain-containing protein | Chr2:9955570-9960117 FORWARD LENGTH=902 | 201606
isotig64870	162	AT1G77600.3	1424	50	24	12	0	89	160	433	456	0.023	32.3	44	| ARM repeat superfamily protein | Chr1:29152890-29162156 REVERSE LENGTH=1424 | 201606
contig00045	1144	AT1G08110.4	235	26.15	65	46	1	829	1023	30	92	9.8	28.9	17	| lactoylglutathione lyase family protein / glyoxalase I family protein | Chr1:2535463-2537630 FORWARD LENGTH=235 | 201606
isotig02884	1279	AT2G39050.1	317	63.76	149	52	2	489	935	168	314	4e-59	199	35	| hydroxyproline-rich glycoprotein family protein | Chr2:16303427-16305336 FORWARD LENGTH=317 | 201606
isotig03292	2421	AT5G57800.1	632	59.4	633	249	3	154	2046	1	627	0	698	78	| Fatty acid hydroxylase superfamily | Chr5:23420589-23423832 FORWARD LENGTH=632 | 201606
isotig07981	1141	AT5G61030.2	309	67.37	95	31	0	116	400	26	120	3e-36	136	25	| glycine-rich RNA-binding protein 3 | Chr5:24560870-24562152 FORWARD LENGTH=309 | 201606
isotig11311	1716	AT3G09570.1	439	50.49	412	186	4	197	1426	25	420	2e-134	403	72	| Lung seven transmembrane receptor family protein | Chr3:2940524-2941843 FORWARD LENGTH=439 | 201606
isotig13212	788	AT2G33775.1	110	59.02	61	21	2	552	370	54	110	1e-14	69.3	23	| ralf-like 19 | Chr2:14288546-14288878 FORWARD LENGTH=110 | 201606
isotig13755	3152	AT2G07560.1	949	78.49	953	199	3	3137	285	1	949	0	1452	91	| H[+]-ATPase 6 | Chr2:3170394-3173952 REVERSE LENGTH=949 | 201606
isotig14435	1383	AT2G38750.1	319	41.46	316	170	7	1291	353	6	309	4e-61	205	68	| annexin 4 | Chr2:16196582-16198431 REVERSE LENGTH=319 | 201606
isotig16469	2408	AT5G56030.1	699	92.62	298	20	1	1281	2168	402	699	2e-144	446	37	| heat shock protein 81-2 | Chr5:22686923-22689433 FORWARD LENGTH=699 | 201606
isotig16672	1887	AT3G56940.1	409	89.43	350	37	0	1620	571	60	409	0	667	56	| dicarboxylate diiron protein%2C putative (Crd1) | Chr3:21076594-21078269 FORWARD LENGTH=409 | 201606
isotig16943	1388	AT2G29420.1	227	37.5	216	129	2	149	796	8	217	3e-50	174	47	| glutathione S-transferase tau 7 | Chr2:12618111-12618871 REVERSE LENGTH=227 | 201606
isotig19865	1771	AT5G55530.3	405	45.78	225	112	3	1555	881	48	262	3e-62	214	38	| Calcium-dependent lipid-binding (CaLB domain) family protein | Chr5:22494439-22495656 FORWARD LENGTH=405 | 201606
isotig20001	1817	AT3G13340.3	447	70.49	410	118	1	394	1623	39	445	0	617	68	| Transducin/WD40 repeat-like superfamily protein | Chr3:4332370-4334603 FORWARD LENGTH=447 | 201606
isotig21021	1550	AT4G22110.2	389	57.33	389	154	4	1456	311	5	388	7e-155	451	74	| GroES-like zinc-binding dehydrogenase family protein | Chr4:11711422-11713946 REVERSE LENGTH=389 | 201606
isotig21225	1506	AT4G01000.2	415	34.75	354	148	12	1169	198	95	395	2e-35	137	65	| Ubiquitin-like superfamily protein | Chr4:432186-433727 REVERSE LENGTH=415 | 201606
isotig23265	1142	AT3G05070.1	144	63.75	80	29	0	366	605	45	124	8e-27	105	21	| Cwf18 pre-mRNA splicing factor | Chr3:1416480-1417533 FORWARD LENGTH=144 | 201606
isotig24353	783	AT3G05327.1	212	42.45	139	72	3	538	140	1	137	6e-27	106	51	| Cyclin family protein | Chr3:1517581-1518399 REVERSE LENGTH=212 | 201606
isotig25169	851	AT5G18250.1	133	73.83	107	28	0	684	364	7	113	2e-51	169	38	| transmembrane protein | Chr5:6033797-6035216 FORWARD LENGTH=133 | 201606
isotig25441	810	AT5G09920.1	138	75	144	30	2	677	246	1	138	3e-63	199	53	| RNA polymerase II%2C Rpb4%2C core protein | Chr5:3096276-3097370 FORWARD LENGTH=138 | 201606
isotig25645	728	AT2G44310.1	142	57.81	128	52	2	612	229	1	126	6e-41	140	53	| Calcium-binding EF-hand family protein | Chr2:18309285-18309713 FORWARD LENGTH=142 | 201606
isotig25917	725	AT2G03420.1	170	68.57	105	33	0	522	208	66	170	2e-39	137	43	| hypothetical protein | Chr2:1035100-1035937 REVERSE LENGTH=170 | 201606
isotig27141	525	AT1G27350.1	68	82.35	68	12	0	418	215	1	68	1e-19	80.9	39	| Ribosome associated membrane protein RAMP4 | Chr1:9498319-9499303 REVERSE LENGTH=68 | 201606
isotig28355	3022	AT5G26240.1	792	75.44	790	186	5	175	2538	8	791	0	1091	78	| chloride channel D | Chr5:9189622-9194347 FORWARD LENGTH=792 | 201606
isotig28491	2886	AT4G07410.1	815	53.16	822	351	15	2768	375	4	815	0	794	83	| Transducin family protein / WD-40 repeat family protein | Chr4:4201465-4205136 REVERSE LENGTH=815 | 201606
isotig29511	2328	AT3G07040.1	926	32.33	498	310	16	2137	671	173	652	2e-58	215	63	| NB-ARC domain-containing disease resistance protein | Chr3:2226244-2229024 REVERSE LENGTH=926 | 201606
isotig29919	2187	AT3G15070.2	486	45.75	153	72	5	788	345	333	479	5e-36	143	20	| RING/U-box superfamily protein | Chr3:5070472-5072344 REVERSE LENGTH=486 | 201606
isotig30259	2083	AT5G61700.1	917	26.67	90	52	4	301	32	530	605	0.75	33.9	13	| ABC2 homolog 16 | Chr5:24793864-24797944 FORWARD LENGTH=917 | 201606
isotig30531	2013	AT5G60920.1	456	76.62	402	89	3	1643	450	32	432	0	664	59	| COBRA-like extracellular glycosyl-phosphatidyl inositol-anchored protein family | Chr5:24511466-24513932 REVERSE LENGTH=456 | 201606
isotig30667	1962	AT5G07440.3	309	70.59	17	5	0	1411	1461	93	109	7.8	30	3	| glutamate dehydrogenase 2 | Chr5:2356153-2357546 FORWARD LENGTH=309 | 201606
isotig31007	1897	AT3G47680.1	302	40.58	69	37	2	156	353	54	121	8e-08	55.1	10	| DNA binding protein | Chr3:17577483-17578391 REVERSE LENGTH=302 | 201606
isotig32367	1678	AT2G38110.1	501	49.57	468	224	6	1664	267	10	467	5e-138	414	83	| glycerol-3-phosphate acyltransferase 6 | Chr2:15952816-15955364 REVERSE LENGTH=501 | 201606
isotig32503	1658	AT2G24580.1	416	54.07	405	173	6	1540	335	8	402	6e-148	436	73	| FAD-dependent oxidoreductase family protein | Chr2:10444928-10446178 REVERSE LENGTH=416 | 201606
isotig32843	1610	AT4G36470.1	371	23.08	78	53	2	1333	1100	240	310	3.4	31.2	15	| S-adenosyl-L-methionine-dependent methyltransferases superfamily protein | Chr4:17215128-17216475 REVERSE LENGTH=371 | 201606
isotig33047	1581	AT2G47760.5	438	68.98	374	115	1	1392	274	55	428	9e-147	433	71	| asparagine-linked glycosylation 3 | Chr2:19565672-19568221 REVERSE LENGTH=438 | 201606
isotig33455	1528	AT1G53280.1	438	60.26	307	121	1	457	1377	129	434	4e-124	374	60	| Class I glutamine amidotransferase-like superfamily protein | Chr1:19864942-19867341 REVERSE LENGTH=438 | 201606
isotig33591	1510	AT5G53970.1	414	57.04	398	168	1	109	1293	13	410	7e-166	480	78	| Tyrosine transaminase family protein | Chr5:21910676-21912594 FORWARD LENGTH=414 | 201606
isotig34747	1374	AT3G22620.1	203	30.49	82	44	3	984	739	34	102	0.024	37	18	| Bifunctional inhibitor/lipid-transfer protein/seed storage 2S albumin superfamily protein | Chr3:8008615-8009415 FORWARD LENGTH=203 | 201606
isotig34883	1365	AT4G35160.1	382	32.04	362	216	12	1325	294	28	377	2e-37	142	76	| O-methyltransferase family protein | Chr4:16730989-16732808 REVERSE LENGTH=382 | 201606
isotig38895	1041	AT3G06190.1	406	25.3	83	50	2	186	410	224	302	3.6	30	22	| BTB-POZ and MATH domain 2 | Chr3:1874577-1876575 REVERSE LENGTH=406 | 201606
isotig38963	1036	AT1G13825.1	121	27.97	118	74	5	495	169	4	119	7e-06	45.8	32	| hypothetical protein | Chr1:4738747-4739305 REVERSE LENGTH=121 | 201606
isotig39643	984	AT4G33520.1	237	63.51	74	27	0	699	478	148	221	6e-27	108	23	| P-type ATP-ase 1 | Chr4:16118993-16120542 FORWARD LENGTH=237 | 201606
isotig42091	870	AT3G53020.1	163	87.61	113	14	0	748	410	1	113	1e-60	194	39	| Ribosomal protein L24e family protein | Chr3:19660749-19661912 REVERSE LENGTH=163 | 201606
isotig42159	867	AT2G17780.2	414	41.94	31	17	1	451	359	380	409	2.6	30.4	11	| PLAC8 family protein | Chr2:7725155-7726952 REVERSE LENGTH=414 | 201606
isotig42771	842	AT3G19000.2	278	37.01	154	86	3	597	157	3	152	2e-23	98.2	52	| 2-oxoglutarate (2OG) and Fe(II)-dependent oxygenase superfamily protein | Chr3:6554004-6554987 REVERSE LENGTH=278 | 201606
isotig42975	836	AT1G57860.1	164	85.98	164	23	0	761	270	1	164	3e-102	300	59	| Translation protein SH3-like family protein | Chr1:21430034-21430827 REVERSE LENGTH=164 | 201606
isotig43655	807	AT3G10070.1	539	50	30	15	0	654	565	354	383	0.84	32	11	| TBP-associated factor 12 | Chr3:3104195-3106798 REVERSE LENGTH=539 | 201606
isotig45287	752	AT4G13320.1	216	46.15	26	14	0	202	125	138	163	5.5	28.5	10	| hypothetical protein | Chr4:7753436-7754086 FORWARD LENGTH=216 | 201606
isotig46919	707	AT3G26770.1	306	28.81	59	38	1	24	200	59	113	2.8	29.6	25	| NAD(P)-binding Rossmann-fold superfamily protein | Chr3:9845494-9847079 FORWARD LENGTH=306 | 201606
isotig58139	474	AT2G38900.2	88	35.14	74	48	0	410	189	10	83	5e-07	45.8	47	| Serine protease inhibitor%2C potato inhibitor I-type family protein | Chr2:16243287-16243893 FORWARD LENGTH=88 | 201606
isotig07982	1149	AT5G61030.2	309	57.76	116	49	0	55	402	5	120	3e-36	136	30	| glycine-rich RNA-binding protein 3 | Chr5:24560870-24562152 FORWARD LENGTH=309 | 201606
isotig15116	1161	AT3G62760.1	219	48.29	205	104	1	980	372	3	207	9e-60	196	52	| Glutathione S-transferase family protein | Chr3:23217425-23218246 REVERSE LENGTH=219 | 201606
isotig15320	1448	AT4G39860.4	299	30.67	75	40	2	818	630	190	264	0.76	32.7	13	| hematological/neurological-like protein | Chr4:18499909-18501472 FORWARD LENGTH=299 | 201606
isotig15456	774	AT5G42540.2	1023	26.83	82	43	3	209	421	186	261	0.73	32	28	| exoribonuclease 2 | Chr5:17007513-17014534 FORWARD LENGTH=1023 | 201606
isotig16740	1735	AT1G55360.1	422	77.21	373	84	1	350	1465	49	421	0	626	64	| tRNA-splicing ligase (DUF239) | Chr1:20666526-20668502 REVERSE LENGTH=422 | 201606
isotig16944	1386	AT2G29420.1	227	37.5	216	129	2	149	796	8	217	3e-50	174	47	| glutathione S-transferase tau 7 | Chr2:12618111-12618871 REVERSE LENGTH=227 | 201606
isotig17215	1004	AT5G24620.3	496	39.22	51	25	2	352	492	186	234	7.5	29.3	14	| Pathogenesis-related thaumatin superfamily protein | Chr5:8430690-8432289 FORWARD LENGTH=496 | 201606
isotig17758	4057	AT5G64740.1	1084	69.63	856	241	8	196	2739	7	851	0	1154	63	| cellulose synthase 6 | Chr5:25881555-25886333 FORWARD LENGTH=1084 | 201606
isotig19390	2161	AT4G31350.4	376	56.82	264	80	2	1027	338	112	375	4e-102	322	32	| Core-2/I-branching beta-1%2C6-N-acetylglucosaminyltransferase family protein | Chr4:15213133-15215651 FORWARD LENGTH=376 | 201606
isotig20954	1988	AT4G16800.1	301	65.4	263	90	1	179	967	40	301	3e-102	318	40	| ATP-dependent caseinolytic (Clp) protease/crotonase family protein | Chr4:9454931-9457000 REVERSE LENGTH=301 | 201606
isotig21838	1836	AT1G17050.1	417	72.75	356	97	0	1444	377	61	416	6e-170	495	58	| solanesyl diphosphate synthase 2 | Chr1:5829289-5831215 FORWARD LENGTH=417 | 201606
isotig23742	1152	AT5G03170.1	246	66.67	156	51	1	947	483	33	188	1e-52	179	40	| FASCICLIN-like arabinogalactan-protein 11 | Chr5:752898-753638 REVERSE LENGTH=246 | 201606
isotig24218	1031	AT2G44290.1	205	30.95	84	45	2	343	594	34	104	0.001	40.4	24	| Bifunctional inhibitor/lipid-transfer protein/seed storage 2S albumin superfamily protein | Chr2:18305418-18306202 REVERSE LENGTH=205 | 201606
isotig27608	4807	AT5G03280.1	1294	47.02	470	246	2	4147	2744	13	481	4e-113	392	29	| NRAMP metal ion transporter family protein | Chr5:788589-793066 FORWARD LENGTH=1294 | 201606
isotig27880	3690	AT3G42640.1	948	82.07	948	161	4	3413	576	8	948	0	1498	77	| H[+]-ATPase 8 | Chr3:14724309-14728062 FORWARD LENGTH=948 | 201606
isotig27948	3535	AT4G25540.1	1081	57.21	423	154	3	1647	382	676	1072	2e-152	489	36	| homolog of DNA mismatch repair protein MSH3 | Chr4:13042700-13048115 REVERSE LENGTH=1081 | 201606
isotig28492	2881	AT1G29240.1	577	32.12	165	93	7	2133	1645	137	284	8e-10	63.5	17	| transcription initiation factor TFIID subunit%2C putative (DUF688) | Chr1:10217023-10218924 REVERSE LENGTH=577 | 201606
isotig28832	2655	AT3G42170.2	674	31.83	622	396	6	2132	318	42	652	6e-99	327	68	| BED zinc finger and hAT dimerization domain-containing protein DAYSLEEPER | Chr3:14321838-14323928 FORWARD LENGTH=674 | 201606
isotig29172	2476	AT2G32950.1	675	74.8	631	155	3	201	2090	47	674	0	978	76	| Transducin/WD40 repeat-like superfamily protein | Chr2:13978000-13983282 FORWARD LENGTH=675 | 201606
isotig29580	2306	AT5G22260.1	672	41.81	684	349	16	2210	231	14	672	5e-163	492	86	| RING/FYVE/PHD zinc finger superfamily protein | Chr5:7367707-7370192 REVERSE LENGTH=672 | 201606
isotig29784	2233	AT1G16800.2	2226	33.33	48	32	0	1015	1158	528	575	3.4	32	6	| P-loop containing nucleoside triphosphate hydrolases superfamily protein | Chr1:5745523-5755263 REVERSE LENGTH=2226 | 201606
isotig29852	2203	AT3G42170.2	674	26.01	273	186	6	1063	278	313	580	2e-24	109	36	| BED zinc finger and hAT dimerization domain-containing protein DAYSLEEPER | Chr3:14321838-14323928 FORWARD LENGTH=674 | 201606
isotig29988	2163	AT1G32900.1	610	69.66	534	161	1	328	1929	78	610	0	746	74	| UDP-Glycosyltransferase superfamily protein | Chr1:11920582-11923506 REVERSE LENGTH=610 | 201606
isotig30872	1935	AT5G05580.1	435	71.75	354	100	0	1654	593	81	434	2e-170	498	55	| fatty acid desaturase 8 | Chr5:1664331-1666345 FORWARD LENGTH=435 | 201606
isotig32028	1729	AT2G04160.1	772	54.44	507	228	3	31	1548	267	771	0	535	88	| Subtilisin-like serine endopeptidase family protein | Chr2:1401450-1407694 REVERSE LENGTH=772 | 201606
isotig32368	1678	AT2G19130.1	828	29.4	517	305	14	142	1677	38	499	2e-53	196	92	| S-locus lectin protein kinase family protein | Chr2:8293789-8296275 FORWARD LENGTH=828 | 201606
isotig32980	1592	AT5G50670.2	359	40.4	151	68	5	1	396	140	287	2e-20	94	25	| Squamosa promoter-binding protein-like (SBP domain) transcription factor family protein | Chr5:20615897-20617133 REVERSE LENGTH=359 | 201606
isotig33728	1488	AT5G50860.2	494	52.63	38	13	1	109	11	320	357	0.014	38.5	7	| Protein kinase superfamily protein | Chr5:20694297-20696983 REVERSE LENGTH=494 | 201606
isotig36244	1238	AT1G16060.1	345	79.23	183	38	0	1238	690	41	223	3e-67	221	44	| ARIA-interacting double AP2 domain protein | Chr1:5508563-5511609 FORWARD LENGTH=345 | 201606
isotig37060	1173	AT1G48635.1	364	30.61	49	34	0	532	678	223	271	0.68	32.7	13	| peroxin 3 | Chr1:17983951-17985966 FORWARD LENGTH=364 | 201606
isotig37196	1162	AT5G56690.1	402	38.1	42	25	1	491	369	68	109	1.6	31.6	11	| FBD%2C F-box and Leucine Rich Repeat domains containing protein | Chr5:22939723-22941099 FORWARD LENGTH=402 | 201606
isotig38352	1079	AT1G65060.2	495	56.76	37	16	0	326	436	34	70	5e-06	48.9	10	| 4-coumarate:CoA ligase 3 | Chr1:24167927-24171457 REVERSE LENGTH=495 | 201606
isotig39508	999	AT3G43810.1	149	99.33	149	1	0	114	560	1	149	1e-101	300	45	| calmodulin 7 | Chr3:15664619-15666355 REVERSE LENGTH=149 | 201606
isotig42840	838	AT4G17670.1	159	49.23	65	33	0	716	522	62	126	1e-13	68.2	23	| senescence-associated family protein (DUF581) | Chr4:9833948-9834663 REVERSE LENGTH=159 | 201606
isotig43112	829	AT1G63140.1	306	27.91	43	31	0	163	291	165	207	7.4	28.5	16	| O-methyltransferase family protein | Chr1:23417457-23418548 FORWARD LENGTH=306 | 201606
isotig43520	813	AT1G19970.1	272	25.69	109	74	2	318	10	17	124	0.1	34.3	38	| ER lumen protein retaining receptor family protein | Chr1:6931194-6932597 REVERSE LENGTH=272 | 201606
isotig44472	780	AT2G03890.1	650	28.57	49	35	0	458	312	109	157	6.7	28.9	19	| phosphoinositide 4-kinase gamma 7 | Chr2:1186199-1188151 FORWARD LENGTH=650 | 201606
isotig49640	642	AT2G20450.1	134	86.29	124	17	0	611	240	1	124	1e-71	218	58	| Ribosomal protein L14 | Chr2:8813923-8815071 FORWARD LENGTH=134 | 201606
isotig55352	528	AT1G63830.4	170	44	25	14	0	292	218	42	66	6.2	27.7	14	| PLAC8 family protein | Chr1:23685408-23686721 FORWARD LENGTH=170 | 201606
isotig62696	303	AT5G42650.1	518	31.82	66	39	2	14	202	212	274	0.62	29.3	62	| allene oxide synthase | Chr5:17097803-17099359 REVERSE LENGTH=518 | 201606
contig00050	2015	AT3G29750.1	421	27.78	90	55	4	986	735	134	219	0.1	36.2	13	| Eukaryotic aspartyl protease family protein | Chr3:11579125-11580600 REVERSE LENGTH=421 | 201606
contig00575	1159	ATMG00060.1	180	82.69	52	8	1	242	87	130	180	7e-14	70.5	13	| NADH dehydrogenase subunit 5C | ChrM:20571-22086 REVERSE LENGTH=168 | 201606
isotig01798	1020	AT1G28330.1	122	51.22	123	55	2	108	470	3	122	1e-31	118	36	| dormancy-associated protein-like 1 | Chr1:9934252-9935216 REVERSE LENGTH=122 | 201606
isotig02954	1256	AT5G19820.1	1116	32.65	49	28	1	700	569	1006	1054	2.4	31.2	11	| ARM repeat superfamily protein | Chr5:6695731-6701247 REVERSE LENGTH=1116 | 201606
isotig07983	1128	AT5G61030.2	309	57.76	116	49	0	55	402	5	120	3e-36	136	31	| glycine-rich RNA-binding protein 3 | Chr5:24560870-24562152 FORWARD LENGTH=309 | 201606
isotig11449	1661	AT3G27090.3	296	61.08	316	96	5	1411	479	1	294	8e-118	355	56	| DCD (Development and Cell Death) domain protein | Chr3:9990020-9991407 FORWARD LENGTH=296 | 201606
isotig14437	1488	AT5G49480.1	160	39.75	161	89	5	793	326	1	158	6e-28	110	31	| Ca2+-binding protein 1 | Chr5:20070812-20071294 FORWARD LENGTH=160 | 201606
isotig14981	1438	AT3G18140.1	305	79.13	206	39	1	485	1102	104	305	4e-115	345	43	| Transducin/WD40 repeat-like superfamily protein | Chr3:6212743-6214567 REVERSE LENGTH=305 | 201606
isotig15117	997	AT3G62760.1	219	48.29	205	104	1	816	208	3	207	3e-60	196	61	| Glutathione S-transferase family protein | Chr3:23217425-23218246 REVERSE LENGTH=219 | 201606
isotig15185	1401	AT3G22880.1	344	85.67	314	45	0	187	1128	31	344	0	566	67	| DNA repair (Rad51) family protein | Chr3:8097948-8100740 REVERSE LENGTH=344 | 201606
isotig16538	2096	AT3G50400.1	374	33.71	350	205	10	1324	314	36	371	7e-46	169	48	| GDSL-like Lipase/Acylhydrolase superfamily protein | Chr3:18704797-18706437 FORWARD LENGTH=374 | 201606
isotig16674	1876	AT3G30340.1	364	39.59	341	199	2	1582	560	12	345	2e-68	230	55	| nodulin MtN21 /EamA-like transporter family protein | Chr3:11956626-11958969 FORWARD LENGTH=364 | 201606
isotig17149	1069	AT5G43260.1	97	51.06	94	43	1	267	548	1	91	3e-21	88.6	26	| chaperone protein dnaJ-like protein | Chr5:17357693-17357986 REVERSE LENGTH=97 | 201606
isotig17216	971	AT5G24620.3	496	39.22	51	25	2	352	492	186	234	7.4	29.3	15	| Pathogenesis-related thaumatin superfamily protein | Chr5:8430690-8432289 FORWARD LENGTH=496 | 201606
isotig17420	741	AT1G65290.1	126	76.84	95	22	0	561	277	32	126	2e-44	149	38	| mitochondrial acyl carrier protein 2 | Chr1:24249088-24250366 REVERSE LENGTH=126 | 201606
isotig18371	2148	AT5G07270.1	513	59.06	530	191	8	209	1771	1	513	0	619	73	| hypothetical protein | Chr5:2280821-2283384 FORWARD LENGTH=513 | 201606
isotig18983	2218	AT5G49460.2	608	93.09	608	42	0	117	1940	1	608	0	1097	82	| ATP citrate lyase subunit B 2 | Chr5:20055048-20058195 FORWARD LENGTH=608 | 201606
isotig19663	1811	AT1G33390.2	1237	44.13	349	171	6	326	1348	903	1235	2e-85	292	56	| RNA helicase family protein | Chr1:12099738-12104108 REVERSE LENGTH=1237 | 201606
isotig24219	962	AT2G44290.1	205	30.95	84	45	2	343	594	34	104	0.0008	40.8	26	| Bifunctional inhibitor/lipid-transfer protein/seed storage 2S albumin superfamily protein | Chr2:18305418-18306202 REVERSE LENGTH=205 | 201606
isotig24491	890	AT5G38630.1	230	57.73	194	80	1	96	677	9	200	3e-74	231	65	| cytochrome B561-1 | Chr5:15466141-15467511 FORWARD LENGTH=230 | 201606
isotig26599	623	AT1G74670.1	101	63.29	79	29	0	190	426	23	101	2e-31	113	38	| Gibberellin-regulated family protein | Chr1:28053378-28053893 FORWARD LENGTH=101 | 201606
isotig27745	4048	AT4G30110.2	951	61.02	708	271	4	3551	1434	8	712	0	813	52	| heavy metal atpase 2 | Chr4:14720253-14724577 REVERSE LENGTH=951 | 201606
isotig29513	2326	AT5G67200.1	669	58.8	301	112	6	1285	410	362	659	7e-108	348	38	| Leucine-rich repeat protein kinase family protein | Chr5:26813893-26816555 REVERSE LENGTH=669 | 201606
isotig30125	2120	AT4G30960.1	441	61.93	436	155	6	337	1644	12	436	1e-170	501	62	| SOS3-interacting protein 3 | Chr4:15067400-15068725 FORWARD LENGTH=441 | 201606
isotig31145	1878	AT3G07040.1	926	24.26	202	133	5	1423	824	603	786	1e-06	52.8	32	| NB-ARC domain-containing disease resistance protein | Chr3:2226244-2229024 REVERSE LENGTH=926 | 201606
isotig31417	1823	AT2G38110.1	501	53.72	497	223	4	116	1594	1	494	5e-172	503	81	| glycerol-3-phosphate acyltransferase 6 | Chr2:15952816-15955364 REVERSE LENGTH=501 | 201606
isotig31893	1751	AT2G40000.1	435	46.45	422	189	6	1634	369	47	431	3e-107	333	72	| ortholog of sugar beet HS1 PRO-1 2 | Chr2:16700649-16701956 REVERSE LENGTH=435 | 201606
isotig32573	1648	AT2G39770.3	361	88.64	361	41	0	150	1232	1	361	0	667	66	| Glucose-1-phosphate adenylyltransferase family protein | Chr2:16589401-16590741 FORWARD LENGTH=361 | 201606
isotig34069	1440	AT1G28590.1	403	45.37	335	177	6	174	1169	39	370	3e-87	277	69	| GDSL-like Lipase/Acylhydrolase superfamily protein | Chr1:10047509-10049300 REVERSE LENGTH=403 | 201606
isotig34205	1434	AT3G04120.1	338	85.29	333	49	0	1356	358	5	337	0	562	70	| glyceraldehyde-3-phosphate dehydrogenase C subunit 1 | Chr3:1081077-1083131 FORWARD LENGTH=338 | 201606
isotig34545	1396	AT5G18160.1	379	40.48	42	25	0	697	572	84	125	0.96	32.3	9	| F-box and associated interaction domains-containing protein | Chr5:6002770-6003909 FORWARD LENGTH=379 | 201606
isotig35157	1337	AT5G44460.1	181	64.71	68	24	0	509	712	112	179	7e-22	94	15	| calmodulin like 43 | Chr5:17917286-17917831 FORWARD LENGTH=181 | 201606
isotig35905	1267	AT1G54870.1	335	62.41	266	98	2	1066	269	62	325	3e-119	355	63	| NAD(P)-binding Rossmann-fold superfamily protein | Chr1:20459011-20460417 FORWARD LENGTH=335 | 201606
isotig36449	1222	AT1G14700.1	366	62.88	264	96	1	1221	436	91	354	8e-115	344	64	| purple acid phosphatase 3 | Chr1:5058680-5060988 FORWARD LENGTH=366 | 201606
isotig37197	1158	AT5G14180.2	309	55.07	276	123	1	3	830	33	307	1e-94	290	72	| Myzus persicae-induced lipase 1 | Chr5:4571442-4572912 REVERSE LENGTH=309 | 201606
isotig37265	1145	AT3G26230.1	498	40.06	337	189	6	1075	92	163	495	1e-62	212	86	| cytochrome P450%2C family 71%2C subfamily B%2C polypeptide 24 | Chr3:9598200-9599892 REVERSE LENGTH=498 | 201606
isotig37333	1144	AT5G04390.1	362	38.32	167	78	4	917	471	93	252	3e-18	85.9	39	| C2H2-type zinc finger family protein | Chr5:1239166-1240254 FORWARD LENGTH=362 | 201606
isotig40053	970	AT5G38890.1	191	70.43	186	55	0	916	359	4	189	9e-91	273	58	| Nucleic acid-binding%2C OB-fold-like protein | Chr5:15569507-15570898 FORWARD LENGTH=191 | 201606
isotig41345	900	AT2G35190.1	265	61.22	49	19	0	396	542	4	52	6e-09	56.6	16	| Putative plant snare 11 | Chr2:14831087-14832979 FORWARD LENGTH=265 | 201606
isotig43997	794	AT1G77740.2	754	80	45	9	0	726	592	434	478	4e-14	72.8	17	| phosphatidylinositol-4-phosphate 5-kinase 2 | Chr1:29220632-29223861 FORWARD LENGTH=754 | 201606
isotig44337	784	AT1G45145.1	118	61.9	105	40	0	632	318	4	108	1e-43	147	40	| thioredoxin H-type 5 | Chr1:17075264-17076256 REVERSE LENGTH=118 | 201606
isotig44541	776	AT4G39730.1	181	56.49	131	57	0	642	250	28	158	2e-51	169	51	| Lipase/lipooxygenase%2C PLAT/LH2 family protein | Chr4:18432950-18433581 FORWARD LENGTH=181 | 201606
isotig48009	678	AT4G33565.1	367	54.67	75	30	2	229	5	182	252	3e-17	80.1	33	| RING/U-box superfamily protein | Chr4:16136821-16137924 FORWARD LENGTH=367 | 201606
isotig65281	137	AT5G64710.2	716	58.33	12	5	0	7	42	95	106	5.7	24.6	26	| Putative endonuclease or glycosyl hydrolase | Chr5:25869851-25872092 FORWARD LENGTH=716 | 201606
isotig03295	1431	AT3G01100.2	596	54.02	224	97	4	57	719	95	315	2e-66	227	46	| hypothetical protein 1 | Chr3:35810-38176 REVERSE LENGTH=596 | 201606
isotig04246	839	AT5G17020.2	1060	32.76	58	36	1	515	679	357	414	1.4	31.2	20	| exportin 1A | Chr5:5594904-5602467 FORWARD LENGTH=1060 | 201606
isotig07304	2079	AT4G20780.1	191	57.31	171	67	1	1906	1412	18	188	4e-38	142	24	| calmodulin like 42 | Chr4:11133309-11133884 REVERSE LENGTH=191 | 201606
isotig07984	1089	AT5G61030.2	309	67.37	95	31	0	118	402	26	120	2e-36	137	26	| glycine-rich RNA-binding protein 3 | Chr5:24560870-24562152 FORWARD LENGTH=309 | 201606
isotig10566	1780	AT1G64660.1	441	69.26	309	94	1	142	1068	23	330	7e-132	397	52	| methionine gamma-lyase | Chr1:24028977-24030537 FORWARD LENGTH=441 | 201606
isotig11110	660	AT5G58690.3	578	36.54	52	29	3	14	166	16	64	2.3	30	23	| phosphatidylinositol-speciwc phospholipase C5 | Chr5:23709676-23712030 REVERSE LENGTH=578 | 201606
isotig11246	2033	AT1G20330.1	361	72.01	343	91	2	1867	839	17	354	0	536	51	| sterol methyltransferase 2 | Chr1:7038968-7040053 REVERSE LENGTH=361 | 201606
isotig15118	946	AT3G62760.1	219	48.29	205	104	1	765	157	3	207	2e-60	196	64	| Glutathione S-transferase family protein | Chr3:23217425-23218246 REVERSE LENGTH=219 | 201606
isotig16404	2832	AT1G77410.1	815	54.89	798	336	10	227	2572	25	814	0	884	83	| beta-galactosidase 16 | Chr1:29088771-29093148 REVERSE LENGTH=815 | 201606
isotig17082	1155	AT3G44220.1	206	46.63	178	90	3	150	677	7	181	8e-52	175	46	| Late embryogenesis abundant (LEA) hydroxyproline-rich glycoprotein family | Chr3:15928216-15929645 FORWARD LENGTH=206 | 201606
isotig17150	1064	AT5G43260.1	97	51.06	94	43	1	267	548	1	91	3e-21	88.6	27	| chaperone protein dnaJ-like protein | Chr5:17357693-17357986 REVERSE LENGTH=97 | 201606
isotig17285	1781	AT3G20300.1	452	44.5	427	218	7	1604	339	40	452	9e-77	254	71	| extracellular ligand-gated ion channel protein (DUF3537) | Chr3:7079832-7081809 REVERSE LENGTH=452 | 201606
isotig17828	4596	AT5G03250.1	592	53.02	645	234	10	4511	2601	1	584	0	638	42	| Phototropic-responsive NPH3 family protein | Chr5:774591-776855 FORWARD LENGTH=592 | 201606
isotig18508	3648	AT5G62760.1	661	42.09	297	155	5	1351	482	370	656	3e-54	203	24	| P-loop containing nucleoside triphosphate hydrolases superfamily protein | Chr5:25204730-25209393 REVERSE LENGTH=661 | 201606
isotig18848	2389	AT5G09860.1	599	68.1	583	170	6	2111	393	1	577	0	783	72	| nuclear matrix protein-like protein | Chr5:3066815-3070733 FORWARD LENGTH=599 | 201606
isotig20004	2069	AT1G11680.1	488	53.07	456	203	3	1609	242	41	485	2e-173	509	66	| CYTOCHROME P450 51G1 | Chr1:3938925-3940585 FORWARD LENGTH=488 | 201606
isotig20072	1815	AT2G16430.2	468	66.06	436	145	2	194	1495	28	462	0	614	72	| purple acid phosphatase 10 | Chr2:7120502-7122772 REVERSE LENGTH=468 | 201606
isotig20888	1811	AT4G39770.1	349	61.73	324	96	2	1560	589	48	343	2e-130	390	54	| Haloacid dehalogenase-like hydrolase (HAD) superfamily protein | Chr4:18449138-18451218 REVERSE LENGTH=349 | 201606
isotig21568	2274	AT1G02205.2	625	59.58	621	245	3	2154	307	1	620	0	768	81	| Fatty acid hydroxylase superfamily | Chr1:418818-422154 FORWARD LENGTH=625 | 201606
isotig21772	1856	AT5G12250.1	449	98.6	430	6	0	94	1383	1	430	0	865	70	| beta-6 tubulin | Chr5:3961317-3962971 REVERSE LENGTH=449 | 201606
isotig22248	1992	AT5G15110.1	472	50.55	457	182	8	1711	449	24	472	3e-146	438	63	| Pectate lyase family protein | Chr5:4895966-4897682 FORWARD LENGTH=472 | 201606
isotig22928	1563	AT5G48050.1	369	34.59	185	118	1	1372	827	16	200	7e-32	127	35	| Copia-like polyprotein/retrotransposon | Chr5:19472661-19473770 REVERSE LENGTH=369 | 201606
isotig23064	1306	AT5G56610.1	228	33	100	65	2	633	337	119	217	0.0001	43.9	23	| Phosphotyrosine protein phosphatases superfamily protein | Chr5:22916738-22918137 FORWARD LENGTH=228 | 201606
isotig23336	1145	AT5G58740.1	158	80.65	155	30	0	812	348	4	158	2e-88	268	41	| HSP20-like chaperones superfamily protein | Chr5:23725936-23727528 REVERSE LENGTH=158 | 201606
isotig23404	1368	AT2G28790.2	274	31.78	236	92	9	1213	647	60	273	6e-19	87.4	41	| Pathogenesis-related thaumatin superfamily protein | Chr2:12354664-12355488 REVERSE LENGTH=274 | 201606
isotig23744	1107	AT5G54580.1	156	68.18	110	28	2	965	657	23	132	4e-42	147	28	| RNA-binding (RRM/RBD/RNP motifs) family protein | Chr5:22171332-22172656 FORWARD LENGTH=156 | 201606
isotig23948	1618	AT5G28560.1	63	47.37	38	20	0	1538	1425	21	58	1.8	29.6	7	| hypothetical protein | Chr5:10566846-10567130 FORWARD LENGTH=63 | 201606
isotig24356	979	AT2G29960.3	201	65.5	200	64	2	792	193	6	200	3e-85	259	61	| cyclophilin 5 | Chr2:12769183-12770528 REVERSE LENGTH=201 | 201606
isotig26124	715	AT3G20750.1	208	37.5	48	26	2	438	569	159	206	3.5	29.3	18	| GATA transcription factor 29 | Chr3:7255016-7256140 FORWARD LENGTH=208 | 201606
isotig27542	5710	AT3G59770.1	1630	56.8	1655	643	28	5399	555	8	1630	0	1736	85	| sacI homology domain-containing protein / WW domain-containing protein | Chr3:22079281-22085674 REVERSE LENGTH=1630 | 201606
isotig28494	2885	AT5G17730.1	470	28.05	82	55	2	1112	870	36	114	0.51	34.7	8	| P-loop containing nucleoside triphosphate hydrolases superfamily protein | Chr5:5852498-5853999 REVERSE LENGTH=470 | 201606
isotig28698	2738	AT5G01660.2	656	38.9	383	214	5	1533	439	272	652	1e-79	275	40	| influenza virus NS1A-binding protein | Chr5:244504-248442 REVERSE LENGTH=656 | 201606
isotig28834	2649	AT1G15690.1	770	88.24	425	50	0	1095	2369	346	770	0	765	48	| Inorganic H pyrophosphatase family protein | Chr1:5399115-5402185 FORWARD LENGTH=770 | 201606
isotig30398	2045	AT5G62790.1	477	80.63	475	88	2	1899	487	1	475	0	706	69	| 1-deoxy-D-xylulose 5-phosphate reductoisomerase | Chr5:25214358-25217292 REVERSE LENGTH=477 | 201606
isotig30466	2028	AT5G57580.1	647	44.56	386	197	7	1907	771	4	379	4e-92	303	56	| Calmodulin-binding protein | Chr5:23314994-23317683 REVERSE LENGTH=647 | 201606
isotig30670	1979	AT1G06560.1	599	56.67	570	228	6	1852	152	46	599	0	613	86	| NOL1/NOP2/sun family protein | Chr1:2007660-2011824 FORWARD LENGTH=599 | 201606
isotig30806	1947	AT3G16520.3	462	41.94	484	243	10	1841	414	6	459	9e-101	319	73	| UDP-glucosyl transferase 88A1 | Chr3:5619355-5620833 REVERSE LENGTH=462 | 201606
isotig31282	1845	AT4G16820.1	517	46.35	479	221	9	1827	460	36	501	2e-116	361	74	| alpha/beta-Hydrolases superfamily protein | Chr4:9467563-9469116 FORWARD LENGTH=517 | 201606
isotig31486	1816	AT3G16370.1	353	68.71	326	102	0	1376	399	27	352	6e-151	443	54	| GDSL-like Lipase/Acylhydrolase superfamily protein | Chr3:5556928-5558351 FORWARD LENGTH=353 | 201606
isotig31894	1749	AT2G28315.1	342	73.08	312	79	3	1139	213	28	337	1e-146	431	53	| Nucleotide/sugar transporter family protein | Chr2:12088896-12090570 FORWARD LENGTH=342 | 201606
isotig32234	1696	AT1G22360.2	469	35.24	437	241	12	1591	350	2	419	9e-71	238	73	| UDP-glucosyl transferase 85A2 | Chr1:7895068-7897527 REVERSE LENGTH=469 | 201606
isotig32506	1658	AT1G58215.1	947	33.33	45	30	0	892	758	167	211	1.2	32.7	8	| spindle pole body component 110 | Chr1:21555085-21558056 FORWARD LENGTH=947 | 201606
isotig33118	1572	AT2G34570.1	281	38.24	34	21	0	1255	1154	203	236	5.1	30.4	6	| PIN domain-like family protein | Chr2:14563048-14564681 REVERSE LENGTH=281 | 201606
isotig33934	1467	AT2G30520.3	545	45.43	328	146	9	1233	256	248	544	2e-57	202	67	| Phototropic-responsive NPH3 family protein | Chr2:13002920-13005153 REVERSE LENGTH=545 | 201606
isotig34818	1372	AT1G16670.1	390	63.9	313	111	1	1264	332	24	336	4e-145	424	68	| Protein kinase superfamily protein | Chr1:5697846-5699492 FORWARD LENGTH=390 | 201606
isotig36450	1223	AT1G79510.2	275	37.29	59	35	1	480	650	59	117	0.005	39.3	14	| hypothetical protein (DUF2358) | Chr1:29908271-29909175 REVERSE LENGTH=275 | 201606
isotig36790	1196	AT3G27070.1	188	18	50	41	0	66	215	41	90	1.2	31.6	13	| translocase outer membrane 20-1 | Chr3:9983167-9984685 REVERSE LENGTH=188 | 201606
isotig37062	1172	AT1G03220.1	433	37.63	186	101	4	613	92	251	433	1e-25	108	45	| Eukaryotic aspartyl protease family protein | Chr1:787143-788444 FORWARD LENGTH=433 | 201606
isotig39510	1001	AT4G09490.1	170	31.07	103	67	2	763	455	64	162	2e-06	48.1	31	| Polynucleotidyl transferase%2C ribonuclease H-like superfamily protein | Chr4:6015583-6016575 REVERSE LENGTH=170 | 201606
isotig40870	928	AT3G02200.2	417	60	55	21	1	689	853	239	292	2e-12	68.2	18	| Proteasome component (PCI) domain protein | Chr3:406692-408919 FORWARD LENGTH=417 | 201606
isotig40938	924	AT3G01435.4	115	68.87	106	33	0	869	552	1	106	3e-43	147	34	| Expressed protein | Chr3:166853-167984 REVERSE LENGTH=115 | 201606
isotig41210	911	AT3G04240.2	744	79.13	206	43	0	909	292	538	743	1e-117	359	68	| Tetratricopeptide repeat (TPR)-like superfamily protein | Chr3:1114187-1118847 REVERSE LENGTH=744 | 201606
isotig41958	876	AT1G10290.1	914	50.94	53	23	1	76	225	24	76	5e-08	54.7	17	| dynamin-like protein 6 | Chr1:3370774-3377120 FORWARD LENGTH=914 | 201606
isotig42162	867	AT1G73010.1	295	51.92	156	72	3	1	462	90	244	8e-58	191	53	| inorganic pyrophosphatase 1 | Chr1:27464780-27466180 REVERSE LENGTH=295 | 201606
isotig43182	826	AT2G48130.6	183	38.16	76	46	1	140	364	27	102	1e-11	62.4	27	| Bifunctional inhibitor/lipid-transfer protein/seed storage 2S albumin superfamily protein | Chr2:19685263-19685977 REVERSE LENGTH=183 | 201606
isotig43386	818	AT1G04625.1	257	42.5	40	21	1	381	268	171	210	4.3	29.3	14	| Polynucleotidyl transferase%2C ribonuclease H-like superfamily protein | Chr1:1287831-1289820 REVERSE LENGTH=257 | 201606
isotig44746	768	AT1G52450.2	1133	30	60	36	1	581	420	929	988	0.57	32.3	21	| Ubiquitin carboxyl-terminal hydrolase-related protein | Chr1:19541684-19546266 REVERSE LENGTH=1133 | 201606
isotig45290	751	AT5G49850.1	596	24.64	69	49	2	70	276	296	361	0.45	32.3	28	| Mannose-binding lectin superfamily protein | Chr5:20260049-20262232 REVERSE LENGTH=596 | 201606
isotig55014	535	AT2G23250.1	438	36.11	72	42	1	378	175	9	80	6.2	28.1	38	| UDP-glucosyl transferase 84B2 | Chr2:9897809-9899125 REVERSE LENGTH=438 | 201606
isotig59298	446	AT4G39260.3	92	78.26	46	10	0	2	139	40	85	4e-18	76.6	31	| cold%2C circadian rhythm%2C and RNA binding 1 | Chr4:18274166-18274958 REVERSE LENGTH=92 | 201606
isotig07713	1299	AT4G19900.1	644	34.48	58	32	2	386	213	213	264	4.5	30.4	13	| alpha 1%2C4-glycosyltransferase family protein | Chr4:10789144-10791433 REVERSE LENGTH=644 | 201606
isotig10159	717	AT1G11475.1	71	91.55	71	6	0	72	284	1	71	6e-41	138	30	| RNA polymerases N / 8 kDa subunit | Chr1:3862520-3863805 FORWARD LENGTH=71 | 201606
isotig10567	1757	AT1G64660.1	441	68.35	417	131	1	142	1392	23	438	0	529	71	| methionine gamma-lyase | Chr1:24028977-24030537 FORWARD LENGTH=441 | 201606
isotig11043	803	AT5G20160.1	128	87.5	128	16	0	90	473	1	128	2e-64	201	48	| Ribosomal protein L7Ae/L30e/S12e/Gadd45 family protein | Chr5:6804075-6805102 REVERSE LENGTH=128 | 201606
isotig13148	857	AT2G19790.1	143	88.73	142	16	0	663	238	1	142	2e-89	266	50	| SNARE-like superfamily protein | Chr2:8527302-8528395 FORWARD LENGTH=143 | 201606
isotig14235	1844	AT1G22400.1	489	53.94	482	211	7	1695	265	8	483	4e-176	513	78	| UDP-Glycosyltransferase superfamily protein | Chr1:7903851-7906607 REVERSE LENGTH=489 | 201606
isotig15119	1498	AT3G51520.1	314	48.36	122	62	1	933	1298	194	314	9e-37	140	24	| diacylglycerol acyltransferase family | Chr3:19110739-19112518 FORWARD LENGTH=314 | 201606
isotig16405	2796	AT1G77410.1	815	54.89	798	336	10	191	2536	25	814	0	885	84	| beta-galactosidase 16 | Chr1:29088771-29093148 REVERSE LENGTH=815 | 201606
isotig16473	2394	AT5G42740.2	560	80.91	550	105	0	2077	428	3	552	0	899	69	| Sugar isomerase (SIS) family protein | Chr5:17136080-17140622 FORWARD LENGTH=560 | 201606
isotig16811	1638	AT3G57040.2	234	68.63	153	39	2	1236	778	5	148	8e-62	206	28	| response regulator 9 | Chr3:21110059-21111228 FORWARD LENGTH=234 | 201606
isotig16947	1385	AT5G06860.1	330	41.42	309	173	5	1247	336	25	330	3e-62	209	66	| polygalacturonase inhibiting protein 1 | Chr5:2132373-2133434 FORWARD LENGTH=330 | 201606
isotig17083	1154	AT4G32150.1	219	76.36	220	51	1	119	778	1	219	2e-114	337	57	| vesicle-associated membrane protein 711 | Chr4:15526407-15527651 REVERSE LENGTH=219 | 201606
isotig17354	807	AT3G45980.1	150	94.51	91	5	0	275	547	60	150	7e-48	159	34	| Histone superfamily protein | Chr3:16897492-16897944 REVERSE LENGTH=150 | 201606
isotig18849	2181	AT5G09860.1	599	68.1	583	170	6	1903	185	1	577	0	783	79	| nuclear matrix protein-like protein | Chr5:3066815-3070733 FORWARD LENGTH=599 | 201606
isotig20209	1214	AT3G21190.1	422	36.36	44	28	0	558	689	311	354	2.3	31.2	11	| O-fucosyltransferase family protein | Chr3:7432579-7434543 REVERSE LENGTH=422 | 201606
isotig24357	975	AT2G29960.3	201	65.5	200	64	2	792	193	6	200	7e-85	258	62	| cyclophilin 5 | Chr2:12769183-12770528 REVERSE LENGTH=201 | 201606
isotig24833	849	AT2G41430.3	120	41.56	77	32	2	715	491	1	66	2e-08	52.8	27	| dehydration-induced protein (ERD15) | Chr2:17269736-17270098 FORWARD LENGTH=120 | 201606
isotig25241	829	AT1G67920.1	67	60.61	33	11	2	505	410	35	66	0.17	31.6	12	| hypothetical protein | Chr1:25473731-25473934 FORWARD LENGTH=67 | 201606
isotig25581	710	AT5G01900.1	263	34.21	38	25	0	533	646	41	78	1.1	30.8	16	| WRKY DNA-binding protein 62 | Chr5:351136-352013 REVERSE LENGTH=263 | 201606
isotig26125	701	AT3G20750.1	208	37.5	48	26	2	438	569	159	206	1.9	30	19	| GATA transcription factor 29 | Chr3:7255016-7256140 FORWARD LENGTH=208 | 201606
isotig26329	613	AT2G02100.1	77	46.81	47	23	1	224	364	33	77	9e-07	46.2	23	| low-molecular-weight cysteine-rich 69 | Chr2:528397-528885 FORWARD LENGTH=77 | 201606
isotig26533	585	AT2G02100.1	77	45.83	72	37	1	481	266	8	77	5e-15	68.9	37	| low-molecular-weight cysteine-rich 69 | Chr2:528397-528885 FORWARD LENGTH=77 | 201606
isotig27543	4583	AT4G23160.3	1043	38.05	481	279	9	4061	2637	85	552	8e-90	318	31	| cysteine-rich RECEPTOR-like kinase | Chr4:12129485-12133157 FORWARD LENGTH=1043 | 201606
isotig28019	3435	AT2G41740.2	976	62.5	976	337	9	3232	380	5	976	0	1179	83	| villin 2 | Chr2:17410962-17416878 REVERSE LENGTH=976 | 201606
isotig28359	3015	AT5G66750.1	764	63.03	760	247	12	328	2586	22	754	0	910	75	| chromatin remodeling 1 | Chr5:26649050-26652869 FORWARD LENGTH=764 | 201606
isotig28495	2883	AT5G57360.1	609	78.2	578	118	2	2530	797	37	606	0	886	60	| Galactose oxidase/kelch repeat superfamily protein | Chr5:23241597-23244256 FORWARD LENGTH=609 | 201606
isotig28563	2828	AT3G43190.2	808	75.75	800	192	2	109	2502	8	807	0	1249	85	| sucrose synthase 4 | Chr3:15179204-15182577 REVERSE LENGTH=808 | 201606
isotig29583	2305	AT2G37710.1	675	54.61	661	284	11	129	2099	27	675	0	662	86	| receptor lectin kinase | Chr2:15814934-15816961 REVERSE LENGTH=675 | 201606
isotig31215	1863	AT1G79360.1	527	49.02	510	241	5	1813	317	5	506	2e-164	485	80	| organic cation/carnitine transporter 2 | Chr1:29854140-29855723 REVERSE LENGTH=527 | 201606
isotig31419	1827	AT2G24280.1	494	50	460	213	7	1560	184	46	489	1e-151	451	75	| alpha/beta-Hydrolases superfamily protein | Chr2:10334622-10336927 FORWARD LENGTH=494 | 201606
isotig31691	1782	AT1G56140.1	1033	52.94	102	48	0	957	652	146	247	6e-27	117	17	| Leucine-rich repeat transmembrane protein kinase | Chr1:21001708-21007725 REVERSE LENGTH=1033 | 201606
isotig31759	1771	AT5G10820.1	503	58.46	455	186	2	126	1484	32	485	1e-179	522	77	| Major facilitator superfamily protein | Chr5:3420876-3423166 REVERSE LENGTH=503 | 201606
isotig32235	1696	AT1G13260.1	344	57.24	297	91	5	197	1087	36	296	3e-88	280	53	| related to ABI3/VP1 1 | Chr1:4542386-4543420 FORWARD LENGTH=344 | 201606
isotig35567	1300	AT1G06740.1	726	27.92	154	102	4	1295	843	520	667	2e-10	63.2	35	| MuDR family transposase | Chr1:2071194-2073374 FORWARD LENGTH=726 | 201606
isotig35635	1292	AT4G21160.4	337	65.83	319	90	2	1128	229	17	335	6e-152	439	70	| Calcium-dependent ARF-type GTPase activating protein family | Chr4:11284694-11286532 FORWARD LENGTH=337 | 201606
isotig35771	1274	AT1G12350.2	317	60.06	308	117	3	1214	297	14	317	2e-121	360	72	| 4-phospho-panto-thenoylcysteine synthetase | Chr1:4198870-4200633 FORWARD LENGTH=317 | 201606
isotig37199	1161	AT2G18360.1	313	58.15	313	127	2	1093	155	1	309	1e-134	392	81	| alpha/beta-Hydrolases superfamily protein | Chr2:7976848-7979221 REVERSE LENGTH=313 | 201606
isotig37471	1141	AT2G14095.1	234	28.28	99	61	2	562	296	119	217	0.0003	42.7	23	| hypothetical protein | Chr2:5932506-5933752 REVERSE LENGTH=234 | 201606
isotig39511	1000	AT4G05050.3	229	99.56	228	1	0	108	791	1	228	8e-161	453	68	| ubiquitin 11 | Chr4:2588271-2588960 REVERSE LENGTH=229 | 201606
isotig39715	990	AT3G55500.1	260	49.39	245	102	7	859	170	22	259	1e-65	211	70	| expansin A16 | Chr3:20575073-20576102 REVERSE LENGTH=260 | 201606
isotig40191	962	AT2G21270.5	319	78.95	19	3	1	743	687	221	238	3.7	30	6	| ubiquitin fusion degradation 1 | Chr2:9108126-9110012 FORWARD LENGTH=319 | 201606
isotig40871	928	AT1G54540.1	239	36.11	144	91	1	660	229	76	218	3e-28	111	47	| Late embryogenesis abundant (LEA) hydroxyproline-rich glycoprotein family | Chr1:20367702-20368421 REVERSE LENGTH=239 | 201606
isotig43863	800	AT4G09800.1	152	88.16	152	18	0	727	272	1	152	2e-86	259	57	| S18 ribosomal protein | Chr4:6173818-6174963 FORWARD LENGTH=152 | 201606
isotig46311	721	AT3G60950.1	627	66.67	27	9	0	226	306	570	596	0.001	40.4	11	| C2 calcium/lipid-binding endonuclease/exonuclease/phosphatase | Chr3:22524475-22529770 FORWARD LENGTH=627 | 201606
isotig47331	695	AT1G62830.1	844	40.74	54	29	3	423	265	334	385	3.7	29.6	23	| LSD1-like 1 | Chr1:23264638-23267172 REVERSE LENGTH=844 | 201606
isotig47535	691	AT4G25480.1	216	67.12	73	22	2	689	471	48	118	4e-19	84	32	| dehydration response element B1A | Chr4:13018353-13019003 REVERSE LENGTH=216 | 201606
isotig48079	676	AT3G05990.1	517	31.68	101	38	2	267	569	365	434	5e-06	47.4	45	| Leucine-rich repeat (LRR) family protein | Chr3:1797116-1799732 REVERSE LENGTH=517 | 201606
isotig49983	634	AT3G09860.1	98	31.58	76	47	1	136	363	2	72	0.0001	40.4	36	| actin T1-like protein | Chr3:3026140-3027000 FORWARD LENGTH=98 | 201606
isotig55559	528	AT1G15250.2	95	80.85	94	18	0	52	333	1	94	4e-50	160	53	| Zinc-binding ribosomal protein family protein | Chr1:5248825-5249381 REVERSE LENGTH=95 | 201606
isotig02889	1265	AT2G39050.1	317	63.09	149	53	2	450	896	168	314	4e-59	199	35	| hydroxyproline-rich glycoprotein family protein | Chr2:16303427-16305336 FORWARD LENGTH=317 | 201606
isotig04928	1639	AT3G63095.1	250	50.98	51	25	0	691	539	196	246	8e-12	66.2	9	| Tetratricopeptide repeat (TPR)-like superfamily protein | Chr3:23315506-23316258 FORWARD LENGTH=250 | 201606
isotig10908	1898	AT1G02500.2	393	92.29	389	29	1	1727	564	2	390	0	714	61	| S-adenosylmethionine synthetase 1 | Chr1:519037-520218 FORWARD LENGTH=393 | 201606
isotig14236	1836	AT1G22360.1	481	53	483	219	5	1704	265	2	479	9e-172	502	78	| UDP-glucosyl transferase 85A2 | Chr1:7895068-7897527 REVERSE LENGTH=481 | 201606
isotig16948	1360	AT5G06860.1	330	41.42	309	173	5	1222	311	25	330	3e-62	209	67	| polygalacturonase inhibiting protein 1 | Chr5:2132373-2133434 FORWARD LENGTH=330 | 201606
isotig17287	910	AT5G46230.1	143	52.11	142	67	1	788	366	1	142	1e-52	173	46	| hypothetical protein (Protein of unknown function%2C DUF538) | Chr5:18742593-18743024 REVERSE LENGTH=143 | 201606
isotig17355	809	AT3G45980.1	150	94.51	91	5	0	275	547	60	150	7e-48	159	34	| Histone superfamily protein | Chr3:16897492-16897944 REVERSE LENGTH=150 | 201606
isotig18510	3296	AT5G54650.2	900	55.64	408	175	1	1510	287	486	887	1e-130	424	37	| formin homology5 | Chr5:22197856-22201649 REVERSE LENGTH=900 | 201606
isotig20686	1964	AT3G09110.1	343	28.28	244	143	5	1100	1813	12	229	7e-15	77	36	| hypothetical protein (DUF674) | Chr3:2794850-2795963 REVERSE LENGTH=343 | 201606
isotig22318	1812	AT1G18970.1	220	52	200	90	2	58	657	25	218	2e-59	201	33	| germin-like protein 4 | Chr1:6554702-6555364 REVERSE LENGTH=220 | 201606
isotig23678	1089	AT3G12500.1	335	61.89	244	89	3	147	875	86	326	3e-95	291	67	| basic chitinase | Chr3:3962501-3963984 REVERSE LENGTH=335 | 201606
isotig24630	1057	AT2G28790.2	274	33.05	236	89	9	161	727	60	273	3e-21	92.4	54	| Pathogenesis-related thaumatin superfamily protein | Chr2:12354664-12355488 REVERSE LENGTH=274 | 201606
isotig25038	897	AT2G18400.1	102	78.49	93	20	0	367	645	1	93	2e-47	157	31	| ribosomal protein L6 family protein | Chr2:7989665-7989973 REVERSE LENGTH=102 | 201606
isotig27544	5700	AT3G15120.2	1964	51.93	1167	488	16	4996	1607	453	1583	0	1154	59	| P-loop containing nucleoside triphosphate hydrolases superfamily protein | Chr3:5088487-5095482 REVERSE LENGTH=1964 | 201606
isotig27748	4040	AT5G62410.1	1175	69.06	1170	362	0	51	3560	1	1170	0	1541	87	| structural maintenance of chromosomes 2 | Chr5:25056308-25062436 FORWARD LENGTH=1175 | 201606
isotig28088	3325	AT1G30470.1	811	63.32	717	236	8	2934	811	1	699	0	826	64	| SIT4 phosphatase-associated family protein | Chr1:10779423-10786415 FORWARD LENGTH=811 | 201606
isotig28360	3014	AT4G22130.1	703	59.71	700	233	10	653	2698	29	697	0	789	68	| STRUBBELIG-receptor family 8 | Chr4:11723733-11727331 FORWARD LENGTH=703 | 201606
isotig29788	2232	AT2G02800.2	426	67.44	430	116	5	785	2035	1	419	0	570	56	| protein kinase 2B | Chr2:796889-799250 REVERSE LENGTH=426 | 201606
isotig29992	2162	AT4G23160.3	1043	41.82	428	245	1	1274	3	86	513	6e-112	367	59	| cysteine-rich RECEPTOR-like kinase | Chr4:12129485-12133157 FORWARD LENGTH=1043 | 201606
isotig30332	2063	AT2G22240.1	510	81.96	510	92	0	1955	426	1	510	0	894	74	| myo-inositol-1-phosphate synthase 2 | Chr2:9451901-9453938 REVERSE LENGTH=510 | 201606
isotig30672	1982	AT2G27010.1	498	40.54	37	22	0	1647	1537	458	494	5.7	30.8	6	| cytochrome P450%2C family 705%2C subfamily A%2C polypeptide 9 | Chr2:11526236-11527854 REVERSE LENGTH=498 | 201606
isotig30740	1965	AT1G55880.2	348	32	50	29	1	257	406	155	199	1.3	32.7	8	| Pyridoxal-5'-phosphate-dependent enzyme family protein | Chr1:20899619-20901140 REVERSE LENGTH=348 | 201606
isotig30944	1916	AT2G37340.1	290	39.47	38	20	1	25	129	99	136	0.56	33.5	5	| arginine/serine-rich zinc knuckle-containing protein 33 | Chr2:15670372-15672331 REVERSE LENGTH=290 | 201606
isotig31148	1875	AT2G16430.2	468	73.8	439	114	1	1607	294	25	463	0	707	70	| purple acid phosphatase 10 | Chr2:7120502-7122772 REVERSE LENGTH=468 | 201606
isotig32100	1714	AT5G47120.1	247	75.81	215	52	0	702	1346	20	234	9e-84	265	38	| BAX inhibitor 1 | Chr5:19136071-19137585 FORWARD LENGTH=247 | 201606
isotig32304	1684	ATMG00860.1	158	50	132	63	2	261	650	1	131	2e-35	132	23	| DNA/RNA polymerases superfamily protein | ChrM:235916-236392 FORWARD LENGTH=158 | 201606
isotig33324	1545	AT2G31160.1	219	85.61	132	19	0	431	826	54	185	1e-63	210	26	| LIGHT-DEPENDENT SHORT HYPOCOTYLS-like protein (DUF640) | Chr2:13277903-13278562 FORWARD LENGTH=219 | 201606
isotig33936	1464	AT4G23150.1	659	44.27	192	91	4	633	88	424	609	8e-41	156	37	| cysteine-rich RLK (RECEPTOR-like protein kinase) 7 | Chr4:12125731-12128301 FORWARD LENGTH=659 | 201606
isotig34276	1428	AT4G35160.1	382	33.33	399	218	15	1390	236	16	380	1e-42	157	81	| O-methyltransferase family protein | Chr4:16730989-16732808 REVERSE LENGTH=382 | 201606
isotig35296	1324	AT1G23110.7	248	66.4	250	82	1	1059	310	1	248	4e-108	324	57	| fold protein | Chr1:8196608-8197665 REVERSE LENGTH=248 | 201606
isotig35364	1318	AT3G22370.1	354	84.19	253	39	1	335	1093	103	354	1e-161	464	58	| alternative oxidase 1A | Chr3:7906890-7908416 FORWARD LENGTH=354 | 201606
isotig35976	1261	AT5G40380.1	651	56.87	211	82	3	468	1085	400	606	9e-71	238	49	| cysteine-rich RLK (RECEPTOR-like protein kinase) 42 | Chr5:16152121-16155038 FORWARD LENGTH=651 | 201606
isotig36656	1203	AT5G19140.1	234	70.09	234	68	1	1072	371	1	232	4e-108	322	58	| aluminum induced protein with YGL and LRDR motifs | Chr5:6423398-6425785 FORWARD LENGTH=234 | 201606
isotig37472	1140	AT5G26170.1	173	78.08	73	16	0	523	741	99	171	4e-37	135	19	| WRKY DNA-binding protein 50 | Chr5:9147176-9148128 REVERSE LENGTH=173 | 201606
isotig37812	1117	AT5G58420.1	262	89.16	249	27	0	94	840	1	249	1e-151	433	67	| Ribosomal protein S4 (RPS4A) family protein | Chr5:23619599-23620896 FORWARD LENGTH=262 | 201606
isotig38288	1081	AT3G48540.1	232	30.23	43	30	0	648	776	37	79	2.8	30.4	12	| Cytidine/deoxycytidylate deaminase family protein | Chr3:17989798-17992015 REVERSE LENGTH=232 | 201606
isotig38492	1069	AT3G12110.1	377	88.3	265	31	0	887	93	113	377	1e-178	505	74	| actin-11 | Chr3:3858116-3859609 FORWARD LENGTH=377 | 201606
isotig38560	1064	AT4G10810.1	81	65.62	32	11	0	912	817	23	54	9e-06	45.1	9	| hypothetical protein | Chr4:6645986-6646231 REVERSE LENGTH=81 | 201606
isotig39376	1011	AT2G28790.2	274	31.9	232	97	8	178	744	60	273	3e-18	84	56	| Pathogenesis-related thaumatin superfamily protein | Chr2:12354664-12355488 REVERSE LENGTH=274 | 201606
isotig40328	951	AT1G13950.1	158	86.88	160	19	2	119	598	1	158	3e-83	253	50	| eukaryotic elongation factor 5A-1 | Chr1:4773631-4774668 FORWARD LENGTH=158 | 201606
isotig41960	873	AT2G26040.1	190	40.43	47	28	0	180	320	60	106	0.0005	41.2	16	| PYR1-like 2 | Chr2:11094832-11095404 REVERSE LENGTH=190 | 201606
isotig42844	839	AT3G02840.1	379	39.17	217	119	5	4	627	167	379	4e-18	83.6	74	| ARM repeat superfamily protein | Chr3:618480-619619 FORWARD LENGTH=379 | 201606
isotig44000	796	AT1G53230.2	391	30.49	82	50	3	247	8	38	114	0.25	33.1	30	| TEOSINTE BRANCHED 1%2C cycloidea and PCF transcription factor 3 | Chr1:19850260-19851435 REVERSE LENGTH=391 | 201606
isotig50528	624	AT2G21580.2	107	82.43	74	13	0	164	385	34	107	8e-39	133	36	| Ribosomal protein S25 family protein | Chr2:9236629-9237510 FORWARD LENGTH=107 | 201606
isotig04181	1266	AT1G19180.2	187	48.53	68	26	3	679	476	129	187	6e-11	62	16	| jasmonate-zim-domain protein 1 | Chr1:6622708-6623271 FORWARD LENGTH=187 | 201606
isotig04929	1627	AT3G63095.1	250	50.98	51	25	0	691	539	196	246	7e-12	66.2	9	| Tetratricopeptide repeat (TPR)-like superfamily protein | Chr3:23315506-23316258 FORWARD LENGTH=250 | 201606
isotig09007	3008	AT1G78080.1	334	54.26	188	68	5	236	751	149	334	8e-39	150	17	| related to AP2 4 | Chr1:29364790-29365794 FORWARD LENGTH=334 | 201606
isotig09891	1173	AT1G48720.1	97	44.74	38	19	1	233	340	2	39	0.003	37.7	9	| Copia-like polyprotein/retrotransposon | Chr1:18018148-18018441 FORWARD LENGTH=97 | 201606
isotig11181	3236	AT2G30360.1	435	44.36	408	194	7	284	1468	31	418	2e-81	275	37	| SOS3-interacting protein 4 | Chr2:12937265-12938572 REVERSE LENGTH=435 | 201606
isotig12538	1282	AT1G13635.2	311	50.65	306	134	4	1194	289	16	308	4e-95	293	71	| DNA glycosylase superfamily protein | Chr1:4674248-4675784 FORWARD LENGTH=311 | 201606
isotig13353	4251	AT3G07040.1	926	26.28	723	422	18	2792	672	167	794	7e-57	215	50	| NB-ARC domain-containing disease resistance protein | Chr3:2226244-2229024 REVERSE LENGTH=926 | 201606
isotig16339	3405	AT4G03390.2	776	59.57	324	127	4	1682	720	441	763	4e-112	371	28	| STRUBBELIG-receptor family 3 | Chr4:1490912-1494553 REVERSE LENGTH=776 | 201606
isotig18375	2639	AT2G04160.1	772	62.13	647	234	4	2451	517	28	665	0	776	73	| Subtilisin-like serine endopeptidase family protein | Chr2:1401450-1407694 REVERSE LENGTH=772 | 201606
isotig19395	2012	AT1G73660.1	1030	44.6	435	198	6	1310	42	143	546	5e-107	352	63	| protein tyrosine kinase family protein | Chr1:27692247-27696718 REVERSE LENGTH=1030 | 201606
isotig20279	1688	AT2G36530.1	444	86.67	270	35	1	1609	800	2	270	8e-166	483	48	| Enolase | Chr2:15321081-15323786 REVERSE LENGTH=444 | 201606
isotig22387	1298	AT2G21940.5	303	56.17	235	101	2	897	193	61	293	8e-86	268	54	| shikimate kinase 1 | Chr2:9351106-9352881 FORWARD LENGTH=303 | 201606
isotig23679	1075	AT3G12500.1	335	61.89	244	89	3	147	875	86	326	3e-95	291	68	| basic chitinase | Chr3:3962501-3963984 REVERSE LENGTH=335 | 201606
isotig24019	1010	AT5G21090.1	218	82.63	190	33	0	150	719	28	217	1e-112	330	56	| Leucine-rich repeat (LRR) family protein | Chr5:7164758-7166904 FORWARD LENGTH=218 | 201606
isotig25243	771	AT3G08710.3	140	66.39	119	39	1	604	251	8	126	2e-55	178	46	| thioredoxin H-type 9 | Chr3:2645590-2646304 FORWARD LENGTH=140 | 201606
isotig27079	544	AT1G53390.1	1109	39.47	38	15	2	449	541	157	193	2.1	29.6	17	| P-loop containing nucleoside triphosphate hydrolases superfamily protein | Chr1:19918197-19923579 FORWARD LENGTH=1109 | 201606
isotig27885	3664	AT1G65010.1	1345	36.02	669	393	6	3016	1034	47	688	3e-61	231	54	| WEB family protein (DUF827) | Chr1:24149543-24154024 FORWARD LENGTH=1345 | 201606
isotig28089	3328	AT3G05850.1	777	29.26	516	345	8	2229	709	206	710	3e-72	258	46	| MuDR family transposase | Chr3:1743537-1745943 REVERSE LENGTH=777 | 201606
isotig29109	2507	AT3G09800.5	179	30.38	79	48	2	1969	1751	13	90	7.4	30	9	| SNARE-like superfamily protein | Chr3:3006731-3007916 REVERSE LENGTH=179 | 201606
isotig29177	2471	AT3G03680.1	1017	60	525	186	10	912	2462	255	763	0	624	63	| C2 calcium/lipid-binding plant phosphoribosyltransferase family protein | Chr3:907624-910677 FORWARD LENGTH=1017 | 201606
isotig29449	2352	AT4G30710.3	644	48.36	213	109	1	1323	1961	412	623	2e-59	215	27	| QWRF motif protein (DUF566) | Chr4:14965538-14967881 REVERSE LENGTH=644 | 201606
isotig29857	2206	AT3G51895.1	658	55.32	620	271	4	94	1941	30	647	0	624	84	| sulfate transporter 3%3B1 | Chr3:19251503-19255677 REVERSE LENGTH=658 | 201606
isotig31081	1888	AT5G46630.1	438	94.27	436	25	0	1693	386	1	436	0	821	69	| Clathrin adaptor complexes medium subunit family protein | Chr5:18920580-18923252 FORWARD LENGTH=438 | 201606
isotig31693	1767	AT4G02940.1	569	54.29	35	16	0	1523	1627	205	239	0.026	38.1	6	| oxidoreductase%2C 2OG-Fe(II) oxygenase family protein | Chr4:1306658-1310699 FORWARD LENGTH=569 | 201606
isotig31829	1761	AT5G46750.1	402	60.58	411	145	7	237	1448	2	402	7e-158	462	69	| ARF-GAP domain 9 | Chr5:18969950-18971817 REVERSE LENGTH=402 | 201606
isotig32101	1716	AT3G07030.5	453	74.8	127	32	0	175	555	1	127	2e-60	210	22	| Alba DNA/RNA-binding protein | Chr3:2222871-2225254 REVERSE LENGTH=453 | 201606
isotig32509	1658	AT5G23240.1	465	45.79	439	209	8	1403	120	42	462	1e-108	337	77	| DNAJ heat shock N-terminal domain-containing protein | Chr5:7826857-7828534 REVERSE LENGTH=465 | 201606
isotig32985	1591	AT3G57650.1	389	67.71	353	113	1	1317	262	22	374	2e-167	484	66	| lysophosphatidyl acyltransferase 2 | Chr3:21349751-21352839 FORWARD LENGTH=389 | 201606
isotig33597	1511	AT3G11350.1	359	30.77	52	31	1	612	752	57	108	6.9	30	9	| Pentatricopeptide repeat (PPR) superfamily protein | Chr3:3558495-3560078 FORWARD LENGTH=359 | 201606
isotig34549	1399	AT3G04120.1	338	85.33	334	49	0	80	1081	5	338	0	561	72	| glyceraldehyde-3-phosphate dehydrogenase C subunit 1 | Chr3:1081077-1083131 FORWARD LENGTH=338 | 201606
isotig34889	1359	AT3G26280.2	521	41.46	41	23	1	812	934	427	466	7	30	9	| cytochrome P450%2C family 71%2C subfamily B%2C polypeptide 4 | Chr3:9630358-9632021 REVERSE LENGTH=521 | 201606
isotig35501	1305	AT5G14800.1	276	68.42	266	84	0	1042	245	9	274	1e-106	321	61	| pyrroline-5- carboxylate (P5C) reductase | Chr5:4786190-4787618 REVERSE LENGTH=276 | 201606
isotig35637	1289	AT1G13570.2	292	27.73	220	134	8	453	1103	1	198	3e-12	67.4	51	| F-box/RNI-like superfamily protein | Chr1:4643052-4643930 REVERSE LENGTH=292 | 201606
isotig36385	1227	AT1G53520.1	287	47.22	216	110	1	184	819	62	277	8e-52	178	52	| Chalcone-flavanone isomerase family protein | Chr1:19976485-19977915 REVERSE LENGTH=287 | 201606
isotig38017	1101	AT5G19440.1	326	67.5	40	13	0	512	393	124	163	2e-11	65.1	11	| NAD(P)-binding Rossmann-fold superfamily protein | Chr5:6556493-6558123 FORWARD LENGTH=326 | 201606
isotig38833	1045	AT3G20980.1	405	30.28	109	65	5	237	533	269	376	1.6	31.2	28	| Gag-Pol-related retrotransposon family protein | Chr3:7355963-7357966 FORWARD LENGTH=405 | 201606
isotig39173	1024	AT5G67420.2	250	75.63	119	27	1	971	621	1	119	4e-60	197	34	| LOB domain-containing protein 37 | Chr5:26904576-26905415 REVERSE LENGTH=250 | 201606
isotig40057	968	AT2G37710.1	675	58.68	288	111	2	2	862	375	655	2e-114	350	89	| receptor lectin kinase | Chr2:15814934-15816961 REVERSE LENGTH=675 | 201606
isotig41621	891	AT5G56550.1	172	53.23	62	25	2	520	344	72	132	3e-10	58.9	20	| oxidative stress 3 | Chr5:22895847-22896502 REVERSE LENGTH=172 | 201606
isotig42029	873	AT1G71320.1	392	31.03	29	20	0	836	750	281	309	0.98	31.6	10	| F-box family protein | Chr1:26882485-26883818 FORWARD LENGTH=392 | 201606
isotig42165	868	AT5G46940.1	176	23.64	165	121	3	789	298	15	175	2e-06	47.8	57	| Plant invertase/pectin methylesterase inhibitor superfamily protein | Chr5:19058230-19058760 REVERSE LENGTH=176 | 201606
isotig44273	787	AT5G45530.1	798	21.76	239	128	7	76	786	597	778	8e-09	56.6	90	| transmembrane protein%2C putative (DUF594) | Chr5:18454316-18457222 REVERSE LENGTH=798 | 201606
isotig45293	753	AT5G64170.3	616	36.17	47	30	0	450	310	26	72	4.1	29.6	19	| dentin sialophosphoprotein-like protein | Chr5:25672904-25675934 REVERSE LENGTH=616 | 201606
isotig04862	3081	AT4G04190.1	184	70.65	184	49	1	2333	2869	1	184	7e-82	266	17	| transmembrane protein | Chr4:2024873-2026330 FORWARD LENGTH=184 | 201606
isotig04930	1621	AT3G63095.1	250	50.98	51	25	0	691	539	196	246	7e-12	66.2	9	| Tetratricopeptide repeat (TPR)-like superfamily protein | Chr3:23315506-23316258 FORWARD LENGTH=250 | 201606
isotig07308	1144	AT4G20780.1	191	57.31	171	67	1	971	477	18	188	2e-39	142	43	| calmodulin like 42 | Chr4:11133309-11133884 REVERSE LENGTH=191 | 201606
isotig07444	2998	AT2G17250.1	577	56.23	562	222	7	2754	1135	9	568	0	565	54	| CCAAT-binding factor | Chr2:7499573-7502957 FORWARD LENGTH=577 | 201606
isotig08124	1498	AT5G15650.1	360	87.45	239	30	0	1020	304	121	359	1e-152	444	48	| reversibly glycosylated polypeptide 2 | Chr5:5092203-5094093 FORWARD LENGTH=360 | 201606
isotig10162	961	AT1G49560.2	260	31.15	61	42	0	168	350	198	258	0.37	32.7	19	| Homeodomain-like superfamily protein | Chr1:18342725-18343799 FORWARD LENGTH=260 | 201606
isotig10774	1586	AT5G08790.1	283	72.12	165	44	2	232	723	2	165	9e-74	239	31	| NAC (No Apical Meristem) domain transcriptional regulator superfamily protein | Chr5:2859113-2860144 REVERSE LENGTH=283 | 201606
isotig11182	3208	AT2G30360.1	435	44.36	408	194	7	284	1468	31	418	2e-81	275	37	| SOS3-interacting protein 4 | Chr2:12937265-12938572 REVERSE LENGTH=435 | 201606
isotig11318	1969	AT2G43850.1	479	64.63	393	136	2	425	1594	87	479	3e-178	520	59	| Integrin-linked protein kinase family | Chr2:18159517-18161984 REVERSE LENGTH=479 | 201606
isotig14034	906	AT1G76100.1	171	71.72	99	26	1	603	313	73	171	4e-44	152	32	| plastocyanin 1 | Chr1:28554217-28554732 REVERSE LENGTH=171 | 201606
isotig14578	1717	AT2G46950.1	572	47.98	446	228	3	161	1498	130	571	3e-151	451	78	| cytochrome P450%2C family 709%2C subfamily B%2C polypeptide 2 | Chr2:19289466-19291541 REVERSE LENGTH=572 | 201606
isotig16746	1736	AT5G17050.1	460	40.24	425	239	9	1524	268	44	459	1e-74	249	72	| UDP-glucosyl transferase 78D2 | Chr5:5607828-5609392 REVERSE LENGTH=460 | 201606
isotig16814	1615	AT3G09350.1	363	71.59	352	94	3	1381	332	1	348	4e-179	513	65	| Fes1A | Chr3:2871216-2873109 FORWARD LENGTH=363 | 201606
isotig17425	733	AT4G02380.2	78	83.33	12	2	0	79	114	44	55	0.94	29.3	5	| senescence-associated gene 21 | Chr4:1046414-1046746 REVERSE LENGTH=78 | 201606
isotig17900	3774	AT3G61150.1	808	57.16	712	252	11	2721	598	142	804	0	739	56	| homeodomain GLABROUS 1 | Chr3:22630769-22634875 FORWARD LENGTH=808 | 201606
isotig18308	2776	AT1G30440.1	665	61.97	539	187	7	1966	386	64	596	0	679	57	| Phototropic-responsive NPH3 family protein | Chr1:10759475-10762199 FORWARD LENGTH=665 | 201606
isotig18444	3110	AT2G46060.1	807	45.19	790	353	13	316	2625	77	806	0	634	74	| transmembrane protein-like protein | Chr2:18941355-18945000 REVERSE LENGTH=807 | 201606
isotig18580	2837	AT1G14330.1	441	56.56	442	174	6	2446	1172	1	441	7e-150	455	45	| Galactose oxidase/kelch repeat superfamily protein | Chr1:4890375-4891700 REVERSE LENGTH=441 | 201606
isotig20348	2083	AT3G24255.3	478	44.04	109	58	2	1320	997	26	132	3e-16	82.8	16	| RNA-directed DNA polymerase (reverse transcriptase)-related family protein | Chr3:8789471-8790907 FORWARD LENGTH=478 | 201606
isotig20552	2211	AT2G19540.1	469	61.56	437	160	2	1523	237	29	465	0	532	58	| Transducin family protein / WD-40 repeat family protein | Chr2:8461804-8464347 FORWARD LENGTH=469 | 201606
isotig22116	1715	AT4G30950.1	448	73.1	435	113	3	1562	264	14	446	0	660	76	| fatty acid desaturase 6 | Chr4:15057278-15059673 REVERSE LENGTH=448 | 201606
isotig22660	1822	AT5G05800.5	449	29.66	118	83	0	786	1139	171	288	2e-10	63.9	19	| Myb/SANT-like DNA-binding domain protein | Chr5:1743234-1744751 REVERSE LENGTH=449 | 201606
isotig23408	1189	AT5G59650.1	884	28.33	60	40	1	1125	955	101	160	3.8	30.4	14	| Leucine-rich repeat protein kinase family protein | Chr5:24031346-24035100 FORWARD LENGTH=884 | 201606
isotig24972	931	AT5G23710.1	230	32.84	67	33	3	42	242	152	206	2.3	30.4	22	| DNA binding / DNA-directed RNA polymerase | Chr5:7996528-7997220 REVERSE LENGTH=230 | 201606
isotig27682	4351	AT4G25970.1	635	69.6	602	174	4	4153	2348	42	634	0	884	42	| phosphatidylserine decarboxylase 3 | Chr4:13184240-13189139 FORWARD LENGTH=635 | 201606
isotig28158	3235	AT3G16090.1	492	68.56	423	124	4	1896	655	1	423	0	557	38	| RING/U-box superfamily protein | Chr3:5456513-5458694 FORWARD LENGTH=492 | 201606
isotig28294	3081	AT5G14880.1	781	66.75	782	236	10	444	2729	1	778	0	958	74	| Potassium transporter family protein | Chr5:4814244-4817667 FORWARD LENGTH=781 | 201606
isotig28362	3013	AT1G29370.2	691	27.6	721	386	27	2320	356	41	691	1e-40	161	65	| RNA polymerase II degradation factor-like protein (DUF1296) | Chr1:10278080-10281319 REVERSE LENGTH=691 | 201606
isotig28702	2734	AT3G13690.3	753	67.69	687	190	10	307	2292	32	711	0	862	73	| kinase with adenine nucleotide alpha hydrolases-like domain-containing protein | Chr3:4486920-4490011 FORWARD LENGTH=753 | 201606
isotig28906	2612	AT5G20480.2	1031	41.51	518	300	3	1054	2607	60	574	5e-95	324	59	| EF-TU receptor | Chr5:6922497-6925679 FORWARD LENGTH=1031 | 201606
isotig30198	2098	AT3G61790.1	326	89.49	276	27	1	1690	869	50	325	0	530	39	| Protein with RING/U-box and TRAF-like domain | Chr3:22871974-22873543 REVERSE LENGTH=326 | 201606
isotig30538	2012	AT5G14430.1	612	68.35	575	166	4	110	1795	33	604	0	786	84	| S-adenosyl-L-methionine-dependent methyltransferases superfamily protein | Chr5:4653092-4655741 FORWARD LENGTH=612 | 201606
isotig31558	1805	AT5G40780.1	446	75.46	432	103	2	1690	395	18	446	0	587	72	| lysine histidine transporter 1 | Chr5:16323823-16327082 FORWARD LENGTH=446 | 201606
isotig31966	1739	AT3G13080.1	1514	67.35	98	32	0	3	296	1412	1509	1e-32	135	17	| multidrug resistance-associated protein 3 | Chr3:4196019-4201250 REVERSE LENGTH=1514 | 201606
isotig33394	1534	AT3G54950.1	488	43.3	261	131	5	524	1258	208	467	9e-44	163	48	| patatin-like protein 6 | Chr3:20359076-20360774 REVERSE LENGTH=488 | 201606
isotig33938	1466	AT3G21295.2	642	41.67	48	20	2	758	618	486	526	1.1	32.7	10	| Tudor/PWWP/MBT superfamily protein | Chr3:7489635-7492689 FORWARD LENGTH=642 | 201606
isotig36930	1181	AT1G79850.1	149	31.63	98	52	5	883	629	20	115	1.7	30.8	22	| ribosomal protein S17 | Chr1:30041473-30041922 REVERSE LENGTH=149 | 201606
isotig37406	1146	AT3G47570.1	1010	47.75	333	153	8	44	1027	687	1003	9e-86	283	86	| Leucine-rich repeat protein kinase family protein | Chr3:17527611-17530748 FORWARD LENGTH=1010 | 201606
isotig38222	1089	AT3G55620.1	245	71.31	244	70	0	990	259	1	244	8e-131	379	67	| Translation initiation factor IF6 | Chr3:20634581-20636312 FORWARD LENGTH=245 | 201606
isotig38562	1064	AT1G11430.1	232	57.69	130	44	2	794	408	84	203	1e-39	143	36	| plastid developmental protein DAG | Chr1:3847273-3848938 FORWARD LENGTH=232 | 201606
isotig38902	1042	AT5G59300.1	166	86.67	150	20	0	171	620	17	166	1e-86	263	43	| ubiquitin-conjugating enzyme E2 | Chr5:23919868-23921193 REVERSE LENGTH=166 | 201606
isotig39718	990	AT3G54420.1	273	61.92	239	89	2	138	848	35	273	1e-98	296	72	| homolog of carrot EP3-3 chitinase | Chr3:20145935-20147034 FORWARD LENGTH=273 | 201606
isotig39854	981	AT1G10370.1	227	50	232	108	3	70	762	1	225	1e-60	197	71	| Glutathione S-transferase family protein | Chr1:3397274-3398273 REVERSE LENGTH=227 | 201606
isotig40602	939	AT1G74050.1	233	67.89	218	65	1	871	233	16	233	6e-73	229	68	| Ribosomal protein L6 family protein | Chr1:27847256-27848680 REVERSE LENGTH=233 | 201606
isotig42642	846	AT2G46150.1	221	33.54	161	105	1	136	612	61	221	1e-15	74.3	56	| Late embryogenesis abundant (LEA) hydroxyproline-rich glycoprotein family | Chr2:18961424-18962089 FORWARD LENGTH=221 | 201606
isotig45294	751	AT1G61450.1	120	36	50	28	1	118	267	8	53	1.6	29.6	20	| CAP-gly domain linker | Chr1:22673322-22673921 FORWARD LENGTH=120 | 201606
isotig45906	733	AT3G56110.4	209	57.41	162	63	2	730	245	38	193	5e-35	127	66	| prenylated RAB acceptor 1.B1 | Chr3:20822228-20822857 REVERSE LENGTH=209 | 201606
isotig47198	699	AT1G01960.1	1750	33.33	36	24	0	156	263	159	194	2.1	30.4	15	| SEC7-like guanine nucleotide exchange family protein | Chr1:330830-337582 REVERSE LENGTH=1750 | 201606
isotig49510	645	AT1G61070.1	76	44.9	49	27	0	490	344	28	76	3e-10	55.8	23	| low-molecular-weight cysteine-rich 66 | Chr1:22492020-22492470 REVERSE LENGTH=76 | 201606
isotig04931	1618	AT3G63095.1	250	52.94	51	24	0	688	536	196	246	5e-12	67	9	| Tetratricopeptide repeat (TPR)-like superfamily protein | Chr3:23315506-23316258 FORWARD LENGTH=250 | 201606
isotig06358	2827	AT5G60740.1	1109	34.48	58	22	2	1019	894	179	236	9.9	30.8	4	| ABC transporter family protein | Chr5:24425824-24430269 REVERSE LENGTH=1109 | 201606
isotig07445	3014	AT2G17250.1	577	56.23	562	222	7	2770	1151	9	568	0	565	54	| CCAAT-binding factor | Chr2:7499573-7502957 FORWARD LENGTH=577 | 201606
isotig09485	2526	AT1G48920.1	557	49.34	227	96	8	1060	410	264	481	3e-54	198	26	| nucleolin like 1 | Chr1:18098186-18101422 FORWARD LENGTH=557 | 201606
isotig10775	1598	AT5G08790.1	283	72.12	165	44	2	232	723	2	165	8e-74	239	31	| NAC (No Apical Meristem) domain transcriptional regulator superfamily protein | Chr5:2859113-2860144 REVERSE LENGTH=283 | 201606
isotig13491	3253	AT5G58450.2	1002	52.43	1009	445	12	8	3001	1	985	0	962	92	| Tetratricopeptide repeat (TPR)-like superfamily protein | Chr5:23627214-23632071 FORWARD LENGTH=1002 | 201606
isotig16612	4024	AT3G13880.1	748	42.24	651	371	4	1122	3068	70	717	1e-157	496	48	| Tetratricopeptide repeat (TPR)-like superfamily protein | Chr3:4572180-4574426 FORWARD LENGTH=748 | 201606
isotig17019	1220	AT5G13630.1	1381	38.1	63	35	2	1166	978	717	775	6.2	30	15	| magnesium-chelatase subunit chlH%2C chloroplast%2C putative / Mg-protoporphyrin IX chelatase%2C putative (CHLH) | Chr5:4387567-4392082 REVERSE LENGTH=1381 | 201606
isotig17290	1786	AT2G24550.1	245	59.62	52	17	2	782	934	108	156	1e-07	53.5	9	| major centromere autoantigen B-like protein | Chr2:10428060-10429051 REVERSE LENGTH=245 | 201606
isotig17426	732	AT4G02380.2	78	83.33	12	2	0	79	114	44	55	0.94	29.3	5	| senescence-associated gene 21 | Chr4:1046414-1046746 REVERSE LENGTH=78 | 201606
isotig18785	2314	AT5G27680.5	728	31.03	58	39	1	1496	1666	231	288	3	32	7	| RECQ helicase SIM | Chr5:9794244-9798247 REVERSE LENGTH=728 | 201606
isotig21097	1442	AT1G09390.1	370	50	326	155	4	173	1132	37	360	1e-108	331	67	| GDSL-like Lipase/Acylhydrolase superfamily protein | Chr1:3031264-3033415 FORWARD LENGTH=370 | 201606
isotig21709	1360	AT3G45600.1	285	61.3	292	106	3	225	1100	1	285	2e-99	303	64	| tetraspanin3 | Chr3:16733973-16735854 REVERSE LENGTH=285 | 201606
isotig22389	1248	AT1G65680.1	273	46.75	231	115	6	220	900	47	273	4e-63	208	55	| expansin B2 | Chr1:24427266-24428399 FORWARD LENGTH=273 | 201606
isotig23341	647	AT5G64700.2	263	55.56	81	35	1	145	384	1	81	2e-16	76.3	37	| nodulin MtN21 /EamA-like transporter family protein | Chr5:25865654-25866845 REVERSE LENGTH=263 | 201606
isotig23885	912	AT4G09650.1	234	58.64	162	67	0	620	135	66	227	1e-53	179	53	| F-type H+-transporting ATPase subunit delta | Chr4:6100799-6101503 FORWARD LENGTH=234 | 201606
isotig24089	922	AT3G18360.1	285	71.43	28	8	0	62	145	74	101	3e-07	52	9	| VQ motif-containing protein | Chr3:6300827-6301684 REVERSE LENGTH=285 | 201606
isotig26333	679	AT1G65680.1	273	29.41	102	66	2	542	255	172	273	3e-07	50.8	42	| expansin B2 | Chr1:24427266-24428399 FORWARD LENGTH=273 | 201606
isotig26673	590	AT5G37400.1	623	33.33	42	21	1	195	91	578	619	4.1	28.9	18	| hypothetical protein (DUF577) | Chr5:14834343-14836214 FORWARD LENGTH=623 | 201606
isotig27683	4347	AT3G43600.1	1321	55	1351	558	16	4283	258	3	1312	0	1424	93	| aldehyde oxidase 2 | Chr3:15512778-15517375 REVERSE LENGTH=1321 | 201606
isotig27887	3649	AT3G07040.1	926	27.33	150	98	3	624	1064	195	336	2e-11	68.9	12	| NB-ARC domain-containing disease resistance protein | Chr3:2226244-2229024 REVERSE LENGTH=926 | 201606
isotig27955	3525	AT3G18110.1	1440	69.7	33	10	0	3130	3032	1244	1276	2e-05	49.7	3	| Pentatricopeptide repeat (PPR) superfamily protein | Chr3:6204940-6209691 REVERSE LENGTH=1440 | 201606
isotig28499	2876	AT5G05140.1	436	37.23	368	174	11	1510	410	125	436	3e-47	177	38	| Transcription elongation factor (TFIIS) family protein | Chr5:1520353-1522297 FORWARD LENGTH=436 | 201606
isotig28635	2783	AT5G17920.2	765	87.73	766	93	1	2716	419	1	765	0	1363	83	| Cobalamin-independent synthase family protein | Chr5:5935771-5939195 FORWARD LENGTH=765 | 201606
isotig28771	2697	AT1G54790.3	383	64.07	359	128	1	2465	1392	25	383	6e-167	496	40	| GDSL-like Lipase/Acylhydrolase superfamily protein | Chr1:20441124-20442634 REVERSE LENGTH=383 | 201606
isotig29315	2405	AT2G46370.2	575	59.59	579	217	6	2178	454	10	575	0	712	72	| Auxin-responsive GH3 family protein | Chr2:19034342-19036369 FORWARD LENGTH=575 | 201606
isotig30131	2120	AT1G19450.1	488	67.98	506	144	4	345	1862	1	488	0	695	72	| Major facilitator superfamily protein | Chr1:6731671-6734633 REVERSE LENGTH=488 | 201606
isotig30199	2102	AT4G30240.1	300	53.47	144	65	2	1494	1063	10	151	2e-36	140	21	| Syntaxin/t-SNARE family protein | Chr4:14808359-14809745 REVERSE LENGTH=300 | 201606
isotig30403	2042	AT1G68940.1	1086	47.14	594	309	3	1981	200	498	1086	2e-172	526	87	| Armadillo/beta-catenin-like repeat family protein | Chr1:25922001-25925665 REVERSE LENGTH=1086 | 201606
isotig30879	1933	AT1G58360.1	485	57.58	455	183	2	329	1663	28	482	0	551	69	| amino acid permease 1 | Chr1:21676623-21680313 FORWARD LENGTH=485 | 201606
isotig31015	1901	AT5G03540.2	523	54.29	35	16	0	1257	1153	456	490	0.01	39.7	6	| exocyst subunit exo70 family protein A1 | Chr5:890194-893916 FORWARD LENGTH=523 | 201606
isotig31151	1875	AT3G45010.1	510	67.24	467	137	5	1758	391	39	500	0	669	73	| serine carboxypeptidase-like 48 | Chr3:16466328-16468845 FORWARD LENGTH=510 | 201606
isotig32171	1708	AT5G66390.1	336	75	304	76	0	1402	491	31	334	4e-169	488	53	| Peroxidase superfamily protein | Chr5:26516063-26517329 REVERSE LENGTH=336 | 201606
isotig32239	1523	AT3G21000.1	405	30.77	78	54	0	652	419	280	357	3e-06	50.1	15	| Gag-Pol-related retrotransposon family protein | Chr3:7363921-7365138 FORWARD LENGTH=405 | 201606
isotig33055	1581	AT2G38320.1	410	49.73	372	179	3	232	1344	41	405	3e-132	395	70	| TRICHOME BIREFRINGENCE-LIKE 34 | Chr2:16055488-16057874 FORWARD LENGTH=410 | 201606
isotig35367	1316	AT1G78400.1	404	43.67	371	207	2	1315	203	35	403	9e-85	269	85	| Pectin lyase-like superfamily protein | Chr1:29498281-29499682 REVERSE LENGTH=404 | 201606
isotig37067	1173	AT5G60540.1	255	65.88	255	82	3	157	912	3	255	1e-112	334	64	| pyridoxine biosynthesis 2 | Chr5:24336874-24338647 REVERSE LENGTH=255 | 201606
isotig37271	1157	AT3G27690.2	298	83.52	267	36	2	64	843	33	298	5e-163	464	67	| photosystem II light harvesting complex protein 2.3 | Chr3:10255906-10256921 FORWARD LENGTH=298 | 201606
isotig38563	1063	AT1G07970.1	693	48.89	45	22	1	194	63	396	440	0.0002	43.9	12	| cytochrome B561%2C amino-terminal protein | Chr1:2469528-2472518 REVERSE LENGTH=693 | 201606
isotig38835	1044	AT3G29255.1	775	26	100	62	2	566	844	594	688	0.56	33.1	27	| Putative pentacyclic triterpene synthase 7 | Chr3:11209586-11213909 FORWARD LENGTH=775 | 201606
isotig42371	852	AT5G23535.2	159	79.87	159	32	0	128	604	1	159	2e-87	261	56	| KOW domain-containing protein | Chr5:7935871-7937127 FORWARD LENGTH=159 | 201606
isotig42643	847	AT5G46020.1	164	59.29	140	55	1	773	360	1	140	3e-42	145	49	| 28 kDa heat/acid-stable phosphoprotein-like protein | Chr5:18663075-18664629 REVERSE LENGTH=164 | 201606
isotig43935	797	AT1G75120.1	402	52.38	21	10	0	710	772	324	344	3.8	29.6	8	| Nucleotide-diphospho-sugar transferase family protein | Chr1:28197022-28198656 REVERSE LENGTH=402 | 201606
isotig44139	790	AT1G09580.1	217	61.33	181	69	1	660	121	37	217	6e-64	203	68	| emp24/gp25L/p24 family/GOLD family protein | Chr1:3104657-3106092 FORWARD LENGTH=217 | 201606
isotig44683	770	AT5G42070.1	164	74.63	67	17	0	516	316	67	133	3e-30	114	26	| hypothetical protein | Chr5:16819118-16820119 REVERSE LENGTH=164 | 201606
isotig45703	740	AT5G13220.3	185	73.33	15	4	0	349	393	166	180	2.4	29.6	6	| jasmonate-zim-domain protein 10 | Chr5:4219001-4219996 FORWARD LENGTH=185 | 201606
isotig48899	658	AT1G63440.1	995	28.85	52	31	1	98	235	943	994	5.2	28.9	21	| heavy metal atpase 5 | Chr1:23527655-23531109 FORWARD LENGTH=995 | 201606
isotig50395	626	AT4G12770.1	891	42.86	35	19	1	477	376	150	184	0.43	32.3	16	| Chaperone DnaJ-domain superfamily protein | Chr4:7506736-7511408 REVERSE LENGTH=891 | 201606
isotig52435	587	AT4G00590.1	408	29.41	85	51	2	41	271	201	284	3.1	29.3	39	| N-terminal nucleophile aminohydrolases (Ntn hydrolases) superfamily protein | Chr4:252835-254880 FORWARD LENGTH=408 | 201606
contig00069	1076	AT1G42190.1	64	44.19	43	24	0	712	840	2	44	0.0002	41.2	12	| GAG/POL/ENV polyprotein | Chr1:15761082-15761276 FORWARD LENGTH=64 | 201606
contig00889	638	AT5G15660.1	438	29.21	89	48	2	157	402	299	379	3.8	29.3	39	| F-box and associated interaction domains-containing protein | Chr5:5095652-5097041 FORWARD LENGTH=438 | 201606
isotig04184	1282	AT1G19180.2	187	36.76	136	62	5	827	477	57	187	1e-17	82	27	| jasmonate-zim-domain protein 1 | Chr1:6622708-6623271 FORWARD LENGTH=187 | 201606
isotig04932	1384	AT2G06925.2	148	75	44	11	0	748	617	48	91	2e-17	80.9	10	| Phospholipase A2 family protein | Chr2:2842322-2843212 REVERSE LENGTH=148 | 201606
isotig06970	1675	AT5G65940.2	328	69	100	31	0	801	502	66	165	9e-42	155	18	| beta-hydroxyisobutyryl-CoA hydrolase 1 | Chr5:26377132-26379161 REVERSE LENGTH=328 | 201606
isotig07990	1411	AT5G56750.1	346	72.46	334	92	0	67	1068	11	344	2e-162	468	71	| N-MYC downregulated-like 1 | Chr5:22957986-22960606 FORWARD LENGTH=346 | 201606
isotig10980	1219	AT1G19910.1	165	96.97	165	5	0	1045	551	1	165	6e-72	227	41	| ATPase%2C F0/V0 complex%2C subunit C protein | Chr1:6913317-6914322 FORWARD LENGTH=165 | 201606
isotig13832	3332	AT4G29090.1	575	29.06	117	81	2	2936	3283	419	534	2e-05	49.3	10	| Ribonuclease H-like superfamily protein | Chr4:14333528-14335255 FORWARD LENGTH=575 | 201606
isotig14988	1117	AT4G11150.1	230	66.96	227	75	0	138	818	1	227	1e-93	283	61	| vacuolar ATP synthase subunit E1 | Chr4:6800091-6801696 FORWARD LENGTH=230 | 201606
isotig16545	2206	AT1G03400.1	351	41.78	359	190	6	1894	821	11	351	1e-82	270	49	| 2-oxoglutarate (2OG) and Fe(II)-dependent oxygenase superfamily protein | Chr1:842895-844158 REVERSE LENGTH=351 | 201606
isotig17020	1208	AT3G07470.1	169	42.86	21	12	0	167	105	146	166	5.2	29.3	5	| transmembrane protein%2C putative (Protein of unknown function%2C DUF538) | Chr3:2387291-2388343 REVERSE LENGTH=169 | 201606
isotig19466	2002	AT5G60160.1	477	74.84	473	107	4	1596	208	6	476	0	746	69	| Zn-dependent exopeptidases superfamily protein | Chr5:24223887-24226783 REVERSE LENGTH=477 | 201606
isotig22798	1485	AT5G58490.1	324	64.69	320	110	2	123	1082	7	323	2e-134	396	65	| NAD(P)-binding Rossmann-fold superfamily protein | Chr5:23643068-23644455 FORWARD LENGTH=324 | 201606
isotig22866	1257	AT1G65680.1	273	47.03	236	116	7	264	953	41	273	4e-64	210	55	| expansin B2 | Chr1:24427266-24428399 FORWARD LENGTH=273 | 201606
isotig23478	1133	AT4G33740.5	472	34.48	29	18	1	855	769	19	46	0.1	35.4	8	| myb-like protein X | Chr4:16187384-16188802 FORWARD LENGTH=472 | 201606
isotig25042	933	AT4G14368.1	1106	24.68	77	51	2	596	387	558	634	4.4	30	23	| Regulator of chromosome condensation (RCC1) family protein | Chr4:8274279-8278810 REVERSE LENGTH=1106 | 201606
isotig25722	809	AT5G39950.1	133	51.52	132	53	3	671	300	1	129	1e-35	127	46	| thioredoxin 2 | Chr5:15990885-15991881 REVERSE LENGTH=133 | 201606
isotig26334	706	AT3G10950.1	92	93.48	92	6	0	536	261	1	92	8e-56	177	39	| Zinc-binding ribosomal protein family protein | Chr3:3423893-3424566 FORWARD LENGTH=92 | 201606
isotig27616	4779	AT3G09670.2	726	45.55	191	102	2	823	1389	200	390	6e-43	169	12	| Tudor/PWWP/MBT superfamily protein | Chr3:2966637-2968817 FORWARD LENGTH=726 | 201606
isotig28296	3082	AT5G48050.1	369	35.14	148	86	3	2123	1698	2	145	8e-20	93.2	14	| Copia-like polyprotein/retrotransposon | Chr5:19472661-19473770 REVERSE LENGTH=369 | 201606
isotig28636	2779	AT5G03650.1	805	78.39	731	157	1	2375	186	70	800	0	1217	79	| starch branching enzyme 2.2 | Chr5:931924-937470 FORWARD LENGTH=805 | 201606
isotig29180	2458	AT1G19260.1	769	40.89	626	341	9	1830	1	74	686	5e-139	434	74	| TTF-type zinc finger protein with HAT dimerization domain-containing protein | Chr1:6657260-6659569 REVERSE LENGTH=769 | 201606
isotig29248	2437	AT5G15870.1	745	54.64	701	287	11	2240	198	56	745	0	690	84	| glycosyl hydrolase family 81 protein | Chr5:5182641-5184878 REVERSE LENGTH=745 | 201606
isotig29452	2353	AT5G15080.1	493	70.9	457	107	8	1703	372	45	488	0	626	57	| Protein kinase superfamily protein | Chr5:4886414-4888555 FORWARD LENGTH=493 | 201606
isotig30064	2138	AT5G50400.1	611	65.12	605	201	3	1993	179	17	611	0	845	85	| purple acid phosphatase 27 | Chr5:20523575-20526231 REVERSE LENGTH=611 | 201606
isotig30268	2080	AT1G12570.1	572	55.91	567	227	6	1931	252	21	571	0	638	81	| Glucose-methanol-choline (GMC) oxidoreductase family protein | Chr1:4278192-4280753 REVERSE LENGTH=572 | 201606
isotig30880	1933	AT5G13000.1	1955	67.11	596	165	6	234	1931	21	615	0	793	88	| glucan synthase-like 12 | Chr5:4110445-4121202 REVERSE LENGTH=1955 | 201606
isotig30948	1916	AT1G11260.1	522	52.39	502	237	2	119	1621	13	513	0	530	78	| sugar transporter 1 | Chr1:3777460-3780133 FORWARD LENGTH=522 | 201606
isotig31492	1811	AT2G46950.1	572	46.57	496	257	3	234	1721	84	571	1e-156	466	82	| cytochrome P450%2C family 709%2C subfamily B%2C polypeptide 2 | Chr2:19289466-19291541 REVERSE LENGTH=572 | 201606
isotig31968	1739	AT5G18520.1	440	59.26	405	151	5	195	1397	25	419	5e-165	482	69	| Lung seven transmembrane receptor family protein | Chr5:6145027-6146349 FORWARD LENGTH=440 | 201606
isotig32240	1695	AT5G33370.1	366	65.18	336	117	0	201	1208	28	363	2e-164	477	59	| GDSL-like Lipase/Acylhydrolase superfamily protein | Chr5:12602773-12604670 REVERSE LENGTH=366 | 201606
isotig33328	1543	AT2G18950.1	393	70.76	342	95	2	125	1147	56	393	8e-166	479	66	| homogentisate phytyltransferase 1 | Chr2:8207491-8210047 FORWARD LENGTH=393 | 201606
isotig34212	1432	AT5G66190.1	360	88.22	297	35	0	1133	243	64	360	3e-179	511	62	| ferredoxin-NADP[+]-oxidoreductase 1 | Chr5:26451203-26453012 REVERSE LENGTH=360 | 201606
isotig34620	1393	AT4G32300.1	821	41.4	186	100	4	748	1305	597	773	2e-37	147	40	| S-domain-2 5 | Chr4:15599970-15602435 FORWARD LENGTH=821 | 201606
isotig35096	1343	AT1G65420.1	197	62.18	156	54	4	940	488	42	197	1e-47	165	34	| antigen receptor-like protein (DUF565) | Chr1:24297669-24298374 REVERSE LENGTH=197 | 201606
isotig35368	1312	AT3G07040.1	926	26.48	321	195	14	20	916	600	901	2e-09	60.5	68	| NB-ARC domain-containing disease resistance protein | Chr3:2226244-2229024 REVERSE LENGTH=926 | 201606
isotig36456	1222	AT3G04700.1	191	42.98	121	46	3	971	609	18	115	2e-16	78.2	30	| carboxylate clamp-TPR protein (DUF1685) | Chr3:1276948-1277607 FORWARD LENGTH=191 | 201606
isotig37680	1125	AT3G10190.1	209	34.95	103	45	2	331	582	86	185	2e-10	60.5	22	| Calcium-binding EF-hand family protein | Chr3:3155309-3155938 FORWARD LENGTH=209 | 201606
isotig37884	1111	AT3G46670.1	451	39.39	264	145	4	16	795	196	448	3e-51	180	70	| UDP-glucosyl transferase 76E11 | Chr3:17192795-17194227 REVERSE LENGTH=451 | 201606
isotig39788	978	AT3G06350.1	603	52.78	72	34	0	448	233	195	266	1e-15	78.6	22	| dehydroquinate dehydratase%2C putative / shikimate dehydrogenase | Chr3:1924536-1927701 REVERSE LENGTH=603 | 201606
isotig40332	954	AT3G08760.3	557	31.75	63	41	1	695	513	421	483	10	28.9	19	| Protein kinase superfamily protein | Chr3:2658129-2659984 REVERSE LENGTH=557 | 201606
isotig40876	927	AT3G53850.2	154	57.79	154	65	0	562	101	1	154	3e-53	175	50	| Uncharacterized protein family (UPF0497) | Chr3:19948262-19948994 REVERSE LENGTH=154 | 201606
isotig41828	881	AT4G15550.1	474	35.8	81	39	3	478	236	334	401	6e-08	54.3	28	| indole-3-acetate beta-D-glucosyltransferase | Chr4:8877877-8879301 REVERSE LENGTH=474 | 201606
isotig42508	851	AT4G11650.1	244	38.31	201	72	5	714	265	24	223	4e-35	129	53	| osmotin 34 | Chr4:7025127-7026113 REVERSE LENGTH=244 | 201606
isotig44888	766	AT4G11650.1	244	32.02	203	78	9	588	148	29	227	3e-14	70.5	58	| osmotin 34 | Chr4:7025127-7026113 REVERSE LENGTH=244 | 201606
isotig47268	698	AT5G59970.2	103	100	82	0	0	136	381	22	103	1e-50	164	35	| Histone superfamily protein | Chr5:24146352-24146663 REVERSE LENGTH=103 | 201606
isotig49988	634	AT1G02730.1	1181	41.38	29	17	0	206	292	727	755	1.6	30.4	14	| cellulose synthase-like D5 | Chr1:594697-598473 REVERSE LENGTH=1181 | 201606
isotig58964	453	AT1G05370.1	417	33.96	53	31	1	306	452	327	379	1.6	29.3	32	| Sec14p-like phosphatidylinositol transfer family protein | Chr1:1569418-1572280 REVERSE LENGTH=417 | 201606
isotig07855	787	AT5G10980.1	136	100	123	0	0	90	458	5	127	6e-83	249	47	| Histone superfamily protein | Chr5:3472591-3473349 REVERSE LENGTH=136 | 201606
isotig08263	2284	AT5G20950.3	702	70.11	629	187	1	151	2034	70	698	0	931	82	| Glycosyl hydrolase family protein | Chr5:7107609-7111385 REVERSE LENGTH=702 | 201606
isotig09487	2316	AT1G48920.1	557	49.78	227	95	8	850	200	264	481	4e-55	201	28	| nucleolin like 1 | Chr1:18098186-18101422 FORWARD LENGTH=557 | 201606
isotig10641	1839	AT4G18180.1	422	47.63	380	180	6	341	1423	38	417	3e-123	375	59	| Pectin lyase-like superfamily protein | Chr4:10065614-10067317 FORWARD LENGTH=422 | 201606
isotig10709	2346	AT5G09810.1	377	97.88	377	8	0	958	2088	1	377	0	771	48	| actin 7 | Chr5:3052809-3054220 FORWARD LENGTH=377 | 201606
isotig10913	1186	AT2G18050.1	167	58.82	68	28	0	860	657	24	91	3e-22	94	17	| histone H1-3 | Chr2:7846095-7846670 FORWARD LENGTH=167 | 201606
isotig10981	1219	AT1G19910.1	165	96.97	165	5	0	1045	551	1	165	6e-72	227	41	| ATPase%2C F0/V0 complex%2C subunit C protein | Chr1:6913317-6914322 FORWARD LENGTH=165 | 201606
isotig13222	660	AT3G24100.1	69	86.96	23	3	0	217	285	22	44	1e-05	43.1	10	| Uncharacterized protein family SERF | Chr3:8703373-8704045 FORWARD LENGTH=69 | 201606
isotig14241	2498	AT5G59710.2	614	55.41	610	243	16	2130	346	16	611	2e-167	503	71	| VIRE2 interacting protein 2 | Chr5:24058157-24061736 FORWARD LENGTH=614 | 201606
isotig14853	1208	AT1G73030.1	203	86.27	204	27	1	115	726	1	203	4e-94	285	51	| SNF7 family protein | Chr1:27473938-27474848 FORWARD LENGTH=203 | 201606
isotig14921	1985	AT5G64170.1	566	37.25	102	54	3	666	391	413	514	1e-07	55.8	14	| dentin sialophosphoprotein-like protein | Chr5:25672904-25675445 REVERSE LENGTH=566 | 201606
isotig15329	953	AT3G05890.1	54	77.78	36	8	0	461	354	19	54	5e-14	67.4	11	| Low temperature and salt responsive protein family | Chr3:1758179-1758452 REVERSE LENGTH=54 | 201606
isotig15397	726	AT4G02620.1	128	85.83	127	18	0	579	199	1	127	2e-78	236	52	| vacuolar ATPase subunit F family protein | Chr4:1149419-1151132 REVERSE LENGTH=128 | 201606
isotig16275	613	AT5G65090.2	466	31.82	66	38	2	202	381	120	184	1.1	30.8	29	| DNAse I-like superfamily protein | Chr5:26004837-26006656 FORWARD LENGTH=466 | 201606
isotig17224	974	AT5G47110.1	258	79.43	141	29	0	289	711	100	240	7e-79	245	43	| Chlorophyll A-B binding family protein | Chr5:19134218-19135238 REVERSE LENGTH=258 | 201606
isotig17631	5697	AT4G03550.1	1780	61.69	1206	436	10	5592	2017	26	1219	0	1394	63	| glucan synthase-like 5 | Chr4:1573513-1579195 FORWARD LENGTH=1780 | 201606
isotig17767	3940	AT1G09570.6	1122	63.96	1107	389	6	259	3567	20	1120	0	1459	84	| phytochrome A | Chr1:3095498-3099216 REVERSE LENGTH=1122 | 201606
isotig19059	2139	AT1G69340.2	562	77.05	562	114	5	163	1827	9	562	0	804	78	| appr-1-p processing enzyme family protein | Chr1:26066298-26069644 FORWARD LENGTH=562 | 201606
isotig19467	1995	AT5G60160.1	477	74.84	473	107	4	1596	208	6	476	0	746	70	| Zn-dependent exopeptidases superfamily protein | Chr5:24223887-24226783 REVERSE LENGTH=477 | 201606
isotig20011	1364	AT5G43100.2	478	71.38	283	81	0	1130	282	60	342	2e-142	421	62	| Eukaryotic aspartyl protease family protein | Chr5:17299264-17301632 FORWARD LENGTH=478 | 201606
isotig22867	1159	AT1G65680.1	273	47.03	236	116	7	264	953	41	273	2e-64	210	60	| expansin B2 | Chr1:24427266-24428399 FORWARD LENGTH=273 | 201606
isotig23479	1095	AT4G33740.5	472	34.48	29	18	1	817	731	19	46	0.096	35.4	8	| myb-like protein X | Chr4:16187384-16188802 FORWARD LENGTH=472 | 201606
isotig25519	750	AT3G10250.5	324	27.87	61	23	2	305	487	1	40	2.5	30	24	| histidine-tRNA ligase | Chr3:3168371-3170418 REVERSE LENGTH=324 | 201606
isotig25655	689	AT1G12310.1	148	75	148	37	0	583	140	1	148	2e-78	236	64	| Calcium-binding EF-hand family protein | Chr1:4187500-4187946 REVERSE LENGTH=148 | 201606
isotig25723	732	AT5G39950.1	133	51.15	131	53	3	594	226	1	128	7e-36	127	50	| thioredoxin 2 | Chr5:15990885-15991881 REVERSE LENGTH=133 | 201606
isotig27889	3654	AT1G74360.1	1106	49.89	920	411	12	3349	632	41	924	0	853	74	| Leucine-rich repeat protein kinase family protein | Chr1:27954299-27957911 FORWARD LENGTH=1106 | 201606
isotig28637	2781	AT2G25180.1	596	50.74	406	163	8	2313	1135	11	392	3e-103	337	42	| response regulator 12 | Chr2:10724490-10726961 REVERSE LENGTH=596 | 201606
isotig28773	2699	AT5G56270.1	687	41.13	654	296	23	1963	173	65	686	1e-111	362	66	| WRKY DNA-binding protein 2 | Chr5:22780816-22783137 FORWARD LENGTH=687 | 201606
isotig29385	2376	AT4G24880.1	417	33.78	74	49	0	811	590	268	341	5.8	30.8	9	| snurportin-1 protein | Chr4:12808593-12811218 FORWARD LENGTH=417 | 201606
isotig30609	1994	AT1G75560.2	257	40	45	27	0	1326	1192	135	179	0.25	34.7	7	| zinc knuckle (CCHC-type) family protein | Chr1:28371420-28372717 REVERSE LENGTH=257 | 201606
isotig30949	1915	AT3G18080.1	512	65.89	472	157	2	1710	307	39	510	0	642	73	| B-S glucosidase 44 | Chr3:6191586-6194124 FORWARD LENGTH=512 | 201606
isotig31357	1833	AT2G32780.1	1083	28.74	247	124	8	877	278	92	333	5e-17	85.9	33	| ubiquitin-specific protease 1 | Chr2:13898431-13901870 REVERSE LENGTH=1083 | 201606
isotig32037	1726	AT3G07840.1	401	43.58	358	202	0	240	1313	30	387	1e-90	289	62	| Pectin lyase-like superfamily protein | Chr3:2501893-2503475 REVERSE LENGTH=401 | 201606
isotig32921	1601	AT2G43440.1	401	30.36	112	49	6	1017	712	194	286	0.047	37	19	| F-box and associated interaction domains-containing protein | Chr2:18039326-18040599 FORWARD LENGTH=401 | 201606
isotig33125	1571	AT2G25970.1	632	45.89	316	133	5	1464	571	7	302	8e-56	200	57	| KH domain-containing protein | Chr2:11071844-11075604 REVERSE LENGTH=632 | 201606
isotig33329	1539	AT1G52540.1	350	57.14	329	135	3	1355	372	8	331	8e-113	342	64	| Protein kinase superfamily protein | Chr1:19570298-19571884 REVERSE LENGTH=350 | 201606
isotig34213	1434	AT5G09690.1	386	38.1	399	211	8	91	1248	9	384	1e-55	193	81	| magnesium transporter 7 | Chr5:3000990-3003169 REVERSE LENGTH=386 | 201606
isotig34281	1426	AT2G32510.1	372	44.87	263	135	5	1318	554	2	262	2e-55	192	54	| mitogen-activated protein kinase kinase kinase 17 | Chr2:13798821-13799939 REVERSE LENGTH=372 | 201606
isotig34417	1413	AT1G25380.2	363	63.73	284	98	2	291	1142	33	311	5e-118	355	60	| NAD+ transporter 2 | Chr1:8903726-8905818 FORWARD LENGTH=363 | 201606
isotig36321	1232	AT1G73860.1	1025	45.38	249	117	7	413	1111	63	308	6e-47	175	57	| P-loop containing nucleoside triphosphate hydrolases superfamily protein | Chr1:27771188-27775977 REVERSE LENGTH=1025 | 201606
isotig36457	1222	AT2G29380.1	362	56.62	302	101	7	1186	320	77	361	8e-82	259	71	| highly ABA-induced PP2C protein 3 | Chr2:12608855-12610124 FORWARD LENGTH=362 | 201606
isotig37273	1156	AT2G30650.1	378	57.94	214	84	2	960	322	159	367	3e-75	242	55	| ATP-dependent caseinolytic (Clp) protease/crotonase family protein | Chr2:13053777-13056315 REVERSE LENGTH=378 | 201606
isotig37749	1115	AT4G23900.1	237	71.3	230	56	3	938	264	11	235	1e-106	317	61	| Nucleoside diphosphate kinase family protein | Chr4:12424505-12426318 FORWARD LENGTH=237 | 201606
isotig37817	1113	AT2G36026.1	183	63.79	58	21	0	441	268	96	153	2e-18	83.2	16	| Ovate family protein | Chr2:15127265-15127816 FORWARD LENGTH=183 | 201606
isotig37953	1106	AT1G18300.1	207	29.82	57	37	1	706	867	124	180	7.4	28.9	15	| nudix hydrolase homolog 4 | Chr1:6299841-6300799 FORWARD LENGTH=207 | 201606
isotig38497	1068	AT5G20960.2	1368	64.94	77	25	1	266	42	1227	1303	1e-23	103	21	| aldehyde oxidase 1 | Chr5:7116783-7122338 FORWARD LENGTH=1368 | 201606
isotig39109	1030	AT2G39220.1	499	40.48	168	64	3	937	530	316	479	4e-22	97.8	40	| PATATIN-like protein 6 | Chr2:16375055-16376663 REVERSE LENGTH=499 | 201606
isotig39177	1023	AT1G15950.7	246	50	42	21	0	658	533	4	45	7e-07	50.4	12	| cinnamoyl coa reductase 1 | Chr1:5479798-5481915 FORWARD LENGTH=246 | 201606
isotig39449	1006	AT5G50240.4	162	54.55	22	10	0	925	990	100	121	1.8	30.4	7	| protein-l-isoaspartate methyltransferase 2 | Chr5:20451830-20452461 FORWARD LENGTH=162 | 201606
isotig40129	965	AT3G22600.1	170	31.17	77	51	2	398	628	26	100	7e-07	49.3	24	| Bifunctional inhibitor/lipid-transfer protein/seed storage 2S albumin superfamily protein | Chr3:8006711-8007397 REVERSE LENGTH=170 | 201606
isotig40333	953	AT5G47840.1	283	70.22	225	67	0	79	753	51	275	6e-113	333	71	| adenosine monophosphate kinase | Chr5:19375488-19378058 FORWARD LENGTH=283 | 201606
isotig41013	919	AT2G25730.4	2473	36.59	41	26	0	723	601	1598	1638	4.7	30	13	| zinc finger FYVE domain protein | Chr2:10956751-10972729 REVERSE LENGTH=2473 | 201606
isotig41421	902	AT1G74950.2	221	44.44	36	17	1	288	395	100	132	0.23	33.1	12	| TIFY domain/Divergent CCT motif family protein | Chr1:28149095-28150258 REVERSE LENGTH=221 | 201606
isotig42373	858	AT5G59850.1	130	97.69	130	3	0	744	355	1	130	2e-88	263	45	| Ribosomal protein S8 family protein | Chr5:24112499-24113084 REVERSE LENGTH=130 | 201606
isotig44957	764	AT5G58410.2	1860	56	25	9	1	556	482	1811	1833	1.9	30.8	10	| HEAT/U-box domain-containing protein | Chr5:23609663-23617343 FORWARD LENGTH=1860 | 201606
isotig47813	683	AT5G42510.1	182	37.58	149	88	3	111	554	37	181	8e-21	88.2	65	| Disease resistance-responsive (dirigent-like protein) family protein | Chr5:16998268-16998816 REVERSE LENGTH=182 | 201606
isotig49717	638	AT1G12140.3	459	33.33	51	27	1	497	345	81	124	3.3	29.3	24	| flavin-monooxygenase glucosinolate S-oxygenase 5 | Chr1:4121386-4123366 FORWARD LENGTH=459 | 201606
isotig04119	903	AT3G42170.2	674	39.08	87	52	1	163	423	567	652	2e-15	77.4	29	| BED zinc finger and hAT dimerization domain-containing protein DAYSLEEPER | Chr3:14321838-14323928 FORWARD LENGTH=674 | 201606
isotig04866	1569	AT4G04190.1	184	70.65	184	49	1	821	1357	1	184	1e-85	266	34	| transmembrane protein | Chr4:2024873-2026330 FORWARD LENGTH=184 | 201606
isotig07856	4102	AT2G42740.1	182	93.92	181	11	0	3136	3678	1	181	3e-100	320	13	| ribosomal protein large subunit 16A | Chr2:17791794-17792946 FORWARD LENGTH=182 | 201606
isotig08196	1076	AT1G04240.1	189	46.94	196	84	5	931	350	6	183	6e-42	148	54	| AUX/IAA transcriptional regulator family protein | Chr1:1128564-1129319 REVERSE LENGTH=189 | 201606
isotig09012	2137	AT5G24318.1	458	45.05	444	224	8	236	1561	30	455	7e-131	399	62	| O-Glycosyl hydrolases family 17 protein | Chr5:8282285-8283956 REVERSE LENGTH=458 | 201606
isotig14990	1190	AT4G14840.3	555	44.44	36	16	1	206	313	79	110	0.78	32.7	9	| spindle assembly abnormal protein | Chr4:8511587-8513532 REVERSE LENGTH=555 | 201606
isotig15330	921	AT3G05890.1	54	77.78	36	8	0	429	322	19	54	5e-14	67.4	12	| Low temperature and salt responsive protein family | Chr3:1758179-1758452 REVERSE LENGTH=54 | 201606
isotig16412	2754	AT1G04110.1	775	42.55	752	395	19	235	2394	24	770	2e-162	499	78	| Subtilase family protein | Chr1:1061457-1063784 REVERSE LENGTH=775 | 201606
isotig16480	2376	AT4G11740.1	564	48.74	597	266	15	91	1860	1	564	4e-118	372	74	| Ubiquitin-like superfamily protein | Chr4:7071955-7075256 FORWARD LENGTH=564 | 201606
isotig16750	1714	AT5G45910.1	372	45.24	347	174	4	1348	335	28	367	3e-99	310	59	| GDSL-like Lipase/Acylhydrolase superfamily protein | Chr5:18620420-18622264 REVERSE LENGTH=372 | 201606
isotig17158	1032	AT2G34690.1	206	66	200	66	2	117	713	8	206	5e-90	272	58	| Glycolipid transfer protein (GLTP) family protein | Chr2:14630425-14631779 FORWARD LENGTH=206 | 201606
isotig17429	735	AT3G53740.4	112	74.77	111	28	0	91	423	1	111	8e-49	160	45	| Ribosomal protein L36e family protein | Chr3:19913921-19914813 REVERSE LENGTH=112 | 201606
isotig17497	1267	AT2G42840.1	306	40.91	110	52	3	633	340	162	270	4e-07	52	23	| protodermal factor 1 | Chr2:17826327-17827426 REVERSE LENGTH=306 | 201606
isotig18312	3249	AT5G35450.2	901	27.18	471	252	19	710	2047	182	586	4e-30	129	41	| Disease resistance protein (CC-NBS-LRR class) family | Chr5:13667809-13670685 FORWARD LENGTH=901 | 201606
isotig19196	2721	AT2G19560.2	314	68.84	138	42	1	654	241	176	312	1e-57	202	15	| proteasome family protein | Chr2:8465924-8468050 REVERSE LENGTH=314 | 201606
isotig20080	1875	AT2G41430.3	120	69.77	43	13	0	1518	1390	11	53	2e-14	72.4	7	| dehydration-induced protein (ERD15) | Chr2:17269736-17270098 FORWARD LENGTH=120 | 201606
isotig20216	1777	AT4G14960.2	450	96.61	236	8	0	1079	372	197	432	5e-166	485	40	| Tubulin/FtsZ family protein | Chr4:8548769-8550319 REVERSE LENGTH=450 | 201606
isotig20420	2113	AT4G28300.1	496	44.09	127	67	1	310	678	52	178	2e-29	123	17	| formin-like protein (DUF1421) | Chr4:14014860-14016823 FORWARD LENGTH=496 | 201606
isotig23548	1387	AT5G03300.1	345	81.63	343	63	0	125	1153	3	345	0	602	74	| adenosine kinase 2 | Chr5:796573-798997 FORWARD LENGTH=345 | 201606
isotig23752	1507	AT2G32720.1	134	79.7	133	27	0	607	209	1	133	3e-72	229	26	| cytochrome B5 isoform B | Chr2:13877013-13878447 REVERSE LENGTH=134 | 201606
isotig23888	1489	AT1G63855.5	111	28.81	59	41	1	317	490	21	79	4	29.3	12	| Putative methyltransferase family protein | Chr1:23700272-23700954 REVERSE LENGTH=111 | 201606
isotig24160	1021	AT5G06660.1	196	59.71	206	70	3	84	692	1	196	7e-55	181	60	| transmembrane/coiled-coil protein (Protein of unknown function DUF106%2C transmembrane) | Chr5:2046863-2047453 FORWARD LENGTH=196 | 201606
isotig24976	893	AT5G14030.4	195	55.95	168	72	1	151	648	26	193	1e-61	197	56	| translocon-associated protein beta (TRAPB) family protein | Chr5:4526878-4528253 FORWARD LENGTH=195 | 201606
isotig25112	874	AT2G46600.1	135	57.14	98	42	0	619	326	22	119	8e-29	110	34	| Calcium-binding EF-hand family protein | Chr2:19136070-19136477 FORWARD LENGTH=135 | 201606
isotig25180	846	AT1G24577.1	75	68.75	16	5	0	280	327	32	47	0.098	32.3	6	| hypothetical protein | Chr1:8712758-8712985 REVERSE LENGTH=75 | 201606
isotig25384	817	AT2G35585.1	156	50.63	158	68	4	729	277	1	155	1e-37	133	55	| cystic fibrosis transmembrane conductance regulator | Chr2:14936889-14937873 FORWARD LENGTH=156 | 201606
isotig25996	729	AT2G32060.3	144	70.49	122	36	0	587	222	23	144	3e-58	185	50	| Ribosomal protein L7Ae/L30e/S12e/Gadd45 family protein | Chr2:13639228-13640104 REVERSE LENGTH=144 | 201606
isotig26812	616	AT1G66850.1	102	52.24	67	32	0	154	354	36	102	1e-18	79.7	33	| Bifunctional inhibitor/lipid-transfer protein/seed storage 2S albumin superfamily protein | Chr1:24936985-24937293 FORWARD LENGTH=102 | 201606
isotig27482	9914	AT5G23110.1	4706	48.81	3233	1571	29	18	9641	1533	4706	0	2954	97	| Zinc finger%2C C3HC4 type (RING finger) family protein | Chr5:7758307-7775509 FORWARD LENGTH=4706 | 201606
isotig27958	3531	AT2G47070.1	881	43.82	947	430	26	2983	191	20	880	0	617	79	| squamosa promoter binding protein-like 1 | Chr2:19337144-19340552 FORWARD LENGTH=881 | 201606
isotig28230	3140	AT1G70140.1	760	51.59	440	189	8	1356	2663	298	717	8e-135	429	42	| formin 8 | Chr1:26412688-26415048 REVERSE LENGTH=760 | 201606
isotig28502	2876	AT5G56220.2	973	58.6	942	345	13	2876	75	69	973	0	1041	97	| P-loop containing nucleoside triphosphate hydrolases superfamily protein | Chr5:22754871-22757792 FORWARD LENGTH=973 | 201606
isotig29114	2503	AT1G27440.1	412	87.21	391	50	0	2019	847	22	412	0	729	47	| Exostosin family protein | Chr1:9529265-9531213 REVERSE LENGTH=412 | 201606
isotig29250	2436	AT4G34940.1	664	63.1	672	207	9	2258	336	3	664	0	819	79	| armadillo repeat only 1 | Chr4:16639760-16641754 FORWARD LENGTH=664 | 201606
isotig29998	2161	AT5G13030.1	633	77.74	557	122	1	1970	300	79	633	0	933	77	| selenoprotein O | Chr5:4133216-4136461 FORWARD LENGTH=633 | 201606
isotig31766	1771	AT3G47800.1	358	52.6	327	152	2	594	1574	29	352	9e-122	368	55	| Galactose mutarotase-like superfamily protein | Chr3:17634971-17636998 FORWARD LENGTH=358 | 201606
isotig32922	1602	AT4G35220.1	272	65.09	212	74	0	309	944	60	271	1e-91	285	40	| Cyclase family protein | Chr4:16752636-16753966 FORWARD LENGTH=272 | 201606
isotig34758	1366	AT5G03600.1	322	30.33	333	195	11	1069	119	8	319	4e-29	117	70	| SGNH hydrolase-type esterase superfamily protein | Chr5:912807-914226 FORWARD LENGTH=322 | 201606
isotig36662	1205	AT2G41460.2	403	30.71	140	64	8	730	368	277	402	0.015	38.1	30	| apurinic endonuclease-redox protein | Chr2:17285731-17288041 FORWARD LENGTH=403 | 201606
isotig37002	1180	AT2G45210.1	162	64.52	62	21	1	579	761	79	140	4e-20	87.8	16	| SAUR-like auxin-responsive protein family | Chr2:18641884-18642372 FORWARD LENGTH=162 | 201606
isotig37138	1168	AT1G14800.1	384	23.28	189	120	7	399	929	96	271	2.5	30.8	45	| Nucleic acid-binding%2C OB-fold-like protein | Chr1:5099572-5102558 FORWARD LENGTH=384 | 201606
isotig37342	1151	AT3G49400.4	548	40.82	49	24	2	373	516	59	103	4.1	30.4	13	| Transducin/WD40 repeat-like superfamily protein | Chr3:18320073-18324373 REVERSE LENGTH=548 | 201606
isotig37546	1135	AT3G51325.1	90	33.33	60	33	2	839	660	24	76	5e-05	43.1	16	| RING/U-box superfamily protein | Chr3:19052259-19052531 FORWARD LENGTH=90 | 201606
isotig37886	1107	AT3G27750.1	222	40	30	18	0	608	519	25	54	6.1	29.3	8	| PPR containing protein | Chr3:10284820-10285488 FORWARD LENGTH=222 | 201606
isotig39110	1027	AT5G59080.2	135	28.46	123	59	4	222	569	35	135	2e-05	44.3	34	| hypothetical protein | Chr5:23847691-23848403 REVERSE LENGTH=135 | 201606
isotig43666	808	AT2G38640.1	196	46	50	26	1	136	285	28	76	9e-08	52	19	| LURP-one-like protein (DUF567) | Chr2:16157725-16158474 REVERSE LENGTH=196 | 201606
isotig46250	724	AT3G47070.1	100	37.5	48	27	1	183	317	11	58	0.044	33.5	19	| thylakoid soluble phosphoprotein | Chr3:17337205-17337507 REVERSE LENGTH=100 | 201606
isotig48970	655	AT2G17150.2	654	23.66	186	115	5	121	639	429	600	0.058	35	79	| Plant regulator RWP-RK family protein | Chr2:7468131-7470533 REVERSE LENGTH=654 | 201606
isotig50806	618	AT1G58190.4	767	31.09	119	74	4	6	350	644	758	4e-10	59.7	56	| receptor like protein 9 | Chr1:21545401-21547996 FORWARD LENGTH=767 | 201606
isotig57266	494	AT2G43610.1	281	70	30	9	0	327	416	36	65	4e-08	52	18	| Chitinase family protein | Chr2:18088058-18089184 REVERSE LENGTH=281 | 201606
isotig59102	449	AT5G61910.4	1346	59.09	22	9	0	244	309	351	372	1.3	30	15	| DCD (Development and Cell Death) domain protein | Chr5:24855908-24863729 REVERSE LENGTH=1346 | 201606
isotig00385	2688	AT4G24190.1	823	80.31	640	123	3	441	2354	137	775	0	891	71	| Chaperone protein htpG family protein | Chr4:12551902-12555851 REVERSE LENGTH=823 | 201606
isotig06362	1699	AT2G05250.1	706	53.85	26	11	1	1594	1668	544	569	8.7	30	4	| DNAJ heat shock N-terminal domain-containing protein | Chr2:1913645-1915765 REVERSE LENGTH=706 | 201606
isotig07857	4101	AT2G42740.1	182	93.92	181	11	0	3136	3678	1	181	3e-100	320	13	| ribosomal protein large subunit 16A | Chr2:17791794-17792946 FORWARD LENGTH=182 | 201606
isotig09557	2284	AT3G54420.1	273	62.04	245	92	1	1028	297	29	273	1e-100	315	32	| homolog of carrot EP3-3 chitinase | Chr3:20145935-20147034 FORWARD LENGTH=273 | 201606
isotig09761	1659	AT1G25275.2	74	37.5	32	20	0	699	604	34	65	4.8	28.5	6	| thionin-like protein | Chr1:8860719-8861156 FORWARD LENGTH=74 | 201606
isotig10779	1391	AT4G35420.1	326	65.02	323	111	2	1298	330	1	321	2e-155	448	70	| dihydroflavonol 4-reductase-like1 | Chr4:16834091-16835611 REVERSE LENGTH=326 | 201606
isotig14515	1465	AT5G35910.1	870	72	25	6	1	398	327	371	395	0.04	37.4	5	| Polynucleotidyl transferase%2C ribonuclease H fold protein with HRDC domain-containing protein | Chr5:14029871-14035405 REVERSE LENGTH=870 | 201606
isotig16413	2765	AT1G04110.1	775	42.55	752	395	19	235	2394	24	770	2e-162	499	78	| Subtilase family protein | Chr1:1061457-1063784 REVERSE LENGTH=775 | 201606
isotig16481	2358	AT4G11740.1	564	48.74	597	266	15	91	1860	1	564	4e-118	372	75	| Ubiquitin-like superfamily protein | Chr4:7071955-7075256 FORWARD LENGTH=564 | 201606
isotig16616	2004	AT5G40810.1	307	92	250	20	0	268	1017	58	307	1e-150	443	37	| Cytochrome C1 family | Chr5:16340200-16342327 FORWARD LENGTH=307 | 201606
isotig16751	1729	AT5G16110.1	244	29.07	86	42	3	1321	1082	109	181	1.6	32	14	| hypothetical protein | Chr5:5261171-5262668 REVERSE LENGTH=244 | 201606
isotig16819	2208	AT1G44910.1	958	50.6	83	39	2	91	336	180	261	3e-10	64.7	11	| pre-mRNA-processing protein 40A | Chr1:16975930-16982818 FORWARD LENGTH=958 | 201606
isotig17226	979	AT3G22950.2	183	83.98	181	29	0	727	185	3	183	4e-113	330	55	| ADP-ribosylation factor C1 | Chr3:8136364-8137513 REVERSE LENGTH=183 | 201606
isotig17837	3376	AT5G41520.1	180	38.46	52	29	2	3122	3274	3	52	0.94	33.1	5	| RNA binding Plectin/S10 domain-containing protein | Chr5:16609377-16610583 REVERSE LENGTH=180 | 201606
isotig17973	3264	AT5G03650.1	805	84.5	684	106	0	2672	621	112	795	0	1253	63	| starch branching enzyme 2.2 | Chr5:931924-937470 FORWARD LENGTH=805 | 201606
isotig19061	2159	AT1G74040.1	631	71.22	549	156	2	2101	458	76	623	0	794	76	| 2-isopropylmalate synthase 1 | Chr1:27842258-27845566 FORWARD LENGTH=631 | 201606
isotig20081	1714	AT2G41430.3	120	69.77	43	13	0	1518	1390	11	53	1e-14	73.2	8	| dehydration-induced protein (ERD15) | Chr2:17269736-17270098 FORWARD LENGTH=120 | 201606
isotig20353	1700	AT4G02500.1	461	74.78	456	104	2	161	1495	3	458	0	672	79	| UDP-xylosyltransferase 2 | Chr4:1101638-1103345 FORWARD LENGTH=461 | 201606
isotig21441	1480	AT4G32460.2	365	62.78	360	132	2	141	1220	6	363	3e-159	461	73	| choice-of-anchor C domain protein%2C putative (Protein of unknown function%2C DUF642) | Chr4:15663036-15664859 REVERSE LENGTH=365 | 201606
isotig22461	1049	AT4G35300.5	542	66.06	109	37	0	331	5	430	538	4e-35	135	31	| tonoplast monosaccharide transporter2 | Chr4:16796432-16798332 REVERSE LENGTH=542 | 201606
isotig22937	1174	AT3G48450.2	89	55.56	27	8	1	311	379	12	38	0.09	33.1	6	| RPM1-interacting protein 4 (RIN4) family protein | Chr3:17944232-17944788 REVERSE LENGTH=89 | 201606
isotig23753	631	AT2G32720.1	134	78.95	133	28	0	607	209	1	133	7e-76	229	63	| cytochrome B5 isoform B | Chr2:13877013-13878447 REVERSE LENGTH=134 | 201606
isotig23957	1004	AT3G14090.1	623	40.48	42	23	1	320	445	335	374	9.3	28.9	13	| exocyst subunit exo70 family protein D3 | Chr3:4669508-4671379 REVERSE LENGTH=623 | 201606
isotig24025	983	AT5G58375.1	85	52.94	85	38	1	578	330	1	85	4e-22	90.5	25	| Methyltransferase-related protein | Chr5:23596369-23596705 FORWARD LENGTH=85 | 201606
isotig24161	989	AT5G06660.1	196	60.19	206	69	3	52	660	1	196	4e-56	184	62	| transmembrane/coiled-coil protein (Protein of unknown function DUF106%2C transmembrane) | Chr5:2046863-2047453 FORWARD LENGTH=196 | 201606
isotig24977	873	AT5G14030.4	195	57.96	157	64	1	151	615	26	182	3e-60	194	53	| translocon-associated protein beta (TRAPB) family protein | Chr5:4526878-4528253 FORWARD LENGTH=195 | 201606
isotig25181	859	AT1G24577.1	75	68.75	16	5	0	280	327	32	47	0.1	32.3	6	| hypothetical protein | Chr1:8712758-8712985 REVERSE LENGTH=75 | 201606
isotig25997	722	AT2G32060.3	144	70.49	122	36	0	580	215	23	144	3e-58	185	51	| Ribosomal protein L7Ae/L30e/S12e/Gadd45 family protein | Chr2:13639228-13640104 REVERSE LENGTH=144 | 201606
isotig27755	4012	AT3G03050.1	1145	81.21	1091	182	10	3510	250	74	1145	0	1799	81	| cellulose synthase-like D3 | Chr3:687873-691629 FORWARD LENGTH=1145 | 201606
isotig29183	2467	AT2G20020.1	701	72.64	329	87	2	261	1247	127	452	3e-169	511	40	| RNA-binding CRS1 / YhbY (CRM) domain-containing protein | Chr2:8644464-8647090 FORWARD LENGTH=701 | 201606
isotig29319	2405	AT1G17840.1	703	79.58	671	129	3	132	2129	26	693	0	1052	83	| white-brown complex-like protein | Chr1:6142870-6145894 FORWARD LENGTH=703 | 201606
isotig29727	2246	ATMG01250.1	122	44.68	47	26	0	441	301	13	59	4e-05	44.7	6	| RNA-directed DNA polymerase (reverse transcriptase) | ChrM:310514-310882 FORWARD LENGTH=122 | 201606
isotig30339	2062	AT5G06900.1	507	38.84	448	240	4	1822	494	44	462	1e-94	306	64	| cytochrome P450%2C family 93%2C subfamily D%2C polypeptide 1 | Chr5:2136160-2137925 REVERSE LENGTH=507 | 201606
isotig30747	1964	AT1G65730.1	688	46.53	447	235	2	2	1330	83	529	1e-111	355	68	| YELLOW STRIPE like 7 | Chr1:24442639-24446122 FORWARD LENGTH=688 | 201606
isotig31087	1885	AT3G58860.1	457	23.85	130	91	4	1624	1247	9	134	3e-05	47.4	20	| F-box/RNI-like superfamily protein | Chr3:21763742-21765306 REVERSE LENGTH=457 | 201606
isotig31155	1875	AT4G02900.2	607	67.25	516	169	0	46	1593	81	596	0	689	83	| ERD (early-responsive to dehydration stress) family protein | Chr4:1284817-1287612 FORWARD LENGTH=607 | 201606
isotig31835	1761	AT3G43860.2	486	65.04	452	157	1	1613	261	33	484	0	563	77	| glycosyl hydrolase 9A4 | Chr3:15707183-15709438 FORWARD LENGTH=486 | 201606
isotig32039	1727	AT4G31990.2	453	86.09	417	58	0	1508	258	37	453	0	762	72	| aspartate aminotransferase 5 | Chr4:15471074-15473521 REVERSE LENGTH=453 | 201606
isotig32447	1665	AT3G11480.1	379	43.96	91	50	1	1005	736	181	271	1e-16	82.4	16	| S-adenosyl-L-methionine-dependent methyltransferases superfamily protein | Chr3:3614544-3617137 FORWARD LENGTH=379 | 201606
isotig32991	1590	AT5G10770.1	474	46.12	399	197	11	1371	229	62	460	8e-94	298	72	| Eukaryotic aspartyl protease family protein | Chr5:3403331-3405331 REVERSE LENGTH=474 | 201606
isotig33467	1525	AT1G52510.1	380	74.05	343	88	1	1251	226	38	380	0	543	67	| alpha/beta-Hydrolases superfamily protein | Chr1:19563039-19565260 REVERSE LENGTH=380 | 201606
isotig33603	1508	AT1G07750.1	356	69.44	360	106	3	87	1166	1	356	2e-172	495	72	| RmlC-like cupins superfamily protein | Chr1:2404300-2405863 REVERSE LENGTH=356 | 201606
isotig34963	1358	AT4G39780.1	272	61.63	86	33	0	938	681	87	172	3e-28	114	19	| Integrase-type DNA-binding superfamily protein | Chr4:18458216-18459034 REVERSE LENGTH=272 | 201606
isotig35915	1263	AT1G25230.1	339	51.97	304	141	3	121	1020	27	329	1e-115	346	71	| Calcineurin-like metallo-phosphoesterase superfamily protein | Chr1:8840474-8842298 REVERSE LENGTH=339 | 201606
isotig37071	1171	AT3G11820.2	315	64.49	245	87	0	237	971	13	257	1e-91	282	63	| syntaxin of plants 121 | Chr3:3729540-3730775 REVERSE LENGTH=315 | 201606
isotig37207	1163	AT3G10870.1	276	46.8	250	128	2	1041	307	20	269	8e-81	253	63	| methyl esterase 17 | Chr3:3401228-3402612 REVERSE LENGTH=276 | 201606
isotig37547	1133	AT5G14950.1	1173	25.97	77	55	1	372	148	902	978	2.1	31.2	20	| golgi alpha-mannosidase II | Chr5:4837484-4841792 REVERSE LENGTH=1173 | 201606
isotig38227	1086	AT3G27330.1	913	28.57	77	38	2	494	673	232	308	2.1	31.2	17	| zinc finger (C3HC4-type RING finger) family protein | Chr3:10116950-10120516 REVERSE LENGTH=913 | 201606
isotig39859	981	AT1G74450.1	397	47.34	188	89	2	922	371	208	389	2e-24	102	56	| BPS1-like protein (DUF793) | Chr1:27982737-27983930 FORWARD LENGTH=397 | 201606
isotig40879	927	AT3G27890.1	196	69.06	181	54	1	115	657	16	194	7e-85	258	59	| NADPH:quinone oxidoreductase | Chr3:10350807-10351938 REVERSE LENGTH=196 | 201606
isotig42307	859	AT1G49210.1	225	43.75	32	14	1	690	773	124	155	7.4	28.5	10	| RING/U-box superfamily protein | Chr1:18201994-18202671 FORWARD LENGTH=225 | 201606
isotig43803	802	AT2G03190.1	170	37.8	164	100	2	596	108	6	168	3e-27	105	61	| SKP1-like 16 | Chr2:964232-964744 FORWARD LENGTH=170 | 201606
isotig44551	777	AT2G19440.2	478	66.83	199	64	2	120	716	24	220	4e-89	276	77	| O-Glycosyl hydrolases family 17 protein | Chr2:8418164-8419806 REVERSE LENGTH=478 | 201606
isotig45911	732	AT5G65360.1	136	100	134	0	0	60	461	1	134	4e-77	233	55	| Histone superfamily protein | Chr5:26120099-26120509 REVERSE LENGTH=136 | 201606
isotig47815	683	AT5G01300.1	162	64.63	164	53	2	591	100	3	161	2e-70	216	72	| PEBP (phosphatidylethanolamine-binding protein) family protein | Chr5:121643-122448 REVERSE LENGTH=162 | 201606
isotig50331	626	AT3G49650.1	813	33.33	66	36	2	197	15	651	713	1.9	30	29	| P-loop containing nucleoside triphosphate hydrolases superfamily protein | Chr3:18405260-18409402 REVERSE LENGTH=813 | 201606
isotig50399	626	AT4G13630.2	569	36.17	47	26	2	189	329	204	246	5.2	28.9	23	| zein-binding protein (Protein of unknown function%2C DUF593) | Chr4:7934093-7936029 REVERSE LENGTH=569 | 201606
isotig53867	559	AT3G28860.1	1252	31.43	35	24	0	400	296	98	132	5.4	28.5	19	| ATP binding cassette subfamily B19 | Chr3:10870287-10877286 REVERSE LENGTH=1252 | 201606
isotig55703	524	AT5G19520.2	742	25.81	62	29	2	228	67	190	242	8.6	27.7	31	| mechanosensitive channel of small conductance-like 9 | Chr5:6586079-6588771 FORWARD LENGTH=742 | 201606
isotig07654	989	AT4G09600.1	99	68.85	61	19	0	814	632	39	99	4e-23	93.6	19	| GAST1 protein homolog 3 | Chr4:6073014-6073516 REVERSE LENGTH=99 | 201606
isotig07994	1066	AT4G38770.1	448	39.73	73	41	1	864	646	40	109	0.0003	43.1	21	| proline-rich protein 4 | Chr4:18097009-18098448 REVERSE LENGTH=448 | 201606
isotig08674	1336	AT1G06040.1	248	50	266	112	7	202	990	1	248	8e-71	228	59	| B-box zinc finger family protein | Chr1:1828662-1829659 REVERSE LENGTH=248 | 201606
isotig09014	2034	AT5G24318.1	458	45.05	444	224	8	236	1561	30	455	3e-131	399	65	| O-Glycosyl hydrolases family 17 protein | Chr5:8282285-8283956 REVERSE LENGTH=458 | 201606
isotig09558	2187	AT3G54420.1	273	62.04	245	92	1	931	200	29	273	6e-101	315	33	| homolog of carrot EP3-3 chitinase | Chr3:20145935-20147034 FORWARD LENGTH=273 | 201606
isotig13089	800	AT5G23240.1	465	57.14	21	9	0	266	204	37	57	6.1	28.9	8	| DNAJ heat shock N-terminal domain-containing protein | Chr5:7826857-7828534 REVERSE LENGTH=465 | 201606
isotig14448	2290	AT1G47480.1	314	42.57	303	164	5	2126	1230	14	310	4e-76	252	39	| alpha/beta-Hydrolases superfamily protein | Chr1:17417623-17419296 FORWARD LENGTH=314 | 201606
isotig16211	852	AT1G10500.1	180	83.65	104	17	0	248	559	74	177	4e-61	195	37	| chloroplast-localized ISCA-like protein | Chr1:3460160-3461340 REVERSE LENGTH=180 | 201606
isotig16482	2362	AT1G08410.1	589	67.28	434	133	3	282	1565	39	469	0	570	54	| P-loop containing nucleoside triphosphate hydrolases superfamily protein | Chr1:2646307-2649106 FORWARD LENGTH=589 | 201606
isotig16617	2003	AT1G68490.1	183	30.58	121	56	5	1777	1487	1	117	6e-05	45.1	15	| translocase subunit seca | Chr1:25693926-25694946 FORWARD LENGTH=183 | 201606
isotig16685	1857	AT5G55070.2	464	68.89	434	125	4	1618	317	41	464	0	570	70	| Dihydrolipoamide succinyltransferase | Chr5:22347637-22350409 FORWARD LENGTH=464 | 201606
isotig17363	817	AT3G06050.1	201	81.93	166	30	0	138	635	36	201	2e-96	286	61	| peroxiredoxin IIF | Chr3:1826311-1827809 REVERSE LENGTH=201 | 201606
isotig17974	3670	AT4G37640.1	1014	79.17	1018	207	4	3418	368	1	1014	0	1636	83	| calcium ATPase 2 | Chr4:17683225-17686808 REVERSE LENGTH=1014 | 201606
isotig18450	2595	AT1G21610.2	683	42.12	501	239	12	2173	674	96	546	9e-91	305	58	| wound-responsive family protein | Chr1:7574104-7578643 FORWARD LENGTH=683 | 201606
isotig18722	2358	AT1G62660.1	648	58.79	597	213	13	1938	169	67	637	0	686	75	| Glycosyl hydrolases family 32 protein | Chr1:23199949-23203515 FORWARD LENGTH=648 | 201606
isotig18926	2284	AT1G56720.4	492	65.07	355	111	7	1971	916	5	349	1e-144	437	46	| Protein kinase superfamily protein | Chr1:21263630-21265559 REVERSE LENGTH=492 | 201606
isotig19674	1948	AT1G11260.1	522	65.54	502	172	1	79	1581	3	504	0	603	77	| sugar transporter 1 | Chr1:3777460-3780133 FORWARD LENGTH=522 | 201606
isotig20422	1697	AT1G11650.2	405	68.68	281	83	4	1359	532	59	339	1e-133	400	49	| RNA-binding (RRM/RBD/RNP motifs) family protein | Chr1:3914895-3917941 FORWARD LENGTH=405 | 201606
isotig20694	2057	AT1G49990.1	430	46.67	30	16	0	103	192	23	52	2.1	32.3	4	| F-box family protein | Chr1:18513696-18514988 FORWARD LENGTH=430 | 201606
isotig24366	1140	AT3G15210.1	222	71.83	71	20	0	1021	809	10	80	7e-20	88.2	19	| ethylene responsive element binding factor 4 | Chr3:5121472-5122140 FORWARD LENGTH=222 | 201606
isotig24706	936	AT1G19530.2	117	59.46	37	11	2	824	714	1	33	0.0002	41.2	12	| DNA polymerase epsilon catalytic subunit A | Chr1:6763976-6764686 FORWARD LENGTH=117 | 201606
isotig25046	944	AT2G03350.1	179	66.86	175	52	2	824	318	1	175	9e-76	234	54	| DUF538 family protein (Protein of unknown function%2C DUF538) | Chr2:1019733-1021071 REVERSE LENGTH=179 | 201606
isotig25454	812	AT1G60950.1	148	73.64	110	28	1	208	537	39	147	1e-29	112	41	| 2Fe-2S ferredoxin-like superfamily protein | Chr1:22444565-22445011 FORWARD LENGTH=148 | 201606
isotig27484	8760	AT4G31570.3	2686	34.87	1041	595	19	5124	8123	1687	2685	6e-122	434	34	| nucleoporin | Chr4:15297061-15306036 FORWARD LENGTH=2686 | 201606
isotig27620	4748	AT4G23160.3	1043	39.04	502	294	7	1836	355	56	553	2e-111	382	31	| cysteine-rich RECEPTOR-like kinase | Chr4:12129485-12133157 FORWARD LENGTH=1043 | 201606
isotig27756	4009	AT1G04300.1	1074	60.08	511	187	8	335	1834	26	530	4e-163	521	37	| TRAF-like superfamily protein | Chr1:1148818-1153895 REVERSE LENGTH=1074 | 201606
isotig28368	3003	AT1G31480.1	933	55.71	919	348	14	2	2638	33	932	0	967	88	| shoot gravitropism 2 (SGR2) | Chr1:11266225-11271527 FORWARD LENGTH=933 | 201606
isotig28436	2938	AT2G19090.1	814	42.99	442	202	9	1655	474	357	796	4e-77	272	40	| DUF630 family protein (DUF630 and DUF632) | Chr2:8265178-8267879 REVERSE LENGTH=814 | 201606
isotig28708	2731	AT1G02260.2	502	60	315	103	5	520	1443	1	299	9e-112	357	34	| Divalent ion symporter | Chr1:440757-442459 REVERSE LENGTH=502 | 201606
isotig28776	2693	ATMG00860.1	158	50	132	63	2	2362	1973	1	131	7e-33	127	14	| DNA/RNA polymerases superfamily protein | ChrM:235916-236392 FORWARD LENGTH=158 | 201606
isotig29524	2325	AT1G15910.1	634	38.65	621	369	8	211	2046	17	634	2e-127	398	79	| XH/XS domain-containing protein | Chr1:5465951-5468723 FORWARD LENGTH=634 | 201606
isotig30340	2062	AT1G49380.1	547	77.68	448	98	1	1697	354	102	547	0	712	65	| cytochrome c biogenesis protein family | Chr1:18276794-18279204 FORWARD LENGTH=547 | 201606
isotig31836	1760	AT2G27690.1	495	56.34	465	195	5	1552	161	31	488	3e-169	495	79	| cytochrome P450%2C family 94%2C subfamily C%2C polypeptide 1 | Chr2:11809373-11810860 FORWARD LENGTH=495 | 201606
isotig31904	1747	AT4G15120.1	193	84.21	19	3	0	344	400	62	80	0.018	37.7	3	| VQ motif-containing protein | Chr4:8634779-8635360 FORWARD LENGTH=193 | 201606
isotig33468	1526	AT2G24960.2	774	25	200	129	3	1485	910	111	297	2e-11	67.4	38	| Myb/SANT-like DNA-binding domain protein | Chr2:10617263-10620034 FORWARD LENGTH=774 | 201606
isotig34148	1441	AT2G36310.1	336	67.28	327	103	1	1333	353	13	335	4e-161	464	68	| uridine-ribohydrolase 1 | Chr2:15224692-15226633 REVERSE LENGTH=336 | 201606
isotig34284	1414	AT5G04395.1	187	32.14	56	37	1	872	1036	46	101	4.6	30	12	| NAC transcription factor-like protein | Chr5:1241555-1242373 FORWARD LENGTH=187 | 201606
isotig34352	1420	AT5G23540.1	308	93.51	308	19	1	292	1212	1	308	0	543	65	| Mov34/MPN/PAD-1 family protein | Chr5:7937772-7939339 FORWARD LENGTH=308 | 201606
isotig34964	1357	AT5G10070.2	266	75.92	191	46	0	1014	442	28	218	4e-105	317	42	| RNase L inhibitor protein-like protein | Chr5:3148684-3150324 REVERSE LENGTH=266 | 201606
isotig37208	1162	AT5G67210.1	317	47.33	281	138	6	122	946	27	303	4e-77	245	71	| IRREGULAR XYLEM protein (DUF579) | Chr5:26819019-26819972 FORWARD LENGTH=317 | 201606
isotig37752	1120	AT3G50830.1	203	56.46	209	84	2	1019	393	2	203	2e-70	223	56	| cold-regulated 413-plasma membrane 2 | Chr3:18894109-18895355 REVERSE LENGTH=203 | 201606
isotig38500	1069	AT5G10830.1	261	47.37	266	133	4	1017	226	1	261	2e-82	255	74	| S-adenosyl-L-methionine-dependent methyltransferases superfamily protein | Chr5:3423731-3424649 FORWARD LENGTH=261 | 201606
isotig40064	969	AT5G47850.1	751	41.94	31	18	0	683	591	138	168	5.8	29.6	10	| CRINKLY4 related 4 | Chr5:19378803-19381058 REVERSE LENGTH=751 | 201606
isotig41900	879	AT5G36250.1	448	21.19	118	78	4	396	743	81	185	0.58	32.3	40	| Protein phosphatase 2C family protein | Chr5:14282590-14284376 FORWARD LENGTH=448 | 201606
isotig42512	852	AT4G15800.1	116	74.55	55	14	0	309	473	60	114	3e-20	85.5	19	| ralf-like 33 | Chr4:8984915-8985265 FORWARD LENGTH=116 | 201606
isotig44144	789	AT2G20260.1	145	48.61	144	57	4	142	525	3	145	6e-27	104	49	| photosystem I subunit E-2 | Chr2:8736780-8737644 FORWARD LENGTH=145 | 201606
isotig46388	719	AT4G21640.1	733	38.3	47	17	2	574	437	30	65	3.9	29.6	19	| Subtilase family protein | Chr4:11496834-11500618 REVERSE LENGTH=733 | 201606
isotig49652	642	AT5G65360.1	136	100	128	0	0	70	453	1	128	2e-72	220	60	| Histone superfamily protein | Chr5:26120099-26120509 REVERSE LENGTH=136 | 201606
isotig50400	626	AT1G14980.1	98	66.29	89	29	1	93	359	7	94	4e-37	128	43	| chaperonin 10 | Chr1:5165930-5166654 REVERSE LENGTH=98 | 201606
isotig58220	473	AT5G18370.1	1210	30.99	71	36	1	248	421	725	795	0.37	31.6	37	| disease resistance protein (TIR-NBS-LRR class) family protein | Chr5:6085036-6088926 REVERSE LENGTH=1210 | 201606
isotig66380	86	AT5G22355.1	664	53.33	15	7	0	18	62	127	141	6.4	23.9	52	| Cysteine/Histidine-rich C1 domain family protein | Chr5:7401762-7403756 FORWARD LENGTH=664 | 201606
contig00598	4126	ATMG01360.1	527	98.45	517	8	0	1593	3143	1	517	0	947	38	| cytochrome oxidase | ChrM:349830-351413 REVERSE LENGTH=527 | 201606
isotig07995	1057	AT4G38770.1	448	33.33	105	55	3	855	547	40	131	3e-05	46.2	29	| proline-rich protein 4 | Chr4:18097009-18098448 REVERSE LENGTH=448 | 201606
isotig09423	2565	AT2G02040.1	585	41.79	560	301	9	2211	562	40	584	1e-130	407	64	| peptide transporter 2 | Chr2:487542-489707 FORWARD LENGTH=585 | 201606
isotig11257	1993	AT2G20680.1	433	57.58	455	166	5	188	1552	3	430	2e-180	524	68	| Glycosyl hydrolase superfamily protein | Chr2:8921024-8923066 FORWARD LENGTH=433 | 201606
isotig11393	1358	AT1G20220.1	315	67.61	142	46	0	1227	802	1	142	3e-52	181	31	| Alba DNA/RNA-binding protein | Chr1:7005090-7007285 REVERSE LENGTH=315 | 201606
isotig11529	798	AT3G52590.1	128	97.66	128	3	0	715	332	1	128	5e-86	256	48	| ubiquitin extension protein 1 | Chr3:19505668-19506681 FORWARD LENGTH=128 | 201606
isotig14449	1437	AT1G47480.1	314	42.57	303	164	5	1273	377	14	310	9e-79	252	62	| alpha/beta-Hydrolases superfamily protein | Chr1:17417623-17419296 FORWARD LENGTH=314 | 201606
isotig14993	1256	AT1G67700.5	231	54.95	182	40	2	1056	511	50	189	5e-54	183	43	| multidrug resistance protein | Chr1:25374295-25375810 FORWARD LENGTH=231 | 201606
isotig16279	13412	AT2G28290.1	3574	76.49	940	210	3	11014	8228	452	1391	0	1284	21	| P-loop containing nucleoside triphosphate hydrolases superfamily protein | Chr2:12056771-12072950 FORWARD LENGTH=3574 | 201606
isotig16483	2361	AT1G08410.1	589	63.32	548	187	6	282	1898	39	581	0	618	68	| P-loop containing nucleoside triphosphate hydrolases superfamily protein | Chr1:2646307-2649106 FORWARD LENGTH=589 | 201606
isotig16618	2024	AT1G68490.1	183	30.58	121	56	5	1798	1508	1	117	6e-05	45.1	14	| translocase subunit seca | Chr1:25693926-25694946 FORWARD LENGTH=183 | 201606
isotig16889	1471	AT3G04970.2	316	31.58	76	48	2	613	828	134	209	1e-05	47.8	15	| DHHC-type zinc finger family protein | Chr3:1376240-1378010 FORWARD LENGTH=316 | 201606
isotig17025	1225	AT5G64740.1	1084	47.5	40	17	3	1211	1101	53	91	1.9	31.6	9	| cellulose synthase 6 | Chr5:25881555-25886333 FORWARD LENGTH=1084 | 201606
isotig17093	1153	AT2G18600.2	185	75.68	185	43	1	890	342	1	185	7e-101	301	48	| Ubiquitin-conjugating enzyme family protein | Chr2:8073337-8074565 REVERSE LENGTH=185 | 201606
isotig17364	788	AT3G06050.1	201	81.33	166	31	0	138	635	36	201	5e-96	285	63	| peroxiredoxin IIF | Chr3:1826311-1827809 REVERSE LENGTH=201 | 201606
isotig18247	2784	AT2G35680.1	337	66.09	174	57	1	2408	1887	53	224	1e-74	251	19	| Phosphotyrosine protein phosphatases superfamily protein | Chr2:14997004-14998590 REVERSE LENGTH=337 | 201606
isotig18723	2370	AT1G62660.1	648	58.31	602	213	13	1953	169	67	637	0	683	75	| Glycosyl hydrolases family 32 protein | Chr1:23199949-23203515 FORWARD LENGTH=648 | 201606
isotig19131	2142	AT3G05320.3	445	62.37	388	129	8	650	1786	63	442	2e-154	460	53	| O-fucosyltransferase family protein | Chr3:1513558-1514895 REVERSE LENGTH=445 | 201606
isotig19675	1918	AT1G11260.1	522	65.34	502	173	1	79	1581	3	504	0	600	78	| sugar transporter 1 | Chr1:3777460-3780133 FORWARD LENGTH=522 | 201606
isotig20423	1699	AT1G11650.2	405	68.33	281	84	4	1361	534	59	339	2e-133	399	49	| RNA-binding (RRM/RBD/RNP motifs) family protein | Chr1:3914895-3917941 FORWARD LENGTH=405 | 201606
isotig20899	1559	AT1G21410.2	360	66.96	336	107	3	260	1267	24	355	4e-147	431	65	| F-box/RNI-like superfamily protein | Chr1:7497479-7499386 FORWARD LENGTH=360 | 201606
isotig24367	811	AT3G61630.1	315	70.59	17	5	0	811	761	144	160	0.81	31.6	6	| cytokinin response factor 6 | Chr3:22805274-22806221 FORWARD LENGTH=315 | 201606
isotig24435	923	AT1G01050.2	212	82.08	212	31	1	873	259	1	212	3e-118	343	67	| pyrophosphorylase 1 | Chr1:31382-32670 REVERSE LENGTH=212 | 201606
isotig25047	799	AT2G03350.1	179	64.57	175	56	2	679	173	1	175	1e-66	209	63	| DUF538 family protein (Protein of unknown function%2C DUF538) | Chr2:1019733-1021071 REVERSE LENGTH=179 | 201606
isotig25115	698	AT5G59820.1	162	48.35	91	31	2	275	544	39	114	9e-17	76.3	39	| C2H2-type zinc finger family protein | Chr5:24103073-24103561 FORWARD LENGTH=162 | 201606
isotig27485	8548	AT1G58250.1	2607	56.12	2648	1074	37	8284	437	1	2592	0	2736	92	| HYPERSENSITIVE TO PI STARVATION 4 | Chr1:21587317-21601373 REVERSE LENGTH=2607 | 201606
isotig28369	3005	AT5G01830.1	674	46.6	470	233	5	1678	272	187	639	2e-96	323	47	| ARM repeat superfamily protein | Chr5:320983-323007 FORWARD LENGTH=674 | 201606
isotig28777	2694	AT3G27960.3	663	60.7	654	216	8	416	2353	33	653	0	745	72	| Tetratricopeptide repeat (TPR)-like superfamily protein | Chr3:10380513-10382593 REVERSE LENGTH=663 | 201606
isotig29049	2538	AT4G36760.1	645	67.45	639	199	1	2365	476	3	641	0	909	74	| aminopeptidase P1 | Chr4:17326688-17329979 FORWARD LENGTH=645 | 201606
isotig29525	2326	AT2G39940.1	592	55.44	579	237	7	2126	429	18	588	0	630	73	| RNI-like superfamily protein | Chr2:16672848-16675486 REVERSE LENGTH=592 | 201606
isotig31293	1848	AT5G45820.1	439	65.09	444	130	6	1649	333	1	424	0	600	71	| CBL-interacting protein kinase 20 | Chr5:18587081-18588400 REVERSE LENGTH=439 | 201606
isotig31973	1732	AT3G17640.1	396	38.57	407	219	11	4	1212	7	386	9e-55	193	70	| Leucine-rich repeat (LRR) family protein | Chr3:6032393-6033583 FORWARD LENGTH=396 | 201606
isotig32109	1714	AT5G67550.1	509	38.46	78	47	1	1	231	378	455	1e-07	55.1	13	| transmembrane protein | Chr5:26946908-26949112 REVERSE LENGTH=509 | 201606
isotig32449	1668	AT1G04500.3	377	57.98	119	46	3	662	318	259	377	3e-37	143	21	| CCT motif family protein | Chr1:1221757-1223286 REVERSE LENGTH=377 | 201606
isotig32517	1655	AT4G29210.1	637	56.75	474	196	2	52	1446	164	637	2e-167	494	84	| gamma-glutamyl transpeptidase 4 | Chr4:14400990-14403319 FORWARD LENGTH=637 | 201606
isotig34625	1394	AT4G01880.1	453	49.89	447	200	5	1324	32	7	445	3e-148	435	93	| methyltransferase | Chr4:810810-812882 REVERSE LENGTH=453 | 201606
isotig36053	1254	AT3G25505.1	702	38.64	44	21	1	687	556	537	574	6.8	29.6	11	| TIR-NBS-LRR class disease resistance protein | Chr3:9260838-9263171 REVERSE LENGTH=702 | 201606
isotig36393	1225	AT5G58750.1	386	25	68	49	1	901	704	252	319	4.9	30	16	| NAD(P)-binding Rossmann-fold superfamily protein | Chr5:23728886-23730046 FORWARD LENGTH=386 | 201606
isotig36461	1221	AT1G11710.1	657	28.57	42	30	0	556	681	330	371	3.6	30.8	10	| Pentatricopeptide repeat (PPR) superfamily protein | Chr1:3948886-3950859 FORWARD LENGTH=657 | 201606
isotig36801	1194	AT2G37250.1	284	72.34	235	65	0	1004	300	50	284	2e-105	317	59	| adenosine kinase | Chr2:15641991-15643318 FORWARD LENGTH=284 | 201606
isotig37345	1151	AT1G65070.3	645	37.5	40	25	0	1097	978	424	463	4.1	30.4	10	| DNA mismatch repair protein MutS%2C type 2 | Chr1:24174030-24176244 REVERSE LENGTH=645 | 201606
isotig37481	1141	AT4G30600.2	634	75	324	76	2	1131	160	316	634	5e-162	473	85	| signal recognition particle receptor alpha subunit family protein | Chr4:14938142-14940600 REVERSE LENGTH=634 | 201606
isotig38569	1063	AT1G18600.1	336	67.74	31	10	0	93	1	257	287	6e-06	48.1	9	| RHOMBOID-like protein 12 | Chr1:6400647-6402587 FORWARD LENGTH=336 | 201606
isotig38909	1040	AT1G54490.1	947	27.98	168	105	6	947	486	560	725	9e-10	60.8	44	| exoribonuclease 4 | Chr1:20350300-20356650 FORWARD LENGTH=947 | 201606
isotig40541	943	AT1G48590.4	169	50.93	161	79	0	768	286	6	166	2e-53	176	51	| Calcium-dependent lipid-binding (CaLB domain) family protein | Chr1:17962979-17964274 FORWARD LENGTH=169 | 201606
isotig41969	874	AT2G47370.1	330	22.62	84	59	1	282	31	158	235	5.4	29.3	29	| Calcium-dependent phosphotriesterase superfamily protein | Chr2:19439130-19440281 REVERSE LENGTH=330 | 201606
isotig43261	823	AT1G28530.2	613	28.71	101	65	3	565	263	493	586	3.2	30	37	| deneddylase | Chr1:10032127-10035496 REVERSE LENGTH=613 | 201606
isotig44009	795	AT4G03000.6	645	30.67	75	40	2	45	269	332	394	0.8	32	28	| RING/U-box superfamily protein | Chr4:1324602-1326654 FORWARD LENGTH=645 | 201606
isotig46389	716	AT4G38825.1	89	42.5	40	22	1	144	260	50	89	1.2	29.3	16	| SAUR-like auxin-responsive protein family | Chr4:18121612-18121881 FORWARD LENGTH=89 | 201606
isotig47001	701	AT3G52450.1	435	48.08	104	51	3	564	256	333	434	4e-16	77.4	44	| plant U-box 22 | Chr3:19440943-19442250 REVERSE LENGTH=435 | 201606
isotig50265	628	AT5G54165.1	82	44.74	38	20	1	352	242	45	82	0.0003	39.3	18	| Avr9/Cf-9 rapidly elicited protein | Chr5:21984620-21984868 FORWARD LENGTH=82 | 201606
isotig06705	1646	AT2G03200.1	461	35.12	430	246	12	91	1317	41	458	8e-71	238	75	| Eukaryotic aspartyl protease family protein | Chr2:966506-967891 REVERSE LENGTH=461 | 201606
isotig07656	615	AT4G09600.1	99	68.85	61	19	0	440	258	39	99	7e-24	93.6	30	| GAST1 protein homolog 3 | Chr4:6073014-6073516 REVERSE LENGTH=99 | 201606
isotig07860	3275	AT4G23160.3	1043	41.01	473	273	2	1217	2623	83	553	9e-107	362	43	| cysteine-rich RECEPTOR-like kinase | Chr4:12129485-12133157 FORWARD LENGTH=1043 | 201606
isotig09764	1421	AT1G03810.1	143	40.38	52	29	2	438	590	86	136	2.6	30.4	11	| Nucleic acid-binding%2C OB-fold-like protein | Chr1:958759-959609 FORWARD LENGTH=143 | 201606
isotig10306	2432	AT2G03470.2	449	50	30	14	1	1525	1611	162	191	1.9	32.7	4	| ELM2 domain-containing protein | Chr2:1045694-1047130 REVERSE LENGTH=449 | 201606
isotig11190	3593	AT1G48410.1	1048	80.83	892	164	4	2855	180	164	1048	0	1494	74	| Stabilizer of iron transporter SufD / Polynucleotidyl transferase | Chr1:17886285-17891892 REVERSE LENGTH=1048 | 201606
isotig11258	2001	AT2G20680.1	433	57.49	454	166	5	188	1549	3	429	6e-179	520	68	| Glycosyl hydrolase superfamily protein | Chr2:8921024-8923066 FORWARD LENGTH=433 | 201606
isotig11394	1358	AT1G20220.1	315	67.61	142	46	0	1227	802	1	142	3e-52	181	31	| Alba DNA/RNA-binding protein | Chr1:7005090-7007285 REVERSE LENGTH=315 | 201606
isotig11530	795	AT3G52590.1	128	97.66	128	3	0	715	332	1	128	5e-86	256	48	| ubiquitin extension protein 1 | Chr3:19505668-19506681 FORWARD LENGTH=128 | 201606
isotig14586	1881	AT5G64330.1	746	25	48	36	0	1167	1310	643	690	3.6	31.6	8	| Phototropic-responsive NPH3 family protein | Chr5:25727568-25730225 FORWARD LENGTH=746 | 201606
isotig15198	856	AT3G51590.1	119	33.7	92	49	4	576	307	22	103	4e-05	43.1	32	| lipid transfer protein 12 | Chr3:19135828-19136654 REVERSE LENGTH=119 | 201606
isotig15266	1095	AT2G20390.1	183	50.79	126	62	0	591	214	31	156	9e-41	145	35	| cytochrome oxidase complex assembly protein | Chr2:8796475-8798142 REVERSE LENGTH=183 | 201606
isotig16551	2189	AT4G38510.5	494	95.1	490	23	1	1983	514	6	494	0	951	67	| ATPase%2C V1 complex%2C subunit B protein | Chr4:18011155-18014897 REVERSE LENGTH=494 | 201606
isotig17094	1145	AT2G18600.2	185	76.22	185	42	1	890	342	1	185	2e-101	302	48	| Ubiquitin-conjugating enzyme family protein | Chr2:8073337-8074565 REVERSE LENGTH=185 | 201606
isotig18248	3182	AT4G33090.1	879	58.51	875	351	3	358	2946	2	876	0	989	81	| aminopeptidase M1 | Chr4:15965915-15970418 REVERSE LENGTH=879 | 201606
isotig21172	1567	AT4G39150.3	345	65.05	329	114	1	317	1300	3	331	2e-144	424	63	| DNAJ heat shock N-terminal domain-containing protein | Chr4:18233651-18235740 REVERSE LENGTH=345 | 201606
isotig21308	1570	AT2G18980.1	323	58.22	292	121	1	1250	375	33	323	2e-116	351	56	| Peroxidase superfamily protein | Chr2:8233419-8235294 REVERSE LENGTH=323 | 201606
isotig22600	1457	AT1G35210.1	156	61.9	21	8	0	231	293	31	51	0.092	34.7	4	| hypothetical protein | Chr1:12896914-12897384 REVERSE LENGTH=156 | 201606
isotig22940	1932	AT2G30630.1	531	62.55	462	164	7	1672	299	57	513	1e-169	499	71	| P-loop containing nucleoside triphosphate hydrolases superfamily protein | Chr2:13046883-13049106 REVERSE LENGTH=531 | 201606
isotig23076	1584	AT3G47680.1	302	27.65	170	117	3	431	931	42	208	1e-13	72.4	32	| DNA binding protein | Chr3:17577483-17578391 REVERSE LENGTH=302 | 201606
isotig23144	1287	AT4G17486.1	224	66.67	150	50	0	235	684	23	172	3e-72	230	35	| PPPDE putative thiol peptidase family protein | Chr4:9749992-9751201 REVERSE LENGTH=224 | 201606
isotig23212	1154	AT5G59320.1	115	42.22	90	51	1	967	698	27	115	4e-10	58.5	23	| lipid transfer protein 3 | Chr5:23929051-23929492 FORWARD LENGTH=115 | 201606
isotig23552	1129	AT5G49940.1	235	64.56	158	55	1	361	834	78	234	2e-65	211	42	| NIFU-like protein 2 | Chr5:20315464-20317228 FORWARD LENGTH=235 | 201606
isotig23688	1121	AT5G44060.1	150	45.56	90	29	3	670	455	63	150	1e-13	69.3	19	| embryo sac development arrest protein | Chr5:17731209-17731661 FORWARD LENGTH=150 | 201606
isotig24572	927	AT1G20450.1	260	88.24	17	2	0	551	601	229	245	0.24	33.5	6	| Dehydrin family protein | Chr1:7088235-7089107 REVERSE LENGTH=260 | 201606
isotig26476	706	AT5G64150.1	377	40.62	32	19	0	268	173	181	212	7.2	28.5	14	| RNA methyltransferase family protein | Chr5:25668997-25670731 REVERSE LENGTH=377 | 201606
isotig28438	2939	AT4G33090.1	879	64	875	306	2	2907	310	2	876	0	1103	88	| aminopeptidase M1 | Chr4:15965915-15970418 REVERSE LENGTH=879 | 201606
isotig30002	2161	AT3G18830.1	539	57.99	488	196	3	315	1778	20	498	0	567	68	| polyol/monosaccharide transporter 5 | Chr3:6489000-6491209 REVERSE LENGTH=539 | 201606
isotig31022	1901	AT1G05820.1	536	47	500	241	7	119	1564	26	519	8e-139	420	76	| SIGNAL PEPTIDE PEPTIDASE-LIKE 5 | Chr1:1749776-1753767 FORWARD LENGTH=536 | 201606
isotig31430	1825	AT4G17790.1	264	38.89	54	29	2	1482	1327	159	210	1	32.7	9	| SNARE associated Golgi protein family | Chr4:9891425-9892675 FORWARD LENGTH=264 | 201606
isotig31498	1815	AT3G48990.1	514	67.48	489	156	3	1642	176	27	512	0	583	81	| AMP-dependent synthetase and ligase family protein | Chr3:18159031-18161294 REVERSE LENGTH=514 | 201606
isotig32178	1704	AT1G63350.4	888	57.14	28	12	0	1703	1620	577	604	0.21	35.4	5	| Disease resistance protein (CC-NBS-LRR class) family | Chr1:23494753-23497631 REVERSE LENGTH=888 | 201606
isotig32382	1676	AT5G05800.5	449	28.32	173	112	3	311	799	170	340	2e-15	79.3	29	| Myb/SANT-like DNA-binding domain protein | Chr5:1743234-1744751 REVERSE LENGTH=449 | 201606
isotig33266	1552	AT3G17810.1	426	83.07	378	64	0	171	1304	49	426	0	676	73	| pyrimidine 1 | Chr3:6094279-6096289 FORWARD LENGTH=426 | 201606
isotig33402	1534	AT1G68920.3	485	56.9	174	62	4	925	407	299	460	1e-49	180	34	| basic helix-loop-helix (bHLH) DNA-binding superfamily protein | Chr1:25915620-25917675 FORWARD LENGTH=485 | 201606
isotig34150	1442	AT2G26560.1	407	51.82	357	167	2	1301	243	11	366	3e-138	408	73	| phospholipase A 2A | Chr2:11293912-11295708 REVERSE LENGTH=407 | 201606
isotig34218	1433	AT1G17620.1	264	30.15	199	126	4	1262	687	38	230	5e-14	72.8	40	| Late embryogenesis abundant (LEA) hydroxyproline-rich glycoprotein family | Chr1:6062313-6063107 FORWARD LENGTH=264 | 201606
isotig34422	1413	AT5G50790.1	289	24.4	250	156	12	1149	445	49	280	0.019	37.7	50	| Nodulin MtN3 family protein | Chr5:20656461-20657827 REVERSE LENGTH=289 | 201606
isotig34558	1394	AT5G42180.1	317	55.42	166	72	2	1295	798	27	190	2e-55	190	36	| Peroxidase superfamily protein | Chr5:16852702-16854021 FORWARD LENGTH=317 | 201606
isotig34762	1377	AT4G17900.1	227	76.51	149	33	2	1215	772	21	168	2e-78	248	32	| PLATZ transcription factor family protein | Chr4:9946046-9947697 FORWARD LENGTH=227 | 201606
isotig35034	1350	AT5G17230.4	422	73.59	337	82	1	1243	233	86	415	2e-176	505	75	| PHYTOENE SYNTHASE | Chr5:5659839-5662087 REVERSE LENGTH=422 | 201606
isotig35714	1284	AT4G08950.1	314	59.47	301	106	7	156	1019	16	313	3e-119	354	67	| Phosphate-responsive 1 family protein | Chr4:5740378-5741322 FORWARD LENGTH=314 | 201606
isotig36326	1230	AT4G32680.1	282	35.14	37	24	0	508	618	66	102	1.5	31.6	9	| transmembrane protein | Chr4:15763462-15765039 REVERSE LENGTH=282 | 201606
isotig36870	1186	AT1G65320.1	425	36.22	370	207	9	1092	52	41	404	2e-49	176	88	| Cystathionine beta-synthase (CBS) family protein | Chr1:24260168-24262644 REVERSE LENGTH=425 | 201606
isotig42242	863	AT1G29140.1	171	38.85	139	78	4	159	563	30	165	3e-25	100	47	| Pollen Ole e 1 allergen and extensin family protein | Chr1:10179029-10179811 FORWARD LENGTH=171 | 201606
isotig43398	818	AT1G71950.1	136	46.43	84	44	1	214	465	43	125	1e-17	79	31	| Proteinase inhibitor%2C propeptide | Chr1:27080453-27081573 REVERSE LENGTH=136 | 201606
isotig43874	800	AT1G45145.1	118	61.54	104	40	0	152	463	5	108	6e-43	145	39	| thioredoxin H-type 5 | Chr1:17075264-17076256 REVERSE LENGTH=118 | 201606
isotig44146	789	AT5G25940.1	115	61.54	52	20	0	213	368	55	106	7e-14	67.4	20	| early nodulin-like protein | Chr5:9054252-9055151 REVERSE LENGTH=115 | 201606
isotig45710	737	AT3G19950.1	328	32.17	143	76	4	657	241	137	262	3e-14	71.2	57	| RING/U-box superfamily protein | Chr3:6942853-6943839 FORWARD LENGTH=328 | 201606
isotig49790	638	AT1G48430.2	558	39.29	28	17	0	255	338	105	132	3.3	29.3	13	| Dihydroxyacetone kinase | Chr1:17903087-17906689 REVERSE LENGTH=558 | 201606
isotig57814	482	AT5G17900.1	435	68.18	22	6	1	66	1	371	391	1.8	29.3	14	| microfibrillar-associated protein-like protein | Chr5:5925144-5926690 FORWARD LENGTH=435 | 201606
isotig06706	1610	AT2G03200.1	461	35.12	430	246	12	91	1317	41	458	7e-71	238	76	| Eukaryotic aspartyl protease family protein | Chr2:966506-967891 REVERSE LENGTH=461 | 201606
isotig07929	1593	AT3G57270.1	340	47.02	319	161	5	297	1241	25	339	6e-76	247	59	| beta-1%2C3-glucanase 1 | Chr3:21191336-21193118 REVERSE LENGTH=340 | 201606
isotig08677	1235	AT1G06040.1	248	50.63	237	99	5	94	798	1	221	1e-64	211	57	| B-box zinc finger family protein | Chr1:1828662-1829659 REVERSE LENGTH=248 | 201606
isotig11327	1570	AT3G15790.3	254	61	100	38	1	1454	1158	5	104	4e-30	119	19	| methyl-CPG-binding domain 11 | Chr3:5343209-5344386 FORWARD LENGTH=254 | 201606
isotig11531	798	AT3G52590.1	128	97.66	128	3	0	715	332	1	128	5e-86	256	48	| ubiquitin extension protein 1 | Chr3:19505668-19506681 FORWARD LENGTH=128 | 201606
isotig13499	4967	ATMG00860.1	158	51.52	132	62	1	1440	1051	1	132	1e-30	122	8	| DNA/RNA polymerases superfamily protein | ChrM:235916-236392 FORWARD LENGTH=158 | 201606
isotig13907	2105	AT4G21760.2	545	55.93	472	199	3	1939	530	59	523	0	571	67	| beta-glucosidase 47 | Chr4:11561229-11563871 FORWARD LENGTH=545 | 201606
isotig14179	2400	AT1G31780.1	680	79.34	271	56	0	117	929	9	279	3e-129	405	34	| oligomeric golgi complex subunit | Chr1:11391341-11394610 FORWARD LENGTH=680 | 201606
isotig15199	740	AT3G51590.1	119	32.61	92	50	4	460	191	22	103	0.0002	41.2	36	| lipid transfer protein 12 | Chr3:19135828-19136654 REVERSE LENGTH=119 | 201606
isotig15335	1361	AT4G26990.1	474	38.71	31	19	0	113	205	338	368	3.2	30.8	7	| polyadenylate-binding protein interacting protein | Chr4:13551150-13554253 REVERSE LENGTH=474 | 201606
isotig16552	2166	AT4G38510.5	494	95.1	490	23	1	1960	491	6	494	0	951	68	| ATPase%2C V1 complex%2C subunit B protein | Chr4:18011155-18014897 REVERSE LENGTH=494 | 201606
isotig18385	2643	AT5G49720.1	621	72.28	606	157	7	2396	597	5	605	0	811	68	| glycosyl hydrolase 9A1 | Chr5:20197765-20200168 REVERSE LENGTH=621 | 201606
isotig22873	1208	AT5G42510.1	182	40.54	148	81	1	244	687	40	180	1e-32	124	37	| Disease resistance-responsive (dirigent-like protein) family protein | Chr5:16998268-16998816 REVERSE LENGTH=182 | 201606
isotig23077	762	AT5G01330.1	592	26.32	57	42	0	21	191	325	381	0.78	32	22	| pyruvate decarboxylase-3 | Chr5:132538-134807 REVERSE LENGTH=592 | 201606
isotig23213	1135	AT5G59320.1	115	42.22	90	51	1	967	698	27	115	8e-10	57.4	24	| lipid transfer protein 3 | Chr5:23929051-23929492 FORWARD LENGTH=115 | 201606
isotig23689	1033	AT5G44060.1	150	45.05	91	30	3	668	450	62	150	2e-13	68.2	21	| embryo sac development arrest protein | Chr5:17731209-17731661 FORWARD LENGTH=150 | 201606
isotig26613	601	AT1G79850.1	149	70.24	84	25	0	146	397	47	130	3e-25	98.6	42	| ribosomal protein S17 | Chr1:30041473-30041922 REVERSE LENGTH=149 | 201606
isotig27487	8208	AT1G64790.1	2610	66.86	2372	757	9	829	7917	243	2594	0	3004	86	| ILITYHIA | Chr1:24065232-24081908 REVERSE LENGTH=2610 | 201606
isotig27623	4727	AT3G57520.1	773	46.74	768	374	8	194	2404	9	772	0	672	47	| seed imbibition 2 | Chr3:21288982-21292694 REVERSE LENGTH=773 | 201606
isotig28983	2571	AT2G40850.1	561	45.3	404	173	11	2003	891	20	408	3e-87	292	43	| phosphoinositide 4-kinase gamma 1 | Chr2:17051575-17053260 FORWARD LENGTH=561 | 201606
isotig29867	2194	AT3G14460.1	1424	30.7	329	195	14	2136	1174	352	655	3e-26	116	44	| LRR and NB-ARC domains-containing disease resistance protein | Chr3:4851990-4856264 REVERSE LENGTH=1424 | 201606
isotig30275	2075	AT2G39200.1	576	48.03	558	262	8	1792	146	6	544	2e-170	505	79	| Seven transmembrane MLO family protein | Chr2:16356255-16359797 REVERSE LENGTH=576 | 201606
isotig30343	2057	AT1G22540.1	557	48.4	562	239	8	1871	255	20	553	8e-143	433	79	| Major facilitator superfamily protein | Chr1:7964202-7966222 FORWARD LENGTH=557 | 201606
isotig30751	1962	AT1G17140.2	344	43.36	113	49	2	1016	1312	233	344	2e-15	78.6	15	| interactor of constitutive active rops 1 | Chr1:5856740-5857861 REVERSE LENGTH=344 | 201606
isotig30819	1945	AT3G61050.2	510	70.89	395	114	1	1670	486	21	414	0	572	61	| Calcium-dependent lipid-binding (CaLB domain) family protein | Chr3:22597485-22600932 FORWARD LENGTH=510 | 201606
isotig31227	1861	AT4G19020.1	1295	35.14	74	39	2	1375	1575	470	541	0.05	37.7	11	| chromomethylase 2 | Chr4:10414526-10420936 FORWARD LENGTH=1295 | 201606
isotig31295	1832	AT5G58230.1	424	89	400	44	0	169	1368	15	414	0	758	66	| Transducin/WD40 repeat-like superfamily protein | Chr5:23556112-23557994 FORWARD LENGTH=424 | 201606
isotig31839	1760	AT4G01070.1	480	30.3	439	271	12	1656	391	4	424	1e-41	158	72	| UDP-Glycosyltransferase superfamily protein | Chr4:461858-463300 REVERSE LENGTH=480 | 201606
isotig32655	1637	AT5G47540.1	343	61.15	314	117	3	1216	275	3	311	6e-138	407	58	| Mo25 family protein | Chr5:19283265-19285328 REVERSE LENGTH=343 | 201606
isotig33063	1581	AT3G06260.1	351	63.75	331	114	4	1423	440	24	351	1e-150	440	62	| galacturonosyltransferase-like 4 | Chr3:1893804-1894859 REVERSE LENGTH=351 | 201606
isotig33675	1500	AT4G03510.4	249	35.68	213	116	6	453	1082	41	235	4e-30	119	42	| RING membrane-anchor 1 | Chr4:1557905-1558654 REVERSE LENGTH=249 | 201606
isotig33879	1476	AT4G36740.2	217	59.18	98	40	0	443	736	58	155	1e-31	122	20	| homeobox protein 40 | Chr4:17314649-17316314 REVERSE LENGTH=217 | 201606
isotig34151	1435	AT2G41380.1	269	36	50	31	1	306	452	117	166	1.1	32.3	10	| S-adenosyl-L-methionine-dependent methyltransferases superfamily protein | Chr2:17251981-17252886 FORWARD LENGTH=269 | 201606
isotig34763	1377	AT3G19580.2	273	34.86	218	107	5	335	976	71	257	9e-19	87	47	| zinc-finger protein 2 | Chr3:6803293-6804114 REVERSE LENGTH=273 | 201606
isotig35171	1333	AT5G33340.1	437	36.99	292	151	10	428	1237	157	437	2e-18	87.8	61	| Eukaryotic aspartyl protease family protein | Chr5:12594474-12595787 FORWARD LENGTH=437 | 201606
isotig35307	1322	AT4G01280.2	303	47.22	72	28	2	479	264	210	271	5e-13	70.1	16	| Homeodomain-like superfamily protein | Chr4:535288-536854 FORWARD LENGTH=303 | 201606
isotig35987	1254	AT3G02510.2	310	37.21	43	25	1	973	1101	217	257	7.1	29.6	10	| Regulator of chromosome condensation (RCC1) family protein | Chr3:522524-524536 REVERSE LENGTH=310 | 201606
isotig36395	1225	AT5G48050.1	369	26.9	197	124	3	1086	499	23	200	3e-17	83.2	48	| Copia-like polyprotein/retrotransposon | Chr5:19472661-19473770 REVERSE LENGTH=369 | 201606
isotig37823	1116	AT5G44210.1	200	63.64	88	29	1	96	350	1	88	2e-16	78.2	23	| erf domain protein 9 | Chr5:17806742-17807344 FORWARD LENGTH=200 | 201606
isotig38231	1085	AT5G19100.1	391	38.78	49	23	2	944	1069	20	68	2.2	30.8	12	| Eukaryotic aspartyl protease family protein | Chr5:6408242-6409417 REVERSE LENGTH=391 | 201606
isotig38367	1076	AT4G36130.1	258	92.02	238	19	0	65	778	1	238	2e-163	462	66	| Ribosomal protein L2 family | Chr4:17097613-17098656 FORWARD LENGTH=258 | 201606
isotig40951	924	AT2G02850.1	129	55.67	97	43	0	225	515	27	123	3e-38	135	31	| plantacyanin | Chr2:826630-827720 REVERSE LENGTH=129 | 201606
isotig41223	911	AT2G27730.4	113	55.86	111	37	4	191	511	9	111	9e-21	87	35	| copper ion binding protein | Chr2:11820056-11820867 REVERSE LENGTH=113 | 201606
isotig42379	859	AT2G47110.2	157	93.55	155	9	1	94	558	1	154	9e-81	245	54	| ubiquitin 6 | Chr2:19344701-19345174 FORWARD LENGTH=157 | 201606
isotig47411	686	AT1G79790.1	245	26.67	60	40	1	162	341	40	95	0.15	33.5	26	| Haloacid dehalogenase-like hydrolase (HAD) superfamily protein | Chr1:30016987-30018186 REVERSE LENGTH=245 | 201606
isotig47615	687	AT5G05810.1	407	68.75	32	10	0	1	96	165	196	2e-08	54.7	14	| RING/U-box superfamily protein | Chr5:1746776-1747999 FORWARD LENGTH=407 | 201606
isotig49587	643	AT3G02750.2	492	50.91	55	23	1	400	248	78	132	5e-10	58.9	24	| Protein phosphatase 2C family protein | Chr3:593601-595457 REVERSE LENGTH=492 | 201606
isotig51355	607	AT3G26950.1	548	31.91	47	27	1	457	317	371	412	4.9	28.9	23	| transmembrane protein | Chr3:9941202-9943411 REVERSE LENGTH=548 | 201606
isotig00456	4943	AT2G35510.2	459	48.72	78	40	0	2875	2642	367	444	8e-20	95.5	5	| similar to RCD one 1 | Chr2:14917694-14919198 REVERSE LENGTH=459 | 201606
isotig03853	2390	AT2G16910.1	571	46.76	216	86	5	1357	737	312	507	1e-42	164	26	| basic helix-loop-helix (bHLH) DNA-binding superfamily protein | Chr2:7331721-7334077 FORWARD LENGTH=571 | 201606
isotig07930	1529	AT3G57270.1	340	46.71	319	162	5	297	1241	25	339	9e-76	246	62	| beta-1%2C3-glucanase 1 | Chr3:21191336-21193118 REVERSE LENGTH=340 | 201606
isotig10308	2218	AT2G03470.2	449	50	30	14	1	1311	1397	162	191	1.7	32.7	4	| ELM2 domain-containing protein | Chr2:1045694-1047130 REVERSE LENGTH=449 | 201606
isotig11328	1570	AT3G15790.3	254	61	100	38	1	1454	1158	5	104	4e-30	119	19	| methyl-CPG-binding domain 11 | Chr3:5343209-5344386 FORWARD LENGTH=254 | 201606
isotig13636	2356	AT1G72650.2	630	33.44	640	323	18	2047	308	34	630	3e-82	279	74	| TRF-like 6 | Chr1:27350253-27353483 FORWARD LENGTH=630 | 201606
isotig13976	2523	AT5G01720.1	665	51.32	454	218	3	749	2107	212	663	4e-114	366	54	| RNI-like superfamily protein | Chr5:267118-270391 REVERSE LENGTH=665 | 201606
isotig14520	1978	AT1G04790.1	634	36.11	288	148	10	781	1584	362	633	6e-31	129	41	| RING/U-box superfamily protein | Chr1:1345469-1348143 FORWARD LENGTH=634 | 201606
isotig15404	826	AT3G44670.2	1219	35.59	59	33	1	697	536	77	135	7.4	28.9	20	| Disease resistance protein (TIR-NBS-LRR class) family | Chr3:16217242-16221425 FORWARD LENGTH=1219 | 201606
isotig16148	1208	AT5G61780.1	985	35.29	34	22	0	354	253	350	383	8.3	29.6	8	| TUDOR-SN protein 2 | Chr5:24822012-24826641 FORWARD LENGTH=985 | 201606
isotig16215	692	AT5G43150.1	91	60	20	8	0	226	285	29	48	1.7	28.9	9	| elongation factor | Chr5:17325076-17325689 FORWARD LENGTH=91 | 201606
isotig17231	969	AT1G63220.1	147	63.19	144	52	1	791	363	1	144	1e-58	189	44	| Calcium-dependent lipid-binding (CaLB domain) family protein | Chr1:23449017-23450244 FORWARD LENGTH=147 | 201606
isotig17503	608	AT4G33865.1	56	89.29	56	6	0	543	376	1	56	3e-30	108	28	| Ribosomal protein S14p/S29e family protein | Chr4:16233395-16234114 REVERSE LENGTH=56 | 201606
isotig17638	8884	AT4G39420.3	2397	54.36	2099	878	27	2283	8489	349	2397	0	2001	70	| spatacsin carboxy-terminus protein | Chr4:18342093-18354701 FORWARD LENGTH=2397 | 201606
isotig18862	2389	AT5G61412.1	77	56.25	32	13	1	543	635	42	73	0.068	34.7	4	| hypothetical protein | Chr5:24686761-24686994 REVERSE LENGTH=77 | 201606
isotig20426	1741	AT4G33490.2	425	54.55	385	166	7	164	1306	43	422	5e-125	379	66	| Eukaryotic aspartyl protease family protein | Chr4:16108781-16110679 REVERSE LENGTH=425 | 201606
isotig20902	1724	AT5G41490.1	387	27.78	54	39	0	1605	1444	264	317	5.7	30.4	9	| F-box associated ubiquitination effector family protein | Chr5:16600445-16601608 FORWARD LENGTH=387 | 201606
isotig21174	1958	AT5G57150.2	226	48.55	173	86	3	1736	1221	45	215	1e-42	155	26	| basic helix-loop-helix (bHLH) DNA-binding superfamily protein | Chr5:23152361-23153293 FORWARD LENGTH=226 | 201606
isotig22602	1727	AT1G55673.1	136	42.86	28	16	0	1222	1139	30	57	4.9	29.6	5	| hypothetical protein | Chr1:20802971-20803381 FORWARD LENGTH=136 | 201606
isotig22874	1207	AT1G32127.2	264	53.05	262	116	3	1102	335	1	261	3e-67	218	64	| plant viral-response family protein | Chr1:11557175-11558608 FORWARD LENGTH=264 | 201606
isotig23010	1785	AT3G07890.5	400	72.1	405	94	4	430	1638	1	388	0	597	68	| Ypt/Rab-GAP domain of gyp1p superfamily protein | Chr3:2516639-2518784 REVERSE LENGTH=400 | 201606
isotig23282	1142	AT5G05680.1	810	34.85	66	30	2	519	349	434	495	4.6	30	15	| nuclear pore complex protein-like protein | Chr5:1698365-1702475 FORWARD LENGTH=810 | 201606
isotig24710	1033	AT2G46950.1	572	50.38	262	127	2	934	149	313	571	4e-93	293	76	| cytochrome P450%2C family 709%2C subfamily B%2C polypeptide 2 | Chr2:19289466-19291541 REVERSE LENGTH=572 | 201606
isotig25526	853	AT4G05030.1	110	38.67	75	45	1	207	431	31	104	3	28.9	26	| Copper transport protein family | Chr4:2576790-2577974 REVERSE LENGTH=110 | 201606
isotig25798	822	AT1G06150.2	736	33.96	53	33	1	236	394	398	448	2.1	30.8	19	| basic helix loop helix (bHLH) DNA-binding superfamily protein | Chr1:1869228-1873194 REVERSE LENGTH=736 | 201606
isotig26750	640	AT2G18760.3	1246	52.17	23	11	0	403	335	873	895	3.5	29.3	11	| chromatin remodeling 8 | Chr2:8129154-8133502 FORWARD LENGTH=1246 | 201606
isotig27488	8044	AT1G03060.1	3601	65.73	2483	791	19	8030	663	1130	3579	0	3286	92	| BEACH-DOMAIN HOMOLOG A1 | Chr1:712971-726891 REVERSE LENGTH=3601 | 201606
isotig27760	3989	AT5G41140.2	976	36.78	1063	496	26	3467	537	1	973	2e-157	503	73	| Myosin heavy chain-related protein | Chr5:16468726-16472546 FORWARD LENGTH=976 | 201606
isotig28576	2821	AT2G05710.1	990	80.25	891	176	0	74	2746	99	989	0	1484	95	| aconitase 3 | Chr2:2141591-2146350 FORWARD LENGTH=990 | 201606
isotig28712	2731	AT4G17880.1	589	51.18	254	109	4	1277	519	348	587	2e-61	221	28	| Basic helix-loop-helix (bHLH) DNA-binding family protein | Chr4:9933702-9935471 REVERSE LENGTH=589 | 201606
isotig28916	2609	AT4G07960.2	699	72.1	706	177	8	2412	334	1	699	0	780	80	| Cellulose-synthase-like C12 | Chr4:4802628-4805114 REVERSE LENGTH=699 | 201606
isotig29664	2272	AT5G20950.2	624	65.22	621	209	6	109	1971	7	620	0	767	82	| Glycosyl hydrolase family protein | Chr5:7107609-7110775 REVERSE LENGTH=624 | 201606
isotig31364	1836	AT3G14490.1	601	32.78	546	350	9	1774	182	57	600	1e-89	293	87	| Terpenoid cyclases/Protein prenyltransferases superfamily protein | Chr3:4863631-4865949 REVERSE LENGTH=601 | 201606
isotig31908	1748	AT4G00090.1	430	62.15	428	151	4	6	1286	9	426	1e-177	514	73	| Transducin/WD40 repeat-like superfamily protein | Chr4:34234-36594 FORWARD LENGTH=430 | 201606
isotig32044	1725	AT1G26640.1	332	34.04	47	31	0	415	275	128	174	2.2	31.6	8	| Amino acid kinase family protein | Chr1:9207620-9209766 REVERSE LENGTH=332 | 201606
isotig32520	1655	AT5G60390.3	449	95.87	436	18	0	1587	280	1	436	0	871	79	| GTP binding Elongation factor Tu family protein | Chr5:24289226-24290675 FORWARD LENGTH=449 | 201606
isotig32860	1608	AT5G45530.1	798	29.87	318	184	8	1560	691	11	317	1e-25	112	54	| transmembrane protein%2C putative (DUF594) | Chr5:18454316-18457222 REVERSE LENGTH=798 | 201606
isotig33404	1535	AT2G23070.1	432	70.45	379	111	1	96	1232	49	426	4e-165	479	74	| Protein kinase superfamily protein | Chr2:9824162-9826871 REVERSE LENGTH=432 | 201606
isotig34220	1433	AT1G53820.1	310	51.69	89	39	2	1071	811	80	166	1e-25	107	18	| RING/U-box superfamily protein | Chr1:20091491-20092423 FORWARD LENGTH=310 | 201606
isotig34288	1426	AT3G62160.1	428	31.4	414	260	11	1424	204	18	414	8e-29	118	86	| HXXXD-type acyl-transferase family protein | Chr3:23014333-23015808 REVERSE LENGTH=428 | 201606
isotig34628	1391	AT5G43290.1	274	46.21	132	66	2	298	684	55	184	3e-28	114	28	| WRKY DNA-binding protein 49 | Chr5:17371987-17373083 REVERSE LENGTH=274 | 201606
isotig34832	1371	AT3G55070.1	418	64.04	381	132	2	98	1225	38	418	3e-163	472	82	| LisH/CRA/RING-U-box domains-containing protein | Chr3:20408377-20410887 FORWARD LENGTH=418 | 201606
isotig35648	1291	AT1G75900.1	364	42.99	321	170	3	1123	200	41	361	9e-89	278	72	| GDSL-like Lipase/Acylhydrolase superfamily protein | Chr1:28499179-28500943 FORWARD LENGTH=364 | 201606
isotig37416	1144	AT4G27250.1	354	33.72	344	198	7	1132	149	14	343	1e-52	182	86	| NAD(P)-binding Rossmann-fold superfamily protein | Chr4:13642803-13644425 REVERSE LENGTH=354 | 201606
isotig37620	1130	AT4G22580.1	435	37.84	111	54	2	479	165	250	351	1e-14	75.9	28	| Exostosin family protein | Chr4:11889382-11890689 REVERSE LENGTH=435 | 201606
isotig40340	953	AT3G16640.1	168	77.38	168	37	1	874	374	1	168	1e-88	266	53	| translationally controlled tumor protein | Chr3:5669709-5670729 REVERSE LENGTH=168 | 201606
isotig41020	917	AT1G55265.1	175	44.54	119	65	1	796	440	56	173	2e-34	126	39	| DUF538 family protein%2C putative (Protein of unknown function%2C DUF538) | Chr1:20617326-20617853 FORWARD LENGTH=175 | 201606
isotig42516	852	AT4G01210.1	1031	31.82	44	21	1	404	535	541	575	9.8	28.5	15	| glycosyl transferase family 1 protein | Chr4:507738-512362 REVERSE LENGTH=1031 | 201606
isotig42856	839	AT2G37650.2	706	34.48	58	36	1	113	280	446	503	0.084	35	20	| GRAS family transcription factor | Chr2:15792659-15794779 FORWARD LENGTH=706 | 201606
isotig47344	695	AT2G21550.1	492	27.87	61	33	2	351	509	331	388	4.6	29.3	23	| Bifunctional dihydrofolate reductase/thymidylate synthase | Chr2:9227209-9230189 FORWARD LENGTH=492 | 201606
isotig50540	623	AT1G07180.1	510	26.32	57	42	0	27	197	110	166	3.5	29.3	27	| alternative NAD(P)H dehydrogenase 1 | Chr1:2204414-2206773 FORWARD LENGTH=510 | 201606
isotig51424	605	AT4G21700.1	962	26.36	110	61	4	532	263	401	510	4.2	28.9	45	| DUF2921 family protein%2C putative (DUF2921) | Chr4:11529956-11532844 FORWARD LENGTH=962 | 201606
contig00099	506	AT4G19450.1	572	31.25	32	22	0	30	125	498	529	5.4	28.1	19	| Major facilitator superfamily protein | Chr4:10606538-10609218 FORWARD LENGTH=572 | 201606
isotig02562	733	AT5G52160.1	96	50	62	29	1	208	387	35	96	7e-11	58.5	25	| Bifunctional inhibitor/lipid-transfer protein/seed storage 2S albumin superfamily protein | Chr5:21195140-21195430 FORWARD LENGTH=96 | 201606
isotig04058	1613	AT4G22900.1	343	44.44	36	18	1	1492	1391	101	136	2.8	31.2	6	| transmembrane protein%2C putative (DUF1191) | Chr4:12010221-12011252 FORWARD LENGTH=343 | 201606
isotig06708	1384	AT2G03200.1	461	36.67	60	36	1	882	1055	399	458	3e-06	50.1	13	| Eukaryotic aspartyl protease family protein | Chr2:966506-967891 REVERSE LENGTH=461 | 201606
isotig07863	1583	AT4G23160.3	1043	45.8	131	71	0	1190	1582	83	213	5e-33	135	25	| cysteine-rich RECEPTOR-like kinase | Chr4:12129485-12133157 FORWARD LENGTH=1043 | 201606
isotig09969	1001	AT1G33140.1	194	76.8	194	41	1	899	330	1	194	3e-96	288	57	| Ribosomal protein L6 family | Chr1:12023360-12024502 FORWARD LENGTH=194 | 201606
isotig10105	648	AT3G05880.1	54	80.56	36	7	0	467	360	19	54	7e-14	65.1	17	| Low temperature and salt responsive protein family | Chr3:1756195-1756494 REVERSE LENGTH=54 | 201606
isotig11261	1607	AT1G28580.1	390	42.98	342	182	6	274	1269	35	373	3e-84	270	62	| GDSL-like Lipase/Acylhydrolase superfamily protein | Chr1:10044603-10046379 REVERSE LENGTH=390 | 201606
isotig14113	1716	AT3G29090.1	317	69.16	308	92	2	136	1059	13	317	2e-149	437	54	| pectin methylesterase 31 | Chr3:11073804-11075335 FORWARD LENGTH=317 | 201606
isotig15473	1104	AT5G63660.1	73	36.21	58	28	4	945	784	21	73	1.7	29.3	15	| Scorpion toxin-like knottin superfamily protein | Chr5:25485692-25486062 FORWARD LENGTH=73 | 201606
isotig16622	2008	AT5G22500.1	491	46.23	491	255	4	114	1577	6	490	4e-150	449	73	| fatty acid reductase 1 | Chr5:7470541-7473916 FORWARD LENGTH=491 | 201606
isotig16757	2259	AT2G32150.3	185	54.95	182	79	2	69	614	4	182	8e-64	214	24	| Haloacid dehalogenase-like hydrolase (HAD) superfamily protein | Chr2:13659095-13660121 FORWARD LENGTH=185 | 201606
isotig16893	1487	AT5G11810.1	306	37.5	328	179	7	1401	424	3	306	8e-54	186	66	| rhomboid family protein | Chr5:3808739-3810440 FORWARD LENGTH=306 | 201606
isotig17097	1137	AT1G17180.1	221	57.58	198	82	2	1023	430	4	199	8e-78	243	52	| glutathione S-transferase TAU 25 | Chr1:5872208-5872958 FORWARD LENGTH=221 | 201606
isotig17504	611	AT4G33865.1	56	89.29	56	6	0	543	376	1	56	3e-30	108	27	| Ribosomal protein S14p/S29e family protein | Chr4:16233395-16234114 REVERSE LENGTH=56 | 201606
isotig18863	2163	AT2G30560.1	171	64.52	31	10	1	317	406	140	170	0.005	39.3	4	| glycine-rich protein | Chr2:13017347-13018857 FORWARD LENGTH=171 | 201606
isotig21107	1547	AT3G61750.1	398	50.76	329	155	4	278	1249	43	369	2e-92	291	63	| Cytochrome b561/ferric reductase transmembrane with DOMON related domain-containing protein | Chr3:22857897-22859254 REVERSE LENGTH=398 | 201606
isotig22875	1202	AT1G32127.2	264	53.11	209	94	2	952	335	54	261	2e-43	155	51	| plant viral-response family protein | Chr1:11557175-11558608 FORWARD LENGTH=264 | 201606
isotig24371	965	AT1G74050.1	233	69.86	219	59	2	906	268	16	233	5e-81	249	66	| Ribosomal protein L6 family protein | Chr1:27847256-27848680 REVERSE LENGTH=233 | 201606
isotig24711	815	AT5G25610.1	392	38.33	60	37	0	539	718	207	266	7e-07	50.4	22	| BURP domain-containing protein | Chr5:8914498-8916684 REVERSE LENGTH=392 | 201606
isotig25323	816	AT5G02560.1	153	87.5	112	14	0	145	480	25	136	2e-48	161	41	| histone H2A 12 | Chr5:575437-576456 FORWARD LENGTH=153 | 201606
isotig25799	683	AT1G63160.1	333	33.33	45	25	1	302	421	223	267	7.5	28.1	18	| replication factor C 2 | Chr1:23422068-23423771 REVERSE LENGTH=333 | 201606
isotig26751	579	AT3G20750.1	208	48.65	37	15	2	316	414	165	201	3.5	28.9	17	| GATA transcription factor 29 | Chr3:7255016-7256140 FORWARD LENGTH=208 | 201606
isotig27557	5396	AT3G50590.2	1606	67.36	1636	480	16	214	5079	1	1596	0	2101	90	| Transducin/WD40 repeat-like superfamily protein | Chr3:18771292-18779220 FORWARD LENGTH=1606 | 201606
isotig27897	3629	AT5G56730.1	1008	72	993	274	3	117	3086	16	1007	0	1466	82	| Insulinase (Peptidase family M16) protein | Chr5:22946906-22952576 REVERSE LENGTH=1008 | 201606
isotig28101	3318	AT3G05850.1	777	28.14	597	398	12	2453	696	200	776	2e-73	261	53	| MuDR family transposase | Chr3:1743537-1745943 REVERSE LENGTH=777 | 201606
isotig28509	2871	AT4G13420.1	785	54.84	775	325	4	2596	290	30	785	0	843	80	| high affinity K+ transporter 5 | Chr4:7797038-7802174 REVERSE LENGTH=785 | 201606
isotig28645	2768	AT3G17630.2	800	25.23	321	195	6	2198	1296	177	472	2e-21	100	33	| cation/H+ exchanger 19 | Chr3:6029201-6031773 FORWARD LENGTH=800 | 201606
isotig29053	2538	AT3G07810.1	494	65.4	315	104	4	2368	1436	6	319	2e-121	380	37	| RNA-binding (RRM/RBD/RNP motifs) family protein | Chr3:2492875-2495052 FORWARD LENGTH=494 | 201606
isotig29393	2376	AT3G04470.1	640	80.44	363	66	4	96	1178	1	360	0	546	46	| Ankyrin repeat family protein | Chr3:1189841-1191853 REVERSE LENGTH=640 | 201606
isotig30073	2135	AT5G11980.1	569	68.67	549	166	2	2103	457	3	545	0	787	77	| conserved oligomeric Golgi complex component-related / COG complex component-like protein | Chr5:3868809-3872146 REVERSE LENGTH=569 | 201606
isotig30209	2100	AT3G23820.1	460	69.94	356	105	2	385	1452	92	445	1e-175	514	51	| UDP-D-glucuronate 4-epimerase 6 | Chr3:8603645-8605027 FORWARD LENGTH=460 | 201606
isotig30685	1979	AT1G12000.1	566	82.33	549	95	2	41	1684	19	566	0	952	83	| Phosphofructokinase family protein | Chr1:4050159-4053727 REVERSE LENGTH=566 | 201606
isotig31705	1775	AT5G65420.1	308	48.48	264	118	5	1323	541	43	291	9e-73	239	44	| CYCLIN D4%3B1 | Chr5:26141592-26143750 REVERSE LENGTH=308 | 201606
isotig31773	1766	AT3G20300.1	452	47.49	438	205	6	1566	298	25	452	1e-86	280	72	| extracellular ligand-gated ion channel protein (DUF3537) | Chr3:7079832-7081809 REVERSE LENGTH=452 | 201606
isotig32997	1590	AT3G12580.1	650	64.95	331	78	3	1085	108	213	510	1e-117	365	62	| heat shock protein 70 | Chr3:3991487-3993689 REVERSE LENGTH=650 | 201606
isotig33473	1521	AT4G00390.1	364	33.6	125	75	4	726	1079	149	272	2e-07	53.9	23	| DNA-binding storekeeper protein-related transcriptional regulator | Chr4:171650-172744 REVERSE LENGTH=364 | 201606
isotig33745	1490	AT5G54440.3	1074	35.94	64	35	4	219	34	473	532	0.36	34.3	12	| CLUB | Chr5:22100056-22106598 FORWARD LENGTH=1074 | 201606
isotig34221	1433	AT5G46860.1	268	65.65	262	74	2	199	984	1	246	6e-106	320	55	| Syntaxin/t-SNARE family protein | Chr5:19012342-19013795 REVERSE LENGTH=268 | 201606
isotig36125	1244	AT3G56350.1	241	41.03	39	23	0	1222	1106	123	161	4.9	29.6	9	| Iron/manganese superoxide dismutase family protein | Chr3:20894155-20895625 REVERSE LENGTH=241 | 201606
isotig37009	1176	AT4G31150.3	209	34.15	41	25	1	870	992	113	151	5.8	29.3	10	| endonuclease V family protein | Chr4:15144475-15145583 REVERSE LENGTH=209 | 201606
isotig37417	1146	AT2G24490.2	279	38.04	276	162	5	1076	273	1	275	8e-51	175	70	| replicon protein A2 | Chr2:10398651-10400416 REVERSE LENGTH=279 | 201606
isotig38301	1083	AT4G00170.1	239	48.31	236	110	5	231	917	6	236	1e-50	172	63	| Plant VAMP (vesicle-associated membrane protein) family protein | Chr4:70732-72085 REVERSE LENGTH=239 | 201606
isotig40273	956	AT1G06740.1	726	31.17	77	39	4	259	471	488	556	2.6	30.8	22	| MuDR family transposase | Chr1:2071194-2073374 FORWARD LENGTH=726 | 201606
isotig41225	904	AT1G53750.1	426	75	28	7	0	249	332	66	93	9e-05	44.3	9	| regulatory particle triple-A 1A | Chr1:20065921-20068324 REVERSE LENGTH=426 | 201606
isotig41497	897	AT3G19050.1	2771	32.76	58	35	2	296	135	1320	1377	0.38	33.5	18	| phragmoplast orienting kinesin 2 | Chr3:6578047-6590106 FORWARD LENGTH=2771 | 201606
isotig49725	640	AT2G35140.5	879	45.16	31	16	1	311	219	378	407	8.2	28.1	15	| DCD (Development and Cell Death) domain protein | Chr2:14813990-14816808 FORWARD LENGTH=879 | 201606
isotig50541	623	AT3G44590.2	111	64.29	112	39	1	80	415	1	111	7e-22	88.6	54	| 60S acidic ribosomal protein family | Chr3:16163983-16164658 FORWARD LENGTH=111 | 201606
isotig00324	5405	AT1G80500.2	135	87.5	136	16	1	5134	4727	1	135	7e-74	246	8	| SNARE-like superfamily protein | Chr1:30271195-30272431 FORWARD LENGTH=135 | 201606
isotig00392	2383	AT3G60750.1	741	86.01	679	94	1	5	2041	63	740	0	1210	85	| Transketolase | Chr3:22454004-22456824 FORWARD LENGTH=741 | 201606
isotig03583	1740	AT3G01300.1	490	37.21	43	25	1	992	1114	89	131	2.4	32	7	| Protein kinase superfamily protein | Chr3:90817-93335 REVERSE LENGTH=490 | 201606
isotig04806	1611	AT2G16630.1	359	38.66	119	68	2	338	679	30	148	5e-22	98.6	21	| Pollen Ole e 1 allergen and extensin family protein | Chr2:7209286-7210872 FORWARD LENGTH=359 | 201606
isotig07932	2083	AT4G31210.3	1280	43.24	37	18	1	1466	1356	325	358	5.9	31.2	5	| DNA topoisomerase%2C type IA%2C core | Chr4:15165280-15172534 FORWARD LENGTH=1280 | 201606
isotig09970	1008	AT1G33140.1	194	76.8	194	41	1	906	337	1	194	3e-96	288	57	| Ribosomal protein L6 family | Chr1:12023360-12024502 FORWARD LENGTH=194 | 201606
isotig15202	951	AT5G47550.1	122	44.57	92	49	1	200	475	31	120	9e-20	84.7	29	| Cystatin/monellin superfamily protein | Chr5:19286596-19286964 REVERSE LENGTH=122 | 201606
isotig15474	621	AT2G02130.1	77	35.94	64	33	4	483	301	19	77	0.28	30.4	29	| low-molecular-weight cysteine-rich 68 | Chr2:540071-540407 FORWARD LENGTH=77 | 201606
isotig15812	2002	AT3G13222.1	567	40.62	32	19	0	1749	1654	3	34	2	32.3	5	| GBF-interacting protein 1 | Chr3:4251287-4254206 REVERSE LENGTH=567 | 201606
isotig16352	3235	AT4G12770.1	891	73.48	230	57	3	2134	2814	663	891	6e-79	280	21	| Chaperone DnaJ-domain superfamily protein | Chr4:7506736-7511408 REVERSE LENGTH=891 | 201606
isotig16758	1128	AT2G32150.1	263	52.85	246	111	3	69	803	4	245	1e-90	277	65	| Haloacid dehalogenase-like hydrolase (HAD) superfamily protein | Chr2:13659095-13660531 FORWARD LENGTH=263 | 201606
isotig17098	1136	AT1G17180.1	221	55.96	218	94	2	1022	369	4	219	7e-84	258	58	| glutathione S-transferase TAU 25 | Chr1:5872208-5872958 FORWARD LENGTH=221 | 201606
isotig18320	2737	AT4G34610.4	532	44.47	515	199	17	1806	298	93	532	3e-107	345	55	| BEL1-like homeodomain 6 | Chr4:16530546-16532498 REVERSE LENGTH=532 | 201606
isotig19748	1911	AT1G34220.2	619	64.52	279	91	4	1798	980	15	291	2e-102	328	43	| Regulator of Vps4 activity in the MVB pathway protein | Chr1:12463102-12465911 REVERSE LENGTH=619 | 201606
isotig21040	1575	AT5G61430.1	336	59.35	214	62	4	136	777	10	198	5e-79	254	41	| NAC domain containing protein 100 | Chr5:24701328-24702553 REVERSE LENGTH=336 | 201606
isotig23352	1129	AT3G61470.1	257	89.6	125	13	0	915	541	49	173	4e-66	214	33	| photosystem I light harvesting complex protein | Chr3:22745736-22747032 FORWARD LENGTH=257 | 201606
isotig23896	1264	AT3G52920.2	177	63.08	130	48	0	197	586	33	162	5e-43	152	31	| transcriptional activator (DUF662) | Chr3:19624601-19625981 FORWARD LENGTH=177 | 201606
isotig24508	1015	AT1G69470.1	140	28.89	45	30	1	906	778	23	67	2.1	30	13	| heat shock protein-binding protein | Chr1:26113575-26113997 FORWARD LENGTH=140 | 201606
isotig26276	782	AT5G18410.3	1031	40	35	21	0	359	255	871	905	0.36	33.1	13	| transcription activator | Chr5:6098593-6104783 REVERSE LENGTH=1031 | 201606
isotig28238	3139	AT4G28760.2	924	30.34	979	515	27	203	2869	22	923	3e-83	292	85	| methyl-coenzyme M reductase II subunit gamma%2C putative (DUF3741) | Chr4:14208640-14211811 FORWARD LENGTH=924 | 201606
isotig28850	2639	AT5G45840.2	668	42.77	657	334	9	2174	264	34	668	2e-167	507	72	| Leucine-rich repeat protein kinase family protein | Chr5:18594080-18597221 REVERSE LENGTH=668 | 201606
isotig29122	2504	AT5G13650.2	676	83.19	601	100	1	2292	493	73	673	0	1051	72	| elongation factor family protein | Chr5:4397821-4402364 FORWARD LENGTH=676 | 201606
isotig29938	2178	AT1G18940.1	526	22.55	102	75	2	935	639	148	248	8.8	30.4	14	| Nodulin-like / Major Facilitator Superfamily protein | Chr1:6543852-6545592 FORWARD LENGTH=526 | 201606
isotig30074	2135	AT1G58370.1	917	49.54	438	210	6	1548	238	487	914	4e-145	451	61	| glycosyl hydrolase family 10 protein / carbohydrate-binding domain-containing protein | Chr1:21684751-21688209 FORWARD LENGTH=917 | 201606
isotig30754	1954	AT3G15510.1	364	81.66	169	22	4	127	633	21	180	2e-86	279	26	| NAC domain containing protein 2 | Chr3:5243696-5245037 FORWARD LENGTH=364 | 201606
isotig30890	1930	AT5G62810.1	507	38.73	315	161	8	271	1182	51	344	1e-32	132	47	| peroxin 14 | Chr5:25220323-25223571 FORWARD LENGTH=507 | 201606
isotig31094	1886	AT5G15490.1	480	80.33	483	92	2	53	1501	1	480	0	829	77	| UDP-glucose 6-dehydrogenase family protein | Chr5:5027872-5029314 REVERSE LENGTH=480 | 201606
isotig31434	1825	AT4G14210.3	566	86.25	80	11	0	240	1	117	196	1e-39	153	13	| phytoene desaturase 3 | Chr4:8190426-8194769 REVERSE LENGTH=566 | 201606
isotig31638	1789	AT2G37900.2	496	56.96	230	96	2	1463	780	76	304	2e-77	258	38	| Major facilitator superfamily protein | Chr2:15864396-15866045 REVERSE LENGTH=496 | 201606
isotig31910	1741	AT2G23780.3	227	48.96	96	42	1	600	866	16	111	2e-27	112	15	| RING/U-box superfamily protein | Chr2:10123551-10124234 REVERSE LENGTH=227 | 201606
isotig31978	1727	AT4G35440.1	710	26.15	65	42	2	839	645	3	61	0.86	33.1	11	| chloride channel E | Chr4:16836384-16839345 REVERSE LENGTH=710 | 201606
isotig32522	1655	AT1G10210.3	370	85.21	365	54	0	1407	313	1	365	0	637	66	| mitogen-activated protein kinase 1 | Chr1:3349579-3350776 FORWARD LENGTH=370 | 201606
isotig33338	1543	AT1G05260.1	326	47.9	309	153	5	1288	368	23	325	2e-89	281	60	| Peroxidase superfamily protein | Chr1:1529827-1531271 FORWARD LENGTH=326 | 201606
isotig33406	1535	AT5G40900.1	322	45.95	37	18	1	549	445	32	68	3.1	30.8	7	| Nucleotide-diphospho-sugar transferase family protein | Chr5:16391847-16393375 FORWARD LENGTH=322 | 201606
isotig33678	1501	AT4G22060.1	399	29.51	61	41	1	1498	1322	36	96	5.7	30	12	| F-box protein (DUF295) | Chr4:11687620-11688819 FORWARD LENGTH=399 | 201606
isotig35446	1309	AT1G52950.1	566	23.35	167	110	6	99	554	302	465	3e-06	50.4	35	| Nucleic acid-binding%2C OB-fold-like protein | Chr1:19725483-19728007 FORWARD LENGTH=566 | 201606
isotig35650	1284	AT3G45070.1	323	41.61	286	154	5	196	1035	45	323	1e-79	253	65	| P-loop containing nucleoside triphosphate hydrolases superfamily protein | Chr3:16486378-16487349 REVERSE LENGTH=323 | 201606
isotig37554	1135	AT2G42770.1	232	69.44	180	51	2	971	441	54	232	2e-81	253	47	| Peroxisomal membrane 22 kDa (Mpv17/PMP22) family protein | Chr2:17798635-17799927 REVERSE LENGTH=232 | 201606
isotig39594	997	AT4G28710.1	1516	63.64	33	12	0	389	291	13	45	6e-07	52	10	| Myosin family protein with Dil domain-containing protein | Chr4:14172280-14181771 FORWARD LENGTH=1516 | 201606
isotig44150	789	AT2G04925.1	90	26.09	46	34	0	392	255	35	80	1.8	28.9	17	| Putative membrane lipoprotein | Chr2:1729765-1730141 REVERSE LENGTH=90 | 201606
isotig44626	770	AT4G22820.2	176	37.18	156	91	2	691	239	21	174	1e-25	101	59	| A20/AN1-like zinc finger family protein | Chr4:11987871-11988401 REVERSE LENGTH=176 | 201606
isotig47754	685	AT5G65360.1	136	100	136	0	0	630	223	1	136	4e-78	235	60	| Histone superfamily protein | Chr5:26120099-26120509 REVERSE LENGTH=136 | 201606
isotig49046	655	AT3G05880.1	54	66.67	54	18	0	520	359	1	54	4e-19	79.7	25	| Low temperature and salt responsive protein family | Chr3:1756195-1756494 REVERSE LENGTH=54 | 201606
isotig49590	641	AT5G11780.1	504	34.09	44	28	1	195	323	321	364	0.32	32.3	20	| SNF2 domain protein | Chr5:3793928-3795983 FORWARD LENGTH=504 | 201606
isotig52922	577	AT1G72500.3	587	37.5	48	27	2	71	214	442	486	5.6	28.5	25	| inter alpha-trypsin inhibitor%2C heavy chain-like protein | Chr1:27295993-27298556 REVERSE LENGTH=587 | 201606
isotig53262	571	AT3G18120.1	160	39.39	33	20	0	489	391	25	57	4.1	28.1	17	| F-box associated ubiquitination effector family protein | Chr3:6210090-6210572 REVERSE LENGTH=160 | 201606
isotig01272	3565	AT3G13300.3	1234	61.99	413	143	4	3348	2143	166	575	1e-171	545	34	| Transducin/WD40 repeat-like superfamily protein | Chr3:4304085-4309136 FORWARD LENGTH=1234 | 201606
isotig02700	1701	AT5G60390.3	449	97.85	279	6	0	65	901	1	279	0	567	49	| GTP binding Elongation factor Tu family protein | Chr5:24289226-24290675 FORWARD LENGTH=449 | 201606
isotig04195	2990	AT5G62090.3	816	47.12	208	104	3	726	1340	347	551	3e-47	182	21	| SEUSS-like 2 | Chr5:24935221-24938540 REVERSE LENGTH=816 | 201606
isotig06710	1317	AT2G03200.1	461	36.67	60	36	1	815	988	399	458	3e-06	50.1	13	| Eukaryotic aspartyl protease family protein | Chr2:966506-967891 REVERSE LENGTH=461 | 201606
isotig07933	1990	AT5G35910.1	870	54.84	31	13	1	957	1046	384	414	4.8	31.2	5	| Polynucleotidyl transferase%2C ribonuclease H fold protein with HRDC domain-containing protein | Chr5:14029871-14035405 REVERSE LENGTH=870 | 201606
isotig09971	927	AT1G33140.1	194	76.8	194	41	1	825	256	1	194	1e-96	288	61	| Ribosomal protein L6 family | Chr1:12023360-12024502 FORWARD LENGTH=194 | 201606
isotig10107	602	AT3G05880.1	54	80.56	36	7	0	421	314	19	54	6e-14	65.1	18	| Low temperature and salt responsive protein family | Chr3:1756195-1756494 REVERSE LENGTH=54 | 201606
isotig10583	1601	AT3G01770.1	620	41.78	146	66	5	1138	734	457	594	0.0004	43.9	25	| bromodomain and extraterminal domain protein 10 | Chr3:275582-278386 REVERSE LENGTH=620 | 201606
isotig11195	2386	AT4G31340.1	437	51.9	368	173	2	662	1762	49	413	1e-107	340	46	| myosin heavy chain-like protein | Chr4:15205662-15208950 FORWARD LENGTH=437 | 201606
isotig11535	787	AT3G49520.1	388	40	30	15	1	508	428	99	128	4.7	29.3	10	| F-box and associated interaction domains-containing protein | Chr3:18359584-18360750 FORWARD LENGTH=388 | 201606
isotig12212	1900	AT1G56340.2	424	82.28	333	59	0	146	1144	22	354	0	537	53	| calreticulin 1a | Chr1:21090022-21092630 REVERSE LENGTH=424 | 201606
isotig14115	1709	AT3G29090.1	317	69.61	306	92	1	135	1052	13	317	7e-151	441	54	| pectin methylesterase 31 | Chr3:11073804-11075335 FORWARD LENGTH=317 | 201606
isotig14523	2066	AT3G05500.1	246	48.62	218	112	0	197	850	21	238	4e-48	171	32	| Rubber elongation factor protein (REF) | Chr3:1593540-1594802 FORWARD LENGTH=246 | 201606
isotig14795	1467	AT2G34840.1	293	76	75	18	0	1357	1133	9	83	1e-28	115	15	| Coatomer epsilon subunit | Chr2:14702603-14704165 FORWARD LENGTH=293 | 201606
isotig15881	1607	AT5G42820.2	283	84.78	184	28	0	1174	623	3	186	1e-106	325	34	| Zinc finger C-x8-C-x5-C-x3-H type family protein | Chr5:17170445-17171296 REVERSE LENGTH=283 | 201606
isotig16353	3184	AT4G12770.1	891	73.48	230	57	3	2083	2763	663	891	6e-79	280	21	| Chaperone DnaJ-domain superfamily protein | Chr4:7506736-7511408 REVERSE LENGTH=891 | 201606
isotig16895	1491	AT5G45930.1	418	86.26	342	45	1	281	1306	79	418	0	546	69	| magnesium chelatase i2 | Chr5:18628095-18629565 FORWARD LENGTH=418 | 201606
isotig16963	1360	AT2G38820.2	310	38.21	280	148	6	1152	313	33	287	2e-40	149	62	| DNA-directed RNA polymerase subunit beta-beta protein%2C putative (DUF506) | Chr2:16222271-16223393 FORWARD LENGTH=310 | 201606
isotig17370	1599	AT4G27450.1	250	77.91	86	19	0	873	616	159	244	3e-42	154	16	| aluminum induced protein with YGL and LRDR motifs | Chr4:13727665-13728683 REVERSE LENGTH=250 | 201606
isotig19749	1910	AT1G34220.2	619	64.16	279	92	4	1797	979	15	291	7e-102	327	43	| Regulator of Vps4 activity in the MVB pathway protein | Chr1:12463102-12465911 REVERSE LENGTH=619 | 201606
isotig20157	1770	AT1G42970.1	447	84.17	417	60	2	238	1485	36	447	0	672	71	| glyceraldehyde-3-phosphate dehydrogenase B subunit | Chr1:16127552-16129584 FORWARD LENGTH=447 | 201606
isotig20497	1270	AT1G18640.2	295	73.01	226	61	0	266	943	69	294	1e-117	350	53	| 3-phosphoserine phosphatase | Chr1:6416524-6418245 REVERSE LENGTH=295 | 201606
isotig21449	1403	AT1G48380.2	386	44.68	47	24	1	892	752	146	190	6e-05	45.8	10	| root hair initiation protein root hairless 1 (RHL1) | Chr1:17877637-17879203 REVERSE LENGTH=386 | 201606
isotig23013	1174	AT2G38120.1	485	83.82	272	44	0	3	818	198	469	2e-142	418	70	| Transmembrane amino acid transporter family protein | Chr2:15973493-15976792 FORWARD LENGTH=485 | 201606
isotig23353	1141	AT3G61470.1	257	88.19	127	15	0	927	547	49	175	2e-66	214	33	| photosystem I light harvesting complex protein | Chr3:22745736-22747032 FORWARD LENGTH=257 | 201606
isotig27627	4673	AT5G13630.1	1381	83.37	1383	226	4	4445	300	2	1381	0	2354	89	| magnesium-chelatase subunit chlH%2C chloroplast%2C putative / Mg-protoporphyrin IX chelatase%2C putative (CHLH) | Chr5:4387567-4392082 REVERSE LENGTH=1381 | 201606
isotig27763	3982	AT3G23590.1	1309	53.61	1233	540	10	3869	210	92	1305	0	1298	92	| REF4-related 1 | Chr3:8467638-8473469 FORWARD LENGTH=1309 | 201606
isotig28035	3408	AT1G28440.1	996	38.11	976	524	22	118	2922	23	959	4e-175	546	82	| HAESA-like 1 | Chr1:9996914-10000171 FORWARD LENGTH=996 | 201606
isotig28783	2689	AT2G39350.1	740	66.52	678	209	4	361	2352	61	734	0	820	74	| ABC-2 type transporter family protein | Chr2:16430174-16432396 REVERSE LENGTH=740 | 201606
isotig29463	2343	AT4G31530.1	324	28.99	69	48	1	1098	1304	210	277	1.9	32.3	9	| NAD(P)-binding Rossmann-fold superfamily protein | Chr4:15282281-15284064 FORWARD LENGTH=324 | 201606
isotig30687	1978	AT1G62740.1	571	67.23	531	161	2	1733	141	54	571	0	718	81	| stress-inducible protein | Chr1:23231026-23233380 FORWARD LENGTH=571 | 201606
isotig30959	1912	AT4G37870.1	671	89.08	531	58	0	1844	252	141	671	0	978	83	| phosphoenolpyruvate carboxykinase 1 | Chr4:17802974-17806332 REVERSE LENGTH=671 | 201606
isotig31707	1780	AT5G44010.4	397	33.63	452	233	7	218	1549	1	393	3e-58	203	75	| fanconi anemia group F protein (FANCF) | Chr5:17707224-17709199 REVERSE LENGTH=397 | 201606
isotig32523	1656	AT1G66620.1	313	29.17	72	45	2	707	904	55	126	0.21	34.7	12	| Protein with RING/U-box and TRAF-like domain | Chr1:24852806-24854044 REVERSE LENGTH=313 | 201606
isotig32727	1627	AT5G15250.1	688	85.56	471	68	0	1618	206	199	669	0	816	87	| FTSH protease 6 | Chr5:4950411-4952777 REVERSE LENGTH=688 | 201606
isotig33203	1558	AT5G54190.1	405	73.71	407	95	4	79	1269	1	405	0	570	76	| protochlorophyllide oxidoreductase A | Chr5:21991183-21992773 REVERSE LENGTH=405 | 201606
isotig33679	1499	AT1G36510.1	351	25.95	131	87	3	731	348	154	277	0.012	38.5	26	| Nucleic acid-binding proteins superfamily | Chr1:13761926-13764265 FORWARD LENGTH=351 | 201606
isotig34563	1395	AT1G72040.1	580	75.26	392	87	5	64	1230	179	563	0	584	84	| P-loop containing nucleoside triphosphate hydrolases superfamily protein | Chr1:27112159-27114248 REVERSE LENGTH=580 | 201606
isotig35175	1335	AT5G40010.1	514	56.42	374	152	5	1333	242	88	460	5e-137	408	82	| AAA-ATPase 1 | Chr5:16020218-16021762 REVERSE LENGTH=514 | 201606
isotig35447	1293	AT4G02340.1	324	50	328	142	4	138	1100	4	316	3e-96	296	74	| alpha/beta-Hydrolases superfamily protein | Chr4:1035722-1037403 FORWARD LENGTH=324 | 201606
isotig36195	1238	AT1G44575.3	265	85.39	178	25	1	870	340	87	264	1e-86	268	43	| Chlorophyll A-B binding family protein | Chr1:16871768-16873194 FORWARD LENGTH=265 | 201606
isotig36331	1231	AT5G63370.3	478	33.83	337	192	8	1051	83	159	478	1e-48	175	79	| Protein kinase superfamily protein | Chr5:25384954-25386390 REVERSE LENGTH=478 | 201606
isotig37147	1167	AT5G22540.1	440	25.53	333	211	11	996	37	35	343	8e-14	73.6	82	| transmembrane protein%2C putative (DUF247) | Chr5:7481546-7482868 REVERSE LENGTH=440 | 201606
isotig37419	1145	AT2G32670.1	285	71.88	224	62	1	1080	409	62	284	1e-106	319	59	| vesicle-associated membrane protein 725 | Chr2:13857941-13859346 FORWARD LENGTH=285 | 201606
isotig38915	1040	AT1G72360.2	262	42.59	162	86	4	42	527	1	155	4e-27	109	47	| Integrase-type DNA-binding superfamily protein | Chr1:27241904-27242777 FORWARD LENGTH=262 | 201606
isotig40071	969	AT2G43490.5	707	26.55	113	68	3	688	350	333	430	2	31.2	35	| Ypt/Rab-GAP domain of gyp1p superfamily protein | Chr2:18055299-18058179 REVERSE LENGTH=707 | 201606
isotig40275	959	AT3G61230.1	213	66.85	184	55	1	57	590	3	186	1e-90	273	56	| GATA type zinc finger transcription factor family protein | Chr3:22664601-22665503 REVERSE LENGTH=213 | 201606
isotig40751	933	AT5G59720.1	161	72.39	134	34	1	730	329	11	141	1e-48	163	43	| heat shock protein 18.2 | Chr5:24062632-24063117 FORWARD LENGTH=161 | 201606
isotig41159	910	AT3G21620.1	756	28.57	63	34	2	363	205	206	267	7.7	28.9	17	| ERD (early-responsive to dehydration stress) family protein | Chr3:7611044-7614041 REVERSE LENGTH=756 | 201606
isotig41363	903	AT5G27120.1	533	25.35	71	53	0	902	690	139	209	0.71	32.3	24	| NOP56-like pre RNA processing ribonucleoprotein | Chr5:9541287-9543684 FORWARD LENGTH=533 | 201606
isotig45239	755	AT5G56710.1	119	78.86	123	22	1	714	346	1	119	5e-53	171	49	| Ribosomal protein L31e family protein | Chr5:22944003-22944767 REVERSE LENGTH=119 | 201606
isotig46191	721	AT4G33150.3	482	29.41	119	63	4	624	268	287	384	0.18	33.5	50	| lysine-ketoglutarate reductase/saccharopine dehydrogenase bifunctional enzyme | Chr4:15985479-15988055 REVERSE LENGTH=482 | 201606
isotig47483	692	AT5G64220.2	1050	77.14	35	7	1	625	524	956	990	5e-07	50.8	15	| Calmodulin-binding transcription activator protein with CG-1 and Ankyrin domain | Chr5:25686434-25691903 FORWARD LENGTH=1050 | 201606
isotig47823	683	AT1G77350.2	122	70.71	99	29	0	178	474	24	122	3e-35	124	43	| keratinocyte-associated-like protein | Chr1:29070497-29071545 FORWARD LENGTH=122 | 201606
isotig50883	617	AT2G17580.1	757	21.21	99	76	1	316	612	613	709	0.91	31.2	48	| Polynucleotide adenylyltransferase family protein | Chr2:7646507-7650066 FORWARD LENGTH=757 | 201606
isotig10108	555	AT3G05880.1	54	80.56	36	7	0	374	267	19	54	6e-14	65.1	19	| Low temperature and salt responsive protein family | Chr3:1756195-1756494 REVERSE LENGTH=54 | 201606
isotig10992	1155	AT4G13270.1	215	36.6	153	91	3	308	757	64	213	2e-19	87	39	| Late embryogenesis abundant (LEA) hydroxyproline-rich glycoprotein family | Chr4:7731280-7732902 FORWARD LENGTH=215 | 201606
isotig11060	984	AT2G09990.1	146	73.61	144	38	0	96	527	3	146	8e-73	226	44	| Ribosomal protein S5 domain 2-like superfamily protein | Chr2:3781442-3781882 FORWARD LENGTH=146 | 201606
isotig11536	781	AT3G49520.1	388	40	30	15	1	508	428	99	128	4.7	29.3	10	| F-box and associated interaction domains-containing protein | Chr3:18359584-18360750 FORWARD LENGTH=388 | 201606
isotig14116	1839	AT4G35920.5	421	44.44	126	69	1	1714	1337	8	132	3e-25	109	21	| PLAC8 family protein | Chr4:17012106-17014192 REVERSE LENGTH=421 | 201606
isotig15544	770	AT5G20270.1	332	68.18	22	7	0	119	184	223	244	2.2	30	9	| heptahelical transmembrane protein1 | Chr5:6841025-6842656 REVERSE LENGTH=332 | 201606
isotig16557	2176	AT5G02500.1	651	88.82	653	67	2	69	2015	1	651	0	1134	89	| heat shock cognate protein 70-1 | Chr5:554055-556334 REVERSE LENGTH=651 | 201606
isotig16693	1827	AT2G33150.1	462	77.06	462	105	1	89	1471	1	462	0	639	76	| peroxisomal 3-ketoacyl-CoA thiolase 3 | Chr2:14047814-14050983 REVERSE LENGTH=462 | 201606
isotig17235	967	AT1G09310.1	179	53.38	133	62	0	854	456	4	136	2e-36	132	41	| plant/protein (Protein of unknown function%2C DUF538) | Chr1:3009109-3009648 FORWARD LENGTH=179 | 201606
isotig18662	4182	AT1G10760.3	1399	66.34	1117	370	4	637	3978	286	1399	0	1421	80	| Pyruvate phosphate dikinase%2C PEP/pyruvate binding domain-containing protein | Chr1:3581210-3590043 REVERSE LENGTH=1399 | 201606
isotig19138	2152	AT4G09820.1	518	33.7	540	295	16	244	1839	17	501	1e-80	270	74	| basic helix-loop-helix (bHLH) DNA-binding superfamily protein | Chr4:6182067-6186261 FORWARD LENGTH=518 | 201606
isotig20838	2002	AT5G19210.2	472	66.95	351	109	2	1228	197	122	472	2e-168	495	52	| P-loop containing nucleoside triphosphate hydrolases superfamily protein | Chr5:6461444-6463687 FORWARD LENGTH=472 | 201606
isotig21178	2069	AT5G54510.1	612	69.48	593	169	3	2042	294	21	611	0	875	85	| Auxin-responsive GH3 family protein | Chr5:22131321-22133564 REVERSE LENGTH=612 | 201606
isotig22742	1238	AT3G53620.1	216	83.96	212	34	0	296	931	5	216	2e-131	381	51	| pyrophosphorylase 4 | Chr3:19881491-19883308 FORWARD LENGTH=216 | 201606
isotig23490	1110	AT5G35530.1	248	88	225	27	0	1021	347	1	225	3e-143	410	61	| Ribosomal protein S3 family protein | Chr5:13710355-13712192 REVERSE LENGTH=248 | 201606
isotig24442	970	AT1G24620.1	186	44.7	132	73	0	761	366	37	168	2e-35	130	41	| EF hand calcium-binding protein family | Chr1:8723893-8724453 REVERSE LENGTH=186 | 201606
isotig25258	881	AT1G19650.3	442	44	25	14	0	29	103	86	110	8	28.9	9	| Sec14p-like phosphatidylinositol transfer family protein | Chr1:6797059-6799537 REVERSE LENGTH=442 | 201606
isotig25326	839	AT5G64080.2	178	35.87	92	50	4	202	465	42	128	5e-06	46.6	31	| Bifunctional inhibitor/lipid-transfer protein/seed storage 2S albumin superfamily protein | Chr5:25645475-25646638 REVERSE LENGTH=178 | 201606
isotig27560	5336	AT5G20490.2	1531	77.01	1531	346	4	5059	473	1	1527	0	2358	86	| myosin family protein with Dil | Chr5:6927064-6937380 REVERSE LENGTH=1531 | 201606
isotig27696	4290	AT1G73460.2	1169	53.92	1185	437	26	3838	548	6	1169	0	1068	77	| Protein kinase superfamily protein | Chr1:27620122-27624899 FORWARD LENGTH=1169 | 201606
isotig27900	3624	AT3G11560.4	872	52.88	851	362	13	3325	815	33	858	0	785	69	| LETM1-like protein | Chr3:3639553-3645506 FORWARD LENGTH=872 | 201606
isotig27968	3519	AT1G22610.1	1029	65.3	781	249	10	2582	282	257	1029	0	1024	65	| C2 calcium/lipid-binding plant phosphoribosyltransferase family protein | Chr1:7994478-7997567 FORWARD LENGTH=1029 | 201606
isotig28036	3408	AT1G03060.3	3571	63.77	988	349	5	467	3406	89	1075	0	1167	86	| BEACH-DOMAIN HOMOLOG A1 | Chr1:712971-726891 REVERSE LENGTH=3571 | 201606
isotig28172	3217	AT4G31480.9	948	73.87	953	244	4	73	2931	1	948	0	1384	89	| Coatomer%2C beta subunit | Chr4:15264145-15267384 FORWARD LENGTH=948 | 201606
isotig29872	2200	AT1G27680.1	518	70.81	442	126	3	443	1762	75	515	0	675	60	| ADPGLC-PPase large subunit | Chr1:9631630-9634450 FORWARD LENGTH=518 | 201606
isotig30960	1913	AT5G53970.1	414	41.98	405	224	5	1628	435	5	405	2e-98	311	62	| Tyrosine transaminase family protein | Chr5:21910676-21912594 FORWARD LENGTH=414 | 201606
isotig32456	1663	AT1G48120.1	1340	38.91	329	189	6	679	1662	72	389	4e-55	203	59	| serine/threonine-protein phosphatase 7 long form-like protein | Chr1:17774238-17779624 REVERSE LENGTH=1340 | 201606
isotig32796	1614	AT1G68200.5	308	50.49	206	76	8	698	108	105	293	1e-45	165	37	| Zinc finger C-x8-C-x5-C-x3-H type family protein | Chr1:25562118-25563948 FORWARD LENGTH=308 | 201606
isotig32932	1596	AT4G23160.3	1043	31.2	125	83	1	95	469	232	353	6e-08	56.2	23	| cysteine-rich RECEPTOR-like kinase | Chr4:12129485-12133157 FORWARD LENGTH=1043 | 201606
isotig33068	1579	AT5G56850.7	509	35.29	85	55	0	1279	1025	5	89	1e-10	64.3	16	| hypothetical protein | Chr5:22985432-22987583 REVERSE LENGTH=509 | 201606
isotig33272	1551	AT1G21880.2	416	58.79	313	124	3	1381	443	31	338	5e-112	343	61	| lysm domain GPI-anchored protein 1 precursor | Chr1:7680689-7682526 FORWARD LENGTH=416 | 201606
isotig33680	1500	AT4G31750.3	311	81.39	274	51	0	417	1238	20	293	3e-163	469	55	| HOPW1-1-interacting 2 | Chr4:15364657-15367207 REVERSE LENGTH=311 | 201606
isotig34020	1456	AT1G59710.1	300	53	317	124	7	1379	447	1	298	4e-96	296	64	| actin cross-linking protein (DUF569) | Chr1:21938623-21939673 FORWARD LENGTH=300 | 201606
isotig34156	1441	AT3G07560.1	304	56.35	126	43	4	597	938	179	304	1e-34	133	24	| peroxin 13 | Chr3:2411616-2413310 REVERSE LENGTH=304 | 201606
isotig34700	1383	AT1G33260.2	348	44.3	316	156	7	292	1191	33	344	8e-85	268	65	| Protein kinase superfamily protein | Chr1:12064796-12066114 FORWARD LENGTH=348 | 201606
isotig35108	1347	AT5G61230.1	174	64.9	151	52	1	498	947	6	156	7e-65	210	33	| Ankyrin repeat family protein | Chr5:24628254-24628778 FORWARD LENGTH=174 | 201606
isotig35720	1284	AT1G61520.3	273	87.34	237	30	0	223	933	37	273	3e-129	379	55	| PSI type III chlorophyll a/b-binding protein | Chr1:22700152-22701149 FORWARD LENGTH=273 | 201606
isotig36536	1215	AT3G61910.1	334	27.4	73	50	2	758	543	127	197	8.8	29.3	18	| NAC domain protein 66 | Chr3:22929193-22930407 REVERSE LENGTH=334 | 201606
isotig38304	1084	AT3G12660.1	255	36.25	160	90	4	955	479	22	170	1e-12	68.2	44	| FASCICLIN-like arabinogalactan protein 14 precursor | Chr3:4019060-4019827 FORWARD LENGTH=255 | 201606
isotig38440	1073	AT4G33985.1	154	45.77	142	67	2	205	630	15	146	9e-19	83.2	40	| membrane insertase%2C putative (DUF1685) | Chr4:16288301-16288857 REVERSE LENGTH=154 | 201606
isotig38644	1058	AT3G57040.2	234	55.94	143	43	2	412	780	5	147	7e-36	133	35	| response regulator 9 | Chr3:21110059-21111228 FORWARD LENGTH=234 | 201606
isotig39052	1030	AT3G06350.1	603	55.32	47	21	0	733	593	190	236	5e-09	58.2	14	| dehydroquinate dehydratase%2C putative / shikimate dehydrogenase | Chr3:1924536-1927701 REVERSE LENGTH=603 | 201606
isotig39528	1002	AT5G10800.3	826	41.94	31	18	0	796	888	407	437	5.3	29.6	9	| RNA recognition motif (RRM)-containing protein | Chr5:3413681-3418382 REVERSE LENGTH=826 | 201606
isotig39936	977	AT2G02990.1	230	45.11	235	95	3	881	183	28	230	6e-68	216	72	| ribonuclease 1 | Chr2:873714-874667 FORWARD LENGTH=230 | 201606
isotig41160	912	AT2G33580.1	664	53.33	60	26	2	453	277	357	415	4e-12	67.4	19	| Protein kinase superfamily protein | Chr2:14219848-14221842 REVERSE LENGTH=664 | 201606
isotig42996	833	AT4G22220.1	167	82.54	126	22	0	180	557	29	154	8e-74	227	45	| SufE/NifU family protein | Chr4:11759444-11760881 REVERSE LENGTH=167 | 201606
isotig46668	713	AT3G15680.2	164	52.26	155	54	5	33	437	3	157	3e-39	137	57	| Ran BP2/NZF zinc finger-like superfamily protein | Chr3:5315437-5316048 FORWARD LENGTH=164 | 201606
isotig49660	642	AT1G17420.1	919	68.57	35	10	1	326	427	881	915	4e-08	53.5	16	| lipoxygenase 3 | Chr1:5977512-5981384 FORWARD LENGTH=919 | 201606
isotig51360	606	AT4G27220.1	919	33.33	57	30	1	6	176	595	643	0.73	31.6	28	| NB-ARC domain-containing disease resistance protein | Chr4:13633953-13636712 REVERSE LENGTH=919 | 201606
isotig52516	583	AT2G38900.2	88	35.44	79	51	0	77	313	5	83	5e-07	47	41	| Serine protease inhibitor%2C potato inhibitor I-type family protein | Chr2:16243287-16243893 FORWARD LENGTH=88 | 201606
isotig56528	509	AT4G29735.1	76	64.81	54	19	0	398	237	4	57	6e-18	76.3	32	| transmembrane protein | Chr4:14562962-14564277 REVERSE LENGTH=76 | 201606
isotig01342	1248	AT5G25480.1	383	40.62	32	18	1	792	700	351	382	2.8	30.8	7	| DNA methyltransferase-2 | Chr5:8870069-8872199 REVERSE LENGTH=383 | 201606
isotig03722	1590	AT3G19450.1	365	72.88	365	98	1	1398	307	1	365	1e-143	423	69	| GroES-like zinc-binding alcohol dehydrogenase family protein | Chr3:6744859-6747005 FORWARD LENGTH=365 | 201606
isotig08003	963	AT1G53540.1	157	68.07	166	38	2	816	337	1	157	1e-54	179	50	| HSP20-like chaperones superfamily protein | Chr1:19980510-19980983 FORWARD LENGTH=157 | 201606
isotig11061	984	AT2G09990.1	146	72.22	144	40	0	92	523	3	146	2e-71	222	44	| Ribosomal protein S5 domain 2-like superfamily protein | Chr2:3781442-3781882 FORWARD LENGTH=146 | 201606
isotig11197	2427	AT1G12110.1	590	63.34	581	194	7	214	1944	18	583	0	614	71	| nitrate transporter 1.1 | Chr1:4105341-4109290 FORWARD LENGTH=590 | 201606
isotig11265	2467	AT2G40890.1	508	68.01	347	109	2	1279	2316	163	508	2e-170	507	42	| cytochrome P450%2C family 98%2C subfamily A%2C polypeptide 3 | Chr2:17058291-17060532 REVERSE LENGTH=508 | 201606
isotig11401	1290	AT1G15120.1	69	72.46	69	19	0	852	1058	1	69	2e-28	108	16	| Ubiquinol-cytochrome C reductase hinge protein | Chr1:5203091-5203897 FORWARD LENGTH=69 | 201606
isotig11537	757	AT3G49520.1	388	40	30	15	1	508	428	99	128	3.3	29.6	11	| F-box and associated interaction domains-containing protein | Chr3:18359584-18360750 FORWARD LENGTH=388 | 201606
isotig13234	642	AT2G30500.2	517	33.33	57	33	2	473	303	460	511	0.58	31.6	27	| Kinase interacting (KIP1-like) family protein | Chr2:12998329-13000072 REVERSE LENGTH=517 | 201606
isotig13709	2943	AT5G60570.3	393	61.21	348	133	1	623	1660	46	393	8e-147	446	35	| Galactose oxidase/kelch repeat superfamily protein | Chr5:24348713-24349894 FORWARD LENGTH=393 | 201606
isotig14117	1721	AT4G35920.5	421	44.44	126	69	1	1596	1219	8	132	1e-25	110	22	| PLAC8 family protein | Chr4:17012106-17014192 REVERSE LENGTH=421 | 201606
isotig15545	746	AT3G11910.4	1114	50	24	12	0	154	83	484	507	3.7	29.6	10	| ubiquitin-specific protease 13 | Chr3:3761758-3770290 REVERSE LENGTH=1114 | 201606
isotig16287	5020	AT5G12000.2	616	71.85	437	119	2	1713	406	178	611	5e-163	513	26	| kinase with adenine nucleotide alpha hydrolases-like domain-containing protein | Chr5:3874151-3876358 REVERSE LENGTH=616 | 201606
isotig16558	2173	AT5G02500.1	651	88.97	653	66	2	69	2015	1	651	0	1135	90	| heat shock cognate protein 70-1 | Chr5:554055-556334 REVERSE LENGTH=651 | 201606
isotig16626	1993	AT5G20600.1	532	39.93	273	157	5	107	922	30	296	7e-51	187	41	| ribosomal RNA processing-like protein | Chr5:6966345-6967943 REVERSE LENGTH=532 | 201606
isotig16694	1827	AT2G33150.1	462	77.06	462	105	1	89	1471	1	462	0	639	76	| peroxisomal 3-ketoacyl-CoA thiolase 3 | Chr2:14047814-14050983 REVERSE LENGTH=462 | 201606
isotig16761	1709	AT4G32140.1	394	61.83	317	116	2	1471	527	4	317	3e-110	339	55	| EamA-like transporter family | Chr4:15523037-15525195 REVERSE LENGTH=394 | 201606
isotig16965	2636	AT5G51140.1	395	25	68	50	1	499	296	281	347	5.1	31.2	8	| Pseudouridine synthase family protein | Chr5:20784277-20786793 REVERSE LENGTH=395 | 201606
isotig17236	965	AT1G09310.1	179	54.96	131	59	0	846	454	6	136	1e-36	132	41	| plant/protein (Protein of unknown function%2C DUF538) | Chr1:3009109-3009648 FORWARD LENGTH=179 | 201606
isotig18799	2208	AT2G42810.5	484	80.92	477	91	0	448	1878	7	483	0	837	65	| protein phosphatase 5.2 | Chr2:17812336-17815896 REVERSE LENGTH=484 | 201606
isotig20635	1589	AT2G26930.1	383	73.28	348	91	1	239	1276	32	379	1e-160	467	65	| 4-(cytidine 5'-phospho)-2-C-methyl-D-erithritol kinase | Chr2:11491829-11494229 REVERSE LENGTH=383 | 201606
isotig23491	1114	AT5G35530.1	248	88	225	27	0	1021	347	1	225	3e-143	411	61	| Ribosomal protein S3 family protein | Chr5:13710355-13712192 REVERSE LENGTH=248 | 201606
isotig24443	952	AT1G24620.1	186	44.7	132	73	0	755	360	37	168	7e-36	130	42	| EF hand calcium-binding protein family | Chr1:8723893-8724453 REVERSE LENGTH=186 | 201606
isotig25055	872	AT5G46020.1	164	68.09	141	43	2	161	580	1	140	7e-38	135	48	| 28 kDa heat/acid-stable phosphoprotein-like protein | Chr5:18663075-18664629 REVERSE LENGTH=164 | 201606
isotig25327	818	AT5G64080.2	178	35.87	92	50	4	202	465	42	128	2e-06	47.8	32	| Bifunctional inhibitor/lipid-transfer protein/seed storage 2S albumin superfamily protein | Chr5:25645475-25646638 REVERSE LENGTH=178 | 201606
isotig27969	3522	AT2G40930.2	924	58.24	922	341	9	3339	670	15	924	0	1047	76	| ubiquitin-specific protease 5 | Chr2:17076714-17082192 REVERSE LENGTH=924 | 201606
isotig28785	2691	AT2G26450.1	614	52.68	336	156	3	1386	385	277	611	4e-121	385	37	| Plant invertase/pectin methylesterase inhibitor superfamily | Chr2:11251279-11253446 FORWARD LENGTH=614 | 201606
isotig28921	2602	AT5G27660.1	424	24.6	187	116	7	1322	813	145	323	0.002	42.4	20	| Trypsin family protein with PDZ domain-containing protein | Chr5:9789899-9792136 REVERSE LENGTH=424 | 201606
isotig29465	2344	AT1G06740.1	726	43.78	386	205	5	994	2145	348	723	1e-103	338	49	| MuDR family transposase | Chr1:2071194-2073374 FORWARD LENGTH=726 | 201606
isotig30213	2098	AT5G34940.2	536	56.67	510	210	2	1826	297	37	535	0	603	73	| glucuronidase 3 | Chr5:13235912-13238718 REVERSE LENGTH=536 | 201606
isotig31981	1736	AT2G44770.1	266	75	264	66	0	1408	617	1	264	2e-142	417	46	| ELMO/CED-12 family protein | Chr2:18457817-18459886 FORWARD LENGTH=266 | 201606
isotig32797	1618	AT2G33620.4	351	51.95	333	122	10	372	1340	47	351	1e-64	218	60	| AT hook motif DNA-binding family protein | Chr2:14234749-14236563 FORWARD LENGTH=351 | 201606
isotig32865	1610	AT2G46510.1	566	47.85	163	73	2	937	485	391	553	6e-36	141	28	| ABA-inducible BHLH-type transcription factor | Chr2:19091187-19092887 REVERSE LENGTH=566 | 201606
isotig33001	1586	AT4G24670.2	440	51.78	365	166	5	246	1328	76	434	3e-122	370	68	| tryptophan aminotransferase related 2 | Chr4:12727940-12730694 REVERSE LENGTH=440 | 201606
isotig33341	1542	AT5G08170.1	383	67.2	372	113	4	209	1303	8	377	0	521	71	| porphyromonas-type peptidyl-arginine deiminase family protein | Chr5:2628663-2631047 REVERSE LENGTH=383 | 201606
isotig33749	1492	AT5G23120.1	403	88.04	326	39	0	270	1247	78	403	0	572	66	| photosystem II stability/assembly factor%2C chloroplast (HCF136) | Chr5:7778154-7780463 FORWARD LENGTH=403 | 201606
isotig33953	1462	AT5G64700.1	359	47.02	319	153	3	1	924	24	337	2e-78	253	63	| nodulin MtN21 /EamA-like transporter family protein | Chr5:25865190-25866845 REVERSE LENGTH=359 | 201606
isotig34157	1441	AT4G16270.1	348	62.5	304	103	5	268	1173	54	348	5e-117	352	63	| peroxidase superfamily protein | Chr4:9205080-9206483 FORWARD LENGTH=348 | 201606
isotig34361	1420	AT3G02680.1	542	32	50	34	0	224	75	166	215	1	32.7	11	| nijmegen breakage syndrome 1 | Chr3:576378-579226 FORWARD LENGTH=542 | 201606
isotig36197	1245	AT1G55520.4	200	93	200	14	0	219	818	1	200	5e-132	382	48	| TATA binding protein 2 | Chr1:20726150-20727483 REVERSE LENGTH=200 | 201606
isotig38033	1100	AT4G36130.1	258	92.02	238	19	0	40	753	1	238	9e-163	461	65	| Ribosomal protein L2 family | Chr4:17097613-17098656 FORWARD LENGTH=258 | 201606
isotig38237	1079	AT3G61320.1	410	66.48	179	60	0	157	693	216	394	4e-73	236	50	| Bestrophin-like protein | Chr3:22694002-22695474 FORWARD LENGTH=410 | 201606
isotig38509	1066	AT1G48330.1	75	44.93	69	35	1	502	708	1	66	1e-12	64.3	19	| SsrA-binding protein | Chr1:17863897-17864124 FORWARD LENGTH=75 | 201606
isotig39393	1010	ATMG00860.1	158	42.28	149	84	1	802	362	1	149	6e-36	130	44	| DNA/RNA polymerases superfamily protein | ChrM:235916-236392 FORWARD LENGTH=158 | 201606
isotig39937	977	AT2G46320.1	361	41.03	39	23	0	794	678	70	108	5.5	29.6	12	| Mitochondrial substrate carrier family protein | Chr2:19015998-19018020 FORWARD LENGTH=361 | 201606
isotig40345	950	AT1G49610.1	354	39.29	28	17	0	52	135	150	177	0.95	32	9	| F-box family protein | Chr1:18361679-18363192 REVERSE LENGTH=354 | 201606
isotig41093	923	AT1G70410.3	258	59.7	201	80	1	826	227	46	246	2e-84	259	65	| beta carbonic anhydrase 4 | Chr1:26534167-26536505 REVERSE LENGTH=258 | 201606
isotig44425	781	AT2G19350.1	103	68.93	103	32	0	134	442	1	103	2e-32	117	40	| transmembrane protein (DUF872) | Chr2:8376329-8377097 FORWARD LENGTH=103 | 201606
isotig45037	762	AT1G16825.1	155	70.54	129	38	0	94	480	12	140	8e-45	151	51	| Reticulon family protein | Chr1:5758877-5760340 FORWARD LENGTH=155 | 201606
isotig46261	723	AT4G15000.1	135	82.35	136	23	1	635	228	1	135	5e-69	213	56	| Ribosomal L27e protein family | Chr4:8571896-8572303 FORWARD LENGTH=135 | 201606
isotig46737	711	AT2G19900.2	482	53.41	88	37	2	628	371	290	375	2e-19	87.8	36	| NADP-malic enzyme 1 | Chr2:8592106-8594923 REVERSE LENGTH=482 | 201606
isotig47349	695	AT3G20800.1	316	68.42	95	29	1	2	286	223	316	2e-37	136	41	| Cell differentiation%2C Rcd1-like protein | Chr3:7271412-7273897 REVERSE LENGTH=316 | 201606
isotig47485	684	AT3G20750.1	208	37.5	48	26	2	302	171	159	206	1.9	30	19	| GATA transcription factor 29 | Chr3:7255016-7256140 FORWARD LENGTH=208 | 201606
isotig47961	676	AT5G35090.1	159	46.43	56	21	3	303	470	102	148	0.0002	41.2	25	| hypothetical protein | Chr5:13358536-13359015 FORWARD LENGTH=159 | 201606
isotig00396	2170	AT3G60750.1	741	86.01	679	94	1	5	2041	63	740	0	1210	94	| Transketolase | Chr3:22454004-22456824 FORWARD LENGTH=741 | 201606
isotig03723	1586	AT3G19450.1	365	72.88	365	98	1	1394	303	1	365	9e-144	423	69	| GroES-like zinc-binding alcohol dehydrogenase family protein | Chr3:6744859-6747005 FORWARD LENGTH=365 | 201606
isotig05557	2974	AT4G39090.1	368	69.36	346	96	5	136	1170	29	365	1e-162	486	35	| Papain family cysteine protease | Chr4:18215826-18217326 REVERSE LENGTH=368 | 201606
isotig08004	963	AT1G53540.1	157	68.67	166	37	2	816	337	1	157	1e-55	182	50	| HSP20-like chaperones superfamily protein | Chr1:19980510-19980983 FORWARD LENGTH=157 | 201606
isotig08412	2173	AT5G64440.1	607	43.73	606	324	7	132	1913	5	605	5e-155	468	82	| fatty acid amide hydrolase | Chr5:25766229-25770260 FORWARD LENGTH=607 | 201606
isotig09840	1269	AT1G03250.1	245	53.65	233	106	2	1060	368	12	244	1e-79	250	55	| R3H domain protein | Chr1:793576-795159 REVERSE LENGTH=245 | 201606
isotig09974	1012	AT5G02560.1	153	92.16	102	8	0	662	357	25	126	3e-45	155	30	| histone H2A 12 | Chr5:575437-576456 FORWARD LENGTH=153 | 201606
isotig10994	907	AT4G13270.1	215	36.6	153	91	3	60	509	64	213	2e-26	105	50	| Late embryogenesis abundant (LEA) hydroxyproline-rich glycoprotein family | Chr4:7731280-7732902 FORWARD LENGTH=215 | 201606
isotig11062	752	AT2G09990.1	146	73.61	144	38	0	87	518	3	146	2e-73	224	57	| Ribosomal protein S5 domain 2-like superfamily protein | Chr2:3781442-3781882 FORWARD LENGTH=146 | 201606
isotig11198	2435	AT1G12110.1	590	63.34	581	194	7	214	1944	18	583	0	614	71	| nitrate transporter 1.1 | Chr1:4105341-4109290 FORWARD LENGTH=590 | 201606
isotig11402	1288	AT1G15120.1	69	72.46	69	19	0	850	1056	1	69	2e-28	108	16	| Ubiquinol-cytochrome C reductase hinge protein | Chr1:5203091-5203897 FORWARD LENGTH=69 | 201606
isotig12079	3594	AT4G33150.3	482	60.77	441	166	3	1523	201	49	482	9e-177	534	37	| lysine-ketoglutarate reductase/saccharopine dehydrogenase bifunctional enzyme | Chr4:15985479-15988055 REVERSE LENGTH=482 | 201606
isotig12963	1212	AT5G54540.1	297	30.37	214	106	8	132	728	74	259	9e-12	66.2	49	| Uncharacterized conserved protein (UCP012943) | Chr5:22156604-22157857 FORWARD LENGTH=297 | 201606
isotig14050	2278	AT1G07630.1	662	62.89	415	125	5	1552	368	257	662	1e-166	501	52	| pol-like 5 | Chr1:2349189-2351437 FORWARD LENGTH=662 | 201606
isotig14118	1546	AT4G35920.5	421	43.65	126	70	1	1421	1044	8	132	9e-25	107	24	| PLAC8 family protein | Chr4:17012106-17014192 REVERSE LENGTH=421 | 201606
isotig14526	1414	AT4G03210.1	290	52.43	288	106	3	193	1056	28	284	9e-104	315	61	| xyloglucan endotransglucosylase/hydrolase 9 | Chr4:1416019-1417197 FORWARD LENGTH=290 | 201606
isotig16088	1009	AT4G18040.1	235	73.8	187	49	0	158	718	48	234	3e-102	305	56	| eukaryotic translation initiation factor 4E | Chr4:10016724-10018151 REVERSE LENGTH=235 | 201606
isotig16356	3230	AT3G57880.4	773	83.38	776	124	4	2772	451	1	773	0	1320	72	| Calcium-dependent lipid-binding (CaLB domain) plant phosphoribosyltransferase family protein | Chr3:21431198-21433519 REVERSE LENGTH=773 | 201606
isotig16627	1996	AT5G20600.1	532	39.93	273	157	5	107	922	30	296	1e-47	177	41	| ribosomal RNA processing-like protein | Chr5:6966345-6967943 REVERSE LENGTH=532 | 201606
isotig16695	1826	AT3G62120.3	517	79.46	482	98	1	1626	181	37	517	0	762	79	| Class II aaRS and biotin synthetases superfamily protein | Chr3:23001227-23003849 REVERSE LENGTH=517 | 201606
isotig16830	1589	AT3G24160.1	364	40.39	359	189	9	1390	353	18	364	7e-67	224	65	| putative type 1 membrane protein | Chr3:8726241-8729023 FORWARD LENGTH=364 | 201606
isotig18188	3993	AT1G51940.1	651	51.96	331	153	2	1197	223	321	651	1e-96	327	24	| protein kinase family protein / peptidoglycan-binding LysM domain-containing protein | Chr1:19296092-19298941 REVERSE LENGTH=651 | 201606
isotig18664	2429	AT1G65730.1	688	44.38	703	359	12	110	2203	10	685	4e-177	530	86	| YELLOW STRIPE like 7 | Chr1:24442639-24446122 FORWARD LENGTH=688 | 201606
isotig20568	1780	AT5G08370.2	370	48.48	33	17	0	301	203	293	325	4.5	30.8	6	| alpha-galactosidase 2 | Chr5:2691116-2693441 REVERSE LENGTH=370 | 201606
isotig20840	1987	AT4G02080.1	193	93.68	95	6	0	1324	1608	99	193	1e-46	166	14	| secretion-associated RAS super family 2 | Chr4:921554-922547 FORWARD LENGTH=193 | 201606
isotig20908	1686	AT5G56560.2	418	22.51	431	282	15	142	1335	7	418	1e-11	67.4	71	| FBD%2C F-box and Leucine Rich Repeat domains containing protein | Chr5:22899724-22901985 FORWARD LENGTH=418 | 201606
isotig21180	2101	AT3G16270.3	690	41.3	46	24	2	585	722	509	551	2.3	32.3	7	| ENTH/VHS family protein | Chr3:5513701-5516540 FORWARD LENGTH=690 | 201606
isotig22540	1328	AT3G27210.1	234	34.94	166	89	4	459	947	82	231	1e-12	67.8	37	| hypothetical protein | Chr3:10045458-10047222 REVERSE LENGTH=234 | 201606
isotig23288	1143	AT5G61210.2	300	62.5	216	77	3	924	286	78	292	1e-87	271	56	| soluble N-ethylmaleimide-sensitive factor adaptor protein 33 | Chr5:24624027-24625366 FORWARD LENGTH=300 | 201606
isotig23560	1089	AT3G52850.1	623	38.24	34	21	0	278	177	456	489	2	31.2	9	| vacuolar sorting receptor homolog 1 | Chr3:19587999-19591690 FORWARD LENGTH=623 | 201606
isotig23832	1064	AT5G58030.1	195	93.26	193	13	0	912	334	1	193	2e-131	378	54	| Transport protein particle (TRAPP) component | Chr5:23487021-23488483 REVERSE LENGTH=195 | 201606
isotig24580	951	AT4G04990.1	303	53.57	28	13	0	246	163	263	290	0.012	37.7	9	| serine/arginine repetitive matrix-like protein (DUF761) | Chr4:2555090-2557046 FORWARD LENGTH=303 | 201606
isotig25192	870	AT4G24130.1	157	62.2	127	48	0	133	513	9	135	1e-51	170	44	| DUF538 family protein (Protein of unknown function%2C DUF538) | Chr4:12527861-12528423 FORWARD LENGTH=157 | 201606
isotig28922	2603	AT5G09670.2	546	56.96	560	171	19	710	2314	16	530	5e-180	535	62	| loricrin-like protein | Chr5:2996109-2997749 REVERSE LENGTH=546 | 201606
isotig29330	2401	AT5G58300.3	654	59.09	616	238	9	2063	240	42	651	0	603	76	| Leucine-rich repeat protein kinase family protein | Chr5:23572821-23574871 FORWARD LENGTH=654 | 201606
isotig29466	2330	AT3G50780.2	520	50.65	535	222	10	1988	420	1	505	5e-172	510	67	| BTB/POZ domain protein | Chr3:18875662-18877341 REVERSE LENGTH=520 | 201606
isotig29670	2271	AT5G01320.1	603	78.91	607	123	2	113	1930	1	603	0	952	80	| Thiamine pyrophosphate dependent pyruvate decarboxylase family protein | Chr5:129484-131625 REVERSE LENGTH=603 | 201606
isotig29738	2246	AT1G62750.1	783	87.05	664	86	0	2245	254	112	775	0	1207	89	| Translation elongation factor EFG/EF2 protein | Chr1:23233622-23236321 REVERSE LENGTH=783 | 201606
isotig30486	2019	AT3G04290.1	366	67.65	340	105	4	288	1307	30	364	6e-163	477	51	| Li-tolerant lipase 1 | Chr3:1133620-1136223 REVERSE LENGTH=366 | 201606
isotig30894	1929	AT1G21200.2	443	44.73	351	149	6	1471	527	82	423	1e-81	268	49	| sequence-specific DNA binding transcription factor | Chr1:7421483-7422814 FORWARD LENGTH=443 | 201606
isotig31030	1898	AT1G22410.1	527	86.12	454	63	0	133	1494	72	525	0	842	72	| Class-II DAHP synthetase family protein | Chr1:7912120-7914742 FORWARD LENGTH=527 | 201606
isotig31982	1733	AT5G06740.1	652	39.06	233	87	7	969	358	401	607	3e-35	141	35	| Concanavalin A-like lectin protein kinase family protein | Chr5:2084094-2086052 FORWARD LENGTH=652 | 201606
isotig32390	1678	AT5G46110.4	415	86.15	296	41	0	414	1301	99	394	4e-178	514	53	| Glucose-6-phosphate/phosphate translocator-like protein | Chr5:18697606-18700223 FORWARD LENGTH=415 | 201606
isotig33410	1522	AT3G23460.1	305	32.61	46	29	1	945	814	8	53	9.3	29.3	9	| S-adenosyl-L-methionine-dependent methyltransferases superfamily protein | Chr3:8412319-8414319 FORWARD LENGTH=305 | 201606
isotig35314	1321	AT5G63380.1	562	41.44	263	134	5	981	232	105	360	2e-50	182	57	| AMP-dependent synthetase and ligase family protein | Chr5:25387581-25390026 REVERSE LENGTH=562 | 201606
isotig35858	1271	AT1G21240.2	480	46.63	208	111	0	638	1261	199	406	4e-55	192	49	| wall associated kinase 3 | Chr1:7434303-7436702 FORWARD LENGTH=480 | 201606
isotig37422	1146	AT3G61220.1	296	46.82	299	141	6	990	106	12	296	3e-78	247	77	| NAD(P)-binding Rossmann-fold superfamily protein | Chr3:22663025-22664316 FORWARD LENGTH=296 | 201606
isotig37966	1105	AT4G13080.1	295	46.89	273	126	7	208	1023	39	293	5e-80	251	74	| xyloglucan endotransglucosylase/hydrolase 1 | Chr4:7626612-7628376 REVERSE LENGTH=295 | 201606
isotig38170	1092	AT3G48040.1	208	90.11	182	18	0	994	449	1	182	6e-120	350	50	| RHO-related protein from plants 10 | Chr3:17731561-17733241 FORWARD LENGTH=208 | 201606
isotig40210	960	AT4G14660.3	178	51.43	175	84	1	794	273	1	175	2e-62	199	54	| RNA polymerase Rpb7-like%2C N-terminal domain-containing protein | Chr4:8406500-8407036 REVERSE LENGTH=178 | 201606
isotig40414	945	AT1G75950.1	160	69.57	161	43	1	809	327	6	160	1e-63	202	51	| S phase kinase-associated protein 1 | Chr1:28516715-28517454 FORWARD LENGTH=160 | 201606
isotig41094	916	AT3G18590.1	188	52.94	102	45	1	691	395	26	127	1e-31	119	32	| early nodulin-like protein 5 | Chr3:6398670-6399337 FORWARD LENGTH=188 | 201606
isotig48166	679	AT3G45980.1	150	94.44	90	5	0	258	527	59	148	6e-48	158	40	| Histone superfamily protein | Chr3:16897492-16897944 REVERSE LENGTH=150 | 201606
isotig50682	620	AT4G31820.1	571	41.94	31	18	0	91	183	497	527	0.74	31.2	15	| Phototropic-responsive NPH3 family protein | Chr4:15390788-15393627 REVERSE LENGTH=571 | 201606
isotig51362	607	AT1G80560.1	405	38.71	31	19	0	478	386	358	388	1.2	30.4	15	| isopropylmalate dehydrogenase 2 | Chr1:30287833-30290126 FORWARD LENGTH=405 | 201606
isotig55306	532	AT2G32370.1	725	52.17	23	9	1	386	324	398	420	9.7	27.7	12	| homeodomain GLABROUS 3 | Chr2:13742408-13745840 FORWARD LENGTH=725 | 201606
isotig02704	1613	AT5G60390.3	449	97.85	279	6	0	65	901	1	279	0	567	52	| GTP binding Elongation factor Tu family protein | Chr5:24289226-24290675 FORWARD LENGTH=449 | 201606
isotig03724	1586	AT3G19450.1	365	72.6	365	99	1	1394	303	1	365	9e-144	423	69	| GroES-like zinc-binding alcohol dehydrogenase family protein | Chr3:6744859-6747005 FORWARD LENGTH=365 | 201606
isotig06849	4277	AT1G07160.1	380	58.75	257	100	4	3181	3942	123	376	4e-92	305	18	| Protein phosphatase 2C family protein | Chr1:2198155-2199678 REVERSE LENGTH=380 | 201606
isotig07801	1159	AT1G47980.1	315	47.16	282	147	2	1003	158	30	309	4e-74	237	73	| desiccation-like protein | Chr1:17691985-17693818 REVERSE LENGTH=315 | 201606
isotig08005	887	AT3G46230.1	156	67.47	166	38	2	816	337	1	156	3e-54	177	54	| heat shock protein 17.4 | Chr3:16984263-16984733 REVERSE LENGTH=156 | 201606
isotig09841	1253	AT1G03250.1	245	53.69	244	107	3	1081	368	1	244	5e-83	258	57	| R3H domain protein | Chr1:793576-795159 REVERSE LENGTH=245 | 201606
isotig11403	1288	AT1G15120.1	69	72.46	69	19	0	850	1056	1	69	2e-28	108	16	| Ubiquinol-cytochrome C reductase hinge protein | Chr1:5203091-5203897 FORWARD LENGTH=69 | 201606
isotig11539	1108	AT3G55120.1	246	63.68	190	69	0	978	409	35	224	8e-81	251	51	| Chalcone-flavanone isomerase family protein | Chr3:20430248-20431415 REVERSE LENGTH=246 | 201606
isotig13439	2835	AT4G27745.4	106	58.33	96	40	0	2406	2119	9	104	3e-32	124	10	| Yippee family putative zinc-binding protein | Chr4:13840530-13841279 FORWARD LENGTH=106 | 201606
isotig14119	1899	AT3G61490.3	476	66.39	357	109	3	487	1527	120	475	7e-166	487	55	| Pectin lyase-like superfamily protein | Chr3:22758439-22760137 FORWARD LENGTH=476 | 201606
isotig14527	1403	AT4G03210.1	290	52.05	292	109	3	193	1068	28	288	2e-103	315	62	| xyloglucan endotransglucosylase/hydrolase 9 | Chr4:1416019-1417197 FORWARD LENGTH=290 | 201606
isotig14663	989	AT3G16780.1	209	88.65	185	21	0	913	359	1	185	2e-97	291	56	| Ribosomal protein L19e family protein | Chr3:5708982-5710249 FORWARD LENGTH=209 | 201606
isotig15003	1102	AT4G25780.1	190	47.83	138	65	3	548	943	54	190	5e-36	132	36	| CAP (Cysteine-rich secretory proteins%2C Antigen 5%2C and Pathogenesis-related 1 protein) superfamily protein | Chr4:13121107-13121679 FORWARD LENGTH=190 | 201606
isotig15071	1086	AT2G27510.1	155	54.84	155	66	2	839	387	1	155	3e-49	166	42	| ferredoxin 3 | Chr2:11758281-11758748 REVERSE LENGTH=155 | 201606
isotig16089	978	AT4G18040.1	235	73.8	187	49	0	158	718	48	234	2e-102	305	57	| eukaryotic translation initiation factor 4E | Chr4:10016724-10018151 REVERSE LENGTH=235 | 201606
isotig16628	2001	AT1G77380.1	476	69.31	466	136	3	1781	399	9	472	0	660	69	| amino acid permease 3 | Chr1:29075201-29077252 REVERSE LENGTH=476 | 201606
isotig16696	1826	AT3G62120.3	517	79.05	482	100	1	1626	181	37	517	0	761	79	| Class II aaRS and biotin synthetases superfamily protein | Chr3:23001227-23003849 REVERSE LENGTH=517 | 201606
isotig16831	1603	AT5G16510.2	348	64.52	341	117	3	1250	234	5	343	3e-158	459	63	| Alpha-1%2C4-glucan-protein synthase family protein | Chr5:5393296-5394342 FORWARD LENGTH=348 | 201606
isotig18665	2385	AT1G65730.1	688	44.38	703	359	12	110	2203	10	685	3e-177	530	88	| YELLOW STRIPE like 7 | Chr1:24442639-24446122 FORWARD LENGTH=688 | 201606
isotig19141	2021	AT5G45290.2	546	50	264	107	8	986	1750	250	497	2e-46	174	38	| RING/U-box superfamily protein | Chr5:18350011-18352092 REVERSE LENGTH=546 | 201606
isotig19413	1946	AT2G46270.3	382	70	80	24	0	1055	816	248	327	3e-26	112	12	| G-box binding factor 3 | Chr2:19000859-19002901 FORWARD LENGTH=382 | 201606
isotig19889	1756	AT4G13930.1	471	86.41	471	64	0	1691	279	1	471	0	840	80	| serine hydroxymethyltransferase 4 | Chr4:8048013-8050021 REVERSE LENGTH=471 | 201606
isotig20025	1813	AT5G13930.1	395	83.5	394	63	2	133	1311	3	395	0	660	65	| Chalcone and stilbene synthase family protein | Chr5:4488762-4490035 FORWARD LENGTH=395 | 201606
isotig20637	1432	AT1G65680.1	273	43.15	248	131	5	1239	505	33	273	7e-62	206	51	| expansin B2 | Chr1:24427266-24428399 FORWARD LENGTH=273 | 201606
isotig22405	1288	AT3G07560.1	304	54.72	106	37	3	652	368	199	304	3e-28	114	22	| peroxin 13 | Chr3:2411616-2413310 REVERSE LENGTH=304 | 201606
isotig22541	1208	AT3G27210.1	234	34.94	166	89	4	459	947	82	231	1e-12	67.8	40	| hypothetical protein | Chr3:10045458-10047222 REVERSE LENGTH=234 | 201606
isotig23289	1136	AT5G61210.2	300	62.5	216	77	3	924	286	78	292	5e-88	272	56	| soluble N-ethylmaleimide-sensitive factor adaptor protein 33 | Chr5:24624027-24625366 FORWARD LENGTH=300 | 201606
isotig23833	1052	AT5G58030.1	195	93.26	193	13	0	912	334	1	193	5e-131	377	55	| Transport protein particle (TRAPP) component | Chr5:23487021-23488483 REVERSE LENGTH=195 | 201606
isotig24037	960	AT5G56550.1	172	50	68	28	1	390	575	77	144	1e-10	60.5	19	| oxidative stress 3 | Chr5:22895847-22896502 REVERSE LENGTH=172 | 201606
isotig24581	932	AT4G04990.1	303	50	28	14	0	194	111	263	290	0.077	35	9	| serine/arginine repetitive matrix-like protein (DUF761) | Chr4:2555090-2557046 FORWARD LENGTH=303 | 201606
isotig24649	925	AT1G22450.1	191	91.89	74	6	0	391	612	117	190	7e-48	162	24	| cytochrome C oxidase 6B | Chr1:7925447-7926918 FORWARD LENGTH=191 | 201606
isotig25193	831	AT4G24130.1	157	62.2	127	48	0	133	513	9	135	9e-52	170	46	| DUF538 family protein (Protein of unknown function%2C DUF538) | Chr4:12527861-12528423 FORWARD LENGTH=157 | 201606
isotig25329	834	AT3G12920.1	335	39.58	48	28	1	62	202	207	254	1.6	30.8	17	| SBP (S-ribonuclease binding protein) family protein | Chr3:4122127-4123323 REVERSE LENGTH=335 | 201606
isotig25941	734	AT1G74670.1	101	64.56	79	28	0	558	322	23	101	5e-29	108	32	| Gibberellin-regulated family protein | Chr1:28053378-28053893 FORWARD LENGTH=101 | 201606
isotig28515	2864	AT4G34100.2	1107	35.09	513	261	7	1610	237	569	1064	2e-76	273	48	| RING/U-box superfamily protein | Chr4:16330590-16334864 FORWARD LENGTH=1107 | 201606
isotig28923	2602	AT1G15460.2	683	64.85	660	224	3	200	2155	13	672	0	881	75	| HCO3- transporter family | Chr1:5310196-5313376 REVERSE LENGTH=683 | 201606
isotig29059	2535	AT5G66420.2	754	68.4	750	225	5	160	2373	4	753	0	927	87	| TIM-barrel signal transduction protein | Chr5:26521893-26524986 REVERSE LENGTH=754 | 201606
isotig29603	2298	AT5G49900.3	957	57.48	715	295	6	2297	171	226	937	0	697	93	| Beta-glucosidase%2C GBA2 type family protein | Chr5:20297235-20302019 REVERSE LENGTH=957 | 201606
isotig30759	1960	AT4G21120.1	594	68.38	544	168	2	1933	302	22	561	0	651	83	| amino acid transporter 1 | Chr4:11270318-11273775 FORWARD LENGTH=594 | 201606
isotig31099	1885	AT4G35230.1	512	77.17	460	101	2	1655	276	55	510	0	741	73	| BR-signaling kinase 1 | Chr4:16755325-16758041 REVERSE LENGTH=512 | 201606
isotig31371	1836	AT4G33510.1	507	75.51	445	109	0	1615	281	51	495	0	719	73	| 3-deoxy-d-arabino-heptulosonate 7-phosphate synthase | Chr4:16116496-16118549 FORWARD LENGTH=507 | 201606
isotig31711	1777	AT4G37210.1	492	43.7	270	128	5	1119	370	217	482	1e-42	161	42	| Tetratricopeptide repeat (TPR)-like superfamily protein | Chr4:17512376-17514421 FORWARD LENGTH=492 | 201606
isotig32459	1661	AT1G53645.1	523	37.29	59	24	2	1333	1509	390	435	0.21	35	11	| hydroxyproline-rich glycoprotein family protein | Chr1:20026434-20028587 REVERSE LENGTH=523 | 201606
isotig33343	1542	AT5G45910.1	372	46.22	344	174	6	278	1279	27	369	1e-98	306	65	| GDSL-like Lipase/Acylhydrolase superfamily protein | Chr5:18620420-18622264 REVERSE LENGTH=372 | 201606
isotig33411	1534	AT5G59210.2	433	24.21	95	66	1	883	1149	243	337	5.8	30.4	17	| myosin heavy chain-like protein | Chr5:23890802-23893619 REVERSE LENGTH=433 | 201606
isotig33547	1511	AT1G61810.4	424	30.53	95	43	6	967	1194	318	408	2.2	31.6	15	| beta-glucosidase 45 | Chr1:22830035-22832314 FORWARD LENGTH=424 | 201606
isotig33751	1491	AT1G33710.1	210	27.57	185	123	3	724	1254	3	184	5e-09	57	36	| RNA-directed DNA polymerase (reverse transcriptase)-related family protein | Chr1:12219657-12220289 FORWARD LENGTH=210 | 201606
isotig33819	1481	AT4G00350.1	542	64.78	318	111	1	5	958	214	530	4e-136	408	64	| MATE efflux family protein | Chr4:151978-153988 FORWARD LENGTH=542 | 201606
isotig33955	1461	AT2G44880.1	555	55.77	156	69	0	2	469	394	549	3e-50	182	32	| Pentatricopeptide repeat (PPR-like) superfamily protein | Chr2:18505239-18506906 FORWARD LENGTH=555 | 201606
isotig34023	1451	AT2G34620.1	303	59.67	243	98	0	207	935	54	296	6e-98	301	50	| Mitochondrial transcription termination factor family protein | Chr2:14577196-14578203 FORWARD LENGTH=303 | 201606
isotig34839	1370	AT1G02890.1	1246	58.16	196	23	2	1127	540	1018	1154	2e-58	210	43	| AAA-type ATPase family protein | Chr1:645372-651797 REVERSE LENGTH=1246 | 201606
isotig35519	1304	AT1G78440.1	329	32.56	43	25	1	484	356	197	235	8.7	29.3	10	| gibberellin 2-beta-dioxygenase | Chr1:29511772-29512990 REVERSE LENGTH=329 | 201606
isotig35587	1297	AT1G64970.1	348	69.44	288	85	2	1153	299	60	347	1e-145	423	66	| gamma-tocopherol methyltransferase | Chr1:24134337-24135993 REVERSE LENGTH=348 | 201606
isotig35995	1260	AT3G50760.1	341	60.8	324	109	6	88	1047	24	333	5e-123	365	76	| galacturonosyltransferase-like 2 | Chr3:18868074-18869099 FORWARD LENGTH=341 | 201606
isotig36131	1249	AT1G22650.2	468	38.46	39	24	0	608	492	76	114	2.7	30.8	9	| Plant neutral invertase family protein | Chr1:8014025-8015647 REVERSE LENGTH=468 | 201606
isotig36403	1226	AT5G55050.1	376	33.52	349	217	8	1124	93	38	376	1e-58	199	84	| GDSL-like Lipase/Acylhydrolase superfamily protein | Chr5:22337745-22339741 FORWARD LENGTH=376 | 201606
isotig37151	1167	AT4G34410.1	268	46.89	177	71	2	949	488	24	200	7e-24	100	40	| redox responsive transcription factor 1 | Chr4:16451992-16452798 FORWARD LENGTH=268 | 201606
isotig37355	1150	AT3G07880.1	240	67.05	176	58	0	889	362	64	239	2e-81	253	46	| Immunoglobulin E-set superfamily protein | Chr3:2514175-2515544 FORWARD LENGTH=240 | 201606
isotig37967	1108	AT1G06680.1	263	64.96	254	75	2	103	822	1	254	2e-97	294	65	| photosystem II subunit P-1 | Chr1:2047940-2049186 FORWARD LENGTH=263 | 201606
isotig40483	945	AT3G22142.1	1480	60.71	84	32	1	251	502	1397	1479	4e-25	108	27	| Bifunctional inhibitor/lipid-transfer protein/seed storage 2S albumin superfamily protein | Chr3:7803604-7808046 REVERSE LENGTH=1480 | 201606
isotig41571	893	AT1G08620.4	1209	35.19	54	29	1	846	703	1086	1139	3.9	30	16	| Transcription factor jumonji (jmj) family protein / zinc finger (C5HC2 type) family protein | Chr1:2737554-2743370 FORWARD LENGTH=1209 | 201606
isotig41639	890	AT2G45760.1	207	29.63	135	79	6	84	473	9	132	2e-07	51.6	44	| BON association protein 2 | Chr2:18847125-18847748 REVERSE LENGTH=207 | 201606
isotig42047	872	AT1G12440.3	168	38	150	69	1	356	733	19	168	2e-24	98.6	43	| A20/AN1-like zinc finger family protein | Chr1:4241816-4242322 REVERSE LENGTH=168 | 201606
isotig42183	867	AT5G42480.2	708	52.63	19	9	0	83	27	407	425	7	29.3	7	| Chaperone DnaJ-domain superfamily protein | Chr5:16985295-16987962 FORWARD LENGTH=708 | 201606
isotig42863	837	AT1G49850.1	250	39.24	158	74	4	44	517	109	244	1e-18	83.6	57	| RING/U-box superfamily protein | Chr1:18455326-18456444 REVERSE LENGTH=250 | 201606
isotig43883	794	AT5G51100.4	230	41.67	24	14	0	8	79	58	81	6.8	28.5	9	| Fe superoxide dismutase 2 | Chr5:20773847-20775635 REVERSE LENGTH=230 | 201606
isotig44223	788	AT1G75690.1	154	77.23	101	23	0	208	510	45	145	7e-50	165	38	| DnaJ/Hsp40 cysteine-rich domain superfamily protein | Chr1:28422273-28423170 REVERSE LENGTH=154 | 201606
isotig47419	693	AT5G23110.1	4706	25.58	86	61	2	153	407	771	854	4.5	29.3	37	| Zinc finger%2C C3HC4 type (RING finger) family protein | Chr5:7758307-7775509 FORWARD LENGTH=4706 | 201606
isotig48031	678	AT3G10740.4	697	43.33	30	17	0	250	161	666	695	5.3	28.9	13	| alpha-L-arabinofuranosidase 1 | Chr3:3361031-3364630 REVERSE LENGTH=697 | 201606
isotig50207	629	AT3G07990.1	459	28.79	66	42	3	508	317	197	259	5.9	28.5	31	| serine carboxypeptidase-like 27 | Chr3:2552544-2554644 FORWARD LENGTH=459 | 201606
isotig52043	594	AT1G49780.1	421	40.62	32	19	0	460	555	311	342	4.6	28.9	16	| plant U-box 26 | Chr1:18429024-18430289 REVERSE LENGTH=421 | 201606
isotig53063	573	AT5G27470.1	451	38.1	42	26	0	377	252	14	55	6.6	28.1	22	| seryl-tRNA synthetase / serine-tRNA ligase | Chr5:9695087-9697154 FORWARD LENGTH=451 | 201606
contig00131	1963	AT4G16820.1	517	31.34	67	41	2	1481	1681	225	286	7.7	30.4	10	| alpha/beta-Hydrolases superfamily protein | Chr4:9467563-9469116 FORWARD LENGTH=517 | 201606
isotig07530	2320	AT3G43720.1	193	29.03	93	56	3	1820	1545	32	115	0.063	36.6	12	| Bifunctional inhibitor/lipid-transfer protein/seed storage 2S albumin superfamily protein | Chr3:15615549-15617099 REVERSE LENGTH=193 | 201606
isotig08006	885	AT3G46230.1	156	68.07	166	37	2	738	259	1	156	4e-51	169	54	| heat shock protein 17.4 | Chr3:16984263-16984733 REVERSE LENGTH=156 | 201606
isotig10248	1439	AT1G76470.1	325	49.36	314	152	4	1297	368	15	325	3e-80	256	65	| NAD(P)-binding Rossmann-fold superfamily protein | Chr1:28689955-28691405 REVERSE LENGTH=325 | 201606
isotig11268	1941	AT3G02360.2	486	85.18	479	67	1	144	1568	6	484	0	858	73	| 6-phosphogluconate dehydrogenase family protein | Chr3:482498-483958 FORWARD LENGTH=486 | 201606
isotig12897	1157	AT1G60640.7	256	29.41	51	36	0	994	842	119	169	2.6	30.4	13	| stress response protein | Chr1:22337534-22339513 REVERSE LENGTH=256 | 201606
isotig12965	988	AT5G54540.1	297	28.17	252	132	8	132	824	74	297	7e-10	60.1	70	| Uncharacterized conserved protein (UCP012943) | Chr5:22156604-22157857 FORWARD LENGTH=297 | 201606
isotig14528	1369	AT4G03210.1	290	52.43	288	106	3	193	1056	28	284	5e-104	315	63	| xyloglucan endotransglucosylase/hydrolase 9 | Chr4:1416019-1417197 FORWARD LENGTH=290 | 201606
isotig14936	1473	AT3G63250.3	333	67.82	261	79	1	1354	587	12	272	4e-123	367	52	| homocysteine methyltransferase 2 | Chr3:23370575-23372587 REVERSE LENGTH=333 | 201606
isotig15004	1084	AT4G25780.1	190	47.83	138	65	3	530	925	54	190	5e-36	132	37	| CAP (Cysteine-rich secretory proteins%2C Antigen 5%2C and Pathogenesis-related 1 protein) superfamily protein | Chr4:13121107-13121679 FORWARD LENGTH=190 | 201606
isotig15072	1062	AT2G27510.1	155	54.84	155	66	2	839	387	1	155	4e-49	166	43	| ferredoxin 3 | Chr2:11758281-11758748 REVERSE LENGTH=155 | 201606
isotig15616	651	AT2G45720.5	553	35	40	23	1	261	380	65	101	3.4	29.3	18	| ARM repeat superfamily protein | Chr2:18834468-18836129 FORWARD LENGTH=553 | 201606
isotig16494	2327	AT1G78070.1	449	55.08	394	175	1	401	1576	56	449	6e-160	476	51	| Transducin/WD40 repeat-like superfamily protein | Chr1:29355219-29358368 FORWARD LENGTH=449 | 201606
isotig16629	1977	AT1G77380.1	476	69.31	466	136	3	1757	375	9	472	0	662	70	| amino acid permease 3 | Chr1:29075201-29077252 REVERSE LENGTH=476 | 201606
isotig16832	1584	AT5G16510.2	348	64.52	341	117	3	1250	234	5	343	2e-158	459	64	| Alpha-1%2C4-glucan-protein synthase family protein | Chr5:5393296-5394342 FORWARD LENGTH=348 | 201606
isotig17443	722	AT1G26355.1	113	81.63	49	9	0	260	406	59	107	6e-21	87	20	| SPIRAL1-like1 | Chr1:9117950-9118611 REVERSE LENGTH=113 | 201606
isotig17918	3522	AT3G11540.1	914	77.93	879	176	4	3165	541	32	896	0	1427	75	| Tetratricopeptide repeat (TPR)-like superfamily protein | Chr3:3632842-3637547 FORWARD LENGTH=914 | 201606
isotig18190	2975	AT1G80930.1	900	83.4	530	86	1	2316	727	327	854	0	848	53	| MIF4G domain-containing protein / MA3 domain-containing protein | Chr1:30405774-30409499 REVERSE LENGTH=900 | 201606
isotig18734	2754	AT5G27470.1	451	66.59	443	138	3	116	1435	1	436	0	637	48	| seryl-tRNA synthetase / serine-tRNA ligase | Chr5:9695087-9697154 FORWARD LENGTH=451 | 201606
isotig19346	2062	AT5G08680.1	559	89.87	464	45	1	308	1693	79	542	0	855	67	| ATP synthase alpha/beta family protein | Chr5:2821992-2824683 FORWARD LENGTH=559 | 201606
isotig21250	1520	AT4G30160.4	974	61.75	400	133	6	3	1145	576	974	3e-155	472	75	| villin 4 | Chr4:14754528-14759511 FORWARD LENGTH=974 | 201606
isotig21862	1945	AT2G46930.1	416	57.73	388	140	3	390	1553	51	414	1e-159	469	60	| Pectinacetylesterase family protein | Chr2:19283625-19286090 FORWARD LENGTH=416 | 201606
isotig23086	1844	AT3G09950.1	92	47.83	23	12	0	54	122	39	61	4.6	28.9	4	| hypothetical protein | Chr3:3060354-3060632 REVERSE LENGTH=92 | 201606
isotig23630	1087	AT2G34430.1	266	85.07	268	30	4	74	859	1	264	7e-158	448	72	| light-harvesting chlorophyll-protein complex II subunit B1 | Chr2:14524818-14525618 FORWARD LENGTH=266 | 201606
isotig23834	1060	AT3G07880.1	240	65.14	175	61	0	284	808	64	238	3e-79	246	50	| Immunoglobulin E-set superfamily protein | Chr3:2514175-2515544 FORWARD LENGTH=240 | 201606
isotig24242	988	AT2G02680.1	649	37.21	43	22	1	881	753	11	48	1.9	31.2	13	| Cysteine/Histidine-rich C1 domain family protein | Chr2:745775-748573 FORWARD LENGTH=649 | 201606
isotig24854	1016	AT1G22050.1	119	64.29	112	40	0	747	412	8	119	4e-46	156	33	| membrane-anchored ubiquitin-fold protein 6 precursor | Chr1:7771897-7772843 FORWARD LENGTH=119 | 201606
isotig25262	843	AT1G48300.1	360	49.44	89	40	3	374	625	260	348	8e-09	56.6	30	| diacylglycerol acyltransferase | Chr1:17847166-17848338 FORWARD LENGTH=360 | 201606
isotig27496	7209	AT1G55350.6	2151	73.93	1446	362	7	32	4348	714	2151	0	2019	60	| calpain-type cysteine protease family | Chr1:20654463-20664501 REVERSE LENGTH=2151 | 201606
isotig27632	4632	AT1G59870.1	1469	68.68	1408	410	7	4572	364	88	1469	0	1916	91	| ABC-2 and Plant PDR ABC-type transporter family protein | Chr1:22034661-22039844 FORWARD LENGTH=1469 | 201606
isotig27836	3783	AT3G24180.2	950	71.05	974	258	6	510	3431	1	950	0	1406	77	| Beta-glucosidase%2C GBA2 type family protein | Chr3:8735011-8741147 REVERSE LENGTH=950 | 201606
isotig27972	3524	AT5G62600.1	958	61.26	955	364	3	195	3056	7	956	0	1191	81	| ARM repeat superfamily protein | Chr5:25123337-25132473 REVERSE LENGTH=958 | 201606
isotig28856	2639	AT1G50480.1	634	84.99	633	95	0	229	2127	2	634	0	1093	72	| 10-formyltetrahydrofolate synthetase | Chr1:18702064-18704687 FORWARD LENGTH=634 | 201606
isotig29060	2534	AT1G53050.2	694	55.56	576	223	8	1905	271	95	668	0	552	65	| Protein kinase superfamily protein | Chr1:19772574-19775531 FORWARD LENGTH=694 | 201606
isotig30216	2093	AT1G71320.1	392	29.76	84	54	3	1248	1003	5	85	0.002	42.4	12	| F-box family protein | Chr1:26882485-26883818 FORWARD LENGTH=392 | 201606
isotig30420	2041	AT4G33830.1	576	50.26	571	263	9	1947	250	11	565	0	544	83	| Glycosyl hydrolase family 10 protein | Chr4:16220324-16222676 REVERSE LENGTH=576 | 201606
isotig31576	1802	AT1G44800.1	370	45.16	341	144	7	530	1543	63	363	2e-82	266	56	| nodulin MtN21 /EamA-like transporter family protein | Chr1:16914342-16916858 REVERSE LENGTH=370 | 201606
isotig31984	1732	AT1G06740.1	726	29.1	378	257	5	613	1722	156	530	2e-48	181	64	| MuDR family transposase | Chr1:2071194-2073374 FORWARD LENGTH=726 | 201606
isotig32596	1646	AT1G01090.1	428	74.31	432	100	4	1537	260	2	428	0	649	78	| pyruvate dehydrogenase E1 alpha | Chr1:47705-49166 REVERSE LENGTH=428 | 201606
isotig33276	1551	AT3G07820.1	391	44.38	347	193	0	217	1257	33	379	4e-87	277	67	| Pectin lyase-like superfamily protein | Chr3:2496597-2498028 REVERSE LENGTH=391 | 201606
isotig33684	1500	AT1G56180.1	389	68.8	343	101	1	1295	285	47	389	3e-170	490	67	| ATP-dependent zinc metalloprotease | Chr1:21026243-21028047 REVERSE LENGTH=389 | 201606
isotig33752	1492	AT3G50950.2	852	30.04	273	170	8	454	1260	30	285	3e-27	116	54	| HOPZ-ACTIVATED RESISTANCE 1 | Chr3:18936127-18938685 FORWARD LENGTH=852 | 201606
isotig34228	1432	AT4G37970.1	363	58.26	345	142	1	148	1182	16	358	2e-129	384	72	| cinnamyl alcohol dehydrogenase 6 | Chr4:17849672-17852145 FORWARD LENGTH=363 | 201606
isotig34840	1369	AT4G14465.1	281	65.83	199	60	3	912	337	84	281	4e-52	180	42	| AT-hook motif nuclear-localized protein 20 | Chr4:8320972-8321817 FORWARD LENGTH=281 | 201606
isotig35792	1275	AT5G51570.1	292	77.7	287	64	0	122	982	1	287	5e-155	445	68	| SPFH/Band 7/PHB domain-containing membrane-associated protein family | Chr5:20949511-20951234 FORWARD LENGTH=292 | 201606
isotig35860	1270	AT2G37170.2	328	83.39	289	41	4	1201	338	44	326	7e-168	479	68	| plasma membrane intrinsic protein 2 | Chr2:15613624-15614920 REVERSE LENGTH=328 | 201606
isotig36608	1209	AT5G06130.2	315	70.43	257	70	2	980	228	59	315	2e-114	341	62	| chaperone protein dnaJ-like protein | Chr5:1853754-1855763 REVERSE LENGTH=315 | 201606
isotig36744	1178	AT1G11360.4	242	52.8	125	48	3	964	602	20	137	5e-26	106	31	| Adenine nucleotide alpha hydrolases-like superfamily protein | Chr1:3822171-3822899 REVERSE LENGTH=242 | 201606
isotig37152	1167	AT5G24090.1	302	54.87	277	120	3	131	949	27	302	9e-91	280	70	| chitinase A | Chr5:8143805-8145153 REVERSE LENGTH=302 | 201606
isotig38444	1073	AT4G02210.2	439	30.34	145	99	2	845	411	172	314	3e-14	74.3	41	| Myb/SANT-like DNA-binding domain protein | Chr4:974320-975917 REVERSE LENGTH=439 | 201606
isotig39328	1014	AT3G61850.1	296	26.5	117	74	5	311	649	71	179	3.2	30	33	| Dof-type zinc finger DNA-binding family protein | Chr3:22895495-22897150 FORWARD LENGTH=296 | 201606
isotig39668	986	AT1G49760.2	671	55.17	29	12	1	626	543	50	78	0.51	33.1	9	| poly(A) binding protein 8 | Chr1:18416740-18419753 FORWARD LENGTH=671 | 201606
isotig39872	979	AT1G62421.1	104	53.33	30	14	0	881	792	8	37	0.16	32.3	9	| hypothetical protein | Chr1:23099484-23099798 FORWARD LENGTH=104 | 201606
isotig43680	807	AT1G55210.2	187	34.71	121	71	2	146	508	50	162	9e-18	80.1	45	| Disease resistance-responsive (dirigent-like protein) family protein | Chr1:20598057-20598620 REVERSE LENGTH=187 | 201606
isotig44156	789	AT4G24750.1	292	30.51	59	33	2	196	354	97	153	5.1	28.9	20	| Rhodanese/Cell cycle control phosphatase superfamily protein | Chr4:12758422-12760749 REVERSE LENGTH=292 | 201606
isotig44428	778	AT3G16520.2	446	46.48	256	117	5	769	17	182	422	1e-70	227	97	| UDP-glucosyl transferase 88A1 | Chr3:5618847-5620833 REVERSE LENGTH=446 | 201606
isotig55376	530	AT1G31812.1	92	73.86	88	23	0	47	310	1	88	5e-40	134	50	| acyl-CoA-binding protein 6 | Chr1:11411132-11412099 REVERSE LENGTH=92 | 201606
isotig59524	440	AT1G17820.1	803	36	25	16	0	206	132	185	209	1.6	29.6	17	| testis-expressed sequence 2-like protein (DUF2404) | Chr1:6131751-6135115 REVERSE LENGTH=803 | 201606
isotig07531	2296	AT3G19230.1	519	42.22	45	13	1	613	518	83	127	0.001	43.1	4	| Leucine-rich repeat (LRR) family protein | Chr3:6661088-6663519 REVERSE LENGTH=519 | 201606
isotig09571	1053	AT4G24970.1	707	71.79	78	21	1	817	1050	497	573	2e-29	120	22	| Histidine kinase-%2C DNA gyrase B-%2C and HSP90-like ATPase family protein | Chr4:12831125-12835449 FORWARD LENGTH=707 | 201606
isotig13034	808	AT3G56240.3	121	83.33	66	11	0	554	357	2	67	6e-32	117	25	| copper chaperone | Chr3:20863460-20864402 REVERSE LENGTH=121 | 201606
isotig14665	1491	AT4G13800.8	336	71.19	243	70	0	471	1199	59	301	6e-110	334	49	| magnesium transporter NIPA (DUF803) | Chr4:8002129-8003858 REVERSE LENGTH=336 | 201606
isotig15073	1007	AT2G27510.1	155	54.84	155	66	2	839	387	1	155	2e-49	166	45	| ferredoxin 3 | Chr2:11758281-11758748 REVERSE LENGTH=155 | 201606
isotig15617	645	AT1G67570.2	433	36.11	36	23	0	395	502	213	248	7.9	28.1	17	| zinc finger CONSTANS-like protein (DUF3537) | Chr1:25325318-25326883 FORWARD LENGTH=433 | 201606
isotig16495	2325	AT2G21540.6	548	52.35	596	216	8	2233	473	1	537	0	593	76	| SEC14-like 3 | Chr2:9220831-9223737 REVERSE LENGTH=548 | 201606
isotig16562	2154	AT4G12420.2	587	63.33	540	197	1	1890	274	29	568	0	700	75	| Cupredoxin superfamily protein | Chr4:7349941-7352868 REVERSE LENGTH=587 | 201606
isotig17173	1042	AT3G13200.1	230	74.25	233	56	3	121	816	1	230	2e-78	244	67	| Cwf15 / Cwc15 cell cycle control family protein | Chr3:4242239-4243976 FORWARD LENGTH=230 | 201606
isotig17444	717	AT1G26355.1	113	76.92	39	9	0	255	371	59	97	7e-14	67	16	| SPIRAL1-like1 | Chr1:9117950-9118611 REVERSE LENGTH=113 | 201606
isotig17647	5141	AT1G24300.1	1495	34.13	756	398	24	209	2386	1	686	7e-85	308	42	| GYF domain-containing protein | Chr1:8614515-8620420 REVERSE LENGTH=1495 | 201606
isotig17783	3920	AT4G32410.1	1081	83.33	678	101	3	964	2991	254	921	0	1127	52	| cellulose synthase 1 | Chr4:15641009-15646388 REVERSE LENGTH=1081 | 201606
isotig17851	3547	AT5G47560.1	540	64.92	325	114	0	566	1540	210	534	1e-144	451	27	| tonoplast dicarboxylate transporter | Chr5:19287895-19290347 REVERSE LENGTH=540 | 201606
isotig19347	2041	AT5G08680.1	559	89.87	464	45	1	308	1693	79	542	0	855	68	| ATP synthase alpha/beta family protein | Chr5:2821992-2824683 FORWARD LENGTH=559 | 201606
isotig19551	1694	AT3G24255.5	532	28.87	291	184	5	636	1442	13	302	3e-22	101	48	| RNA-directed DNA polymerase (reverse transcriptase)-related family protein | Chr3:8789309-8790907 FORWARD LENGTH=532 | 201606
isotig20027	1735	AT3G17510.1	444	59.82	443	171	3	1553	237	1	440	0	536	76	| CBL-interacting protein kinase 1 | Chr3:5989309-5992627 REVERSE LENGTH=444 | 201606
isotig20707	1627	AT1G73150.2	432	41.76	170	80	1	1	453	48	217	3e-33	132	28	| global transcription factor group E3 | Chr1:27504601-27505996 REVERSE LENGTH=432 | 201606
isotig21727	1355	AT5G19760.1	298	84.03	288	46	0	1155	292	11	298	7e-172	489	64	| Mitochondrial substrate carrier family protein | Chr5:6679591-6681845 REVERSE LENGTH=298 | 201606
isotig23631	1096	AT2G34420.1	265	91.76	182	14	1	322	864	84	265	2e-116	343	50	| photosystem II light harvesting complex protein B1B2 | Chr2:14522716-14523513 REVERSE LENGTH=265 | 201606
isotig23835	1057	AT3G07880.1	240	65.14	175	61	0	284	808	64	238	3e-79	246	50	| Immunoglobulin E-set superfamily protein | Chr3:2514175-2515544 FORWARD LENGTH=240 | 201606
isotig23971	980	AT5G37770.2	161	54.68	139	63	0	822	406	17	155	3e-39	139	43	| EF hand calcium-binding protein family | Chr5:14999075-14999560 REVERSE LENGTH=161 | 201606
isotig24855	789	AT1G22050.1	119	63.39	112	40	1	520	188	8	119	1e-45	152	42	| membrane-anchored ubiquitin-fold protein 6 precursor | Chr1:7771897-7772843 FORWARD LENGTH=119 | 201606
isotig25263	833	AT1G48300.1	360	47.12	104	46	4	341	625	245	348	1e-09	58.9	34	| diacylglycerol acyltransferase | Chr1:17847166-17848338 FORWARD LENGTH=360 | 201606
isotig25331	737	AT1G16825.1	155	70.54	129	38	0	617	231	12	140	7e-45	151	53	| Reticulon family protein | Chr1:5758877-5760340 FORWARD LENGTH=155 | 201606
isotig25399	791	AT1G29990.1	129	76.32	114	27	0	702	361	6	119	4e-45	152	43	| prefoldin 6 | Chr1:10507666-10508821 FORWARD LENGTH=129 | 201606
isotig27497	7109	AT2G42270.1	2172	70.07	2182	626	11	150	6680	5	2164	0	2932	92	| U5 small nuclear ribonucleoprotein helicase | Chr2:17604330-17610848 FORWARD LENGTH=2172 | 201606
isotig27769	3966	AT4G10320.1	1190	66.86	1195	367	8	217	3732	1	1189	0	1670	89	| tRNA synthetase class I (I%2C L%2C M and V) family protein | Chr4:6397526-6404509 REVERSE LENGTH=1190 | 201606
isotig28449	2922	AT2G39800.4	717	70.39	716	211	1	2649	505	1	716	0	973	73	| delta1-pyrroline-5-carboxylate synthase 1 | Chr2:16598516-16602939 REVERSE LENGTH=717 | 201606
isotig28585	2809	AT1G06740.1	726	27.97	454	311	6	558	1889	148	595	2e-53	200	47	| MuDR family transposase | Chr1:2071194-2073374 FORWARD LENGTH=726 | 201606
isotig28993	2566	AT5G07100.1	309	44.53	384	114	9	2270	1119	9	293	2e-81	268	45	| WRKY DNA-binding protein 26 | Chr5:2204313-2205647 FORWARD LENGTH=309 | 201606
isotig29333	2401	AT1G62660.1	648	61.15	574	202	9	461	2149	74	637	0	692	70	| Glycosyl hydrolases family 32 protein | Chr1:23199949-23203515 FORWARD LENGTH=648 | 201606
isotig29605	2298	AT5G35200.2	544	65.69	478	145	7	220	1635	11	475	0	555	62	| ENTH/ANTH/VHS superfamily protein | Chr5:13462463-13465581 REVERSE LENGTH=544 | 201606
isotig29741	2242	AT3G46610.2	665	64.39	396	137	3	846	2027	272	665	0	541	53	| Pentatricopeptide repeat (PPR-like) superfamily protein | Chr3:17160224-17162221 REVERSE LENGTH=665 | 201606
isotig30149	2111	AT5G05800.5	449	25.95	158	97	3	1157	687	156	294	4e-07	53.5	22	| Myb/SANT-like DNA-binding domain protein | Chr5:1743234-1744751 REVERSE LENGTH=449 | 201606
isotig30897	1926	AT5G18670.1	536	42.42	455	229	9	1610	318	89	534	9e-96	308	67	| beta-amylase 3 | Chr5:6226138-6227999 FORWARD LENGTH=536 | 201606
isotig30965	1906	AT5G19780.1	450	97.21	430	12	0	1606	317	1	430	0	817	68	| tubulin alpha-5 | Chr5:6687212-6688926 FORWARD LENGTH=450 | 201606
isotig31305	1846	AT5G14080.1	634	37.78	45	22	2	1783	1649	186	224	1.6	32.3	7	| Tetratricopeptide repeat (TPR)-like superfamily protein | Chr5:4543265-4545256 REVERSE LENGTH=634 | 201606
isotig31509	1811	AT3G45900.1	389	35.21	71	41	2	1249	1043	26	93	3.2	31.2	11	| Ribonuclease P protein subunit P38-like protein | Chr3:16874566-16875984 REVERSE LENGTH=389 | 201606
isotig31985	1734	AT1G26560.1	510	74.48	478	122	0	1625	192	32	509	0	782	83	| beta glucosidase 40 | Chr1:9178513-9181726 FORWARD LENGTH=510 | 201606
isotig32189	1703	AT4G10620.1	597	55.61	383	164	3	1703	558	176	553	1e-134	409	67	| P-loop containing nucleoside triphosphate hydrolases superfamily protein | Chr4:6564297-6566402 FORWARD LENGTH=597 | 201606
isotig32461	1658	AT2G34420.1	265	89.85	266	24	3	1608	817	1	265	1e-160	463	48	| photosystem II light harvesting complex protein B1B2 | Chr2:14522716-14523513 REVERSE LENGTH=265 | 201606
isotig32597	1645	AT5G26660.1	352	82.64	121	21	0	1086	724	9	129	4e-67	224	22	| myb domain protein 86 | Chr5:9331775-9333044 REVERSE LENGTH=352 | 201606
isotig33957	1466	AT5G51340.1	726	39.47	38	19	1	445	558	212	245	6.9	30	8	| Tetratricopeptide repeat (TPR)-like superfamily protein | Chr5:20863594-20867171 FORWARD LENGTH=726 | 201606
isotig35045	1344	AT3G06290.4	1253	30	70	35	2	632	423	479	534	0.63	33.5	16	| SAC3/GANP/Nin1/mts3/eIF-3 p25 family | Chr3:1899123-1903829 REVERSE LENGTH=1253 | 201606
isotig35181	1336	AT5G45670.1	362	65.37	335	116	0	1167	163	28	362	6e-167	479	75	| GDSL-like Lipase/Acylhydrolase superfamily protein | Chr5:18528600-18530164 FORWARD LENGTH=362 | 201606
isotig35793	1277	AT5G47060.2	177	66.67	45	13	1	1127	999	92	136	4e-12	65.5	10	| hypothetical protein (DUF581) | Chr5:19116843-19117639 FORWARD LENGTH=177 | 201606
isotig36133	1248	AT5G08030.1	372	69.91	329	98	1	100	1086	36	363	5e-166	476	79	| PLC-like phosphodiesterases superfamily protein | Chr5:2575152-2576770 REVERSE LENGTH=372 | 201606
isotig36337	1230	ATCG00020.1	353	98.58	353	5	0	75	1133	1	353	0	677	86	| photosystem II reaction center protein A | ChrC:383-1444 REVERSE LENGTH=353 | 201606
isotig36541	1215	AT3G61460.1	170	38.46	169	79	4	1132	638	1	148	2e-25	102	41	| brassinosteroid-responsive RING-H2 | Chr3:22741701-22742213 REVERSE LENGTH=170 | 201606
isotig37221	1160	AT5G56550.1	172	44.3	79	38	1	878	660	77	155	7e-09	55.5	19	| oxidative stress 3 | Chr5:22895847-22896502 REVERSE LENGTH=172 | 201606
isotig38377	1076	AT2G36680.4	168	56.9	58	23	1	169	2	36	93	6e-12	64.3	16	| Modifier of rudimentary (Mod(r)) protein | Chr2:15369314-15370726 REVERSE LENGTH=168 | 201606
isotig38581	1064	AT3G12660.1	255	40.91	154	86	2	948	487	22	170	2e-26	107	43	| FASCICLIN-like arabinogalactan protein 14 precursor | Chr3:4019060-4019827 FORWARD LENGTH=255 | 201606
isotig39261	1019	AT5G58530.1	273	40.17	234	101	6	997	383	50	273	3e-40	145	60	| Glutaredoxin family protein | Chr5:23660428-23661249 FORWARD LENGTH=273 | 201606
isotig39533	1001	AT2G45660.2	158	62.69	67	25	0	875	675	3	69	7e-26	103	20	| AGAMOUS-like 20 | Chr2:18808314-18810193 REVERSE LENGTH=158 | 201606
isotig39669	992	AT1G11950.2	808	37.84	37	22	1	808	915	570	606	2.1	31.2	11	| Transcription factor jumonji (jmjC) domain-containing protein | Chr1:4035023-4038310 REVERSE LENGTH=808 | 201606
isotig39873	980	AT4G12800.1	219	68.95	219	57	2	129	752	1	219	5e-83	254	64	| photosystem I subunit l | Chr4:7521469-7522493 FORWARD LENGTH=219 | 201606
isotig41981	875	AT3G46940.2	207	73.86	153	29	1	88	513	45	197	1e-69	218	49	| DUTP-PYROPHOSPHATASE-LIKE 1 | Chr3:17288367-17288990 REVERSE LENGTH=207 | 201606
isotig45245	758	AT5G57360.2	626	36.59	41	17	1	102	197	45	85	7.8	28.5	13	| Galactose oxidase/kelch repeat superfamily protein | Chr5:23241597-23244415 FORWARD LENGTH=626 | 201606
isotig45857	733	AT2G21610.1	352	40	75	42	2	16	240	263	334	7e-11	62	31	| pectinesterase 11 | Chr2:9245161-9247025 REVERSE LENGTH=352 | 201606
isotig50889	617	AT4G38900.3	547	41.86	43	25	0	329	457	436	478	0.022	36.2	21	| Basic-leucine zipper (bZIP) transcription factor family protein | Chr4:18139564-18141520 REVERSE LENGTH=547 | 201606
isotig04610	1040	AT1G28120.1	306	81.4	43	8	0	129	1	211	253	8e-16	77.4	12	| ubiquitin thioesterase otubain-like protein | Chr1:9813219-9815143 REVERSE LENGTH=306 | 201606
isotig11270	1941	AT3G02360.2	486	85.47	475	65	1	144	1556	6	480	0	854	73	| 6-phosphogluconate dehydrogenase family protein | Chr3:482498-483958 FORWARD LENGTH=486 | 201606
isotig14394	1554	AT5G50260.1	361	65.27	334	107	5	228	1220	22	349	6e-151	441	64	| Cysteine proteinases superfamily protein | Chr5:20455605-20456862 FORWARD LENGTH=361 | 201606
isotig14462	1344	AT1G61720.1	340	45.15	330	176	3	1262	273	11	335	1e-103	316	74	| NAD(P)-binding Rossmann-fold superfamily protein | Chr1:22791326-22792757 REVERSE LENGTH=340 | 201606
isotig15278	1566	AT2G47820.2	805	34.15	41	26	1	1060	1179	104	144	8.1	30	8	| arginine-glutamic acid dipeptide repeat protein | Chr2:19588122-19590629 FORWARD LENGTH=805 | 201606
isotig16024	1543	AT4G36470.1	371	39.63	164	88	3	1488	1024	6	167	3e-32	127	30	| S-adenosyl-L-methionine-dependent methyltransferases superfamily protein | Chr4:17215128-17216475 REVERSE LENGTH=371 | 201606
isotig16360	3137	AT4G16660.1	867	65.2	865	273	5	187	2772	28	867	0	1072	82	| heat shock protein 70 (Hsp 70) family protein | Chr4:9377225-9381232 FORWARD LENGTH=867 | 201606
isotig16496	2328	AT2G21540.5	542	52.54	590	218	7	2236	476	1	531	0	585	76	| SEC14-like 3 | Chr2:9220831-9223737 REVERSE LENGTH=542 | 201606
isotig17174	1042	AT3G13200.1	230	74.25	233	56	3	121	816	1	230	2e-78	244	67	| Cwf15 / Cwc15 cell cycle control family protein | Chr3:4242239-4243976 FORWARD LENGTH=230 | 201606
isotig17241	948	AT2G47710.1	162	56.69	157	67	1	850	380	6	161	1e-46	158	50	| Adenine nucleotide alpha hydrolases-like superfamily protein | Chr2:19555045-19555956 REVERSE LENGTH=162 | 201606
isotig17988	3284	AT2G21480.1	871	62.31	772	265	12	2931	637	51	803	0	927	70	| Malectin/receptor-like protein kinase family protein | Chr2:9202753-9205368 REVERSE LENGTH=871 | 201606
isotig18260	2828	AT2G26800.5	388	68.1	373	110	5	2383	1289	17	388	2e-157	473	39	| Aldolase superfamily protein | Chr2:11429192-11431960 REVERSE LENGTH=388 | 201606
isotig18668	2428	AT1G48480.1	655	59.93	282	111	2	1288	446	352	632	6e-117	372	35	| receptor-like kinase 1 | Chr1:17918475-17920743 FORWARD LENGTH=655 | 201606
isotig19620	1974	AT3G29360.2	480	89.79	480	49	0	190	1629	1	480	0	906	73	| UDP-glucose 6-dehydrogenase family protein | Chr3:11267375-11268817 REVERSE LENGTH=480 | 201606
isotig19688	1985	AT3G63370.1	960	35.19	54	33	1	1528	1367	232	283	0.52	34.3	8	| Tetratricopeptide repeat (TPR)-like superfamily protein | Chr3:23402080-23404962 FORWARD LENGTH=960 | 201606
isotig20912	1691	AT1G06890.2	357	80.23	354	59	2	1379	336	4	352	2e-165	479	62	| nodulin MtN21 /EamA-like transporter family protein | Chr1:2111728-2114038 REVERSE LENGTH=357 | 201606
isotig21660	1865	AT1G08820.5	386	57.66	137	58	0	396	806	1	137	5e-45	166	22	| vamp/synaptobrevin-associated protein 27-2 | Chr1:2821810-2824412 REVERSE LENGTH=386 | 201606
isotig21728	1718	AT3G45970.1	265	48.64	257	121	4	1286	519	19	265	1e-71	234	45	| expansin-like A1 | Chr3:16896238-16897189 FORWARD LENGTH=265 | 201606
isotig22000	1794	AT1G56070.3	843	31.25	32	22	0	440	535	754	785	4.2	31.2	5	| Ribosomal protein S5/Elongation factor G/III/V family protein | Chr1:20968245-20971077 REVERSE LENGTH=843 | 201606
isotig24380	1120	AT1G49670.1	629	45.16	31	14	1	465	382	530	560	7.2	29.6	8	| ARP protein (REF) | Chr1:18381591-18386021 REVERSE LENGTH=629 | 201606
isotig25332	831	AT2G43760.3	198	60.31	131	52	0	658	266	17	147	6e-33	122	47	| molybdopterin biosynthesis MoaE family protein | Chr2:18133276-18133872 FORWARD LENGTH=198 | 201606
isotig25400	826	AT1G71050.1	152	61.42	127	46	2	567	193	27	152	3e-44	150	45	| Heavy metal transport/detoxification superfamily protein | Chr1:26803322-26803946 REVERSE LENGTH=152 | 201606
isotig25876	765	AT3G45980.1	150	94.57	92	5	0	309	584	59	150	8e-49	162	36	| Histone superfamily protein | Chr3:16897492-16897944 REVERSE LENGTH=150 | 201606
isotig25944	739	AT4G17085.1	57	69.81	53	14	1	503	351	3	55	9e-19	79.3	21	| Putative membrane lipoprotein | Chr4:9604527-9604804 FORWARD LENGTH=57 | 201606
isotig26148	701	AT5G59970.2	103	100	82	0	0	140	385	22	103	4e-51	165	35	| Histone superfamily protein | Chr5:24146352-24146663 REVERSE LENGTH=103 | 201606
isotig27498	7080	AT2G22125.1	2150	72.2	2162	571	11	356	6787	1	2150	0	2915	91	| binding protein | Chr2:9406793-9414223 FORWARD LENGTH=2150 | 201606
isotig27634	4636	AT2G35110.2	1396	65.97	1393	425	16	4344	271	15	1393	0	1869	88	| transcription activator | Chr2:14795970-14803525 REVERSE LENGTH=1396 | 201606
isotig27974	3520	AT4G11720.1	705	60.42	432	170	1	2808	1516	171	602	3e-173	532	37	| hapless 2 | Chr4:7063291-7066784 FORWARD LENGTH=705 | 201606
isotig28790	2686	AT3G43590.1	551	33.98	103	41	5	428	736	149	224	0.13	36.6	12	| zinc knuckle (CCHC-type) family protein | Chr3:15509753-15512255 FORWARD LENGTH=551 | 201606
isotig28858	2638	AT5G62890.3	532	76.47	527	124	0	638	2218	6	532	0	806	60	| Xanthine/uracil permease family protein | Chr5:25243723-25247075 FORWARD LENGTH=532 | 201606
isotig29946	2173	AT3G11430.1	502	60.86	488	177	7	405	1847	1	481	3e-173	510	66	| glycerol-3-phosphate acyltransferase 5 | Chr3:3595911-3597678 FORWARD LENGTH=502 | 201606
isotig30490	2023	AT1G11260.1	522	68.05	507	157	3	181	1698	13	515	0	623	75	| sugar transporter 1 | Chr1:3777460-3780133 FORWARD LENGTH=522 | 201606
isotig30694	1977	AT1G19230.1	926	66.13	564	167	7	1972	302	380	926	0	709	85	| Riboflavin synthase-like superfamily protein | Chr1:6644189-6649149 FORWARD LENGTH=926 | 201606
isotig30830	1945	AT3G04740.1	1703	53.93	521	212	4	378	1940	3	495	0	583	80	| RNA polymerase II transcription mediator | Chr3:1294037-1300555 FORWARD LENGTH=1703 | 201606
isotig30966	1911	AT3G61340.2	435	38.71	31	19	0	1116	1208	145	175	4.8	30.8	5	| F-box and associated interaction domains-containing protein | Chr3:22701215-22702522 REVERSE LENGTH=435 | 201606
isotig31034	1894	AT1G28100.5	212	72	25	4	1	881	946	88	112	0.025	37.4	3	| hypothetical protein | Chr1:9802120-9803775 FORWARD LENGTH=212 | 201606
isotig31986	1732	AT4G25580.1	626	27.37	95	59	3	808	1065	438	531	0.016	38.9	15	| CAP160 protein | Chr4:13056320-13058657 FORWARD LENGTH=626 | 201606
isotig32122	1706	AT2G13600.1	697	38.71	31	19	0	927	1019	46	76	4.9	30.8	5	| Pentatricopeptide repeat (PPR) superfamily protein | Chr2:5671493-5673586 FORWARD LENGTH=697 | 201606
isotig32666	1636	AT3G20350.1	673	43.4	235	112	3	172	813	171	405	4e-29	122	39	| actin cytoskeleton-regulatory complex pan-like protein | Chr3:7096602-7099372 FORWARD LENGTH=673 | 201606
isotig32802	1609	AT4G27460.1	391	34.5	400	227	10	122	1252	1	388	9e-34	133	70	| Cystathionine beta-synthase (CBS) family protein | Chr4:13732939-13734263 FORWARD LENGTH=391 | 201606
isotig34230	1432	AT1G61260.1	344	40.83	240	110	9	584	1258	121	343	1e-30	122	47	| cotton fiber (DUF761) | Chr1:22593756-22594986 REVERSE LENGTH=344 | 201606
isotig34570	1397	AT2G21150.1	337	83.98	337	50	3	1230	232	1	337	2e-172	492	72	| XAP5 family protein | Chr2:9065397-9067921 FORWARD LENGTH=337 | 201606
isotig35114	1343	AT5G20400.1	348	42.33	163	89	4	746	261	186	344	2e-35	136	36	| 2-oxoglutarate (2OG) and Fe(II)-dependent oxygenase superfamily protein | Chr5:6894871-6896185 FORWARD LENGTH=348 | 201606
isotig35658	1289	AT5G42180.1	317	45.87	303	156	5	1175	267	22	316	9e-85	266	71	| Peroxidase superfamily protein | Chr5:16852702-16854021 FORWARD LENGTH=317 | 201606
isotig39058	1031	AT2G35270.1	285	45.83	96	45	2	938	672	78	173	1e-09	59.7	26	| Putative AT-hook DNA-binding family protein | Chr2:14857021-14857878 FORWARD LENGTH=285 | 201606
isotig39398	1010	AT4G38000.1	246	41.67	36	16	1	161	54	6	36	7.1	28.9	11	| DNA binding with one finger 4.7 | Chr4:17858436-17859176 FORWARD LENGTH=246 | 201606
isotig39466	1005	AT5G24090.1	302	39.5	281	151	6	993	172	30	298	2e-57	191	82	| chitinase A | Chr5:8143805-8145153 REVERSE LENGTH=302 | 201606
isotig40826	930	AT2G26800.3	355	51.74	317	107	7	823	2	23	336	5e-80	251	88	| Aldolase superfamily protein | Chr2:11429856-11432290 REVERSE LENGTH=355 | 201606
isotig41030	920	AT4G13870.2	288	35.58	163	95	5	185	652	121	280	6e-21	91.3	51	| Werner syndrome-like exonuclease | Chr4:8023563-8025542 REVERSE LENGTH=288 | 201606
isotig43342	820	AT2G04160.1	772	59.8	199	73	4	597	1	32	223	7e-70	233	73	| Subtilisin-like serine endopeptidase family protein | Chr2:1401450-1407694 REVERSE LENGTH=772 | 201606
isotig43614	809	AT3G44670.2	1219	37.29	59	32	1	131	292	77	135	2.9	30.4	20	| Disease resistance protein (TIR-NBS-LRR class) family | Chr3:16217242-16221425 FORWARD LENGTH=1219 | 201606
isotig43818	803	AT2G20380.1	348	36.36	44	28	0	469	338	173	216	3.3	29.6	16	| Galactose oxidase/kelch repeat superfamily protein | Chr2:8794818-8795980 REVERSE LENGTH=348 | 201606
isotig45450	745	AT3G05650.1	868	26.51	83	61	0	129	377	96	178	2.2	30.4	33	| receptor like protein 32 | Chr3:1645884-1648490 REVERSE LENGTH=868 | 201606
isotig50550	623	AT3G44590.2	111	64.29	112	39	1	549	214	1	111	8e-22	88.6	54	| 60S acidic ribosomal protein family | Chr3:16163983-16164658 FORWARD LENGTH=111 | 201606
isotig51774	598	AT5G40170.1	792	37.29	59	33	2	401	565	519	577	1.3	30.4	28	| receptor like protein 54 | Chr5:16065179-16067557 REVERSE LENGTH=792 | 201606
isotig64422	192	AT3G47340.4	341	100	22	0	0	68	3	102	123	1e-07	48.1	34	| glutamine-dependent asparagine synthase 1 | Chr3:17438787-17440106 REVERSE LENGTH=341 | 201606
isotig10047	783	AT1G48360.1	746	34.25	73	42	3	708	502	289	359	0.4	32.7	26	| zinc ion binding/nucleic acid binding/hydrolase | Chr1:17868661-17872436 FORWARD LENGTH=746 | 201606
isotig10591	2225	AT5G04410.1	567	57.95	176	61	2	142	657	9	175	1e-60	217	23	| NAC domain containing protein 2 | Chr5:1243980-1246416 FORWARD LENGTH=567 | 201606
isotig12832	1232	AT2G21940.5	303	63.41	205	75	0	865	251	88	292	1e-87	272	50	| shikimate kinase 1 | Chr2:9351106-9352881 FORWARD LENGTH=303 | 201606
isotig16361	3145	AT4G16660.1	867	68.24	762	235	4	187	2463	28	785	0	1052	72	| heat shock protein 70 (Hsp 70) family protein | Chr4:9377225-9381232 FORWARD LENGTH=867 | 201606
isotig16564	2149	AT1G80300.1	624	77.6	509	109	2	122	1645	104	608	0	773	71	| nucleotide transporter 1 | Chr1:30191954-30194280 FORWARD LENGTH=624 | 201606
isotig17378	773	AT2G24940.1	100	68.37	98	31	0	644	351	2	99	4e-44	148	38	| membrane-associated progesterone binding protein 2 | Chr2:10609447-10609749 FORWARD LENGTH=100 | 201606
isotig17989	3204	AT2G21480.1	871	62.31	772	265	12	2931	637	51	803	0	926	72	| Malectin/receptor-like protein kinase family protein | Chr2:9202753-9205368 REVERSE LENGTH=871 | 201606
isotig20845	1173	AT5G17770.1	281	82.94	252	43	0	168	923	30	281	1e-156	447	64	| NADH:cytochrome B5 reductase 1 | Chr5:5864543-5866495 REVERSE LENGTH=281 | 201606
isotig22409	1034	AT3G44220.1	206	44.19	172	86	3	673	158	45	206	2e-28	111	50	| Late embryogenesis abundant (LEA) hydroxyproline-rich glycoprotein family | Chr3:15928216-15929645 FORWARD LENGTH=206 | 201606
isotig22885	1201	AT4G20260.5	167	55.64	133	57	2	1022	624	1	131	1e-31	120	33	| plasma-membrane associated cation-binding protein 1 | Chr4:10941593-10943120 FORWARD LENGTH=167 | 201606
isotig23293	1017	AT4G28830.4	208	76.1	205	49	0	124	738	1	205	8e-100	298	60	| S-adenosyl-L-methionine-dependent methyltransferases superfamily protein | Chr4:14232490-14233917 FORWARD LENGTH=208 | 201606
isotig24381	828	AT3G51090.1	298	26.76	71	45	2	319	107	232	295	5.5	28.9	26	| coiled-coil 90B-like protein (DUF1640) | Chr3:18978192-18979853 REVERSE LENGTH=298 | 201606
isotig25129	729	AT4G11540.1	525	42.11	38	20	1	393	506	312	347	4.2	29.3	16	| Cysteine/Histidine-rich C1 domain family protein | Chr4:6990978-6992555 REVERSE LENGTH=525 | 201606
isotig25945	727	AT4G17085.1	57	69.81	53	13	1	500	351	3	55	2e-18	78.6	21	| Putative membrane lipoprotein | Chr4:9604527-9604804 FORWARD LENGTH=57 | 201606
isotig27169	524	AT5G59970.2	103	100	82	0	0	128	373	22	103	4e-52	166	47	| Histone superfamily protein | Chr5:24146352-24146663 REVERSE LENGTH=103 | 201606
isotig27703	4254	AT5G06600.1	1116	81.99	1105	192	5	4026	718	17	1116	0	1783	78	| ubiquitin-specific protease 12 | Chr5:2019545-2027834 REVERSE LENGTH=1116 | 201606
isotig27771	3962	AT4G00630.1	1174	68.33	1099	306	17	516	3752	98	1174	0	1134	82	| K+ efflux antiporter 2 | Chr4:261655-267789 REVERSE LENGTH=1174 | 201606
isotig28043	3396	AT2G41830.1	1025	50.42	716	338	6	84	2225	6	706	0	646	63	| Uncharacterized protein | Chr2:17450431-17456453 REVERSE LENGTH=1025 | 201606
isotig28111	3307	AT3G07040.1	926	31.29	831	519	20	2689	284	105	912	9e-108	362	73	| NB-ARC domain-containing disease resistance protein | Chr3:2226244-2229024 REVERSE LENGTH=926 | 201606
isotig28451	2924	AT5G63810.1	741	64.1	702	246	3	2740	650	31	731	0	935	72	| beta-galactosidase 10 | Chr5:25537242-25541315 FORWARD LENGTH=741 | 201606
isotig28519	2859	AT5G63910.1	500	56.47	448	186	4	2657	1332	38	482	7e-148	452	46	| farnesylcysteine lyase | Chr5:25572053-25574077 REVERSE LENGTH=500 | 201606
isotig28723	2718	AT2G26650.1	857	54.15	844	357	8	3	2531	42	856	0	853	93	| K+ transporter 1 | Chr2:11331965-11336444 REVERSE LENGTH=857 | 201606
isotig29675	2266	AT4G34440.2	670	64.57	460	141	9	1579	242	206	657	7e-178	530	59	| Protein kinase superfamily protein | Chr4:16466008-16468748 FORWARD LENGTH=670 | 201606
isotig30083	2133	AT3G13682.1	746	58.65	561	216	6	1935	256	181	726	0	660	79	| LSD1-like2 | Chr3:4479193-4481509 REVERSE LENGTH=746 | 201606
isotig30287	2079	AT5G60020.1	577	73.25	557	145	3	153	1814	22	577	0	851	80	| laccase 17 | Chr5:24168072-24170223 FORWARD LENGTH=577 | 201606
isotig30491	2023	AT3G52600.1	590	58.84	571	212	10	1943	273	25	586	0	644	83	| cell wall invertase 2 | Chr3:19507080-19509273 REVERSE LENGTH=590 | 201606
isotig30627	1994	AT5G58620.1	607	43.9	344	124	13	215	1132	194	506	3e-74	253	46	| zinc finger (CCCH-type) family protein | Chr5:23693959-23695782 FORWARD LENGTH=607 | 201606
[truncated: 1,444 more rows]

## Sheet: All HSPs
Query ID	Query Length	Subject ID	Subject Length	Percent Identity	Alignment Length	Mismatches	Gap Opens	Query Start	Query End	Subject Start	Subject End	E-Value	Bit Score	Query Coverage	Subject Title
contig00347	684	AT2G27480.2	186	32.65	49	32	1	639	496	121	169	0.67	31.2	21	| Calcium-binding EF-hand family protein | Chr2:11746811-11747572 FORWARD LENGTH=186 | 201606
isotig07766	1606	AT1G30530.1	453	36.84	38	20	1	1495	1382	43	76	3.9	30.8	7	| UDP-glucosyl transferase 78D1 | Chr1:10814917-10816374 FORWARD LENGTH=453 | 201606
isotig10144	1280	AT3G07490.1	153	37.64	178	72	3	294	827	3	141	4e-23	96.3	42	| ARF-GAP domain 11 | Chr3:2391189-2391650 FORWARD LENGTH=153 | 201606
isotig11164	3597	AT1G68020.3	860	69.92	881	230	7	714	3329	1	855	0	1254	73	| UDP-Glycosyltransferase / trehalose-phosphatase family protein | Chr1:25497493-25500241 FORWARD LENGTH=860 | 201606
isotig11436	1095	AT1G18650.1	184	56.18	89	39	0	201	467	21	109	1e-31	120	24	| plasmodesmata callose-binding protein 3 | Chr1:6419036-6420413 REVERSE LENGTH=184 | 201606
isotig11504	856	AT1G26355.1	113	80.95	42	7	1	503	381	56	97	3e-15	71.6	14	| SPIRAL1-like1 | Chr1:9117950-9118611 REVERSE LENGTH=113 | 201606
isotig13201	799	AT1G35260.1	152	29.9	97	62	3	562	278	58	150	0.0004	40.4	36	| MLP-like protein 165 | Chr1:12937059-12937689 REVERSE LENGTH=152 | 201606
isotig13472	4389	AT1G72390.2	1325	36.86	963	482	34	4240	1556	1	905	9e-122	416	61	| nuclear receptor coactivator | Chr1:27245455-27251218 FORWARD LENGTH=1325 | 201606
isotig13608	2452	AT1G30220.1	580	65.85	574	182	7	516	2213	1	568	0	732	69	| inositol transporter 2 | Chr1:10632957-10635439 REVERSE LENGTH=580 | 201606
isotig13880	2691	AT4G18470.1	432	41.72	163	84	3	853	371	276	429	9e-44	108	35	| negative regulator of systemic acquired resistance (SNI1) | Chr4:10192984-10195511 FORWARD LENGTH=432 | 201606
isotig15580	1117	ATMG00520.1	672	32.5	40	27	0	290	171	288	327	5	30	11	| Intron maturase%2C type II family protein | ChrM:144294-146312 REVERSE LENGTH=672 | 201606
isotig16526	2247	AT5G54510.1	612	67.92	583	182	3	2090	348	21	600	0	828	78	| Auxin-responsive GH3 family protein | Chr5:22131321-22133564 REVERSE LENGTH=612 | 201606
isotig16864	1531	AT5G60620.1	376	78.3	364	79	0	1406	315	13	376	0	614	71	| glycerol-3-phosphate acyltransferase 9 | Chr5:24367266-24369647 FORWARD LENGTH=376 | 201606
isotig19514	2004	AT5G03940.1	564	77.92	480	103	1	1908	469	64	540	0	716	72	| chloroplast signal recognition particle 54 kDa subunit | Chr5:1060265-1063257 REVERSE LENGTH=564 | 201606
isotig19650	1945	AT5G19360.1	523	85.25	305	45	0	241	1155	57	361	0	556	72	| calcium-dependent protein kinase 34 | Chr5:6521716-6523780 REVERSE LENGTH=523 | 201606
isotig19990	2124	AT1G17350.5	227	76.86	121	28	0	703	341	105	225	1e-60	206	28	| NADH:ubiquinone oxidoreductase intermediate-associated protein 30 | Chr1:5942391-5944272 FORWARD LENGTH=227 | 201606
isotig21962	1384	AT5G14345.1	145	37.74	53	33	0	73	231	46	98	0.19	33.5	11	| early nodulin-like protein 21 | Chr5:4626175-4626722 REVERSE LENGTH=145 | 201606
isotig22642	1248	AT3G45070.3	328	42.45	318	171	5	1127	177	22	328	3e-80	254	76	| P-loop containing nucleoside triphosphate hydrolases superfamily protein | Chr3:16486378-16487364 REVERSE LENGTH=328 | 201606
isotig22778	1220	AT5G57560.1	284	49.58	240	109	4	1010	324	43	281	2e-79	251	56	| Xyloglucan endotransglucosylase/hydrolase family protein | Chr5:23307296-23308235 REVERSE LENGTH=284 | 201606
isotig23254	1165	AT3G15210.1	222	74.7	83	16	1	173	406	24	106	1e-18	85.1	20	| ethylene responsive element binding factor 4 | Chr3:5121472-5122140 FORWARD LENGTH=222 | 201606
isotig23594	1472	AT5G41980.1	374	38.11	265	145	4	900	121	16	266	3e-56	195	53	| nuclease | Chr5:16793765-16794889 FORWARD LENGTH=374 | 201606
isotig24546	956	AT5G20570.1	118	96.74	92	3	0	241	516	27	118	3e-60	192	29	| RING-box 1 | Chr5:6956905-6958221 REVERSE LENGTH=118 | 201606
isotig25634	932	AT2G46330.1	73	56	25	11	0	668	594	38	62	0.023	34.7	8	| arabinogalactan protein 16 | Chr2:19018730-19019108 REVERSE LENGTH=73 | 201606
isotig28004	3449	ATMG00860.1	158	46.72	137	70	2	2149	1745	1	136	3e-32	126	12	| DNA/RNA polymerases superfamily protein | ChrM:235916-236392 FORWARD LENGTH=158 | 201606
isotig28072	3355	AT4G18780.1	985	74.61	961	218	6	170	3019	40	985	0	1445	85	| cellulose synthase family protein | Chr4:10312846-10316719 REVERSE LENGTH=985 | 201606
isotig28140	3271	AT2G33420.1	1039	49.46	1019	434	11	158	3001	27	1035	0	926	87	| hypothetical protein (DUF810) | Chr2:14158782-14162304 FORWARD LENGTH=1039 | 201606
isotig28480	2897	AT4G02570.4	738	80.95	740	138	1	225	2444	2	738	0	1246	77	| cullin 1 | Chr4:1129315-1133435 FORWARD LENGTH=738 | 201606
isotig28616	2792	AT1G13640.2	622	73.6	394	101	2	2142	964	64	455	0	604	55	| Phosphatidylinositol 3- and 4-kinase family protein | Chr1:4677276-4679144 REVERSE LENGTH=622 | 201606
isotig28820	2663	AT5G13150.1	653	45.57	542	254	6	634	2205	135	653	5e-152	466	59	| exocyst subunit exo70 family protein C1 | Chr5:4172969-4174930 REVERSE LENGTH=653 | 201606
isotig29092	2514	AT3G12080.1	663	74.05	524	132	2	2096	537	118	641	0	763	62	| GTP-binding family protein | Chr3:3847851-3851980 FORWARD LENGTH=663 | 201606
isotig30044	2146	AT2G17200.1	551	58.46	402	151	10	1499	315	159	551	1e-120	376	65	| ubiquitin family protein | Chr2:7482133-7485090 REVERSE LENGTH=551 | 201606
isotig30248	2087	AT5G55120.1	431	68.67	399	117	3	393	1580	1	394	0	561	57	| GDP-L-galactose phosphorylase VITAMIN C DEFECTIVE 5 (VTC5) | Chr5:22369515-22371709 FORWARD LENGTH=431 | 201606
isotig31268	1854	AT5G56980.1	379	30.1	103	43	2	86	388	1	76	3e-05	47.4	22	| cotton fiber protein | Chr5:23056574-23057713 REVERSE LENGTH=379 | 201606
isotig31404	1830	AT1G29800.2	496	60.32	494	182	6	1649	210	3	496	0	589	79	| RING/FYVE/PHD-type zinc finger family protein | Chr1:10432736-10435046 FORWARD LENGTH=496 | 201606
isotig31540	1806	AT1G06170.2	420	49.48	194	92	2	852	271	218	405	4e-50	181	32	| basic helix-loop-helix (bHLH) DNA-binding superfamily protein | Chr1:1885146-1886564 REVERSE LENGTH=420 | 201606
isotig34124	1442	AT3G14460.1	1424	33.55	471	294	11	1397	9	391	850	8e-62	221	96	| LRR and NB-ARC domains-containing disease resistance protein | Chr3:4851990-4856264 REVERSE LENGTH=1424 | 201606
isotig37592	1132	AT3G11960.4	1365	33.33	54	35	1	467	628	1309	1361	0.4	33.9	14	| Cleavage and polyadenylation specificity factor (CPSF) A subunit protein | Chr3:3786431-3793160 FORWARD LENGTH=1365 | 201606
isotig37932	1107	AT3G12630.1	160	79.37	63	13	0	531	719	98	160	4e-29	112	17	| A20/AN1-like zinc finger family protein | Chr3:4012707-4013189 FORWARD LENGTH=160 | 201606
isotig39360	1012	AT1G48940.1	177	53.06	98	45	1	807	517	27	124	3e-30	115	29	| early nodulin-like protein 6 | Chr1:18105808-18106422 REVERSE LENGTH=177 | 201606
isotig39496	1003	AT4G33010.1	1037	31.75	63	38	1	525	352	520	582	0.73	32.7	17	| glycine decarboxylase P-protein 1 | Chr4:15926852-15931150 REVERSE LENGTH=1037 | 201606
isotig39564	998	AT2G46860.1	216	84.04	213	34	0	125	763	4	216	7e-132	379	64	| pyrophosphorylase 3 | Chr2:19253843-19255060 FORWARD LENGTH=216 | 201606
isotig40040	970	AT1G77740.2	754	63.08	65	23	1	668	862	365	428	3e-32	87.4	31	| phosphatidylinositol-4-phosphate 5-kinase 2 | Chr1:29220632-29223861 FORWARD LENGTH=754 | 201606
isotig40652	935	AT4G16790.1	473	43.48	23	13	0	191	123	432	454	9.8	28.5	7	| hydroxyproline-rich glycoprotein family protein | Chr4:9451747-9453168 REVERSE LENGTH=473 | 201606
isotig40720	931	AT4G13870.2	288	30.46	151	101	3	770	324	130	278	6e-17	79.7	48	| Werner syndrome-like exonuclease | Chr4:8023563-8025542 REVERSE LENGTH=288 | 201606
isotig41536	896	AT5G42720.1	438	48.28	29	11	1	405	331	380	408	9.4	28.5	8	| Glycosyl hydrolase family 17 protein | Chr5:17130535-17132763 FORWARD LENGTH=438 | 201606
isotig41944	877	AT1G74920.1	501	70.59	68	17	2	466	269	326	392	4e-34	91.3	41	| aldehyde dehydrogenase 10A8 | Chr1:28139175-28142573 REVERSE LENGTH=501 | 201606
isotig46024	730	AT5G04800.4	141	84.62	117	18	0	651	301	1	117	8e-70	215	48	| Ribosomal S17 family protein | Chr5:1389217-1389642 FORWARD LENGTH=141 | 201606
isotig49288	648	AT5G02550.1	76	54.55	33	12	2	536	441	2	32	2.9	27.7	15	| hypothetical protein | Chr5:573247-573477 REVERSE LENGTH=76 | 201606
contig00004	1149	AT3G16570.3	138	22.22	72	51	1	300	515	53	119	1.4	30.8	19	| rapid alkalinization factor 23 | Chr3:5644748-5645164 FORWARD LENGTH=138 | 201606
contig00351	755	AT4G05320.7	153	100	99	0	0	459	755	1	99	2e-62	196	42	| polyubiquitin 10 | Chr4:2718559-2719932 FORWARD LENGTH=153 | 201606
contig00542	813	AT1G47485.1	91	48.15	27	14	0	250	330	2	28	1.7	28.9	10	| carboxy-terminally encoded peptide protein | Chr1:17422564-17422839 FORWARD LENGTH=91 | 201606
isotig04913	2076	AT3G21240.1	556	60.85	516	196	3	220	1752	23	537	0	578	76	| 4-coumarate:CoA ligase 2 | Chr3:7454497-7457314 REVERSE LENGTH=556 | 201606
isotig07359	799	AT1G32470.1	166	70.54	129	37	1	246	632	37	164	7e-59	188	48	| Single hybrid motif superfamily protein | Chr1:11739479-11740246 REVERSE LENGTH=166 | 201606
isotig08855	709	AT1G30380.1	130	72.95	122	29	2	606	253	9	130	2e-41	141	50	| photosystem I subunit K | Chr1:10722325-10723013 FORWARD LENGTH=130 | 201606
isotig13202	724	AT1G35260.1	152	29.9	97	62	3	487	203	58	150	0.0004	40.4	39	| MLP-like protein 165 | Chr1:12937059-12937689 REVERSE LENGTH=152 | 201606
isotig14221	1926	AT5G65500.2	799	48	25	13	0	1333	1407	509	533	5.9	30.8	4	| U-box domain-containing protein kinase family protein | Chr5:26181093-26183997 REVERSE LENGTH=799 | 201606
isotig15173	1456	AT4G08867.1	139	32.2	59	38	1	435	611	58	114	1.8	30.8	12	| hypothetical protein | Chr4:5660226-5660645 FORWARD LENGTH=139 | 201606
isotig15309	925	AT4G40070.1	323	38.64	88	46	1	510	247	94	173	3e-15	75.9	29	| RING/U-box superfamily protein | Chr4:18576533-18577504 FORWARD LENGTH=323 | 201606
isotig17272	912	AT5G59320.1	115	58.46	65	27	0	651	457	50	114	2e-16	75.1	21	| lipid transfer protein 3 | Chr5:23929051-23929492 FORWARD LENGTH=115 | 201606
isotig17476	693	AT1G26880.1	120	87.37	95	12	0	619	335	1	95	3e-53	171	41	| Ribosomal protein L34e superfamily protein | Chr1:9315640-9316681 REVERSE LENGTH=120 | 201606
isotig20399	1539	AT5G49555.1	556	68.28	435	134	4	1481	177	7	437	0	602	85	| FAD/NAD(P)-binding oxidoreductase family protein | Chr5:20107411-20110602 REVERSE LENGTH=556 | 201606
isotig20467	1684	AT1G08450.1	424	77.84	334	74	0	1515	514	28	361	0	536	60	| calreticulin 3 | Chr1:2668008-2671800 REVERSE LENGTH=424 | 201606
isotig21079	971	AT1G13950.1	158	83.75	160	24	2	84	563	1	158	3e-92	276	49	| eukaryotic elongation factor 5A-1 | Chr1:4773631-4774668 FORWARD LENGTH=158 | 201606
isotig21147	1541	AT5G50790.1	289	50	206	103	0	1324	707	10	215	4e-58	198	40	| Nodulin MtN3 family protein | Chr5:20656461-20657827 REVERSE LENGTH=289 | 201606
isotig22643	1242	AT3G45070.3	328	42.45	318	171	5	1121	171	22	328	3e-80	254	77	| P-loop containing nucleoside triphosphate hydrolases superfamily protein | Chr3:16486378-16487364 REVERSE LENGTH=328 | 201606
isotig23255	1129	AT3G15210.1	222	74.7	83	16	1	149	382	24	106	3e-19	86.3	21	| ethylene responsive element binding factor 4 | Chr3:5121472-5122140 FORWARD LENGTH=222 | 201606
isotig24547	935	AT5G20570.1	118	96.74	92	3	0	241	516	27	118	3e-60	192	30	| RING-box 1 | Chr5:6956905-6958221 REVERSE LENGTH=118 | 201606
isotig25431	740	AT3G63210.1	263	46.67	30	15	1	355	444	220	248	0.0008	40.4	12	| mediator of aba-regulated dormancy protein (DUF581) | Chr3:23354019-23354906 REVERSE LENGTH=263 | 201606
isotig25499	809	AT3G54900.1	173	72.57	113	30	1	298	633	61	173	1e-56	183	42	| CAX interacting protein 1 | Chr3:20341850-20342371 REVERSE LENGTH=173 | 201606
isotig26111	669	AT1G31812.1	92	75	84	21	0	586	335	1	84	3e-39	134	38	| acyl-CoA-binding protein 6 | Chr1:11411132-11412099 REVERSE LENGTH=92 | 201606
isotig28141	3266	AT5G23880.1	739	31.45	124	74	5	2663	3025	613	728	0.016	40	11	| cleavage and polyadenylation specificity factor 100 | Chr5:8052550-8058147 FORWARD LENGTH=739 | 201606
isotig28277	3096	AT4G21270.1	793	69.68	277	71	3	1728	937	505	781	1e-112	371	62	| kinesin 1 | Chr4:11329579-11333884 REVERSE LENGTH=793 | 201606
isotig29433	2361	AT1G79940.3	687	73.83	619	162	0	221	2077	7	625	0	981	79	| DnaJ / Sec63 Brl domains-containing protein | Chr1:30070023-30073237 FORWARD LENGTH=687 | 201606
isotig32017	1731	AT2G27690.1	495	54.81	478	203	5	192	1610	26	495	5e-160	471	82	| cytochrome P450%2C family 94%2C subfamily C%2C polypeptide 1 | Chr2:11809373-11810860 FORWARD LENGTH=495 | 201606
isotig32493	1658	AT3G13620.1	478	52.39	397	181	3	95	1261	3	399	4e-130	393	70	| Amino acid permease family protein | Chr3:4450904-4452556 REVERSE LENGTH=478 | 201606
isotig33921	1470	AT1G27690.1	433	25.6	125	87	3	813	1181	215	335	1.5	32	25	| lipase%2C putative (DUF620) | Chr1:9636681-9638307 FORWARD LENGTH=433 | 201606
isotig35757	1273	AT4G13730.1	449	62.16	37	10	1	1165	1263	398	434	0.083	35.8	8	| Ypt/Rab-GAP domain of gyp1p superfamily protein | Chr4:7970299-7974055 FORWARD LENGTH=449 | 201606
isotig35893	1267	AT1G56010.2	324	62.5	176	59	3	95	616	2	172	1e-71	232	41	| NAC domain containing protein 1 | Chr1:20946852-20949144 REVERSE LENGTH=324 | 201606
isotig38749	1048	AT4G10950.2	404	56.03	257	113	0	174	944	139	395	4e-103	308	86	| SGNH hydrolase-type esterase superfamily protein | Chr4:6711502-6713512 REVERSE LENGTH=404 | 201606
isotig39225	1020	AT3G51190.1	260	83.4	235	39	0	976	272	1	235	1e-145	416	69	| Ribosomal protein L2 family | Chr3:19016606-19017547 REVERSE LENGTH=260 | 201606
isotig39293	1016	AT5G02390.2	751	38.46	39	24	0	561	677	363	401	4.3	30	12	| TRM32-like protein (DUF3741) | Chr5:508834-511710 REVERSE LENGTH=751 | 201606
isotig42829	840	AT5G42510.1	182	40.14	147	83	2	136	576	40	181	2e-27	107	53	| Disease resistance-responsive (dirigent-like protein) family protein | Chr5:16998268-16998816 REVERSE LENGTH=182 | 201606
isotig42965	834	AT4G16444.1	178	53.7	162	75	0	81	566	13	174	1e-37	134	58	| tail-anchored protein insertion receptor WRB-like protein | Chr4:9274791-9276056 REVERSE LENGTH=178 | 201606
isotig45141	756	AT4G27670.1	227	28.28	99	59	3	320	589	129	224	0.002	39.3	36	| heat shock protein 21 | Chr4:13819048-13819895 REVERSE LENGTH=227 | 201606
isotig45549	743	AT5G43470.4	908	58.82	17	7	0	742	692	860	876	0.56	28.1	13	| Disease resistance protein (CC-NBS-LRR class) family | Chr5:17463130-17466658 REVERSE LENGTH=908 | 201606
isotig49221	651	AT5G56960.2	525	24.34	152	105	5	575	138	375	522	0.37	32.3	67	| basic helix-loop-helix (bHLH) DNA-binding family protein | Chr5:23038703-23041410 REVERSE LENGTH=525 | 201606
isotig49289	650	AT3G45980.1	150	94.51	91	5	0	229	501	60	150	1e-48	160	42	| Histone superfamily protein | Chr3:16897492-16897944 REVERSE LENGTH=150 | 201606
isotig02943	2671	AT4G12020.5	1820	31.33	83	44	4	1013	1255	80	151	0.66	34.7	9	| protein kinase family protein | Chr4:7202004-7209469 FORWARD LENGTH=1820 | 201606
isotig07360	771	AT1G32470.1	166	70.54	129	37	1	246	632	37	164	5e-59	188	50	| Single hybrid motif superfamily protein | Chr1:11739479-11740246 REVERSE LENGTH=166 | 201606
isotig08856	696	AT1G30380.1	130	72.95	122	29	2	593	240	9	130	2e-41	141	51	| photosystem I subunit K | Chr1:10722325-10723013 FORWARD LENGTH=130 | 201606
isotig10146	1292	AT3G63095.1	250	50.91	55	27	0	534	370	192	246	1e-13	71.2	13	| Tetratricopeptide repeat (TPR)-like superfamily protein | Chr3:23315506-23316258 FORWARD LENGTH=250 | 201606
isotig11166	2896	AT3G54860.1	592	67	497	162	1	2677	1187	1	495	0	651	57	| Sec1/munc18-like (SM) proteins superfamily | Chr3:20324286-20329841 REVERSE LENGTH=592 | 201606
isotig13542	2673	AT2G47330.1	760	68.88	723	202	6	58	2181	1	715	0	895	79	| P-loop containing nucleoside triphosphate hydrolases superfamily protein | Chr2:19429083-19431617 REVERSE LENGTH=760 | 201606
isotig13610	2637	AT3G23340.1	442	71.56	436	112	5	773	2074	1	426	0	618	49	| casein kinase I-like 10 | Chr3:8351047-8353791 FORWARD LENGTH=442 | 201606
isotig15514	775	AT1G12400.2	71	76.81	69	16	0	265	471	1	69	1e-34	122	27	| Nucleotide excision repair%2C TFIIH%2C subunit TTDA | Chr1:4222296-4222603 FORWARD LENGTH=71 | 201606
isotig15988	1704	AT5G15180.1	329	39.47	337	190	6	1632	625	6	329	4e-68	227	59	| Peroxidase superfamily protein | Chr5:4930561-4932211 FORWARD LENGTH=329 | 201606
contig21275	791	AT3G24255.5	532	29.34	242	140	6	41	685	33	270	4e-18	84.7	82	| RNA-directed DNA polymerase (reverse transcriptase)-related family protein | Chr3:8789309-8790907 FORWARD LENGTH=532 | 201606
isotig16392	2874	AT3G57520.1	773	62.09	794	260	6	2684	363	1	773	0	1050	81	| seed imbibition 2 | Chr3:21288982-21292694 REVERSE LENGTH=773 | 201606
isotig17070	1074	AT5G66110.3	147	68.35	139	44	0	770	354	9	147	1e-64	206	39	| Heavy metal transport/detoxification superfamily protein | Chr5:26430245-26430778 FORWARD LENGTH=147 | 201606
isotig17477	678	AT1G26880.1	120	87.37	95	12	0	604	320	1	95	2e-53	171	42	| Ribosomal protein L34e superfamily protein | Chr1:9315640-9316681 REVERSE LENGTH=120 | 201606
isotig17748	4720	AT1G65730.1	688	66.77	674	210	4	1092	3107	25	686	0	880	43	| YELLOW STRIPE like 7 | Chr1:24442639-24446122 FORWARD LENGTH=688 | 201606
isotig18768	2896	AT1G22150.4	656	69.88	654	195	1	2776	821	3	656	0	883	68	| sulfate transporter 1%3B3 | Chr1:7818361-7821344 FORWARD LENGTH=656 | 201606
isotig19176	2124	AT1G80460.1	522	75.72	519	125	1	1753	200	4	522	0	803	73	| Actin-like ATPase superfamily protein | Chr1:30246960-30249055 REVERSE LENGTH=522 | 201606
isotig20400	2498	AT1G29200.4	495	59.05	486	190	4	1715	267	15	494	0	535	58	| O-fucosyltransferase family protein | Chr1:10208425-10210488 FORWARD LENGTH=495 | 201606
isotig20876	1984	AT5G15490.1	480	88.75	480	54	0	1668	229	1	480	0	898	73	| UDP-glucose 6-dehydrogenase family protein | Chr5:5027872-5029314 REVERSE LENGTH=480 | 201606
isotig21148	1568	AT5G44250.1	403	49.32	369	162	6	1326	274	23	384	4e-119	360	67	| peptidase%2C S9A/B/C family%2C catalytic domain protein (Protein of unknown function DUF829%2C transmembrane 53) | Chr5:17823876-17825620 REVERSE LENGTH=403 | 201606
isotig21896	1697	AT2G35680.1	337	56.25	256	86	3	331	1095	36	266	4e-92	290	45	| Phosphotyrosine protein phosphatases superfamily protein | Chr2:14997004-14998590 REVERSE LENGTH=337 | 201606
isotig22168	1434	AT3G08780.1	313	34.95	206	109	3	1428	886	104	309	1e-23	102	38	| BRISC complex subunit Abro1-like protein | Chr3:2666376-2667452 REVERSE LENGTH=313 | 201606
isotig22984	1480	AT1G53280.1	438	52.12	378	171	4	1328	213	49	422	2e-92	292	75	| Class I glutamine amidotransferase-like superfamily protein | Chr1:19864942-19867341 REVERSE LENGTH=438 | 201606
isotig25636	976	AT2G03020.1	255	36.96	46	28	1	459	596	145	189	0.39	32.7	14	| Heat shock protein HSP20/alpha crystallin family | Chr2:882927-884081 REVERSE LENGTH=255 | 201606
isotig26860	606	AT4G27040.6	250	38.1	42	21	1	120	245	142	178	1.6	30	21	| EAP30/Vps36 family protein | Chr4:13573061-13574576 REVERSE LENGTH=250 | 201606
isotig29638	2287	AT2G29670.2	536	44.89	450	198	13	318	1613	111	528	5e-79	267	57	| Tetratricopeptide repeat (TPR)-like superfamily protein | Chr2:12682309-12684745 REVERSE LENGTH=536 | 201606
isotig29910	2161	AT5G01240.1	488	80.15	262	39	4	416	1183	5	259	4e-138	419	36	| like AUXIN RESISTANT 1 | Chr5:98228-101493 FORWARD LENGTH=488 | 201606
isotig30386	2049	AT4G21630.1	759	45.2	531	231	15	287	1795	119	617	2e-125	364	93	| Subtilase family protein | Chr4:11492248-11495500 REVERSE LENGTH=759 | 201606
isotig30862	1938	AT2G29100.1	940	37.14	350	202	7	679	1698	561	902	7e-64	185	70	| glutamate receptor 2.9 | Chr2:12501092-12504912 REVERSE LENGTH=940 | 201606
isotig32018	1724	AT4G04210.1	303	54.72	265	104	6	1058	297	42	301	1e-87	277	44	| plant UBX domain containing protein 4 | Chr4:2030391-2031670 FORWARD LENGTH=303 | 201606
isotig32222	1696	AT3G09510.1	484	28.21	117	81	2	1609	1262	345	459	6e-07	52.8	21	| Ribonuclease H-like superfamily protein | Chr3:2921804-2923258 FORWARD LENGTH=484 | 201606
isotig32494	1654	AT3G03770.3	802	26.23	61	41	2	381	563	541	597	4.5	30.8	11	| Leucine-rich repeat protein kinase family protein | Chr3:945303-948436 REVERSE LENGTH=802 | 201606
isotig33990	1460	AT5G03415.1	385	77.11	201	41	1	367	969	95	290	2e-96	301	41	| Transcription factor DP | Chr5:842842-845200 FORWARD LENGTH=385 | 201606
isotig34194	1432	AT1G10950.1	589	22.11	199	123	7	383	931	48	230	4.4	30.8	38	| transmembrane nine 1 | Chr1:3659322-3663622 FORWARD LENGTH=589 | 201606
isotig34534	1401	AT1G77470.1	369	77.48	333	66	2	1219	245	37	368	0	540	70	| replication factor C subunit 3 | Chr1:29112194-29114323 REVERSE LENGTH=369 | 201606
isotig34738	1381	AT5G35320.1	225	42.86	35	19	1	1284	1183	9	43	1.7	31.2	7	| DBH-like monooxygenase | Chr5:13521893-13523144 FORWARD LENGTH=225 | 201606
isotig37526	1138	AT1G08465.1	184	49.43	174	73	3	865	371	1	168	3e-48	165	43	| Plant-specific transcription factor YABBY family protein | Chr1:2676033-2679382 FORWARD LENGTH=184 | 201606
isotig37594	1134	AT1G30890.2	269	68.3	265	82	1	1035	241	1	263	5e-133	386	70	| Integral membrane HRF1 family protein | Chr1:10994890-10995999 FORWARD LENGTH=269 | 201606
isotig41130	915	AT1G10200.1	190	80.87	183	33	1	135	677	2	184	2e-105	310	60	| GATA type zinc finger transcription factor family protein | Chr1:3346677-3347763 REVERSE LENGTH=190 | 201606
isotig44122	789	AT2G41410.1	216	36.17	47	30	0	172	312	94	140	1.5	30.4	18	| Calcium-binding EF-hand family protein | Chr2:17262085-17262735 REVERSE LENGTH=216 | 201606
isotig44326	785	AT5G02840.4	265	63.04	46	17	0	222	359	55	100	1e-13	68.9	18	| LHY/CCA1-like 1 | Chr5:648794-650570 FORWARD LENGTH=265 | 201606
isotig52350	589	AT3G57890.2	609	30.19	53	37	0	491	333	528	580	7.4	28.1	27	| Tubulin binding cofactor C domain-containing protein | Chr3:21438271-21441695 FORWARD LENGTH=609 | 201606
isotig07361	792	AT1G32470.1	166	71.53	137	38	1	215	625	29	164	5e-64	201	52	| Single hybrid motif superfamily protein | Chr1:11739479-11740246 REVERSE LENGTH=166 | 201606
isotig07905	2305	AT1G09630.1	217	70.06	167	45	2	1642	2139	55	217	1e-72	239	29	| RAB GTPase 11C | Chr1:3118350-3119571 REVERSE LENGTH=217 | 201606
isotig08857	622	AT1G30380.1	130	72.95	122	29	2	519	166	9	130	9e-42	141	57	| photosystem I subunit K | Chr1:10722325-10723013 FORWARD LENGTH=130 | 201606
isotig09401	4062	AT2G35510.3	568	28.78	483	284	11	3076	1784	82	556	9e-48	182	32	| similar to RCD one 1 | Chr2:14916898-14919198 REVERSE LENGTH=568 | 201606
isotig10147	1283	AT3G63095.1	250	50.98	51	25	0	522	370	196	246	1e-12	67.8	12	| Tetratricopeptide repeat (TPR)-like superfamily protein | Chr3:23315506-23316258 FORWARD LENGTH=250 | 201606
isotig11371	2185	AT4G30440.1	429	79.77	430	78	2	461	1750	1	421	0	690	59	| UDP-D-glucuronate 4-epimerase 1 | Chr4:14881976-14883265 REVERSE LENGTH=429 | 201606
isotig14155	2677	AT2G01910.1	608	58.45	580	225	8	2210	510	16	592	0	634	64	| Microtubule associated protein (MAP65/ASE1) family protein | Chr2:417191-420182 FORWARD LENGTH=608 | 201606
isotig15515	720	AT1G12400.2	71	76.81	69	16	0	265	471	1	69	7e-35	122	29	| Nucleotide excision repair%2C TFIIH%2C subunit TTDA | Chr1:4222296-4222603 FORWARD LENGTH=71 | 201606
isotig16393	2826	AT3G57520.1	773	62.47	786	258	6	2636	351	1	773	0	1048	81	| seed imbibition 2 | Chr3:21288982-21292694 REVERSE LENGTH=773 | 201606
isotig19109	2141	AT1G55810.6	466	70.49	288	76	3	252	1109	13	293	0	374	64	| uridine kinase-like 3 | Chr1:20861273-20864003 FORWARD LENGTH=466 | 201606
isotig19177	2114	AT1G80460.1	522	75.72	519	125	1	1743	190	4	522	0	802	74	| Actin-like ATPase superfamily protein | Chr1:30246960-30249055 REVERSE LENGTH=522 | 201606
isotig20877	1214	AT1G48530.1	175	46.88	32	17	0	654	559	122	153	2.3	30.4	8	| proteasome inhibitor-like protein | Chr1:17943508-17944220 REVERSE LENGTH=175 | 201606
isotig21081	1250	AT3G07560.1	304	55.96	109	38	2	678	974	194	302	8e-32	124	41	| peroxin 13 | Chr3:2411616-2413310 REVERSE LENGTH=304 | 201606
isotig21149	1514	AT5G44250.1	403	48.78	369	165	5	1272	217	23	384	9e-119	359	70	| peptidase%2C S9A/B/C family%2C catalytic domain protein (Protein of unknown function DUF829%2C transmembrane 53) | Chr5:17823876-17825620 REVERSE LENGTH=403 | 201606
isotig21421	1205	AT5G13200.1	272	59.31	231	85	3	185	874	38	260	2e-94	288	57	| GRAM domain family protein | Chr5:4207081-4208079 FORWARD LENGTH=272 | 201606
isotig23665	1044	AT5G39790.3	280	59.89	182	70	1	274	810	99	280	2e-64	209	60	| PROTEIN TARGETING TO STARCH (PTST) | Chr5:15932884-15935121 REVERSE LENGTH=280 | 201606
isotig24073	888	AT4G09900.1	349	51.85	27	13	0	55	135	61	87	5.8	29.3	9	| methyl esterase 12 | Chr4:6221767-6223924 REVERSE LENGTH=349 | 201606
isotig25637	590	AT1G71280.1	465	32.26	62	31	2	409	224	85	135	1.1	30.8	32	| DEA(D/H)-box RNA helicase family protein | Chr1:26870262-26872152 REVERSE LENGTH=465 | 201606
isotig26861	576	AT4G27040.6	250	38.1	42	21	1	120	245	142	178	1.5	30	22	| EAP30/Vps36 family protein | Chr4:13573061-13574576 REVERSE LENGTH=250 | 201606
isotig27735	4097	AT5G54650.2	900	58.23	474	184	5	2165	765	425	891	6e-166	524	34	| formin homology5 | Chr5:22197856-22201649 REVERSE LENGTH=900 | 201606
isotig27939	3559	AT5G50920.1	929	88.71	877	98	1	3258	628	38	913	0	1451	74	| CLPC homologue 1 | Chr5:20715710-20719800 REVERSE LENGTH=929 | 201606
isotig28007	3463	AT5G07740.3	1627	63.08	344	125	2	3146	2121	1	344	1e-143	476	30	| actin binding protein | Chr5:2459076-2466580 REVERSE LENGTH=1627 | 201606
isotig29095	2520	AT3G22870.1	413	40.48	42	21	2	1463	1588	10	47	1.2	33.1	5	| F-box and associated interaction domains-containing protein | Chr3:8096230-8097471 FORWARD LENGTH=413 | 201606
isotig29707	2254	AT5G62580.2	615	36.16	437	244	9	462	1730	184	599	5e-53	195	56	| ARM repeat superfamily protein | Chr5:25120010-25122259 FORWARD LENGTH=615 | 201606
isotig30251	2091	AT3G48860.2	577	60.04	453	162	9	1697	369	119	562	4e-152	458	66	| coiled-coil protein | Chr3:18117619-18121853 FORWARD LENGTH=577 | 201606
isotig31407	1829	AT5G45820.1	439	51.03	437	181	4	171	1478	21	425	9e-155	457	72	| CBL-interacting protein kinase 20 | Chr5:18587081-18588400 REVERSE LENGTH=439 | 201606
isotig34195	1436	AT3G15220.1	690	38.79	397	212	14	32	1165	306	690	1e-48	179	79	| Protein kinase superfamily protein | Chr3:5126899-5131752 REVERSE LENGTH=690 | 201606
isotig34875	1366	AT4G26530.3	358	80.78	359	68	1	67	1143	1	358	0	576	79	| Aldolase superfamily protein | Chr4:13391566-13392937 FORWARD LENGTH=358 | 201606
isotig35963	1263	AT1G70520.1	649	56.48	324	133	4	3	956	306	627	5e-119	365	76	| cysteine-rich RLK (RECEPTOR-like protein kinase) 2 | Chr1:26584888-26587334 REVERSE LENGTH=649 | 201606
isotig37459	1140	AT4G25780.1	190	47.1	138	66	3	547	152	54	190	2e-34	128	35	| CAP (Cysteine-rich secretory proteins%2C Antigen 5%2C and Pathogenesis-related 1 protein) superfamily protein | Chr4:13121107-13121679 FORWARD LENGTH=190 | 201606
isotig38751	1049	AT5G03800.1	896	36.17	47	25	1	918	778	14	55	1.3	32	13	| Pentatricopeptide repeat (PPR) superfamily protein | Chr5:1010894-1013584 REVERSE LENGTH=896 | 201606
isotig40723	935	AT3G59400.1	265	54.31	197	70	3	738	172	81	265	5e-66	212	61	| protein GENOMES UNCOUPLED 4 | Chr3:21948881-21949678 REVERSE LENGTH=265 | 201606
isotig41063	917	AT2G15890.1	203	40.36	166	94	4	198	695	43	203	3e-26	105	54	| maternal effect embryo arrest 14 | Chr2:6921196-6921978 REVERSE LENGTH=203 | 201606
isotig41811	876	AT4G30260.2	355	80	20	4	0	620	561	224	243	2e-07	37.4	16	| Integral membrane Yip1 family protein | Chr4:14816890-14818947 REVERSE LENGTH=355 | 201606
isotig42083	872	AT3G22310.2	595	39.47	38	22	1	666	553	430	466	1.6	31.2	13	| putative mitochondrial RNA helicase 1 | Chr3:7887382-7889806 FORWARD LENGTH=595 | 201606
isotig46775	710	AT3G55280.2	154	82.5	120	20	1	587	231	31	150	5e-48	159	50	| ribosomal protein L23AB | Chr3:20500667-20501519 FORWARD LENGTH=154 | 201606
isotig48543	660	AT3G05710.1	330	29.79	47	30	1	597	457	70	113	6.8	28.5	21	| syntaxin of plants 43 | Chr3:1685262-1687229 FORWARD LENGTH=330 | 201606
isotig48611	664	AT5G39950.1	133	43.9	82	42	2	209	454	47	124	1e-12	63.9	37	| thioredoxin 2 | Chr5:15990885-15991881 REVERSE LENGTH=133 | 201606
isotig51263	608	AT1G20680.1	271	37.5	32	20	0	338	243	150	181	5.7	28.5	16	| transport/golgi organization-like protein (DUF833) | Chr1:7169402-7170587 FORWARD LENGTH=271 | 201606
isotig62415	318	AT5G47820.2	1035	67.92	53	16	1	156	1	521	573	1e-16	76.6	72	| P-loop containing nucleoside triphosphate hydrolases superfamily protein | Chr5:19366505-19372229 FORWARD LENGTH=1035 | 201606
contig00370	877	AT4G05050.3	229	100	148	0	0	875	432	71	218	2e-99	295	51	| ubiquitin 11 | Chr4:2588271-2588960 REVERSE LENGTH=229 | 201606
contig00555	774	AT1G14800.1	384	28.05	82	50	1	205	450	21	93	0.068	35	32	| Nucleic acid-binding%2C OB-fold-like protein | Chr1:5099572-5102558 FORWARD LENGTH=384 | 201606
isotig04712	1108	AT2G47710.1	162	58.82	153	60	2	154	603	9	161	3e-45	156	41	| Adenine nucleotide alpha hydrolases-like superfamily protein | Chr2:19555045-19555956 REVERSE LENGTH=162 | 201606
isotig04916	1045	AT1G51680.2	490	51.9	210	92	2	220	822	25	234	2e-40	150	58	| 4-coumarate:CoA ligase 1 | Chr1:19159647-19161464 REVERSE LENGTH=490 | 201606
isotig05663	1482	AT5G12020.1	155	58.02	131	48	2	739	1125	7	132	2e-44	156	26	| 17.6 kDa class II heat shock protein | Chr5:3882409-3882876 REVERSE LENGTH=155 | 201606
isotig07974	1486	AT1G64170.1	811	33.71	89	44	4	964	734	508	593	1.2	32.7	16	| cation/H+ exchanger 16 | Chr1:23815239-23818293 REVERSE LENGTH=811 | 201606
isotig08926	2435	AT5G49880.1	726	59.49	316	105	3	1334	2212	410	725	1e-175	374	84	| mitotic checkpoint family protein | Chr5:20282305-20287775 FORWARD LENGTH=726 | 201606
isotig10148	1262	AT3G63095.1	250	50.91	55	27	0	534	370	192	246	1e-13	70.9	13	| Tetratricopeptide repeat (TPR)-like superfamily protein | Chr3:23315506-23316258 FORWARD LENGTH=250 | 201606
isotig11032	975	AT1G11440.1	363	76.47	34	8	0	127	228	130	163	1e-10	62.8	10	| hypothetical protein | Chr1:3849418-3850509 FORWARD LENGTH=363 | 201606
isotig11100	986	AT2G37190.1	166	89.44	161	17	0	56	538	4	164	1e-98	293	49	| Ribosomal protein L11 family protein | Chr2:15619559-15620059 REVERSE LENGTH=166 | 201606
isotig11236	3273	AT2G26990.1	439	48.39	31	16	0	607	515	31	61	0.82	34.3	3	| proteasome family protein | Chr2:11519684-11522412 REVERSE LENGTH=439 | 201606
isotig13884	2265	AT1G79750.1	646	78.96	556	117	0	388	2055	91	646	0	864	74	| NADP-malic enzyme 4 | Chr1:30007655-30011179 REVERSE LENGTH=646 | 201606
isotig16124	922	AT5G17480.1	83	69.74	76	23	0	265	492	8	83	2e-30	113	25	| pollen calcium-binding protein 1 | Chr5:5762689-5762940 FORWARD LENGTH=83 | 201606
isotig16191	737	AT2G41450.1	612	22.78	79	58	1	256	20	299	374	9.4	28.5	32	| N-acetyltransferase | Chr2:17278190-17281637 FORWARD LENGTH=612 | 201606
isotig17614	8853	AT3G60240.4	1727	52.76	925	375	24	2949	5597	818	1722	0	794	45	| eukaryotic translation initiation factor 4G | Chr3:22261842-22268295 FORWARD LENGTH=1727 | 201606
isotig18022	3501	ATCG00430.1	225	84.58	227	33	1	1493	813	1	225	4e-127	392	19	| photosystem II reaction center protein G | ChrC:49257-49934 REVERSE LENGTH=225 | 201606
isotig18226	2905	AT4G34980.1	764	62.71	759	258	8	2724	463	26	764	0	853	78	| subtilisin-like serine protease 2 | Chr4:16656929-16659223 REVERSE LENGTH=764 | 201606
isotig18906	3507	AT5G66150.2	1046	61.93	985	353	5	3189	298	46	1029	0	1283	82	| Glycosyl hydrolase family 38 protein | Chr5:26439013-26444434 REVERSE LENGTH=1046 | 201606
isotig19722	1911	AT5G44440.1	533	48.42	506	231	12	1793	345	29	527	8e-139	420	76	| FAD-binding Berberine family protein | Chr5:17910694-17912295 REVERSE LENGTH=533 | 201606
isotig20538	1677	AT4G38250.1	436	59.68	439	150	4	97	1350	1	433	6e-139	414	75	| Transmembrane amino acid transporter family protein | Chr4:17935533-17936843 FORWARD LENGTH=436 | 201606
isotig21014	2298	AT4G05190.2	777	64.84	219	65	3	955	335	547	765	3e-121	274	47	| kinesin 5 | Chr4:2675576-2679482 FORWARD LENGTH=777 | 201606
isotig21490	1641	AT3G02310.1	250	56.94	216	88	3	516	1148	6	221	1e-66	220	39	| K-box region and MADS-box transcription factor family protein | Chr3:464554-466687 REVERSE LENGTH=250 | 201606
isotig22102	1374	AT3G16370.1	353	53.42	322	144	4	1175	213	34	350	7e-109	330	70	| GDSL-like Lipase/Acylhydrolase superfamily protein | Chr3:5556928-5558351 FORWARD LENGTH=353 | 201606
isotig22170	1355	AT5G57550.1	284	47.88	236	118	4	1112	411	50	282	8e-79	250	52	| xyloglucan endotransglucosylase/hydrolase 25 | Chr5:23305055-23306384 REVERSE LENGTH=284 | 201606
isotig24822	996	AT2G42740.1	182	93.89	180	11	0	155	694	2	181	5e-108	317	54	| ribosomal protein large subunit 16A | Chr2:17791794-17792946 FORWARD LENGTH=182 | 201606
isotig25162	859	AT2G37190.1	166	88.82	161	18	0	89	571	4	164	3e-99	292	56	| Ribosomal protein L11 family protein | Chr2:15619559-15620059 REVERSE LENGTH=166 | 201606
isotig25298	933	AT2G17850.1	156	47.25	91	45	2	477	211	54	143	4e-20	86.7	29	| Rhodanese/Cell cycle control phosphatase superfamily protein | Chr2:7760005-7760787 REVERSE LENGTH=156 | 201606
isotig26046	733	AT1G01170.2	83	75.68	74	18	0	637	416	7	80	2e-35	124	30	| ozone-responsive stress-like protein (DUF1138) | Chr1:74105-74443 REVERSE LENGTH=83 | 201606
isotig26522	648	AT4G17300.2	587	29.76	84	55	2	330	569	70	153	0.2	33.1	37	| Class II aminoacyl-tRNA and biotin synthetases superfamily protein | Chr4:9681498-9684833 FORWARD LENGTH=587 | 201606
isotig27464	845	AT4G11350.1	507	25.26	95	66	1	279	548	408	502	1.4	31.2	32	| transferring glycosyl group transferase (DUF604) | Chr4:6901714-6904160 FORWARD LENGTH=507 | 201606
isotig27736	4080	AT5G43310.5	1033	38.46	884	403	29	4010	1431	1	767	2e-118	399	70	| COP1-interacting protein-like protein | Chr5:17380612-17385387 REVERSE LENGTH=1033 | 201606
isotig27804	3856	AT5G22780.2	1013	74.19	1050	228	6	301	3432	1	1013	0	1541	81	| Adaptor protein complex AP-2%2C alpha subunit | Chr5:7590100-7597828 REVERSE LENGTH=1013 | 201606
isotig29708	2256	AT1G26850.2	616	63.62	613	211	5	2036	225	2	611	0	812	80	| S-adenosyl-L-methionine-dependent methyltransferases superfamily protein | Chr1:9301146-9303432 REVERSE LENGTH=616 | 201606
isotig29844	2207	AT3G63130.2	535	57.89	152	58	1	1981	1526	72	217	1e-61	165	31	| RAN GTPase activating protein 1 | Chr3:23325108-23326715 FORWARD LENGTH=535 | 201606
isotig29912	2188	AT5G23570.3	625	49.4	587	263	11	105	1799	44	618	1e-149	454	77	| XS domain-containing protein / XS zinc finger domain-containing protein-like protein | Chr5:7943621-7945874 FORWARD LENGTH=625 | 201606
isotig30592	1998	AT2G26490.1	465	59.12	433	148	9	148	1437	18	424	4e-154	458	65	| Transducin/WD40 repeat-like superfamily protein | Chr2:11268035-11269432 FORWARD LENGTH=465 | 201606
isotig31204	1861	AT5G18620.1	1069	35.85	53	32	1	848	1000	959	1011	9.2	30	8	| chromatin remodeling factor17 | Chr5:6196190-6202058 REVERSE LENGTH=1069 | 201606
isotig32496	1659	AT5G65780.1	415	75.57	352	85	1	306	1361	65	415	0	565	64	| branched-chain amino acid aminotransferase 5 / branched-chain amino acid transaminase 5 (BCAT5) | Chr5:26316418-26318585 FORWARD LENGTH=415 | 201606
isotig32632	1643	AT3G26900.3	280	37.37	281	146	5	1125	334	13	280	3e-51	180	48	| shikimate kinase like 1 | Chr3:9912314-9914424 REVERSE LENGTH=280 | 201606
isotig33176	1561	AT3G20920.1	365	61.9	336	120	3	1414	425	15	348	1e-146	430	63	| translocation protein-like protein | Chr3:7328763-7330698 REVERSE LENGTH=365 | 201606
isotig33448	1528	AT3G18030.1	209	34.62	52	30	1	1010	855	71	118	1.1	32	10	| HAL3-like protein A | Chr3:6167883-6168629 REVERSE LENGTH=209 | 201606
isotig33652	1504	AT4G26790.2	351	57.91	316	130	3	1227	283	31	344	4e-118	355	63	| GDSL-like Lipase/Acylhydrolase superfamily protein | Chr4:13487859-13489149 FORWARD LENGTH=351 | 201606
isotig33992	1461	AT4G28400.1	283	60.5	281	108	2	1292	450	5	282	1e-117	351	58	| Protein phosphatase 2C family protein | Chr4:14048499-14050118 FORWARD LENGTH=283 | 201606
isotig34468	1409	AT1G06690.1	377	77.49	351	77	2	91	1137	27	377	0	553	74	| NAD(P)-linked oxidoreductase superfamily protein | Chr1:2049742-2052039 REVERSE LENGTH=377 | 201606
isotig35012	1352	AT1G64530.2	686	34.05	373	196	10	1350	304	120	466	3e-50	183	83	| Plant regulator RWP-RK family protein | Chr1:23960350-23962896 FORWARD LENGTH=686 | 201606
isotig35148	1339	AT5G10530.1	651	33.33	339	177	11	398	1339	100	414	1e-41	157	70	| Concanavalin A-like lectin protein kinase family protein | Chr5:3324978-3326933 REVERSE LENGTH=651 | 201606
isotig35692	1283	AT1G25550.1	344	71.25	80	15	2	730	515	213	292	4e-30	120	17	| myb-like transcription factor family protein | Chr1:8976644-8977942 FORWARD LENGTH=344 | 201606
isotig36032	1257	AT1G31230.1	911	58.25	103	43	0	903	1211	192	294	5e-31	127	25	| aspartate kinase-homoserine dehydrogenase i | Chr1:11158744-11163055 REVERSE LENGTH=911 | 201606
isotig36372	1228	AT4G28510.1	288	85.47	234	34	0	185	886	34	267	8e-145	418	57	| prohibitin 1 | Chr4:14084970-14086372 REVERSE LENGTH=288 | 201606
isotig36644	1203	AT1G01800.1	295	41.53	236	129	1	931	224	61	287	1e-66	198	71	| NAD(P)-binding Rossmann-fold superfamily protein | Chr1:293396-294888 FORWARD LENGTH=295 | 201606
isotig36780	1199	AT2G36950.1	386	33.33	72	39	3	191	406	52	114	0.78	32.7	18	| Heavy metal transport/detoxification superfamily protein | Chr2:15515216-15516754 FORWARD LENGTH=386 | 201606
isotig38208	1084	AT4G03280.1	229	81.42	183	32	2	880	335	47	228	6e-92	279	50	| photosynthetic electron transfer C | Chr4:1440314-1441717 FORWARD LENGTH=229 | 201606
isotig38820	1044	AT1G78490.2	412	29.82	57	36	2	494	652	299	355	3.8	30	15	| cytochrome P450%2C family 708%2C subfamily A%2C polypeptide 3 | Chr1:29528349-29530089 FORWARD LENGTH=412 | 201606
isotig39296	1016	AT1G52340.1	285	48.9	272	127	4	978	193	16	285	1e-71	228	77	| NAD(P)-binding Rossmann-fold superfamily protein | Chr1:19489997-19491527 REVERSE LENGTH=285 | 201606
isotig40316	955	AT2G21140.1	321	30.97	113	70	3	888	571	10	121	3e-08	55.1	33	| proline-rich protein 2 | Chr2:9060868-9062035 REVERSE LENGTH=321 | 201606
isotig40860	929	AT5G44090.2	573	30.19	53	37	0	730	888	281	333	2.2	30.8	17	| Calcium-binding EF-hand family protein | Chr5:17743264-17747594 REVERSE LENGTH=573 | 201606
isotig42424	852	AT4G14690.1	193	55.26	114	50	1	276	617	81	193	1e-25	102	40	| Chlorophyll A-B binding family protein | Chr4:8418373-8419129 FORWARD LENGTH=193 | 201606
isotig43512	814	AT4G01150.1	164	71.82	110	30	1	588	262	55	164	1e-50	167	40	| CURVATURE THYLAKOID 1A-like protein | Chr4:493692-494668 FORWARD LENGTH=164 | 201606
isotig50992	614	AT5G36880.4	610	31.48	54	37	0	183	344	532	585	1.9	30	26	| acetyl-CoA synthetase | Chr5:14535506-14539084 REVERSE LENGTH=610 | 201606
contig00028	1270	AT2G25730.1	2464	38.89	36	20	1	1148	1249	183	218	4	30.8	8	| zinc finger FYVE domain protein | Chr2:10956751-10972729 REVERSE LENGTH=2464 | 201606
isotig04237	2997	AT1G25540.1	836	50.29	521	215	14	2390	900	178	678	2e-162	410	67	| phytochrome and flowering time regulatory protein (PFT1) | Chr1:8969392-8974446 REVERSE LENGTH=836 | 201606
isotig05664	1474	AT5G12020.1	155	58.02	131	48	2	739	1125	7	132	2e-44	156	26	| 17.6 kDa class II heat shock protein | Chr5:3882409-3882876 REVERSE LENGTH=155 | 201606
isotig07907	2299	AT1G09630.1	217	70.3	165	46	2	1642	2133	55	217	8e-73	239	28	| RAB GTPase 11C | Chr1:3118350-3119571 REVERSE LENGTH=217 | 201606
isotig11033	975	AT1G11440.1	363	76.47	34	8	0	127	228	130	163	1e-10	62.8	10	| hypothetical protein | Chr1:3849418-3850509 FORWARD LENGTH=363 | 201606
isotig11101	963	AT2G37190.1	166	89.63	164	17	0	24	515	1	164	2e-101	299	51	| Ribosomal protein L11 family protein | Chr2:15619559-15620059 REVERSE LENGTH=166 | 201606
isotig12050	1621	AT3G51250.1	463	50.45	442	164	11	1428	247	29	463	7e-121	368	73	| Senescence/dehydration-associated protein-like protein | Chr3:19028227-19030442 FORWARD LENGTH=463 | 201606
isotig13817	2824	AT4G19110.1	461	63.41	164	60	0	1145	1636	74	237	9e-98	230	44	| Protein kinase superfamily protein | Chr4:10454770-10457468 REVERSE LENGTH=461 | 201606
isotig14565	1818	AT3G62260.2	384	63.01	319	111	2	522	1475	71	383	7e-130	390	52	| Protein phosphatase 2C family protein | Chr3:23038516-23040391 REVERSE LENGTH=384 | 201606
isotig15041	1396	AT3G44890.1	197	64.1	39	14	0	767	651	158	196	3e-14	60.8	20	| ribosomal protein L9 | Chr3:16386505-16387963 FORWARD LENGTH=197 | 201606
isotig15381	912	AT2G31440.2	250	25	76	56	1	307	534	148	222	1.1	31.2	25	| gamma-secretase subunit APH1-like protein | Chr2:13399309-13400971 REVERSE LENGTH=250 | 201606
isotig16125	898	AT5G17480.1	83	69.74	76	23	0	241	468	8	83	1e-30	113	25	| pollen calcium-binding protein 1 | Chr5:5762689-5762940 FORWARD LENGTH=83 | 201606
isotig16598	2047	AT3G06130.2	349	62.16	74	28	0	1791	1570	1	74	2e-24	106	11	| Heavy metal transport/detoxification superfamily protein | Chr3:1853193-1854673 REVERSE LENGTH=349 | 201606
isotig17276	920	AT3G22530.1	198	47.86	117	58	1	730	380	59	172	9e-21	89.4	38	| heat shock protein | Chr3:7977774-7978370 REVERSE LENGTH=198 | 201606
isotig18091	2955	AT1G74260.1	1407	76.39	902	208	2	3	2705	510	1407	0	1362	91	| purine biosynthesis 4 | Chr1:27923005-27927764 REVERSE LENGTH=1407 | 201606
isotig18227	2829	AT4G34980.1	764	62.71	759	258	8	2648	387	26	764	0	853	80	| subtilisin-like serine protease 2 | Chr4:16656929-16659223 REVERSE LENGTH=764 | 201606
isotig19723	1924	AT5G44440.1	533	48.32	505	233	11	1806	358	29	527	3e-139	421	75	| FAD-binding Berberine family protein | Chr5:17910694-17912295 REVERSE LENGTH=533 | 201606
isotig20539	1669	AT4G38250.1	436	59.45	439	151	4	97	1350	1	433	1e-144	429	75	| Transmembrane amino acid transporter family protein | Chr4:17935533-17936843 FORWARD LENGTH=436 | 201606
isotig22103	1317	AT3G16370.1	353	53.4	324	145	4	1118	150	34	352	2e-109	331	74	| GDSL-like Lipase/Acylhydrolase superfamily protein | Chr3:5556928-5558351 FORWARD LENGTH=353 | 201606
isotig22171	1308	AT5G57550.1	284	47.88	236	118	4	1065	364	50	282	5e-79	250	54	| xyloglucan endotransglucosylase/hydrolase 25 | Chr5:23305055-23306384 REVERSE LENGTH=284 | 201606
isotig25163	849	AT2G37190.1	166	89.63	164	17	0	70	561	1	164	1e-102	301	58	| Ribosomal protein L11 family protein | Chr2:15619559-15620059 REVERSE LENGTH=166 | 201606
isotig26047	701	AT1G01170.2	83	74.32	74	19	0	637	416	7	80	1e-34	122	32	| ozone-responsive stress-like protein (DUF1138) | Chr1:74105-74443 REVERSE LENGTH=83 | 201606
isotig26591	632	AT3G59940.1	418	32.61	46	24	1	121	237	46	91	0.41	32	19	| Galactose oxidase/kelch repeat superfamily protein | Chr3:22143009-22144265 FORWARD LENGTH=418 | 201606
isotig28009	3459	AT1G69550.1	1400	33.83	266	160	6	3306	2518	956	1208	4e-21	100	56	| disease resistance protein (TIR-NBS-LRR class) | Chr1:26148836-26153374 REVERSE LENGTH=1400 | 201606
isotig28077	3346	AT5G11560.1	982	60.02	968	384	3	139	3036	16	982	0	1196	87	| catalytics | Chr5:3709734-3713994 REVERSE LENGTH=982 | 201606
isotig28417	2958	AT3G59140.1	1453	67.99	831	259	2	36	2528	630	1453	0	1130	84	| multidrug resistance-associated protein 14 | Chr3:21863519-21868701 REVERSE LENGTH=1453 | 201606
isotig29029	2552	AT5G23390.1	730	46.15	663	343	7	292	2268	73	725	0	544	77	| polygalacturonase inhibitor (DUF639) | Chr5:7870719-7874283 REVERSE LENGTH=730 | 201606
isotig29981	2162	AT1G76740.1	1532	57.69	26	11	0	2113	2036	1	26	0.023	38.9	4	| hypothetical protein | Chr1:28805235-28810477 FORWARD LENGTH=1532 | 201606
isotig30933	1916	AT1G52240.1	543	69.34	349	105	1	1521	475	105	451	1e-168	497	55	| rop guanine nucleotide exchange factor-like protein | Chr1:19455766-19457878 REVERSE LENGTH=543 | 201606
isotig31273	1854	AT3G61490.3	476	63.11	431	149	2	1668	406	43	473	0	585	68	| Pectin lyase-like superfamily protein | Chr3:22758439-22760137 FORWARD LENGTH=476 | 201606
isotig32361	1679	AT3G53520.1	435	85.89	319	45	0	1330	374	111	429	0	591	57	| UDP-glucuronic acid decarboxylase 1 | Chr3:19841635-19844057 FORWARD LENGTH=435 | 201606
isotig33245	1549	AT5G11730.1	386	64.49	321	108	2	409	1371	72	386	7e-151	441	62	| Core-2/I-branching beta-1%2C6-N-acetylglucosaminyltransferase family protein | Chr5:3780963-3782473 FORWARD LENGTH=386 | 201606
isotig33449	1529	AT3G55800.1	393	82.51	343	59	1	240	1268	43	384	0	583	67	| sedoheptulose-bisphosphatase | Chr3:20709640-20711421 FORWARD LENGTH=393 | 201606
isotig34333	1420	AT3G01650.2	489	65.27	357	118	2	71	1138	138	489	1e-160	468	75	| RING domain ligase1 | Chr3:242734-245062 FORWARD LENGTH=489 | 201606
isotig35217	1331	AT1G56600.1	335	67.71	319	96	4	1284	331	23	335	4e-157	452	72	| galactinol synthase 2 | Chr1:21207620-21209291 FORWARD LENGTH=335 | 201606
isotig35557	1300	AT1G05100.1	339	53.85	130	59	1	1287	901	136	265	1e-34	133	30	| mitogen-activated protein kinase kinase kinase 18 | Chr1:1469679-1470698 FORWARD LENGTH=339 | 201606
isotig35761	1279	AT5G21050.1	355	45.63	263	117	5	256	990	84	338	3e-60	203	57	| hyccin | Chr5:7147890-7148957 FORWARD LENGTH=355 | 201606
isotig35829	1273	AT3G28007.1	251	56.82	220	94	1	281	940	1	219	5e-71	228	52	| Nodulin MtN3 family protein | Chr3:10408243-10409633 REVERSE LENGTH=251 | 201606
isotig36169	1246	AT4G12080.1	356	72.46	167	43	2	243	740	156	320	2e-62	208	40	| AT-hook motif nuclear-localized protein 1 | Chr4:7239466-7241246 FORWARD LENGTH=356 | 201606
isotig37121	1167	AT4G18380.2	380	50	26	13	0	725	648	43	68	3.9	30.4	7	| F-box family protein | Chr4:10157957-10159099 FORWARD LENGTH=380 | 201606
isotig37257	1161	AT2G03440.1	187	50	72	34	2	1025	813	64	134	0.01	37.7	18	| nodulin-related protein 1 | Chr2:1039409-1039972 REVERSE LENGTH=187 | 201606
isotig39433	1007	AT3G26810.1	575	27.59	87	61	1	297	557	230	314	4.3	30	26	| auxin signaling F-box 2 | Chr3:9868342-9870464 FORWARD LENGTH=575 | 201606
isotig40317	952	AT1G26550.1	142	90.57	106	10	0	570	253	37	142	4e-65	206	33	| FKBP-like peptidyl-prolyl cis-trans isomerase family protein | Chr1:9171800-9172716 FORWARD LENGTH=142 | 201606
isotig41201	907	AT1G11360.4	242	76.92	39	9	0	548	432	40	78	1e-11	60.1	33	| Adenine nucleotide alpha hydrolases-like superfamily protein | Chr1:3822171-3822899 REVERSE LENGTH=242 | 201606
isotig41269	908	AT4G21780.3	115	48.15	27	14	0	728	648	1	27	0.0005	39.7	9	| hypothetical protein | Chr4:11567213-11567560 FORWARD LENGTH=115 | 201606
isotig41405	902	AT3G22840.1	195	63.3	109	39	1	334	660	88	195	4e-28	109	36	| Chlorophyll A-B binding family protein | Chr3:8084628-8085445 REVERSE LENGTH=195 | 201606
isotig41881	880	AT2G09990.1	146	73.83	149	36	1	68	514	1	146	2e-74	229	51	| Ribosomal protein S5 domain 2-like superfamily protein | Chr2:3781442-3781882 FORWARD LENGTH=146 | 201606
isotig44329	781	AT1G18030.2	305	29.17	48	34	0	780	637	166	213	9.1	28.1	18	| Protein phosphatase 2C family protein | Chr1:6204400-6206336 FORWARD LENGTH=305 | 201606
isotig44465	780	AT1G51190.1	568	39.47	38	21	1	370	257	3	38	1.9	30.4	15	| Integrase-type DNA-binding superfamily protein | Chr1:18977517-18980305 FORWARD LENGTH=568 | 201606
isotig44601	773	AT2G39540.1	87	54.79	73	30	1	619	401	18	87	5e-19	80.9	28	| Gibberellin-regulated family protein | Chr2:16500866-16501241 FORWARD LENGTH=87 | 201606
isotig45077	757	AT5G03380.2	365	54.29	70	29	1	78	287	128	194	1e-12	67.8	39	| Heavy metal transport/detoxification superfamily protein | Chr5:832400-834128 REVERSE LENGTH=365 | 201606
isotig45281	753	AT2G46540.1	65	76.92	52	12	0	645	490	7	58	7e-20	82.8	21	| fiber | Chr2:19110687-19111681 REVERSE LENGTH=65 | 201606
isotig45757	738	AT3G20730.1	565	32.56	43	29	0	438	566	457	499	4.7	29.3	17	| PPR superfamily protein | Chr3:7247092-7248878 FORWARD LENGTH=565 | 201606
isotig46165	725	AT3G05850.1	777	32	125	79	3	676	311	651	772	1e-10	61.6	50	| MuDR family transposase | Chr3:1743537-1745943 REVERSE LENGTH=777 | 201606
isotig46233	721	AT2G25950.1	204	70.91	55	16	0	707	543	1	55	1e-21	90.9	23	| PITH domain protein (DUF1000) | Chr2:11068735-11070524 FORWARD LENGTH=204 | 201606
isotig55957	518	AT5G07740.2	1683	45.45	33	15	1	168	266	634	663	4.4	28.5	19	| actin binding protein | Chr5:2459076-2466580 REVERSE LENGTH=1683 | 201606
isotig56705	505	AT2G02100.1	77	56.25	80	32	2	454	215	1	77	8e-18	75.9	48	| low-molecular-weight cysteine-rich 69 | Chr2:528397-528885 FORWARD LENGTH=77 | 201606
isotig00236	1047	AT1G52300.1	95	38.3	47	28	1	403	543	15	60	2.3	29.3	13	| Zinc-binding ribosomal protein family protein | Chr1:19475213-19476152 REVERSE LENGTH=95 | 201606
isotig05665	1445	AT5G12020.1	155	58.02	131	48	2	739	1125	7	132	2e-44	156	27	| 17.6 kDa class II heat shock protein | Chr5:3882409-3882876 REVERSE LENGTH=155 | 201606
isotig09540	1170	AT1G13120.1	611	55.17	29	13	0	628	542	500	528	3.9	30.4	7	| nucleoporin GLE1-like protein | Chr1:4469334-4472775 REVERSE LENGTH=611 | 201606
isotig10218	1431	AT2G44300.1	204	50	98	47	1	1206	913	38	133	3e-29	115	21	| Bifunctional inhibitor/lipid-transfer protein/seed storage 2S albumin superfamily protein | Chr2:18307468-18308286 REVERSE LENGTH=204 | 201606
isotig11034	931	AT1G11440.1	363	76.47	34	8	0	127	228	130	163	6e-11	63.5	11	| hypothetical protein | Chr1:3849418-3850509 FORWARD LENGTH=363 | 201606
isotig12799	1460	AT1G47980.1	315	62.31	260	97	1	1068	289	43	301	2e-107	326	53	| desiccation-like protein | Chr1:17691985-17693818 REVERSE LENGTH=315 | 201606
isotig13954	1815	AT2G46800.5	398	73.89	180	44	1	182	712	1	180	7e-79	258	58	| zinc transporter | Chr2:19238128-19239324 FORWARD LENGTH=398 | 201606
isotig16126	903	AT5G17480.1	83	69.74	76	23	0	246	473	8	83	1e-30	113	25	| pollen calcium-binding protein 1 | Chr5:5762689-5762940 FORWARD LENGTH=83 | 201606
isotig16599	2053	AT3G06130.2	349	62.16	74	28	0	1797	1576	1	74	2e-24	106	11	| Heavy metal transport/detoxification superfamily protein | Chr3:1853193-1854673 REVERSE LENGTH=349 | 201606
isotig16802	1544	AT5G38710.1	476	51.49	435	200	5	1	1287	44	473	3e-127	384	83	| Methylenetetrahydrofolate reductase family protein | Chr5:15501340-15503899 FORWARD LENGTH=476 | 201606
isotig17277	910	AT3G22530.1	198	51.52	66	32	0	729	532	59	124	5e-18	60.1	34	| heat shock protein | Chr3:7977774-7978370 REVERSE LENGTH=198 | 201606
isotig17345	1644	AT5G01360.2	378	52.27	396	144	5	305	1489	27	378	2e-148	436	72	| trichome birefringence-like protein (DUF828) | Chr5:147608-149035 REVERSE LENGTH=378 | 201606
isotig19044	2213	AT1G59500.1	597	30	40	28	0	1569	1688	223	262	6.7	30.8	5	| Auxin-responsive GH3 family protein | Chr1:21854493-21856614 REVERSE LENGTH=597 | 201606
isotig19860	1879	AT3G43590.1	551	37.15	393	178	12	1392	391	127	509	1e-65	228	53	| zinc knuckle (CCHC-type) family protein | Chr3:15509753-15512255 FORWARD LENGTH=551 | 201606
isotig20540	1969	AT4G13940.1	485	91.34	485	42	0	1879	425	1	485	0	863	74	| S-adenosyl-L-homocysteine hydrolase | Chr4:8054931-8056676 FORWARD LENGTH=485 | 201606
isotig22444	1280	AT2G38620.2	311	73.02	252	60	1	278	1009	60	311	9e-136	397	71	| cyclin-dependent kinase B1%3B2 | Chr2:16152551-16153866 FORWARD LENGTH=311 | 201606
isotig22920	1251	AT4G00240.1	927	35.9	39	25	0	92	208	106	144	0.92	32.7	9	| phospholipase D beta 2 | Chr4:106380-110718 REVERSE LENGTH=927 | 201606
isotig24484	1336	AT2G04420.1	221	21.13	71	43	1	842	669	1	71	5.2	29.6	13	| Polynucleotidyl transferase%2C ribonuclease H-like superfamily protein | Chr2:1535561-1536226 FORWARD LENGTH=221 | 201606
isotig24960	1141	AT1G48725.1	163	38.71	31	19	0	872	780	82	112	9.3	28.5	8	| transmembrane protein | Chr1:18019274-18020642 FORWARD LENGTH=163 | 201606
isotig25572	807	AT5G58310.1	263	24.53	53	40	0	571	413	18	70	6.7	28.5	20	| methyl esterase 18 | Chr5:23575127-23576007 REVERSE LENGTH=263 | 201606
isotig26456	677	AT2G30330.1	152	68.37	98	31	0	516	223	52	149	2e-28	107	43	| GCN5L1 family protein | Chr2:12929045-12929688 REVERSE LENGTH=152 | 201606
isotig27534	5930	AT1G63700.2	883	54.71	753	322	13	508	2745	1	741	0	649	38	| Protein kinase superfamily protein | Chr1:23625208-23629031 REVERSE LENGTH=883 | 201606
isotig28894	2619	AT3G55950.1	814	52.54	552	217	10	2067	445	280	797	5e-126	403	70	| CRINKLY4 related 3 | Chr3:20753903-20756347 REVERSE LENGTH=814 | 201606
isotig29030	2553	AT2G07050.1	759	58.3	753	311	2	68	2326	1	750	0	956	88	| cycloartenol synthase 1 | Chr2:2924629-2930295 FORWARD LENGTH=759 | 201606
isotig29506	2331	AT2G33670.1	501	53.12	529	176	7	383	1939	15	481	0	549	67	| Seven transmembrane MLO family protein | Chr2:14245138-14247879 FORWARD LENGTH=501 | 201606
isotig31070	1891	AT1G59650.1	492	57.51	466	187	5	59	1453	30	485	7e-167	490	74	| CW14 protein (DUF1336) | Chr1:21920099-21922670 FORWARD LENGTH=492 | 201606
isotig31342	1841	AT4G36670.1	493	57.47	475	198	2	176	1600	11	481	3e-171	501	77	| Major facilitator superfamily protein | Chr4:17287680-17289483 REVERSE LENGTH=493 | 201606
isotig31410	1828	AT1G04180.1	421	59.84	376	132	6	1471	359	40	401	2e-141	422	61	| YUCCA 9 | Chr1:1104623-1105988 FORWARD LENGTH=421 | 201606
isotig32022	1727	AT1G28590.1	403	45.71	361	188	6	1509	448	34	393	2e-100	314	61	| GDSL-like Lipase/Acylhydrolase superfamily protein | Chr1:10047509-10049300 REVERSE LENGTH=403 | 201606
isotig32566	1649	AT2G20370.1	619	55.53	425	183	4	1272	1	151	570	2e-172	506	77	| Exostosin family protein | Chr2:8792355-8794214 FORWARD LENGTH=619 | 201606
isotig32906	1599	AT3G58940.2	618	24.91	293	197	8	1419	574	6	286	2e-11	67.4	53	| F-box/RNI-like superfamily protein | Chr3:21781002-21783213 REVERSE LENGTH=618 | 201606
isotig38958	1037	AT5G07040.1	159	39.19	74	34	3	260	478	78	141	0.0002	42	21	| RING/U-box superfamily protein | Chr5:2190344-2190823 FORWARD LENGTH=159 | 201606
isotig39570	999	AT3G09710.2	468	27.42	62	41	1	179	6	263	324	6.8	29.3	17	| IQ-domain 1 | Chr3:2976834-2978900 REVERSE LENGTH=468 | 201606
isotig40114	965	AT1G24510.1	535	44.44	36	15	2	530	628	126	159	3.3	30.4	10	| TCP-1/cpn60 chaperonin family protein | Chr1:8685504-8688101 REVERSE LENGTH=535 | 201606
isotig41270	908	AT4G14305.1	185	72.88	177	48	0	818	288	1	177	1e-79	244	58	| Peroxisomal membrane 22 kDa (Mpv17/PMP22) family protein | Chr4:8235335-8236605 REVERSE LENGTH=185 | 201606
isotig43038	832	AT3G20600.1	219	27.5	80	54	2	651	421	85	163	2.5	30	28	| Late embryogenesis abundant (LEA) hydroxyproline-rich glycoprotein family | Chr3:7194877-7195536 FORWARD LENGTH=219 | 201606
isotig47254	698	AT2G09990.1	146	73.61	144	38	0	79	510	3	146	1e-73	224	62	| Ribosomal protein S5 domain 2-like superfamily protein | Chr2:3781442-3781882 FORWARD LENGTH=146 | 201606
isotig49634	642	AT1G77800.5	1364	29.66	118	74	3	83	424	533	645	1	31.2	53	| PHD finger family protein | Chr1:29253800-29259889 FORWARD LENGTH=1364 | 201606
isotig50110	632	AT3G19615.1	93	62.5	16	6	0	508	461	1	16	0.82	29.6	8	| beta-1%2C4-xylosidase | Chr3:6815073-6815354 REVERSE LENGTH=93 | 201606
isotig50654	621	AT5G05320.1	406	45.51	178	87	2	615	106	230	405	1e-47	164	82	| FAD/NAD(P)-binding oxidoreductase family protein | Chr5:1575093-1576679 REVERSE LENGTH=406 | 201606
isotig53918	555	AT1G32750.1	1919	28.81	59	36	1	182	358	1406	1458	1.1	30.8	32	| HAC13 protein (HAC13) | Chr1:11846385-11856261 REVERSE LENGTH=1919 | 201606
isotig03628	4053	ATCG00680.1	508	95.29	255	12	0	3130	2366	254	508	0	499	37	| photosystem II reaction center protein B | ChrC:72371-73897 FORWARD LENGTH=508 | 201606
isotig04171	1834	AT5G25610.1	392	38.25	183	111	1	896	1438	207	389	1e-43	162	30	| BURP domain-containing protein | Chr5:8914498-8916684 REVERSE LENGTH=392 | 201606
isotig06889	1707	AT3G12920.1	335	43.84	203	108	3	801	208	133	334	7e-38	144	35	| SBP (S-ribonuclease binding protein) family protein | Chr3:4122127-4123323 REVERSE LENGTH=335 | 201606
isotig10831	1192	AT5G14670.3	181	98.84	173	2	0	118	636	1	173	5e-122	355	44	| ADP-ribosylation factor A1B | Chr5:4729319-4730672 FORWARD LENGTH=181 | 201606
contig14520	1419	AT1G27930.1	289	58.52	229	90	1	1111	425	66	289	2e-71	231	48	| glucuronoxylan 4-O-methyltransferase-like protein (DUF579) | Chr1:9731510-9732379 REVERSE LENGTH=289 | 201606
isotig12800	1341	AT1G47980.1	315	62.31	260	97	1	1068	289	43	301	4e-108	327	58	| desiccation-like protein | Chr1:17691985-17693818 REVERSE LENGTH=315 | 201606
isotig13479	3762	AT5G47910.1	921	64.01	917	285	14	314	3031	39	921	0	1140	72	| respiratory burst oxidase homologue D | Chr5:19397585-19401768 FORWARD LENGTH=921 | 201606
isotig13751	2968	AT2G03200.1	461	34.27	429	237	16	2902	1724	42	461	5e-56	203	40	| Eukaryotic aspartyl protease family protein | Chr2:966506-967891 REVERSE LENGTH=461 | 201606
isotig14023	2044	AT5G39380.5	507	76.67	30	7	0	1768	1857	473	502	7e-05	46.6	4	| Plant calmodulin-binding protein-like protein | Chr5:15759163-15760686 REVERSE LENGTH=507 | 201606
isotig14227	1975	AT2G18710.1	551	31.25	64	42	1	923	1114	61	122	0.44	34.3	10	| SECY homolog 1 | Chr2:8112231-8114452 REVERSE LENGTH=551 | 201606
isotig14839	566	AT5G47750.1	586	43.33	30	14	1	462	542	523	552	1.8	30	14	| D6 protein kinase like 2 | Chr5:19339947-19341864 REVERSE LENGTH=586 | 201606
isotig15789	1799	AT4G14465.1	281	77.54	138	31	0	1137	724	84	221	2e-56	195	23	| AT-hook motif nuclear-localized protein 20 | Chr4:8320972-8321817 FORWARD LENGTH=281 | 201606
isotig16465	2422	AT1G48480.1	655	53.01	598	264	7	153	1931	41	626	5e-171	513	73	| receptor-like kinase 1 | Chr1:17918475-17920743 FORWARD LENGTH=655 | 201606
isotig16871	1512	AT5G45890.1	346	49.1	279	136	6	1200	373	71	346	8e-74	241	55	| senescence-associated gene 12 | Chr5:18613300-18614759 FORWARD LENGTH=346 | 201606
isotig16939	1448	AT4G17940.1	274	51.69	89	43	0	748	1014	146	234	3e-25	105	18	| Tetratricopeptide repeat (TPR)-like superfamily protein | Chr4:9965787-9966778 FORWARD LENGTH=274 | 201606
isotig17143	1078	AT5G24860.1	110	57.66	111	45	2	892	560	1	109	1e-36	131	31	| flowering promoting factor 1 | Chr5:8541822-8542154 FORWARD LENGTH=110 | 201606
isotig17957	3117	AT4G24560.1	1008	60.42	192	71	3	1813	2388	682	868	1e-118	238	51	| ubiquitin-specific protease 16 | Chr4:12679493-12684528 REVERSE LENGTH=1008 | 201606
isotig18569	2466	AT1G49760.2	671	66.25	637	187	9	285	2141	44	670	0	749	75	| poly(A) binding protein 8 | Chr1:18416740-18419753 FORWARD LENGTH=671 | 201606
isotig19725	1904	AT2G20900.3	491	69.42	484	141	4	1727	288	11	491	0	674	76	| diacylglycerol kinase 5 | Chr2:8989794-8992798 REVERSE LENGTH=491 | 201606
isotig20473	1666	AT3G04560.1	417	56.52	345	133	3	280	1308	88	417	2e-123	373	62	| nucleolar/coiled-body phosphoprotein | Chr3:1227506-1229338 REVERSE LENGTH=417 | 201606
isotig23125	1134	AT1G75050.1	246	52.7	241	88	5	210	932	29	243	8e-68	218	64	| Pathogenesis-related thaumatin superfamily protein | Chr1:28180116-28181062 FORWARD LENGTH=246 | 201606
isotig23533	758	AT2G19420.1	144	42.5	40	18	2	538	428	70	107	3.8	28.9	15	| hypothetical protein | Chr2:8411701-8413883 FORWARD LENGTH=144 | 201606
isotig24825	892	AT5G56170.1	168	43.48	92	49	3	306	578	40	129	2e-19	84.7	31	| LORELEI-LIKE-GPI-ANCHORED PROTEIN 1 | Chr5:22736072-22737108 FORWARD LENGTH=168 | 201606
isotig25301	779	AT3G48190.3	2989	26.97	89	49	3	726	496	2701	2785	2.2	30.4	30	| Serine/Threonine-kinase ATM-like protein | Chr3:17801421-17828361 FORWARD LENGTH=2989 | 201606
isotig25437	751	AT2G24590.1	196	69.37	111	24	1	77	379	1	111	3e-30	114	40	| RNA recognition motif and CCHC-type zinc finger domains containing protein | Chr2:10449837-10450860 FORWARD LENGTH=196 | 201606
isotig26457	634	AT2G30330.1	152	67.35	98	32	0	516	223	52	149	2e-30	112	46	| GCN5L1 family protein | Chr2:12929045-12929688 REVERSE LENGTH=152 | 201606
isotig26525	647	AT1G15120.1	69	67.16	67	22	0	532	332	3	69	3e-25	96.7	31	| Ubiquinol-cytochrome C reductase hinge protein | Chr1:5203091-5203897 FORWARD LENGTH=69 | 201606
isotig27671	4420	AT1G04700.2	1042	70.16	372	87	3	2882	3961	680	1039	5e-160	515	37	| PB1 domain-containing protein tyrosine kinase | Chr1:1316919-1320653 FORWARD LENGTH=1042 | 201606
isotig28147	3252	AT5G64030.1	829	67.06	589	175	4	1944	178	256	825	0	881	54	| S-adenosyl-L-methionine-dependent methyltransferases superfamily protein | Chr5:25624965-25628257 FORWARD LENGTH=829 | 201606
isotig29711	2254	AT2G43040.2	704	61.14	669	251	4	142	2133	39	703	0	764	88	| tetratricopeptide repeat (TPR)-containing protein | Chr2:17896049-17898524 REVERSE LENGTH=704 | 201606
isotig30731	1967	AT2G29690.1	621	73.87	532	138	1	1798	203	80	610	0	769	81	| anthranilate synthase 2 | Chr2:12693899-12696791 FORWARD LENGTH=621 | 201606
isotig30799	1950	AT5G64410.1	729	72.32	607	165	2	2	1816	123	728	0	912	93	| oligopeptide transporter 4 | Chr5:25750921-25754974 REVERSE LENGTH=729 | 201606
isotig30867	1936	AT5G03860.2	562	74.91	558	136	2	19	1692	3	556	0	800	86	| malate synthase | Chr5:1032276-1034527 REVERSE LENGTH=562 | 201606
[truncated: 3,089 more rows]
